# Supplementary material for: Epitranscriptome Analysis of Oxidative Stressed Retinal Epithelial Cells Depicted a Possible RNA Editing Landscape of Retinal Degeneration
Source: Antioxidants (Basel). 2022 Sep 30;11(10):1967. doi: 10.3390/antiox11101967 (PMC9598096; doi:10.3390/antiox11101967)
Supplement: Supplementary file 1 [file antioxidants-11-01967-s001.zip › Table S1.xlsx]

## Sheet: Table S1
GENE	Primer Forward (5'-> 3')	Primer Reverse (5'-> 3')
ADAR	TTCAGCCACATCCTTCTTTTC	CCATCTGCTTTGCCACTTTC
ADARB1	TCTTACCACCATTCCCACCC	AACTGACCATCCACGACCAC
ADAT1	AAAATGAGGAAGAACGGAGAC	TGAAGACAGGACAGCAAGG
ADAT2	AGGGAAGGGGAGAAATGAAG	AGAACAGAGCCACAACCAC
ADAT3	TACGACTTCAGACCCTTCCC	GGGTCACGTACAGGTCGTAG
APOBEC3B	CGAGACACATTCTACGACAAC	AGAACCAAGAGAGGAAGCAC
APOBEC3C	ATCTCACCATCTTCACCGCC	CTCTCCCGTAGCCTTCTTTTC
APOBEC3F	AAGCCTCACTTCAGAAACAC	TTCACTTCGTAGCACAGCC
APOBEC3G	CCACCCACATTCACTTTCAAC	AGCTTCCAAAAGGGAATCAC
