# Supplementary material for: Epitranscriptome Analysis of Oxidative Stressed Retinal Epithelial Cells Depicted a Possible RNA Editing Landscape of Retinal Degeneration
Source: Antioxidants (Basel). 2022 Sep 30;11(10):1967. doi: 10.3390/antiox11101967 (PMC9598096; doi:10.3390/antiox11101967)
Supplement: Supplementary file 1 [file antioxidants-11-01967-s001.zip › Table S2.xlsx]

## Sheet: TOTAL
							CTRL					1h					2h					3h					6h
Chromosome	Position	Reference	Strand	rmsk_feat	rmsk_gid	rmsk_tid	Coverage-q30	MeanQ	BaseCount[A,C,G,T]	AllSubs	Frequency	Coverage-q30	MeanQ	BaseCount[A,C,G,T]	AllSubs	Frequency	Coverage-q30	MeanQ	BaseCount[A,C,G,T]	AllSubs	Frequency	Coverage-q30	MeanQ	BaseCount[A,C,G,T]	AllSubs	Frequency	Coverage-q30	MeanQ	BaseCount[A,C,G,T]	AllSubs	Frequency
1	629906	C	2	-	-	-	230.333	31.6067	[0, 0, 0, 173]	CT	1	237.243	32.5549	[0, 0, 0, 173]	CT	1	241.85	33.187	[0, 0, 0, 173]	CT	1	35.6667	32.72	[0, 0, 0, 33]	CT	1	40.6667	32.3267	[0, 0, 0, 49]	CT	1
1	632821	T	2	-	-	-	10	32.3667	[0, 9, 0, 0]	TC	1	10.3	33.3377	[0, 9, 0, 0]	TC	1	10.5	33.985	[0, 9, 0, 0]	TC	1	5.33333	32.39	[0, 6, 0, 0]	TC	1	2.66667	32.11	[0, 4, 0, 0]	TC	1
1	1014274	A	2	transcript,CDS,exon	ISG15	NM_005101-transcript,NM_005101-CDS,NM_005101-exon	28	32.0567	[0, 0, 30, 0]	AG	1	28.84	33.0184	[0, 0, 30, 0]	AG	1	29.4	33.6595	[0, 0, 30, 0]	AG	1	14.6667	32.98	[0, 0, 9, 0]	AG	1	16.6667	32.4467	[0, 0, 21, 0]	AG	1
1	1046551	A	2	transcript,CDS,exon	AGRN	NM_001305275-transcript,NM_198576-transcript,NM_001364727-transcript,NM_001305275-CDS,NM_001364727-CDS,NM_198576-CDS,NM_001305275-exon,NM_001364727-exon,NM_198576-exon	7	31.8767	[0, 0, 4, 0]	AG	1	7.21	32.833	[0, 0, 4, 0]	AG	1	7.35	33.4705	[0, 0, 4, 0]	AG	1	12	33.16	[0, 1, 5, 0]	AG AC	1	19.6667	32.3967	[0, 0, 19, 0]	AG	1
1	1047614	T	2	transcript,CDS,exon	AGRN	NM_001305275-transcript,NM_198576-transcript,NM_001364727-transcript,NM_001305275-CDS,NM_001364727-CDS,NM_198576-CDS,NM_001305275-exon,NM_001364727-exon,NM_198576-exon	100.333	32.08	[0, 87, 0, 0]	TC	1	103.343	33.0424	[0, 87, 0, 0]	TC	1	105.35	33.684	[0, 87, 0, 0]	TC	1	107.333	33.39	[0, 109, 0, 0]	TC	1	100.333	32.5633	[0, 113, 0, 0]	TC	1
1	1312114	T	2	transcript,CDS,exon	INTS11	NM_001256456-transcript,NM_001256460-transcript,NM_001256462-transcript,NM_001256463-transcript,NM_017871-transcript,NM_001256456-CDS,NM_001256460-CDS,NM_001256462-CDS,NM_001256463-CDS,NM_017871-CDS,NM_001256456-exon,NM_001256460-exon,NM_001256462-exon,NM_001256463-exon,NM_017871-exon	14.6667	31.57	[0, 16, 0, 0]	TC	1	15.1067	32.5171	[0, 16, 0, 0]	TC	1	15.4	33.1485	[0, 16, 0, 0]	TC	1	11.6667	32.5833	[0, 13, 0, 0]	TC	1	10.3333	32.6133	[0, 14, 0, 0]	TC	1
1	1319461	C	2	transcript,CDS,exon	INTS11	NM_001256456-transcript,NM_001256460-transcript,NM_001256462-transcript,NM_001256463-transcript,NM_017871-transcript,NM_001256456-CDS,NM_001256460-CDS,NM_017871-CDS,NM_001256456-exon,NM_001256460-exon,NM_017871-exon	14	31.61	[0, 0, 11, 0]	CG	1	14.42	32.5583	[0, 0, 11, 0]	CG	1	14.7	33.1905	[0, 0, 11, 0]	CG	1	13	32.3	[0, 0, 8, 0]	CG	1	14	32.1833	[0, 0, 9, 0]	CG	1
1	1327764	G	2	transcript,exon,3UTR	CPTP	NM_001029885-transcript,NM_001029885-exon,NM_001029885-3UTR	12.6667	31.3267	[13, 0, 0, 0]	GA	1	13.0467	32.2665	[13, 0, 0, 0]	GA	1	13.3	32.893	[13, 0, 0, 0]	GA	1	10	32.5867	[8, 0, 0, 0]	GA	1	2.66667	32.5833	[2, 0, 0, 0]	GA	1
1	1335795	A	2	3UTR,exon,transcript	DVL1	NM_001330311-3UTR,NM_004421-3UTR,NM_001330311-exon,NM_004421-exon,NM_001330311-transcript,NM_004421-transcript	3.33333	31.2633	[0, 0, 1, 0]	AG	1	3.43333	32.2012	[0, 0, 1, 0]	AG	1	3.5	32.8265	[0, 0, 1, 0]	AG	1	2.66667	33.1667	[0, 0, 2, 0]	AG	1	5.33333	32.1333	[0, 0, 5, 0]	AG	1
1	1352069	T	2	-	-	-	10.3333	31.3967	[11, 0, 0, 0]	TA	1	10.6433	32.3386	[11, 0, 0, 0]	TA	1	10.85	32.9665	[11, 0, 0, 0]	TA	1	5.66667	33.08	[1, 0, 0, 0]	TA	1	5.66667	33.1667	[2, 0, 0, 0]	TA	1
1	1352542	G	2	-	-	-	5	31.7967	[2, 0, 0, 0]	GA	1	5.15	32.7506	[2, 0, 0, 0]	GA	1	5.25	33.3865	[2, 0, 0, 0]	GA	1	5.33333	34.2833	[2, 0, 0, 0]	GA	1	3	32.9667	[2, 0, 0, 0]	GA	1
1	1353091	C	2	3UTR,exon,transcript	MXRA8	NM_001282585-3UTR,NM_001282582-3UTR,NM_001282584-3UTR,NM_001282585-exon,NM_001282582-exon,NM_001282584-exon,NM_001282585-transcript,NM_001282584-transcript,NM_001282582-transcript,NM_001282583-3UTR,NM_032348-3UTR,NM_001282583-exon,NM_032348-exon,NM_032348-transcript,NM_001282583-transcript	6.66667	31.9033	[0, 0, 0, 5]	CT	1	6.86667	32.8604	[0, 0, 0, 5]	CT	1	7	33.4985	[0, 0, 0, 5]	CT	1	4	33.6233	[0, 0, 0, 3]	CT	1	4.33333	31.7133	[0, 0, 0, 2]	CT	1
1	1665581	C	2	3UTR,exon,transcript	SLC35E2B	NM_001110781-3UTR,NM_001290264-3UTR,NM_001110781-exon,NM_001290264-exon,NM_001110781-transcript,NM_001290264-transcript	15.6667	32.1933	[0, 0, 8, 0]	CG	1	16.1367	33.1591	[0, 0, 8, 0]	CG	1	16.45	33.803	[0, 0, 8, 0]	CG	1	6	33.6933	[0, 0, 5, 0]	CG	1	3.66667	33.49	[0, 0, 3, 0]	CG	1
1	1752730	C	2	3UTR,exon,transcript	NADK	NM_001198993-3UTR,NM_001198994-3UTR,NM_001198995-3UTR,NM_001353641-3UTR,NM_001353642-3UTR,NM_023018-3UTR,NM_001198993-exon,NM_001198994-exon,NM_001198995-exon,NM_001353641-exon,NM_001353642-exon,NM_023018-exon,NM_001198995-transcript,NM_001353642-transcript,NM_023018-transcript,NM_001198993-transcript,NM_001198994-transcript,NM_001353641-transcript	3.33333	31.46	[0, 0, 1, 0]	CG	1	3.43333	32.4038	[0, 0, 1, 0]	CG	1	3.5	33.033	[0, 0, 1, 0]	CG	1	1.66667	34.4433	[0, 0, 1, 0]	CG	1	1.33333	32.8333	[0, 0, 1, 0]	CG	1
1	1753033	C	2	exon,transcript,CDS	NADK	NM_001198993-exon,NM_001198994-exon,NM_001198995-exon,NM_001353641-exon,NM_001353642-exon,NM_023018-exon,NM_001198995-transcript,NM_001353642-transcript,NM_023018-transcript,NM_001198993-transcript,NM_001198994-transcript,NM_001353641-transcript,NM_001198993-CDS,NM_001198994-CDS,NM_001198995-CDS,NM_001353641-CDS,NM_001353642-CDS,NM_023018-CDS	6	31.51	[0, 0, 0, 3]	CT	1	6.18	32.4553	[0, 0, 0, 3]	CT	1	6.3	33.0855	[0, 0, 0, 3]	CT	1	8	32.2433	[0, 0, 0, 4]	CT	1	6.33333	31.56	[0, 0, 0, 6]	CT	1
1	3435783	T	2	transcript,exon,3UTR	PRDM16	NM_022114-transcript,NM_199454-transcript,NM_022114-exon,NM_199454-exon,NM_022114-3UTR,NM_199454-3UTR	1.66667	31.3333	[0, 1, 0, 0]	TC	1	1.71667	32.2733	[0, 1, 0, 0]	TC	1	1.75	32.9	[0, 1, 0, 0]	TC	1	1.66667	33	[0, 1, 0, 0]	TC	1	2	32.5567	[0, 3, 0, 0]	TC	1
1	3889510	G	2	3UTR,exon,transcript	C1orf174	NM_207356-3UTR,NM_207356-exon,NM_207356-transcript	18.3333	31.9	[15, 0, 0, 0]	GA	1	18.8833	32.857	[15, 0, 0, 0]	GA	1	19.25	33.495	[15, 0, 0, 0]	GA	1	4.66667	32.4167	[6, 0, 0, 0]	GA	1	3.33333	31.49	[5, 0, 0, 0]	GA	1
1	3891029	G	2	transcript,CDS,exon	C1orf174	NM_207356-transcript,NM_207356-CDS,NM_207356-exon	17.3333	31.8033	[0, 9, 0, 0]	GC	1	17.8533	32.7574	[0, 9, 0, 0]	GC	1	18.2	33.3935	[0, 9, 0, 0]	GC	1	2.66667	32.5	[0, 4, 0, 0]	GC	1	4.66667	32.61	[0, 6, 0, 0]	GC	1
1	6644575	A	2	transcript,CDS,exon	DNAJC11	NM_018198-transcript,NM_018198-CDS,NM_018198-exon	20.6667	31.7667	[0, 0, 10, 0]	AG	1	21.2867	32.7197	[0, 0, 10, 0]	AG	1	21.7	33.355	[0, 0, 10, 0]	AG	1	13.6667	32.7667	[0, 0, 11, 0]	AG	1	7.66667	32.2767	[0, 0, 11, 0]	AG	1
1	7961718	T	2	5UTR,exon,transcript	PARK7	NM_001123377-5UTR,NM_001123377-exon,NM_001123377-transcript,NM_007262-5UTR,NM_007262-exon,NM_007262-transcript	11	32.06	[0, 11, 0, 0]	TC	1	11.33	33.0218	[0, 11, 0, 0]	TC	1	11.55	33.663	[0, 11, 0, 0]	TC	1	9.33333	32.24	[0, 10, 0, 0]	TC	1	6	32.6833	[0, 8, 0, 0]	TC	1
1	7969342	C	2	transcript	PARK7	NM_001123377-transcript,NM_007262-transcript	38.6667	31.1533	[0, 0, 19, 0]	CG	1	39.8267	32.0879	[0, 0, 19, 0]	CG	1	40.6	32.711	[0, 0, 19, 0]	CG	1	26	31.93	[0, 0, 30, 0]	CG	1	18.3333	31.4233	[0, 0, 19, 0]	CG	1
1	8867113	T	2	transcript	ENO1	NM_001201483-transcript,NM_001353346-transcript,NM_001428-transcript	149	31.7533	[113, 0, 0, 0]	TA TG	1	153.47	32.7059	[113, 0, 0, 0]	TA TG	1	156.45	33.341	[113, 0, 0, 0]	TA TG	1	18	32.3467	[19, 1, 0, 0]	TA TC	1	21.3333	32.4567	[20, 0, 0, 0]	TA	1
1	8867115	A	2	transcript	ENO1	NM_001201483-transcript,NM_001353346-transcript,NM_001428-transcript	184	31.6667	[0, 0, 137, 0]	AG	1	189.52	32.6167	[0, 0, 137, 0]	AG	1	193.2	33.25	[0, 0, 137, 0]	AG	1	21.3333	32.6033	[0, 0, 25, 0]	AG	1	26.6667	31.8367	[0, 0, 22, 0]	AG	1
1	9268749	C	2	transcript,exon,3UTR	H6PD	NM_004285-transcript,NM_001282587-transcript,NM_001282587-exon,NM_004285-exon,NM_001282587-3UTR,NM_004285-3UTR	9.66667	32.6333	[0, 0, 0, 12]	CT	1	9.95667	33.6123	[0, 0, 0, 12]	CT	1	10.15	34.265	[0, 0, 0, 12]	CT	1	8.66667	32.8633	[0, 0, 0, 5]	CT	1	5	33.72	[0, 0, 0, 5]	CT	1
1	9727450	T	2	transcript,exon,3UTR	PIK3CD	NM_005026-transcript,NM_001350234-transcript,NM_001350235-transcript,NM_001350235-exon,NM_001350234-exon,NM_005026-exon,NM_001350235-3UTR,NM_001350234-3UTR,NM_005026-3UTR	4	31.5933	[0, 1, 0, 0]	TC	1	4.12	32.5411	[0, 1, 0, 0]	TC	1	4.2	33.173	[0, 1, 0, 0]	TC	1	4	33.2767	[0, 3, 0, 0]	TC	1	1.66667	32.4433	[0, 1, 0, 0]	TC	1
1	11059842	T	2	transcript,CDS,exon	SRM	NM_003132-transcript,NM_003132-CDS,NM_003132-exon	2	31.2767	[0, 1, 0, 0]	TC	1	2.06	32.215	[0, 1, 0, 0]	TC	1	2.1	32.8405	[0, 1, 0, 0]	TC	1	7.66667	32.6167	[0, 11, 0, 0]	TC	1	4.66667	32.2767	[0, 4, 0, 0]	TC	1
1	11072160	G	2	transcript,CDS,exon	EXOSC10	NM_001001998-transcript,NM_002685-transcript,NM_001001998-CDS,NM_002685-CDS,NM_001001998-exon,NM_002685-exon	12	31.42	[11, 0, 0, 0]	GA	1	12.36	32.3626	[11, 0, 0, 0]	GA	1	12.6	32.991	[11, 0, 0, 0]	GA	1	9.66667	32.18	[7, 0, 0, 0]	GA	1	10.3333	32.58	[10, 0, 0, 0]	GA	1
1	11145001	C	2	transcript&transcript,CDS,exon	MTOR-AS1&MTOR	NR_046600-transcript&NM_004958-transcript,NM_004958-CDS,NM_004958-exon	3.66667	31.8433	[0, 0, 0, 3]	CT	1	3.77667	32.7986	[0, 0, 0, 3]	CT	1	3.85	33.4355	[0, 0, 0, 3]	CT	1	5	33.45	[0, 0, 0, 2]	CT	1	3	32.0567	[0, 0, 0, 2]	CT	1
1	11228701	G	2	transcript,CDS,exon	MTOR	NM_004958-transcript,NM_004958-CDS,NM_004958-exon	5.66667	31.8167	[2, 0, 0, 0]	GA	1	5.83667	32.7712	[2, 0, 0, 0]	GA	1	5.95	33.4075	[2, 0, 0, 0]	GA	1	4.66667	32.2867	[3, 0, 0, 0]	GA	1	3	32.2233	[3, 0, 0, 0]	GA	1
1	11750634	C	2	transcript,3UTR,exon	AGTRAP	NM_001040194-transcript,NM_001040195-transcript,NM_001040196-transcript,NM_001040197-transcript,NM_020350-transcript,NM_001040197-3UTR,NM_020350-exon,NM_001040194-exon,NM_001040195-exon,NM_001040196-exon,NM_001040197-exon,NM_001040195-3UTR,NM_001040196-3UTR,NM_020350-3UTR,NM_001040194-3UTR	12	31.76	[0, 0, 0, 12]	CT	1	12.36	32.7128	[0, 0, 0, 12]	CT	1	12.6	33.348	[0, 0, 0, 12]	CT	1	3.33333	31.5667	[0, 0, 0, 1]	CT	1	2.66667	32.3333	[0, 0, 0, 3]	CT	1
1	12012461	G	2	transcript,exon,3UTR	MFN2	NM_001127660-transcript,NM_014874-transcript,NM_014874-exon,NM_001127660-exon,NM_014874-3UTR,NM_001127660-3UTR	10	32.0933	[0, 6, 0, 0]	GC	1	10.3	33.0561	[0, 6, 0, 0]	GC	1	10.5	33.698	[0, 6, 0, 0]	GC	1	10.3333	33.4333	[0, 4, 0, 0]	GC	1	11.6667	32.79	[0, 11, 0, 0]	GC	1
1	15518120	A	2	transcript,CDS,exon	CASP9	NM_001229-transcript,NM_001278054-transcript,NR_102732-transcript,NR_102733-transcript,NM_032996-transcript,NM_032996-CDS,NM_001229-CDS,NM_001278054-CDS,NM_001229-exon,NM_001278054-exon,NM_032996-exon,NR_102732-exon	4.33333	32.0367	[0, 0, 2, 0]	AG	1	4.46333	32.9978	[0, 0, 2, 0]	AG	1	4.55	33.6385	[0, 0, 2, 0]	AG	1	3.33333	31.9233	[0, 0, 5, 0]	AG	1	4	32.3333	[0, 0, 3, 0]	AG	1
1	15807671	T	2	exon,transcript,5UTR	UQCRHL	NM_001089591-exon,NM_001089591-transcript,NM_001089591-5UTR	5.66667	32.2067	[0, 5, 0, 0]	TC	1	5.83667	33.1729	[0, 5, 0, 0]	TC	1	5.95	33.817	[0, 5, 0, 0]	TC	1	5.66667	32.65	[0, 6, 0, 0]	TC	1	11	32.44	[0, 15, 0, 0]	TC	1
1	16124918	C	2	3UTR,exon,transcript	EPHA2	NM_001329090-3UTR,NM_004431-3UTR,NM_001329090-exon,NM_004431-exon,NM_001329090-transcript,NM_004431-transcript	12	31.61	[0, 0, 0, 7]	CT	1	12.36	32.5583	[0, 0, 0, 7]	CT	1	12.6	33.1905	[0, 0, 0, 7]	CT	1	16.3333	32.9167	[0, 0, 0, 12]	CT	1	24.6667	32.6733	[0, 0, 0, 25]	CT	1
1	16459592	T	2	transcript,exon,3UTR	NECAP2	NM_001145277-transcript,NM_001145278-transcript,NM_018090-transcript,NM_018090-exon,NM_001145277-exon,NM_001145278-exon,NM_018090-3UTR,NM_001145278-3UTR,NM_001145277-3UTR	17.6667	31.1667	[0, 11, 0, 0]	TC	1	18.1967	32.1017	[0, 11, 0, 0]	TC	1	18.55	32.725	[0, 11, 0, 0]	TC	1	13	32.6833	[0, 11, 0, 0]	TC	1	13.3333	31.99	[0, 9, 0, 0]	TC	1
1	18872143	G	2	3UTR,exon,transcript	ALDH4A1	NM_001161504-3UTR,NM_001319218-3UTR,NM_003748-3UTR,NM_001161504-exon,NM_001319218-exon,NM_003748-exon,NM_001161504-transcript,NM_003748-transcript,NM_170726-transcript,NM_001319218-transcript	9.33333	31.78	[5, 0, 0, 0]	GA	1	9.61333	32.7334	[5, 0, 0, 0]	GA	1	9.8	33.369	[5, 0, 0, 0]	GA	1	8	32.8867	[4, 0, 0, 0]	GA	1	9.66667	32.0767	[9, 0, 0, 0]	GA	1
1	18872727	C	2	3UTR,exon,transcript	ALDH4A1	NM_001161504-3UTR,NM_001319218-3UTR,NM_003748-3UTR,NM_001161504-exon,NM_001319218-exon,NM_003748-exon,NM_001161504-transcript,NM_003748-transcript,NM_170726-transcript,NM_001319218-transcript	7	31.32	[0, 0, 0, 6]	CT	1	7.21	32.2596	[0, 0, 0, 6]	CT	1	7.35	32.886	[0, 0, 0, 6]	CT	1	8.66667	32.72	[0, 0, 0, 9]	CT	1	6.66667	32.41	[0, 0, 0, 9]	CT	1
1	18875462	A	2	transcript,CDS,exon	ALDH4A1	NM_001161504-transcript,NM_003748-transcript,NM_170726-transcript,NM_001319218-transcript,NM_001161504-CDS,NM_001319218-CDS,NM_003748-CDS,NM_170726-CDS,NM_001161504-exon,NM_001319218-exon,NM_003748-exon,NM_170726-exon	9	31.8067	[0, 0, 12, 0]	AG	1	9.27	32.7609	[0, 0, 12, 0]	AG	1	9.45	33.397	[0, 0, 12, 0]	AG	1	8	32.5367	[0, 0, 9, 0]	AG	1	16	32.1567	[0, 0, 15, 0]	AG	1
1	18876423	T	2	transcript,CDS,exon	ALDH4A1	NM_001161504-transcript,NM_003748-transcript,NM_170726-transcript,NM_001319218-transcript,NM_001161504-CDS,NM_003748-CDS,NM_170726-CDS,NM_001161504-exon,NM_003748-exon,NM_170726-exon	14.3333	31.8967	[0, 14, 0, 0]	TC	1	14.7633	32.8536	[0, 14, 0, 0]	TC	1	15.05	33.4915	[0, 14, 0, 0]	TC	1	7.33333	32.2	[0, 9, 0, 0]	TC	1	6.33333	32.2967	[0, 5, 0, 0]	TC	1
1	18876432	T	2	transcript,CDS,exon	ALDH4A1	NM_001161504-transcript,NM_003748-transcript,NM_170726-transcript,NM_001319218-transcript,NM_001161504-CDS,NM_003748-CDS,NM_170726-CDS,NM_001161504-exon,NM_003748-exon,NM_170726-exon	17	31.47	[0, 14, 0, 0]	TC	1	17.51	32.4141	[0, 14, 0, 0]	TC	1	17.85	33.0435	[0, 14, 0, 0]	TC	1	8	32.2	[0, 8, 0, 0]	TC	1	7	32.0467	[0, 5, 0, 0]	TC	1
1	19084635	A	2	transcript,CDS,exon	UBR4	NM_020765-transcript,NM_020765-CDS,NM_020765-exon	46.6667	31.4033	[0, 0, 36, 0]	AG	1	48.0667	32.3454	[0, 0, 36, 0]	AG	1	49	32.9735	[0, 0, 36, 0]	AG	1	28	32.1167	[0, 0, 18, 0]	AG	1	19.3333	31.8233	[0, 0, 24, 0]	AG	1
1	19086767	T	2	transcript,CDS,exon	UBR4	NM_020765-transcript,NM_020765-CDS,NM_020765-exon	38.3333	32.4733	[26, 0, 0, 0]	TA	1	39.4833	33.4475	[26, 0, 0, 0]	TA	1	40.25	34.097	[26, 0, 0, 0]	TA	1	23.3333	33.3833	[22, 0, 0, 0]	TA	1	15	32.5733	[17, 0, 0, 0]	TA	1
1	19106955	A	2	transcript,CDS,exon	UBR4	NM_020765-transcript,NM_020765-CDS,NM_020765-exon	18	31.69	[0, 0, 11, 0]	AG	1	18.54	32.6407	[0, 0, 11, 0]	AG	1	18.9	33.2745	[0, 0, 11, 0]	AG	1	19	33.02	[0, 0, 15, 0]	AG	1	13.6667	32.59	[0, 0, 17, 0]	AG	1
1	19694500	A	2	transcript,CDS,exon	TMCO4	NM_001349112-transcript,NM_001349113-transcript,NM_001349114-transcript,NM_181719-transcript,NM_001349112-CDS,NM_001349113-CDS,NM_001349114-CDS,NM_181719-CDS,NM_001349112-exon,NM_001349113-exon,NM_001349114-exon,NM_181719-exon	3.66667	31.2767	[0, 0, 2, 0]	AG	1	3.77667	32.215	[0, 0, 2, 0]	AG	1	3.85	32.8405	[0, 0, 2, 0]	AG	1	7	32.7167	[0, 0, 8, 0]	AG	1	5.66667	32.17	[0, 0, 3, 0]	AG	1
1	20499750	C	2	3UTR,exon,transcript	MUL1	NM_024544-3UTR,NM_024544-exon,NM_024544-transcript	9	31.6633	[0, 0, 0, 9]	CT	1	9.27	32.6132	[0, 0, 0, 9]	CT	1	9.45	33.2465	[0, 0, 0, 9]	CT	1	6	33.2367	[0, 0, 0, 6]	CT	1	7.33333	32.0267	[0, 0, 0, 6]	CT	1
1	20500538	A	2	3UTR,exon,transcript	MUL1	NM_024544-3UTR,NM_024544-exon,NM_024544-transcript	10.3333	31.4267	[0, 0, 10, 0]	AG	1	10.6433	32.3695	[0, 0, 10, 0]	AG	1	10.85	32.998	[0, 0, 10, 0]	AG	1	4.33333	33.3767	[0, 0, 3, 0]	AG	1	8.33333	32.31	[0, 0, 9, 0]	AG	1
1	20650728	A	2	transcript,exon,3UTR&transcript,exon	PINK1&PINK1-AS	NM_032409-transcript,NM_032409-exon,NM_032409-3UTR&NR_046507-transcript,NR_046507-exon	74.3333	31.4567	[0, 0, 0, 59]	AT	1	76.5633	32.4004	[0, 0, 0, 59]	AT	1	78.05	33.0295	[0, 0, 0, 59]	AT	1	21	32.7833	[0, 0, 0, 24]	AT	1	11.3333	31.4833	[0, 0, 0, 11]	AT	1
1	20651922	T	2	3UTR,exon,transcript$transcript,exon	DDOST$PINK1-AS	NM_005216-3UTR,NM_005216-exon,NM_005216-transcript$NR_046507-transcript,NR_046507-exon	1.66667	30.1667	[0, 0, 1, 0]	TG	1	1.71667	31.0717	[0, 0, 1, 0]	TG	1	1.75	31.675	[0, 0, 1, 0]	TG	1	4.66667	32.6	[0, 0, 10, 0]	TG	1	2	33.11	[0, 0, 1, 0]	TG	1
1	20652339	T	2	3UTR,exon,transcript	DDOST	NM_005216-3UTR,NM_005216-exon,NM_005216-transcript	21.3333	31.79	[0, 21, 0, 0]	TC	1	21.9733	32.7437	[0, 21, 0, 0]	TC	1	22.4	33.3795	[0, 21, 0, 0]	TC	1	8.66667	32.6067	[0, 9, 0, 0]	TC	1	5	31.7633	[0, 4, 0, 0]	TC	1
1	20656138	G	2	transcript,CDS,exon	DDOST	NM_005216-transcript,NM_005216-CDS,NM_005216-exon	202.667	31.6633	[164, 0, 0, 0]	GA	1	208.747	32.6132	[164, 0, 0, 0]	GA	1	212.8	33.2465	[164, 0, 0, 0]	GA	1	128.667	32.6067	[124, 0, 0, 0]	GA	1	115.667	32.04	[99, 0, 0, 0]	GA	1
1	20661380	G	2	-	-	-	5.66667	32.9033	[0, 3, 0, 0]	GC	1	5.83667	33.8904	[0, 3, 0, 0]	GC	1	5.95	34.5485	[0, 3, 0, 0]	GC	1	3.66667	32.39	[0, 6, 0, 0]	GC	1	6	33.4133	[0, 3, 0, 0]	GC	1
1	20840911	A	2	transcript,CDS,exon	EIF4G3	NM_003760-transcript,NM_001198801-transcript,NM_001198802-transcript,NM_001198801-CDS,NM_001198802-CDS,NM_003760-CDS,NM_001198801-exon,NM_001198802-exon,NM_003760-exon	9.33333	31.99	[0, 0, 5, 0]	AG	1	9.61333	32.9497	[0, 0, 5, 0]	AG	1	9.8	33.5895	[0, 0, 5, 0]	AG	1	2.33333	33.25	[0, 0, 2, 0]	AG	1	2	32.5	[0, 0, 1, 0]	AG	1
1	21880156	T	2	transcript,CDS,exon	HSPG2	NM_001291860-transcript,NM_005529-transcript,NM_001291860-CDS,NM_005529-CDS,NM_001291860-exon,NM_005529-exon	38	31.3933	[0, 32, 0, 0]	TC	1	39.14	32.3351	[0, 32, 0, 0]	TC	1	39.9	32.963	[0, 32, 0, 0]	TC	1	9.66667	32.41	[0, 10, 0, 0]	TC	1	4.66667	31.4867	[0, 4, 0, 0]	TC	1
1	21880449	G	2	transcript,CDS,exon	HSPG2	NM_001291860-transcript,NM_005529-transcript,NM_001291860-CDS,NM_005529-CDS,NM_001291860-exon,NM_005529-exon	10.6667	32.2133	[6, 0, 0, 0]	GA	1	10.9867	33.1797	[6, 0, 0, 0]	GA	1	11.2	33.824	[6, 0, 0, 0]	GA	1	8.33333	33.03	[8, 0, 0, 0]	GA	1	13.3333	32.45	[15, 0, 0, 0]	GA	1
1	21880742	T	2	transcript,CDS,exon	HSPG2	NM_001291860-transcript,NM_005529-transcript,NM_001291860-CDS,NM_005529-CDS,NM_001291860-exon,NM_005529-exon	4.33333	31.6667	[0, 5, 0, 0]	TC	1	4.46333	32.6167	[0, 5, 0, 0]	TC	1	4.55	33.25	[0, 5, 0, 0]	TC	1	11.6667	32.8067	[0, 12, 0, 0]	TC	1	12.3333	32.2133	[0, 10, 0, 0]	TC	1
1	21887634	A	2	transcript,CDS,exon	HSPG2	NM_001291860-transcript,NM_005529-transcript,NM_001291860-CDS,NM_005529-CDS,NM_001291860-exon,NM_005529-exon	3.66667	31.14	[0, 0, 4, 0]	AG	1	3.77667	32.0742	[0, 0, 4, 0]	AG	1	3.85	32.697	[0, 0, 4, 0]	AG	1	3.33333	32.14	[0, 0, 3, 0]	AG	1	5.66667	31.7667	[0, 0, 3, 0]	AG	1
1	22893000	T	2	transcript,CDS,exon	EPHB2	NM_004442-transcript,NM_001309192-transcript,NM_001309193-transcript,NM_017449-transcript,NM_001309192-CDS,NM_001309193-CDS,NM_004442-CDS,NM_017449-CDS,NM_001309192-exon,NM_001309193-exon,NM_004442-exon,NM_017449-exon	15.6667	31.9133	[0, 10, 0, 0]	TC	1	16.1367	32.8707	[0, 10, 0, 0]	TC	1	16.45	33.509	[0, 10, 0, 0]	TC	1	15.6667	33.2433	[0, 19, 0, 0]	TC	1	6	32.9633	[0, 9, 0, 0]	TC	1
1	23091660	C	2	transcript,CDS,exon	LUZP1	NM_001142546-transcript,NM_033631-transcript,NM_001142546-CDS,NM_033631-CDS,NM_001142546-exon,NM_033631-exon	6.33333	32.2533	[0, 0, 0, 5]	CT	1	6.52333	33.2209	[0, 0, 0, 5]	CT	1	6.65	33.866	[0, 0, 0, 5]	CT	1	4.66667	34.02	[0, 0, 0, 2]	CT	1	7.33333	32.5833	[0, 0, 0, 4]	CT	1
1	23808231	T	2	transcript,CDS,exon	HMGCL	NM_001166059-transcript,NM_000191-transcript,NM_000191-CDS,NM_001166059-CDS,NM_000191-exon,NM_001166059-exon	37.6667	32.0567	[0, 34, 0, 0]	TC	1	38.7967	33.0184	[0, 34, 0, 0]	TC	1	39.55	33.6595	[0, 34, 0, 0]	TC	1	16	33.07	[0, 19, 0, 0]	TC	1	14.3333	32.7233	[0, 10, 0, 0]	TC	1
1	24843384	C	2	transcript,exon,3UTR	CLIC4	NM_013943-transcript,NM_013943-exon,NM_013943-3UTR	55.6667	31.4933	[37, 0, 0, 0]	CA	1	57.3367	32.4381	[37, 0, 0, 0]	CA	1	58.45	33.068	[37, 0, 0, 0]	CA	1	4.33333	32.4	[5, 0, 0, 0]	CA	1	3.33333	31.6133	[4, 0, 0, 0]	CA	1
1	25361410	T	2	transcript,exon,3UTR	TMEM50A	NM_014313-transcript,NM_014313-exon,NM_014313-3UTR	11.6667	31.1	[0, 6, 0, 0]	TC	1	12.0167	32.033	[0, 6, 0, 0]	TC	1	12.25	32.655	[0, 6, 0, 0]	TC	1	7.33333	32.66	[0, 11, 0, 0]	TC	1	7.33333	32.25	[0, 5, 0, 0]	TC	1
1	25563698	A	2	transcript,CDS,exon	LDLRAP1	NM_015627-transcript,NM_015627-CDS,NM_015627-exon	5.66667	32.6433	[0, 0, 1, 0]	AG	1	5.83667	33.6226	[0, 0, 1, 0]	AG	1	5.95	34.2755	[0, 0, 1, 0]	AG	1	3.66667	34.2333	[0, 0, 5, 0]	AG	1	6	32.6467	[0, 0, 3, 0]	AG	1
1	26475513	G	2	transcript,exon,3UTR	HMGN2	NM_005517-transcript,NM_005517-exon,NM_005517-3UTR	20.3333	31.3933	[0, 0, 0, 15]	GT	1	20.9433	32.3351	[0, 0, 0, 15]	GT	1	21.35	32.963	[0, 0, 0, 15]	GT	1	2.33333	32.4467	[0, 0, 0, 1]	GT	1	2	31.3333	[0, 0, 0, 2]	GT	1
1	26884230	T	2	transcript,CDS,exon	GPN2	NM_018066-transcript,NM_018066-CDS,NM_018066-exon	16.3333	31.8033	[0, 14, 0, 0]	TC	1	16.8233	32.7574	[0, 14, 0, 0]	TC	1	17.15	33.3935	[0, 14, 0, 0]	TC	1	17.3333	33.0767	[0, 13, 0, 0]	TC	1	25.3333	32.7833	[0, 23, 0, 0]	TC	1
1	27100550	T	2	exon,transcript,CDS	SLC9A1	NM_003047-exon,NR_046474-exon,NM_003047-transcript,NR_046474-transcript,NM_003047-CDS	17.6667	32.3767	[0, 12, 0, 0]	TC	1	18.1967	33.348	[0, 12, 0, 0]	TC	1	18.55	33.9955	[0, 12, 0, 0]	TC	1	5.33333	33.6667	[0, 7, 0, 0]	TC	1	5	32.1767	[0, 5, 0, 0]	TC	1
1	29149136	T	2	exon,transcript,CDS	SRSF4	NM_005626-exon,NM_005626-transcript,NM_005626-CDS	38.6667	31.6833	[0, 0, 16, 0]	TG	1	39.8267	32.6338	[0, 0, 16, 0]	TG	1	40.6	33.2675	[0, 0, 16, 0]	TG	1	5	33.3867	[0, 0, 6, 0]	TG	1	8	31.9667	[0, 0, 14, 0]	TG	1
1	29203187	T	2	transcript,CDS,exon	MECR	NM_001024732-transcript,NM_001349711-transcript,NM_001349712-transcript,NM_001349713-transcript,NM_001349714-transcript,NM_001349715-transcript,NM_001349716-transcript,NM_001349717-transcript,NM_016011-transcript,NR_146212-transcript,NR_146213-transcript,NR_146214-transcript,NR_146215-transcript,NM_001024732-CDS,NM_001349711-CDS,NM_001349712-CDS,NM_001349713-CDS,NM_001349714-CDS,NM_001349715-CDS,…	26	31.93	[0, 11, 0, 0]	TC	1	26.78	32.8879	[0, 11, 0, 0]	TC	1	27.3	33.5265	[0, 11, 0, 0]	TC	1	22	32.9233	[0, 18, 0, 0]	TC	1	15.6667	32.1567	[0, 18, 0, 0]	TC	1
1	29216125	A	2	transcript,CDS,exon	MECR	NM_001024732-transcript,NM_001349711-transcript,NM_001349712-transcript,NM_001349713-transcript,NM_001349714-transcript,NM_001349715-transcript,NM_001349716-transcript,NM_001349717-transcript,NM_016011-transcript,NR_146212-transcript,NR_146213-transcript,NR_146214-transcript,NR_146215-transcript,NM_001024732-CDS,NM_001349711-CDS,NM_001349712-CDS,NM_001349713-CDS,NM_001349714-CDS,NM_001349715-CDS,…	9.33333	31.0533	[0, 0, 8, 0]	AG	1	9.61333	31.9849	[0, 0, 8, 0]	AG	1	9.8	32.606	[0, 0, 8, 0]	AG	1	8.33333	32.8733	[0, 0, 14, 0]	AG	1	4.66667	32.27	[0, 0, 1, 0]	AG	1
1	31434255	A	2	transcript,exon,3UTR	SERINC2	NM_001199038-transcript,NM_001199037-transcript,NM_178865-transcript,NM_001199039-transcript,NM_018565-transcript,NM_001199038-exon,NM_001199039-exon,NM_178865-exon,NM_001199037-exon,NM_018565-exon,NM_001199038-3UTR,NM_001199039-3UTR,NM_178865-3UTR,NM_001199037-3UTR,NM_018565-3UTR	8.33333	32.37	[0, 0, 8, 0]	AG	1	8.58333	33.3411	[0, 0, 8, 0]	AG	1	8.75	33.9885	[0, 0, 8, 0]	AG	1	17	32.83	[0, 0, 12, 0]	AG	1	11	32.4033	[0, 0, 14, 0]	AG	1
1	31434610	A	2	transcript,exon,3UTR	SERINC2	NM_001199038-transcript,NM_001199037-transcript,NM_178865-transcript,NM_001199039-transcript,NM_018565-transcript,NM_001199038-exon,NM_001199039-exon,NM_178865-exon,NM_001199037-exon,NM_018565-exon,NM_001199038-3UTR,NM_001199039-3UTR,NM_178865-3UTR,NM_001199037-3UTR,NM_018565-3UTR	2.33333	32.8867	[0, 1, 0, 0]	AC	1	2.40333	33.8733	[0, 1, 0, 0]	AC	1	2.45	34.531	[0, 1, 0, 0]	AC	1	3.33333	32.8067	[0, 3, 0, 0]	AC	1	1	31.3333	[0, 1, 0, 0]	AC	1
1	32365942	C	2	3UTR,exon,transcript	BSDC1	NM_001143888-3UTR,NM_001143889-3UTR,NM_001143890-3UTR,NM_018045-3UTR,NM_001300958-3UTR,NM_001143888-exon,NM_001143889-exon,NM_001143890-exon,NM_018045-exon,NR_125352-exon,NM_001300958-exon,NM_001143888-transcript,NM_001143889-transcript,NM_001143890-transcript,NM_001300958-transcript,NM_018045-transcript,NR_125352-transcript	13	32.16	[0, 0, 0, 10]	CT	1	13.39	33.1248	[0, 0, 0, 10]	CT	1	13.65	33.768	[0, 0, 0, 10]	CT	1	9.33333	33.3467	[0, 0, 0, 5]	CT	1	7	32.72	[0, 0, 0, 10]	CT	1
1	32668367	T	2	transcript,CDS,exon	RBBP4	NM_001135255-transcript,NM_005610-transcript,NM_001135256-transcript,NM_001135255-CDS,NM_001135256-CDS,NM_005610-CDS,NM_001135255-exon,NM_001135256-exon,NM_005610-exon	72	31.5767	[0, 49, 0, 0]	TC	1	74.16	32.524	[0, 49, 0, 0]	TC	1	75.6	33.1555	[0, 49, 0, 0]	TC	1	4.33333	32.9033	[0, 2, 0, 0]	TC	1	6.33333	32.4667	[0, 10, 0, 0]	TC	1
1	32680141	A	2	transcript,exon,3UTR&3UTR,exon,transcript	RBBP4&SYNC	NM_001135255-transcript,NM_005610-transcript,NM_001135256-transcript,NM_001135255-exon,NM_001135256-exon,NM_005610-exon,NM_001135255-3UTR,NM_001135256-3UTR,NM_005610-3UTR&NM_001161708-3UTR,NM_030786-3UTR,NM_001161708-exon,NM_030786-exon,NM_001161708-transcript,NM_030786-transcript	44.6667	31.79	[0, 0, 34, 0]	AG	1	46.0067	32.7437	[0, 0, 34, 0]	AG	1	46.9	33.3795	[0, 0, 34, 0]	AG	1	3.33333	33.3033	[0, 0, 4, 0]	AG	1	1.66667	31.5	[0, 0, 2, 0]	AG	1
1	32681542	C	2	transcript,exon,3UTR&3UTR,exon,transcript	RBBP4&SYNC	NM_001135255-transcript,NM_005610-transcript,NM_001135256-transcript,NM_001135255-exon,NM_001135256-exon,NM_005610-exon,NM_001135255-3UTR,NM_001135256-3UTR,NM_005610-3UTR&NM_001161708-3UTR,NM_030786-3UTR,NM_001161708-exon,NM_030786-exon,NM_001161708-transcript,NM_030786-transcript	21.3333	32.0567	[0, 0, 0, 15]	CT	1	21.9733	33.0184	[0, 0, 0, 15]	CT	1	22.4	33.6595	[0, 0, 0, 15]	CT	1	2	32.4433	[0, 0, 0, 1]	CT	1	5	32.92	[0, 0, 0, 5]	CT	1
1	32695277	C	2	transcript,CDS,exon	SYNC	NM_001161708-transcript,NM_030786-transcript,NM_001161708-CDS,NM_030786-CDS,NM_001161708-exon,NM_030786-exon	29	31.7567	[0, 0, 0, 26]	CT	1	29.87	32.7094	[0, 0, 0, 26]	CT	1	30.45	33.3445	[0, 0, 0, 26]	CT	1	8.33333	33.03	[0, 0, 0, 6]	CT	1	5.33333	32.5667	[0, 0, 0, 4]	CT	1
1	33323781	C	2	3UTR,exon,transcript	PHC2	NM_001330488-3UTR,NM_001385109-3UTR,NM_001385112-3UTR,NM_001385119-3UTR,NM_001385120-3UTR,NM_001385121-3UTR,NM_001385122-3UTR,NM_001385123-3UTR,NM_004427-3UTR,NM_198040-3UTR,NM_001330488-exon,NM_001385109-exon,NM_001385112-exon,NM_001385119-exon,NM_001385120-exon,NM_001385121-exon,NM_001385122-exon,NM_001385123-exon,NM_004427-exon,NM_198040-exon,NM_004427-transcript,NM_001385120-transcript,NM_001…	16.6667	31.9633	[0, 0, 0, 5]	CT	1	17.1667	32.9222	[0, 0, 0, 5]	CT	1	17.5	33.5615	[0, 0, 0, 5]	CT	1	10.3333	32.0667	[0, 0, 0, 10]	CT	1	7.33333	31.7267	[0, 0, 0, 7]	CT	1
1	35351302	C	2	transcript	ZMYM4	NM_001375653-transcript,NM_001350138-transcript,NM_001350139-transcript,NM_001350140-transcript,NM_005095-transcript	63.3333	31.91	[0, 0, 0, 41]	CT	1	65.2333	32.8673	[0, 0, 0, 41]	CT	1	66.5	33.5055	[0, 0, 0, 41]	CT	1	34	33.14	[0, 0, 0, 24]	CT	1	21	32.8567	[0, 0, 0, 13]	CT	1
1	35351326	A	2	transcript	ZMYM4	NM_001375653-transcript,NM_001350138-transcript,NM_001350139-transcript,NM_001350140-transcript,NM_005095-transcript	38.6667	31.2	[0, 0, 0, 22]	AT	1	39.8267	32.136	[0, 0, 0, 22]	AT	1	40.6	32.76	[0, 0, 0, 22]	AT	1	24	32.49	[0, 0, 0, 18]	AT	1	14.3333	31.8567	[0, 0, 0, 10]	AT	1
1	35351354	A	2	transcript	ZMYM4	NM_001375653-transcript,NM_001350138-transcript,NM_001350139-transcript,NM_001350140-transcript,NM_005095-transcript	5.33333	31.6667	[0, 0, 1, 0]	AG	1	5.49333	32.6167	[0, 0, 1, 0]	AG	1	5.6	33.25	[0, 0, 1, 0]	AG	1	10	30.3167	[0, 0, 6, 0]	AG	1	4	30.0833	[0, 0, 3, 0]	AG	1
1	36286832	C	2	transcript,CDS,exon	THRAP3	NM_001321471-transcript,NM_001321473-transcript,NM_005119-transcript,NM_001321471-CDS,NM_001321473-CDS,NM_005119-CDS,NM_001321471-exon,NM_001321473-exon,NM_005119-exon	20.3333	31.7933	[0, 0, 0, 11]	CT	1	20.9433	32.7471	[0, 0, 0, 11]	CT	1	21.35	33.383	[0, 0, 0, 11]	CT	1	23.6667	32.6233	[0, 0, 0, 22]	CT	1	11	32.6	[0, 0, 0, 14]	CT	1
1	36305205	C	2	transcript,exon,3UTR	THRAP3	NM_001321471-transcript,NM_001321473-transcript,NM_005119-transcript,NM_001321471-exon,NM_001321473-exon,NM_005119-exon,NM_001321471-3UTR,NM_001321473-3UTR,NM_005119-3UTR	17.3333	32.09	[0, 0, 16, 0]	CG	1	17.8533	33.0527	[0, 0, 16, 0]	CG	1	18.2	33.6945	[0, 0, 16, 0]	CG	1	15.6667	33.6033	[0, 0, 11, 0]	CG	1	13.6667	33.5833	[0, 0, 19, 0]	CG	1
1	36307804	T	2	transcript,CDS,exon	SH3D21	NM_001162530-transcript,NM_024676-transcript,NM_001162530-CDS,NM_024676-CDS,NM_001162530-exon,NM_024676-exon	12.6667	31.67	[0, 0, 11, 0]	TG	1	13.0467	32.6201	[0, 0, 11, 0]	TG	1	13.3	33.2535	[0, 0, 11, 0]	TG	1	2.33333	32.5533	[0, 0, 1, 0]	TG	1	5	32.5233	[0, 0, 7, 0]	TG	1
1	36341880	C	2	exon,transcript,CDS	STK40	NM_001282546-exon,NM_001282547-exon,NM_032017-exon,NM_001282546-transcript,NM_001282547-transcript,NM_032017-transcript,NM_001282546-CDS,NM_001282547-CDS,NM_032017-CDS	7.66667	31.9867	[0, 0, 0, 4]	CT	1	7.89667	32.9463	[0, 0, 0, 4]	CT	1	8.05	33.586	[0, 0, 0, 4]	CT	1	6.66667	31.8333	[0, 0, 0, 1]	CT	1	13.6667	31.82	[0, 0, 0, 13]	CT	1
1	36462132	G	2	transcript,CDS,exon	MRPS15	NM_031280-transcript,NM_031280-CDS,NM_031280-exon	33.3333	32.3333	[29, 0, 0, 0]	GA	1	34.3333	33.3033	[29, 0, 0, 0]	GA	1	35	33.95	[29, 0, 0, 0]	GA	1	32.3333	33.2367	[31, 0, 0, 0]	GA	1	22	32.75	[22, 0, 0, 0]	GA	1
1	37455649	T	2	exon,transcript	LINC01137	NR_038842-exon,NR_038842-transcript	2.33333	33.1333	[0, 1, 0, 0]	TC	1	2.40333	34.1273	[0, 1, 0, 0]	TC	1	2.45	34.79	[0, 1, 0, 0]	TC	1	3.33333	33.3567	[0, 2, 0, 0]	TC	1	1	33.6667	[0, 1, 0, 0]	TC	1
1	37493849	T	2	3UTR,exon,transcript	MEAF6	NM_022756-3UTR,NM_022756-exon,NR_073090-exon,NR_073091-exon,NR_073092-exon,NM_001270876-transcript,NM_022756-transcript,NR_073090-transcript,NR_073091-transcript,NR_073092-transcript,NM_001270875-3UTR,NM_001270875-exon,NM_001270875-transcript	12.6667	31.99	[0, 9, 0, 0]	TC	1	13.0467	32.9497	[0, 9, 0, 0]	TC	1	13.3	33.5895	[0, 9, 0, 0]	TC	1	4	33.6667	[0, 3, 0, 0]	TC	1	5.33333	32.5467	[0, 5, 0, 0]	TC	1
1	37493869	C	2	3UTR,exon,transcript	MEAF6	NM_022756-3UTR,NM_022756-exon,NR_073090-exon,NR_073091-exon,NR_073092-exon,NM_001270876-transcript,NM_022756-transcript,NR_073090-transcript,NR_073091-transcript,NR_073092-transcript,NM_001270875-3UTR,NM_001270875-exon,NM_001270875-transcript	13.3333	31.5533	[0, 0, 9, 0]	CG	1	13.7333	32.4999	[0, 0, 9, 0]	CG	1	14	33.131	[0, 0, 9, 0]	CG	1	3.66667	32.5267	[0, 0, 3, 0]	CG	1	6	32.6333	[0, 0, 7, 0]	CG	1
1	37873123	A	2	transcript,CDS,exon	INPP5B	NM_001297434-transcript,NM_001350227-transcript,NR_158631-transcript,NM_001350228-transcript,NM_001365820-transcript,NM_001365822-transcript,NM_005540-transcript,NM_001365821-transcript,NM_001365823-transcript,NM_001365824-transcript,NM_001365825-transcript,NR_158628-transcript,NR_158629-transcript,NR_158630-transcript,NM_001297434-CDS,NM_001350227-CDS,NM_001350228-CDS,NM_001365820-CDS,NM_0013658…	8	31.5967	[0, 0, 6, 0]	AG	1	8.24	32.5446	[0, 0, 6, 0]	AG	1	8.4	33.1765	[0, 0, 6, 0]	AG	1	5	33.0167	[0, 0, 4, 0]	AG	1	3.33333	32.11	[0, 0, 1, 0]	AG	1
1	40067594	T	2	transcript,CDS,exon	CAP1	NM_001350479-transcript,NM_001350480-transcript,NM_001105530-transcript,NM_001330502-transcript,NM_001350475-transcript,NM_001350476-transcript,NM_001350477-transcript,NM_001350478-transcript,NM_001350482-transcript,NM_001350483-transcript,NM_001350484-transcript,NM_001350485-transcript,NM_006367-transcript,NM_001350481-transcript,NM_001105530-CDS,NM_001330502-CDS,NM_001350475-CDS,NM_001350476-CD…	34.6667	31.5233	[0, 0, 22, 0]	TG	1	35.7067	32.469	[0, 0, 22, 0]	TG	1	36.4	33.0995	[0, 0, 22, 0]	TG	1	62	32.0167	[0, 0, 57, 0]	TG	1	77	31.5767	[0, 0, 76, 0]	TG	1
1	40067643	T	2	transcript,CDS,exon	CAP1	NM_001350479-transcript,NM_001350480-transcript,NM_001105530-transcript,NM_001330502-transcript,NM_001350475-transcript,NM_001350476-transcript,NM_001350477-transcript,NM_001350478-transcript,NM_001350482-transcript,NM_001350483-transcript,NM_001350484-transcript,NM_001350485-transcript,NM_006367-transcript,NM_001350481-transcript,NM_001105530-CDS,NM_001330502-CDS,NM_001350475-CDS,NM_001350476-CD…	18.6667	32.0367	[0, 0, 9, 0]	TG	1	19.2267	32.9978	[0, 0, 9, 0]	TG	1	19.6	33.6385	[0, 0, 9, 0]	TG	1	9	32.7033	[0, 0, 6, 0]	TG	1	7.66667	32.6667	[0, 0, 12, 0]	TG	1
1	40067648	T	2	transcript,CDS,exon	CAP1	NM_001350479-transcript,NM_001350480-transcript,NM_001105530-transcript,NM_001330502-transcript,NM_001350475-transcript,NM_001350476-transcript,NM_001350477-transcript,NM_001350478-transcript,NM_001350482-transcript,NM_001350483-transcript,NM_001350484-transcript,NM_001350485-transcript,NM_006367-transcript,NM_001350481-transcript,NM_001105530-CDS,NM_001330502-CDS,NM_001350475-CDS,NM_001350476-CD…	21	32.73	[0, 0, 9, 0]	TG	1	21.63	33.7119	[0, 0, 9, 0]	TG	1	22.05	34.3665	[0, 0, 9, 0]	TG	1	9.66667	33.9667	[0, 0, 6, 0]	TG	1	11	32.74	[0, 0, 16, 0]	TG	1
1	40067654	T	2	transcript,CDS,exon	CAP1	NM_001350479-transcript,NM_001350480-transcript,NM_001105530-transcript,NM_001330502-transcript,NM_001350475-transcript,NM_001350476-transcript,NM_001350477-transcript,NM_001350478-transcript,NM_001350482-transcript,NM_001350483-transcript,NM_001350484-transcript,NM_001350485-transcript,NM_006367-transcript,NM_001350481-transcript,NM_001105530-CDS,NM_001330502-CDS,NM_001350475-CDS,NM_001350476-CD…	20.6667	32.1	[0, 0, 10, 0]	TG	1	21.2867	33.063	[0, 0, 10, 0]	TG	1	21.7	33.705	[0, 0, 10, 0]	TG	1	11.6667	33.39	[0, 0, 8, 0]	TG	1	10	33.1433	[0, 0, 14, 0]	TG	1
1	40067675	T	2	transcript,CDS,exon	CAP1	NM_001350479-transcript,NM_001350480-transcript,NM_001105530-transcript,NM_001330502-transcript,NM_001350475-transcript,NM_001350476-transcript,NM_001350477-transcript,NM_001350478-transcript,NM_001350482-transcript,NM_001350483-transcript,NM_001350484-transcript,NM_001350485-transcript,NM_006367-transcript,NM_001350481-transcript,NM_001105530-CDS,NM_001330502-CDS,NM_001350475-CDS,NM_001350476-CD…	26	32.09	[0, 0, 13, 0]	TG	1	26.78	33.0527	[0, 0, 13, 0]	TG	1	27.3	33.6945	[0, 0, 13, 0]	TG	1	27.3333	33.5467	[0, 0, 29, 0]	TG	1	27.6667	32.3767	[0, 0, 33, 0]	TG	1
1	40073556	G	2	3UTR,exon,transcript	PPT1	NM_001142604-3UTR,NM_001363695-3UTR,NM_001142604-exon,NM_001363695-exon,NM_001142604-transcript,NM_001363695-transcript,NM_000310-3UTR,NM_000310-exon,NM_000310-transcript	9.66667	32.13	[0, 9, 0, 0]	GC	1	9.95667	33.0939	[0, 9, 0, 0]	GC	1	10.15	33.7365	[0, 9, 0, 0]	GC	1	3.66667	33.6333	[0, 2, 0, 0]	GC	1	1.66667	31	[0, 1, 0, 0]	GC	1
1	40073776	A	2	3UTR,exon,transcript	PPT1	NM_001142604-3UTR,NM_001363695-3UTR,NM_001142604-exon,NM_001363695-exon,NM_001142604-transcript,NM_001363695-transcript,NM_000310-3UTR,NM_000310-exon,NM_000310-transcript	10	32.6467	[0, 5, 0, 0]	AC	1	10.3	33.6261	[0, 5, 0, 0]	AC	1	10.5	34.279	[0, 5, 0, 0]	AC	1	7.33333	34.4167	[0, 5, 0, 0]	AC	1	3.66667	33.98	[0, 3, 0, 0]	AC	1
1	40738897	C	2	transcript,exon,CDS	NFYC	NM_001142587-transcript,NM_001142588-transcript,NM_001142589-transcript,NM_014223-transcript,NM_001142590-transcript,NM_001308115-transcript,NM_001142587-exon,NM_001142588-exon,NM_001142589-exon,NM_001142590-exon,NM_001308114-exon,NM_001308115-exon,NM_014223-exon,NM_001308114-transcript,NM_001142587-CDS,NM_001142588-CDS,NM_001142589-CDS,NM_001142590-CDS,NM_001308114-CDS,NM_001308115-CDS,NM_014223…	11.6667	31.5167	[0, 0, 0, 9]	CT	1	12.0167	32.4622	[0, 0, 0, 9]	CT	1	12.25	33.0925	[0, 0, 0, 9]	CT	1	11	32.03	[0, 0, 0, 5]	CT	1	8	32.1133	[0, 0, 0, 3]	CT	1
1	42414845	T	2	transcript,CDS,exon	RIMKLA	NM_173642-transcript,NM_173642-CDS,NM_173642-exon	3.33333	31.9667	[0, 3, 0, 0]	TC	1	3.43333	32.9257	[0, 3, 0, 0]	TC	1	3.5	33.565	[0, 3, 0, 0]	TC	1	3.66667	32.3	[0, 5, 0, 0]	TC	1	7	32.5333	[0, 10, 0, 0]	TC	1
1	42943295	G	2	transcript,CDS,exon	SLC2A1	NM_006516-transcript,NM_006516-CDS,NM_006516-exon	84.6667	31.9233	[64, 0, 0, 0]	GA	1	87.2067	32.881	[64, 0, 0, 0]	GA	1	88.9	33.5195	[64, 0, 0, 0]	GA	1	127	33.0667	[99, 0, 0, 0]	GA	1	75.3333	32.3167	[70, 0, 0, 0]	GA	1
1	44651313	C	2	transcript,exon,3UTR	RNF220	NM_001319956-transcript,NM_001376486-transcript,NM_001376487-transcript,NM_018150-transcript,NM_001376488-transcript,NM_001319957-transcript,NM_001376489-transcript,NM_001319957-exon,NM_001376486-exon,NM_001376487-exon,NM_001376488-exon,NM_001376489-exon,NM_018150-exon,NM_001319956-exon,NM_001319957-3UTR,NM_001376486-3UTR,NM_001376487-3UTR,NM_001376488-3UTR,NM_001376489-3UTR,NM_018150-3UTR,NM_001…	12.6667	31.7	[0, 0, 0, 9]	CT	1	13.0467	32.651	[0, 0, 0, 9]	CT	1	13.3	33.285	[0, 0, 0, 9]	CT	1	6.66667	32.9667	[0, 0, 0, 3]	CT	1	6	32.4033	[0, 0, 0, 5]	CT	1
1	44739926	T	2	5UTR,exon,transcript	KIF2C	NM_001297655-5UTR,NM_006845-5UTR,NM_001297655-exon,NM_006845-exon,NM_001297655-transcript,NM_006845-transcript	5.33333	32.9867	[0, 7, 0, 0]	TC	1	5.49333	33.9763	[0, 7, 0, 0]	TC	1	5.6	34.636	[0, 7, 0, 0]	TC	1	2.66667	32.6667	[0, 3, 0, 0]	TC	1	2	31.5	[0, 2, 0, 0]	TC	1
1	44759326	A	2	transcript,CDS,exon	KIF2C	NM_001297655-transcript,NM_006845-transcript,NM_001297656-transcript,NM_001297657-transcript,NM_001297655-CDS,NM_001297656-CDS,NM_001297657-CDS,NM_006845-CDS,NM_001297655-exon,NM_001297656-exon,NM_001297657-exon,NM_006845-exon	31.6667	32.07	[0, 27, 0, 0]	AC	1	32.6167	33.0321	[0, 27, 0, 0]	AC	1	33.25	33.6735	[0, 27, 0, 0]	AC	1	7.33333	32.86	[0, 6, 0, 0]	AC	1	4.33333	33.14	[0, 4, 0, 0]	AC	1
1	44760412	G	2	transcript,CDS,exon	KIF2C	NM_001297655-transcript,NM_006845-transcript,NM_001297656-transcript,NM_001297657-transcript,NM_001297655-CDS,NM_001297656-CDS,NM_001297657-CDS,NM_006845-CDS,NM_001297655-exon,NM_001297656-exon,NM_001297657-exon,NM_006845-exon	16	31.98	[11, 0, 0, 0]	GA	1	16.48	32.9394	[11, 0, 0, 0]	GA	1	16.8	33.579	[11, 0, 0, 0]	GA	1	5	33.91	[11, 0, 0, 0]	GA	1	3	32.7767	[3, 0, 0, 0]	GA	1
1	45629600	T	2	transcript,CDS,exon	GPBP1L1	NM_021639-transcript,NM_021639-CDS,NM_021639-exon	10	32.0433	[0, 7, 0, 0]	TC	1	10.3	33.0046	[0, 7, 0, 0]	TC	1	10.5	33.6455	[0, 7, 0, 0]	TC	1	2	32.7767	[0, 1, 0, 0]	TC	1	2.66667	32.86	[0, 1, 0, 0]	TC	1
1	45660208	T	2	transcript,5UTR,exon	GPBP1L1	NM_021639-transcript,NM_021639-5UTR,NM_021639-exon	22	32.3433	[0, 13, 0, 0]	TC	1	22.66	33.3136	[0, 13, 0, 0]	TC	1	23.1	33.9605	[0, 13, 0, 0]	TC	1	13	32.7067	[0, 12, 0, 0]	TC	1	12.6667	32.67	[0, 9, 0, 0]	TC	1
1	46194623	T	2	transcript,CDS,exon	POMGNT1	NM_001290129-transcript,NM_001290130-transcript,NM_001243766-transcript,NM_017739-transcript,NM_001243766-CDS,NM_001290129-CDS,NM_001290130-CDS,NM_017739-CDS,NM_001243766-exon,NM_001290129-exon,NM_001290130-exon,NM_017739-exon	42	32.17	[0, 35, 0, 0]	TC	1	43.26	33.1351	[0, 35, 0, 0]	TC	1	44.1	33.7785	[0, 35, 0, 0]	TC	1	14	33.4733	[0, 18, 0, 0]	TC	1	18.3333	32.5233	[0, 15, 0, 0]	TC	1
1	46635343	C	2	3UTR,exon,transcript	ATPAF1	NM_022745-3UTR,NM_022745-exon,NM_022745-transcript,NM_001042546-3UTR,NM_001243728-3UTR,NM_001256418-3UTR,NM_001042546-exon,NM_001243728-exon,NM_001256418-exon,NM_001243728-transcript,NM_001256418-transcript,NM_001042546-transcript	9	31.67	[5, 0, 0, 0]	CA	1	9.27	32.6201	[5, 0, 0, 0]	CA	1	9.45	33.2535	[5, 0, 0, 0]	CA	1	4	32.1833	[4, 0, 0, 0]	CA	1	2.66667	32	[2, 0, 0, 0]	CA	1
1	51825312	T	2	transcript,CDS,exon	NRDC	NM_001242361-transcript,NM_002525-transcript,NM_001101662-transcript,NM_001101662-CDS,NM_001242361-CDS,NM_002525-CDS,NM_001101662-exon,NM_001242361-exon,NM_002525-exon	25.6667	31.9667	[0, 0, 27, 0]	TG	1	26.4367	32.9257	[0, 0, 27, 0]	TG	1	26.95	33.565	[0, 0, 27, 0]	TG	1	4.33333	33.49	[0, 0, 2, 0]	TG	1	4.66667	32.4467	[0, 0, 5, 0]	TG	1
1	52772270	T	2	transcript	ZYG11B	NM_024646-transcript	18.6667	32.25	[0, 8, 0, 0]	TC	1	19.2267	33.2175	[0, 8, 0, 0]	TC	1	19.6	33.8625	[0, 8, 0, 0]	TC	1	6.66667	33.29	[0, 4, 0, 0]	TC	1	11.3333	32.4833	[0, 8, 0, 0]	TC	1
1	52772288	T	2	transcript	ZYG11B	NM_024646-transcript	19.3333	32.33	[0, 10, 0, 0]	TC	1	19.9133	33.2999	[0, 10, 0, 0]	TC	1	20.3	33.9465	[0, 10, 0, 0]	TC	1	7.66667	32.9267	[0, 4, 0, 0]	TC	1	10.3333	32.3667	[0, 6, 0, 0]	TC	1
1	52772299	C	2	transcript	ZYG11B	NM_024646-transcript	21.6667	32.67	[0, 0, 0, 14]	CT	1	22.3167	33.6501	[0, 0, 0, 14]	CT	1	22.75	34.3035	[0, 0, 0, 14]	CT	1	7	34.2933	[0, 0, 0, 4]	CT	1	13.3333	33.4133	[0, 0, 0, 8]	CT	1
1	52772309	T	2	transcript	ZYG11B	NM_024646-transcript	18.6667	32.4333	[0, 12, 0, 0]	TC	1	19.2267	33.4063	[0, 12, 0, 0]	TC	1	19.6	34.055	[0, 12, 0, 0]	TC	1	6.66667	33.76	[0, 5, 0, 0]	TC	1	12.3333	32.52	[0, 8, 0, 0]	TC	1
1	52772481	T	2	transcript	ZYG11B	NM_024646-transcript	32.6667	32.57	[29, 0, 0, 0]	TA	1	33.6467	33.5471	[29, 0, 0, 0]	TA	1	34.3	34.1985	[29, 0, 0, 0]	TA	1	36.3333	33.7833	[28, 0, 0, 0]	TA	1	17	33.16	[9, 0, 0, 0]	TA	1
1	52772489	C	2	transcript	ZYG11B	NM_024646-transcript	4.33333	30.64	[0, 0, 2, 0]	CG	1	4.46333	31.5592	[0, 0, 2, 0]	CG	1	4.55	32.172	[0, 0, 2, 0]	CG	1	15	30.63	[0, 0, 12, 0]	CG	1	6.33333	31.1833	[0, 0, 5, 0]	CG	1
1	54216247	G	2	transcript,CDS,exon	MRPL37	NM_016491-transcript,NM_001330602-transcript,NM_001330602-CDS,NM_016491-CDS,NM_001330602-exon,NM_016491-exon	23.3333	32.08	[0, 13, 0, 0]	GC	1	24.0333	33.0424	[0, 13, 0, 0]	GC	1	24.5	33.684	[0, 13, 0, 0]	GC	1	9	33.1133	[0, 6, 0, 0]	GC	1	11	33.0733	[0, 9, 0, 0]	GC	1
1	54850409	A	2	3UTR,exon,transcript	DHCR24	NM_014762-3UTR,NM_014762-exon,NM_014762-transcript	65.3333	31.9167	[0, 52, 0, 0]	AC	1	67.2933	32.8742	[0, 52, 0, 0]	AC	1	68.6	33.5125	[0, 52, 0, 0]	AC	1	22	33.1533	[0, 26, 0, 0]	AC	1	15	32.32	[0, 7, 0, 0]	AC	1
1	58630909	T	2	-	-	-	17.3333	31.2267	[0, 7, 0, 0]	TC	1	17.8533	32.1635	[0, 7, 0, 0]	TC	1	18.2	32.788	[0, 7, 0, 0]	TC	1	5	32.5667	[0, 4, 0, 0]	TC	1	5.33333	31.82	[0, 5, 0, 0]	TC	1
1	58630980	C	2	-	-	-	33.3333	31.61	[19, 0, 0, 0]	CA	1	34.3333	32.5583	[19, 0, 0, 0]	CA	1	35	33.1905	[19, 0, 0, 0]	CA	1	8	32.55	[5, 0, 0, 0]	CA	1	12	32.3367	[15, 0, 0, 0]	CA	1
1	58631017	A	2	-	-	-	33.3333	31.64	[0, 0, 19, 0]	AG	1	34.3333	32.5892	[0, 0, 19, 0]	AG	1	35	33.222	[0, 0, 19, 0]	AG	1	8.33333	33.3	[0, 0, 6, 0]	AG	1	14.3333	32.2233	[0, 0, 13, 0]	AG	1
1	58783141	G	2	exon,transcript,5UTR	JUN	NM_002228-exon,NM_002228-transcript,NM_002228-5UTR	21.6667	31.99	[0, 14, 0, 0]	GC	1	22.3167	32.9497	[0, 14, 0, 0]	GC	1	22.75	33.5895	[0, 14, 0, 0]	GC	1	24.3333	32.9433	[0, 17, 0, 0]	GC	1	55.3333	32.2967	[0, 57, 0, 1]	GC GT	1
1	58783359	T	2	exon,transcript,5UTR	JUN	NM_002228-exon,NM_002228-transcript,NM_002228-5UTR	30.6667	32.3233	[0, 0, 27, 0]	TG	1	31.5867	33.293	[0, 0, 27, 0]	TG	1	32.2	33.9395	[0, 0, 27, 0]	TG	1	14	34.16	[0, 0, 10, 0]	TG	1	28.6667	33.23	[0, 0, 35, 0]	TG	1
1	58783675	G	2	exon,transcript,5UTR	JUN	NM_002228-exon,NM_002228-transcript,NM_002228-5UTR	39.6667	31.9833	[0, 46, 0, 0]	GC	1	40.8567	32.9428	[0, 46, 0, 0]	GC	1	41.65	33.5825	[0, 46, 0, 0]	GC	1	13.3333	32.81	[0, 12, 0, 0]	GC	1	17.3333	32.42	[0, 13, 0, 0]	GC	1
1	61682693	A	2	transcript	TM2D1	NM_032027-transcript,NR_135160-transcript,NR_135161-transcript,NR_135162-transcript	3	30.8433	[0, 0, 1, 0]	AG	1	3.09	31.7686	[0, 0, 1, 0]	AG	1	3.15	32.3855	[0, 0, 1, 0]	AG	1	4.33333	33.1767	[0, 0, 5, 0]	AG	1	3	33.29	[0, 0, 1, 0]	AG	1
1	63631761	C	2	transcript,CDS,exon	PGM1	NM_002633-transcript,NM_001172819-transcript,NM_001172818-transcript,NM_001172818-CDS,NM_002633-CDS,NM_001172818-exon,NM_001172819-exon,NM_002633-exon,NM_001172819-CDS	42	31.45	[0, 0, 0, 31]	CT	1	43.26	32.3935	[0, 0, 0, 31]	CT	1	44.1	33.0225	[0, 0, 0, 31]	CT	1	9	32.9233	[0, 0, 0, 6]	CT	1	9.33333	31.96	[0, 0, 0, 16]	CT	1
1	64647885	T	2	transcript,CDS,exon	CACHD1	NM_020925-transcript,NM_001293274-transcript,NM_001293274-CDS,NM_020925-CDS,NM_001293274-exon,NM_020925-exon	1.66667	31.5	[0, 2, 0, 0]	TC	1	1.71667	32.445	[0, 2, 0, 0]	TC	1	1.75	33.075	[0, 2, 0, 0]	TC	1	1.66667	33	[0, 1, 0, 0]	TC	1	2.66667	33.5	[0, 3, 0, 0]	TC	1
1	65433289	G	2	transcript,exon,3UTR$transcript	LEPROT$LEPR	NM_017526-transcript,NM_001198681-transcript,NM_001198681-exon,NM_017526-exon,NM_001198681-3UTR,NM_017526-3UTR$NM_001003680-transcript,NM_001003679-transcript,NM_002303-transcript	31	31.54	[27, 0, 0, 0]	GA	1	31.93	32.4862	[27, 0, 0, 0]	GA	1	32.55	33.117	[27, 0, 0, 0]	GA	1	27.3333	32.8567	[16, 0, 0, 0]	GA	1	18.6667	31.9267	[14, 0, 0, 0]	GA	1
1	68159195	C	2	transcript&transcript,CDS,exon	GNG12-AS1&WLS	NR_040077-transcript&NM_001002292-transcript,NM_001193334-transcript,NM_024911-transcript,NM_001002292-CDS,NM_001193334-CDS,NM_024911-CDS,NM_001002292-exon,NM_001193334-exon,NM_024911-exon	9.66667	31.1067	[0, 0, 0, 8]	CT	1	9.95667	32.0399	[0, 0, 0, 8]	CT	1	10.15	32.662	[0, 0, 0, 8]	CT	1	4	32.2233	[0, 0, 0, 4]	CT	1	4	32.1133	[0, 0, 0, 6]	CT	1
1	76699855	C	2	-	-	-	2.66667	31.0533	[0, 0, 3, 0]	CG	1	2.74667	31.9849	[0, 0, 3, 0]	CG	1	2.8	32.606	[0, 0, 3, 0]	CG	1	4	32.3333	[0, 0, 5, 0]	CG	1	4.33333	33.2	[0, 0, 4, 0]	CG	1
1	76699864	G	2	-	-	-	5.33333	31.51	[7, 0, 0, 0]	GA	1	5.49333	32.4553	[7, 0, 0, 0]	GA	1	5.6	33.0855	[7, 0, 0, 0]	GA	1	13	33.3433	[12, 0, 0, 0]	GA	1	8.33333	32.6967	[5, 0, 0, 0]	GA	1
1	76699867	C	2	-	-	-	5.33333	32.25	[0, 0, 6, 0]	CG	1	5.49333	33.2175	[0, 0, 6, 0]	CG	1	5.6	33.8625	[0, 0, 6, 0]	CG	1	12.6667	33.41	[0, 0, 11, 0]	CG	1	8.66667	33.2967	[0, 0, 5, 0]	CG	1
1	76699915	A	2	-	-	-	16.6667	31.98	[0, 0, 12, 0]	AG	1	17.1667	32.9394	[0, 0, 12, 0]	AG	1	17.5	33.579	[0, 0, 12, 0]	AG	1	33.3333	33.15	[0, 0, 33, 0]	AG	1	18.3333	32.2133	[0, 0, 19, 0]	AG	1
1	76700349	C	2	-	-	-	30.3333	31.4433	[0, 0, 21, 0]	CG	1	31.2433	32.3866	[0, 0, 21, 0]	CG	1	31.85	33.0155	[0, 0, 21, 0]	CG	1	45	32.1133	[0, 0, 40, 0]	CG	1	65.3333	31.8933	[0, 0, 49, 0]	CG	1
1	76700367	T	2	-	-	-	35.6667	31.5833	[0, 0, 25, 0]	TG	1	36.7367	32.5308	[0, 0, 25, 0]	TG	1	37.45	33.1625	[0, 0, 25, 0]	TG	1	53	32.4067	[0, 0, 50, 0]	TG	1	73.6667	31.8933	[0, 0, 67, 0]	TG	1
1	76700465	G	2	-	-	-	16	31.79	[10, 0, 0, 0]	GA	1	16.48	32.7437	[10, 0, 0, 0]	GA	1	16.8	33.3795	[10, 0, 0, 0]	GA	1	9.66667	32.8333	[10, 0, 0, 0]	GA	1	9.66667	31.7	[9, 0, 0, 0]	GA	1
1	76700466	C	2	-	-	-	13.6667	31.7667	[0, 0, 0, 10]	CT	1	14.0767	32.7197	[0, 0, 0, 10]	CT	1	14.35	33.355	[0, 0, 0, 10]	CT	1	10	32.6767	[0, 0, 0, 9]	CT	1	9	31.4967	[0, 0, 0, 10]	CT	1
1	77129103	A	2	transcript	PIGK	NM_005482-transcript	3.66667	32.6	[0, 0, 2, 0]	AG	1	3.77667	33.578	[0, 0, 2, 0]	AG	1	3.85	34.23	[0, 0, 2, 0]	AG	1	5.33333	33.75	[0, 0, 5, 0]	AG	1	3.66667	32.35	[0, 0, 4, 0]	AG	1
1	77129405	A	2	transcript	PIGK	NM_005482-transcript	16	31.4033	[0, 0, 9, 0]	AG	1	16.48	32.3454	[0, 0, 9, 0]	AG	1	16.8	32.9735	[0, 0, 9, 0]	AG	1	3.33333	32.61	[0, 0, 5, 0]	AG	1	2.33333	31.5833	[0, 0, 2, 0]	AG	1
1	85319972	T	2	3UTR,exon,transcript	DDAH1	NM_001134445-3UTR,NM_001330655-3UTR,NM_012137-3UTR,NM_001134445-exon,NM_001330655-exon,NM_012137-exon,NM_001330655-transcript,NM_012137-transcript,NM_001134445-transcript	25	31.6667	[0, 20, 0, 0]	TC	1	25.75	32.6167	[0, 20, 0, 0]	TC	1	26.25	33.25	[0, 20, 0, 0]	TC	1	4	33.4233	[0, 4, 0, 0]	TC	1	4.66667	32.6667	[0, 6, 0, 0]	TC	1
1	85320068	T	2	3UTR,exon,transcript	DDAH1	NM_001134445-3UTR,NM_001330655-3UTR,NM_012137-3UTR,NM_001134445-exon,NM_001330655-exon,NM_012137-exon,NM_001330655-transcript,NM_012137-transcript,NM_001134445-transcript	62.6667	31.6633	[0, 55, 0, 0]	TC	1	64.5467	32.6132	[0, 55, 0, 0]	TC	1	65.8	33.2465	[0, 55, 0, 0]	TC	1	3.33333	32.3867	[0, 1, 0, 0]	TC	1	3.33333	32.25	[0, 3, 0, 0]	TC	1
1	85320616	T	2	3UTR,exon,transcript	DDAH1	NM_001134445-3UTR,NM_001330655-3UTR,NM_012137-3UTR,NM_001134445-exon,NM_001330655-exon,NM_012137-exon,NM_001330655-transcript,NM_012137-transcript,NM_001134445-transcript	21.6667	32.0367	[14, 0, 0, 0]	TA	1	22.3167	32.9978	[14, 0, 0, 0]	TA	1	22.75	33.6385	[14, 0, 0, 0]	TA	1	1.66667	31.6667	[1, 0, 0, 0]	TA	1	3.33333	31.47	[3, 0, 0, 0]	TA	1
1	85321435	G	2	3UTR,exon,transcript	DDAH1	NM_001134445-3UTR,NM_001330655-3UTR,NM_012137-3UTR,NM_001134445-exon,NM_001330655-exon,NM_012137-exon,NM_001330655-transcript,NM_012137-transcript,NM_001134445-transcript	15.3333	31.4233	[0, 8, 0, 0]	GC	1	15.7933	32.366	[0, 8, 0, 0]	GC	1	16.1	32.9945	[0, 8, 0, 0]	GC	1	8.33333	32.1567	[0, 11, 0, 0]	GC	1	16.6667	32.47	[0, 14, 0, 0]	GC	1
1	87104715	G	2	transcript,exon,3UTR	HS2ST1	NM_012262-transcript,NM_012262-exon,NM_012262-3UTR	3.66667	32.1333	[5, 0, 0, 0]	GA	1	3.77667	33.0973	[5, 0, 0, 0]	GA	1	3.85	33.74	[5, 0, 0, 0]	GA	1	2	33.89	[2, 0, 0, 0]	GA	1	4.33333	32.8733	[4, 0, 0, 0]	GA	1
1	88857299	G	2	transcript,CDS,exon	GTF2B	NM_001514-transcript,NM_001514-CDS,NM_001514-exon	19	31.5367	[22, 0, 0, 0]	GA	1	19.57	32.4828	[22, 0, 0, 0]	GA	1	19.95	33.1135	[22, 0, 0, 0]	GA	1	7	33.0967	[7, 0, 0, 0]	GA	1	8.66667	32.09	[8, 0, 0, 0]	GA	1
1	89104465	A	2	-	-	-	8.33333	31.7033	[0, 0, 8, 0]	AG	1	8.58333	32.6544	[0, 0, 8, 0]	AG	1	8.75	33.2885	[0, 0, 8, 0]	AG	1	2.66667	32.1667	[0, 0, 2, 0]	AG	1	3.33333	33.4467	[0, 0, 4, 0]	AG	1
1	90020853	T	2	transcript,CDS,exon	ZNF326	NM_001320185-transcript,NM_181781-transcript,NM_182976-transcript,NM_001320185-CDS,NM_181781-CDS,NM_182976-CDS,NM_001320185-exon,NM_181781-exon,NM_182976-exon	7.66667	31.4467	[0, 0, 4, 0]	TG	1	7.89667	32.3901	[0, 0, 4, 0]	TG	1	8.05	33.019	[0, 0, 4, 0]	TG	1	4.33333	32.0967	[0, 0, 7, 0]	TG	1	3.33333	31.4167	[0, 0, 2, 0]	TG	1
1	93875711	A	2	transcript,CDS,exon	DNTTIP2	NM_014597-transcript,NM_014597-CDS,NM_014597-exon	4.66667	31.1333	[0, 0, 5, 0]	AG	1	4.80667	32.0673	[0, 0, 5, 0]	AG	1	4.9	32.69	[0, 0, 5, 0]	AG	1	3.33333	33.19	[0, 0, 5, 0]	AG	1	2.33333	32	[0, 0, 3, 0]	AG	1
1	93877008	C	2	transcript,CDS,exon	DNTTIP2	NM_014597-transcript,NM_014597-CDS,NM_014597-exon	14.3333	31.9867	[8, 0, 0, 0]	CA	1	14.7633	32.9463	[8, 0, 0, 0]	CA	1	15.05	33.586	[8, 0, 0, 0]	CA	1	2.66667	33.0833	[1, 0, 0, 0]	CA	1	3.66667	31.88	[2, 0, 0, 0]	CA	1
1	93877677	T	2	transcript,CDS,exon	DNTTIP2	NM_014597-transcript,NM_014597-CDS,NM_014597-exon	236	31.7067	[0, 199, 0, 0]	TC	1	243.08	32.6579	[0, 199, 0, 0]	TC	1	247.8	33.292	[0, 199, 0, 0]	TC	1	15.3333	33.0133	[0, 13, 0, 0]	TC	1	29	32.4767	[0, 19, 0, 0]	TC	1
1	93879160	C	2	transcript,exon,5UTR	DNTTIP2	NM_014597-transcript,NM_014597-exon,NM_014597-5UTR	11.6667	31.9933	[0, 0, 0, 10]	CT	1	12.0167	32.9531	[0, 0, 0, 10]	CT	1	12.25	33.593	[0, 0, 0, 10]	CT	1	1.33333	32.3333	[0, 0, 0, 1]	CT	1	3.33333	32.49	[0, 0, 0, 5]	CT	1
1	94529855	C	2	3UTR,exon,transcript	F3	NM_001993-3UTR,NM_001993-exon,NM_001993-transcript,NM_001178096-3UTR,NM_001178096-exon,NM_001178096-transcript	15.3333	31.99	[12, 0, 0, 0]	CA	1	15.7933	32.9497	[12, 0, 0, 0]	CA	1	16.1	33.5895	[12, 0, 0, 0]	CA	1	10.6667	32.8833	[4, 0, 0, 0]	CA	1	13.3333	32.96	[13, 0, 0, 0]	CA	1
1	94529935	C	2	3UTR,exon,transcript	F3	NM_001993-3UTR,NM_001993-exon,NM_001993-transcript,NM_001178096-3UTR,NM_001178096-exon,NM_001178096-transcript	30.6667	31.85	[0, 0, 0, 26]	CT	1	31.5867	32.8055	[0, 0, 0, 26]	CT	1	32.2	33.4425	[0, 0, 0, 26]	CT	1	21.3333	33.1867	[0, 0, 0, 14]	CT	1	36.3333	32.9	[0, 0, 0, 33]	CT	1
1	94530263	C	2	3UTR,exon,transcript	F3	NM_001993-3UTR,NM_001993-exon,NM_001993-transcript,NM_001178096-3UTR,NM_001178096-exon,NM_001178096-transcript	63.3333	31.5467	[0, 0, 0, 42]	CT	1	65.2333	32.4931	[0, 0, 0, 42]	CT	1	66.5	33.124	[0, 0, 0, 42]	CT	1	16.6667	31.89	[0, 0, 0, 13]	CT	1	29.3333	32.0533	[0, 0, 0, 32]	CT	1
1	94928796	T	2	transcript	CNN3-DT	NR_168376-transcript,NR_168377-transcript,NR_033998-transcript	14.3333	31.8333	[18, 0, 0, 0]	TA	1	14.7633	32.7883	[18, 0, 0, 0]	TA	1	15.05	33.425	[18, 0, 0, 0]	TA	1	3.33333	33.3067	[4, 0, 0, 0]	TA	1	1.66667	31.5	[2, 0, 0, 0]	TA	1
1	97515839	T	2	transcript,CDS,exon	DPYD	NM_000110-transcript,NM_000110-CDS,NM_000110-exon	10	31.6433	[0, 6, 0, 0]	TC	1	10.3	32.5926	[0, 6, 0, 0]	TC	1	10.5	33.2255	[0, 6, 0, 0]	TC	1	3	32.7767	[0, 3, 0, 0]	TC	1	4	33.4233	[0, 5, 0, 0]	TC	1
1	100213925	C	2	transcript	DBT	NM_001918-transcript	4	32.1033	[0, 0, 2, 0]	CG	1	4.12	33.0664	[0, 0, 2, 0]	CG	1	4.2	33.7085	[0, 0, 2, 0]	CG	1	1.33333	33.3333	[0, 0, 2, 0]	CG	1	2.66667	32.6667	[0, 0, 3, 0]	CG	1
1	101786614	C	2	-	-	-	32.6667	31.5233	[31, 0, 0, 0]	CA	1	33.6467	32.469	[31, 0, 0, 0]	CA	1	34.3	33.0995	[31, 0, 0, 0]	CA	1	10.6667	32.7033	[6, 0, 0, 0]	CA	1	5	31.9333	[5, 0, 0, 0]	CA	1
1	108992271	A	2	transcript	WDR47	NM_001142551-transcript,NM_001142550-transcript,NM_014969-transcript	7.66667	32.0533	[0, 0, 4, 0]	AG	1	7.89667	33.0149	[0, 0, 4, 0]	AG	1	8.05	33.656	[0, 0, 4, 0]	AG	1	7.33333	33.4167	[0, 0, 7, 0]	AG	1	5.66667	33.0933	[0, 0, 3, 0]	AG	1
1	108992318	G	2	transcript	WDR47	NM_001142551-transcript,NM_001142550-transcript,NM_014969-transcript	9.33333	31.1867	[3, 0, 0, 0]	GA	1	9.61333	32.1223	[3, 0, 0, 0]	GA	1	9.8	32.746	[3, 0, 0, 0]	GA	1	5.33333	32.61	[4, 0, 0, 0]	GA	1	3.33333	31.1667	[3, 0, 0, 0]	GA	1
1	109274570	A	2	transcript,exon,3UTR	CELSR2	NM_001408-transcript,NM_001408-exon,NM_001408-3UTR	7.66667	32.38	[0, 0, 4, 0]	AG	1	7.89667	33.3514	[0, 0, 4, 0]	AG	1	8.05	33.999	[0, 0, 4, 0]	AG	1	6.66667	33.4567	[0, 0, 4, 0]	AG	1	9.33333	31.7267	[0, 0, 7, 0]	AG	1
1	109631153	G	2	transcript,exon,3UTR	AMPD2	NM_139156-transcript,NM_001368809-transcript,NM_001308170-transcript,NM_004037-transcript,NM_001257361-transcript,NM_001368809-exon,NM_004037-exon,NM_001257361-exon,NM_001308170-exon,NM_139156-exon,NM_001368809-3UTR,NM_004037-3UTR,NM_001257361-3UTR,NM_001308170-3UTR,NM_139156-3UTR	8	32.62	[0, 0, 0, 1]	GT	1	8.24	33.5986	[0, 0, 0, 1]	GT	1	8.4	34.251	[0, 0, 0, 1]	GT	1	5.66667	32.3967	[0, 0, 0, 7]	GT	1	5.33333	32.3233	[0, 0, 0, 3]	GT	1
1	109631583	C	2	transcript,exon,3UTR	AMPD2	NM_139156-transcript,NM_001368809-transcript,NM_001308170-transcript,NM_004037-transcript,NM_001257361-transcript,NM_001368809-exon,NM_004037-exon,NM_001257361-exon,NM_001308170-exon,NM_139156-exon,NM_001368809-3UTR,NM_004037-3UTR,NM_001257361-3UTR,NM_001308170-3UTR,NM_139156-3UTR	14	31.9167	[0, 0, 0, 18]	CT	1	14.42	32.8742	[0, 0, 0, 18]	CT	1	14.7	33.5125	[0, 0, 0, 18]	CT	1	11.3333	32.6133	[0, 0, 0, 10]	CT	1	6.66667	32.0367	[0, 0, 0, 3]	CT	1
1	109924087	T	2	transcript,CDS,exon	CSF1	NM_172210-transcript,NM_172212-transcript,NM_000757-transcript,NM_172211-transcript,NM_000757-CDS,NM_172212-CDS,NM_000757-exon,NM_172212-exon,NM_172210-CDS,NM_172211-CDS,NM_172210-exon,NM_172211-exon	6.33333	32.62	[0, 3, 0, 0]	TC	1	6.52333	33.5986	[0, 3, 0, 0]	TC	1	6.65	34.251	[0, 3, 0, 0]	TC	1	4.66667	33.59	[0, 3, 0, 0]	TC	1	1.66667	34	[0, 3, 0, 0]	TC	1
1	109930106	A	2	transcript,3UTR,exon	CSF1	NM_000757-transcript,NM_172211-transcript,NM_000757-3UTR,NM_172211-3UTR,NM_000757-exon,NM_172211-exon	9	31.2933	[0, 0, 7, 0]	AG	1	9.27	32.2321	[0, 0, 7, 0]	AG	1	9.45	32.858	[0, 0, 7, 0]	AG	1	4	33.0867	[0, 0, 3, 0]	AG	1	3.33333	31.39	[0, 0, 3, 0]	AG	1
1	112913924	A	2	exon,transcript,CDS	SLC16A1	NM_001166496_2-exon,NM_003051-exon,NM_001166496_2-transcript,NM_003051-transcript,NM_001166496_2-CDS,NM_003051-CDS	7.33333	30.7933	[0, 0, 0, 6]	AT	1	7.55333	31.7171	[0, 0, 0, 6]	AT	1	7.7	32.333	[0, 0, 0, 6]	AT	1	2	30	[0, 0, 0, 1]	AT	1	3	30.6667	[0, 0, 0, 2]	AT	1
1	113450159	G	2	transcript	MAGI3	NM_001142782-transcript,NM_152900-transcript	3	32.5833	[0, 0, 0, 4]	GT	1	3.09	33.5608	[0, 0, 0, 4]	GT	1	3.15	34.2125	[0, 0, 0, 4]	GT	1	1.66667	33.3333	[0, 0, 0, 1]	GT	1	2.33333	32.25	[0, 0, 0, 4]	GT	1
1	116945088	A	2	transcript,CDS,exon	PTGFRN	NM_020440-transcript,NM_020440-CDS,NM_020440-exon	8.66667	32.0167	[0, 0, 6, 0]	AG	1	8.92667	32.9772	[0, 0, 6, 0]	AG	1	9.1	33.6175	[0, 0, 6, 0]	AG	1	3	32.0833	[0, 0, 2, 0]	AG	1	4.33333	33.6667	[0, 0, 3, 0]	AG	1
1	116945089	T	2	transcript,CDS,exon	PTGFRN	NM_020440-transcript,NM_020440-CDS,NM_020440-exon	10	32.62	[8, 0, 0, 0]	TA	1	10.3	33.5986	[8, 0, 0, 0]	TA	1	10.5	34.251	[8, 0, 0, 0]	TA	1	3.33333	32	[1, 0, 0, 0]	TA	1	4.66667	33.97	[3, 0, 0, 0]	TA	1
1	116986836	G	2	transcript,CDS,exon	PTGFRN	NM_020440-transcript,NM_020440-CDS,NM_020440-exon	18.6667	31.81	[14, 0, 0, 0]	GA	1	19.2267	32.7643	[14, 0, 0, 0]	GA	1	19.6	33.4005	[14, 0, 0, 0]	GA	1	19	32.6567	[18, 0, 0, 0]	GA	1	15.3333	33.07	[19, 0, 0, 0]	GA	1
1	116987885	C	2	transcript,exon,3UTR	PTGFRN	NM_020440-transcript,NM_020440-exon,NM_020440-3UTR	16.6667	32.8967	[0, 0, 0, 10]	CT	1	17.1667	33.8836	[0, 0, 0, 10]	CT	1	17.5	34.5415	[0, 0, 0, 10]	CT	1	4.66667	34.1133	[0, 0, 0, 2]	CT	1	3.66667	31.6933	[0, 0, 0, 1]	CT	1
1	116987889	C	2	transcript,exon,3UTR	PTGFRN	NM_020440-transcript,NM_020440-exon,NM_020440-3UTR	18.6667	31.6033	[0, 0, 0, 10]	CT	1	19.2267	32.5514	[0, 0, 0, 10]	CT	1	19.6	33.1835	[0, 0, 0, 10]	CT	1	4.66667	32.3867	[0, 0, 0, 2]	CT	1	4.66667	31.5	[0, 0, 0, 2]	CT	1
1	116987999	A	2	transcript,exon,3UTR	PTGFRN	NM_020440-transcript,NM_020440-exon,NM_020440-3UTR	58.6667	32.7	[0, 0, 62, 0]	AG	1	60.4267	33.681	[0, 0, 62, 0]	AG	1	61.6	34.335	[0, 0, 62, 0]	AG	1	9.66667	33.8567	[0, 0, 10, 0]	AG	1	8	34.1533	[0, 0, 4, 0]	AG	1
1	116988998	G	2	transcript,exon,3UTR	PTGFRN	NM_020440-transcript,NM_020440-exon,NM_020440-3UTR	10	32.89	[11, 0, 0, 0]	GA	1	10.3	33.8767	[11, 0, 0, 0]	GA	1	10.5	34.5345	[11, 0, 0, 0]	GA	1	12	33.5067	[14, 0, 0, 0]	GA	1	7.66667	33.3333	[3, 0, 0, 0]	GA	1
1	116989191	T	2	transcript,exon,3UTR	PTGFRN	NM_020440-transcript,NM_020440-exon,NM_020440-3UTR	3	30.6433	[0, 3, 0, 0]	TC	1	3.09	31.5626	[0, 3, 0, 0]	TC	1	3.15	32.1755	[0, 3, 0, 0]	TC	1	6.66667	32.21	[0, 4, 0, 0]	TC	1	2.33333	31.89	[0, 2, 0, 0]	TC	1
1	116989289	A	2	transcript,exon,3UTR	PTGFRN	NM_020440-transcript,NM_020440-exon,NM_020440-3UTR	7	31.6867	[0, 0, 4, 0]	AG	1	7.21	32.6373	[0, 0, 4, 0]	AG	1	7.35	33.271	[0, 0, 4, 0]	AG	1	17.3333	32.12	[0, 0, 10, 0]	AG	1	8.66667	32.3333	[0, 0, 10, 0]	AG	1
1	116989669	A	2	transcript,exon,3UTR	PTGFRN	NM_020440-transcript,NM_020440-exon,NM_020440-3UTR	5.66667	31.38	[0, 0, 6, 0]	AG	1	5.83667	32.3214	[0, 0, 6, 0]	AG	1	5.95	32.949	[0, 0, 6, 0]	AG	1	4	31.3	[0, 0, 5, 0]	AG	1	2.33333	31.3333	[0, 0, 1, 0]	AG	1
1	119742923	G	2	transcript,CDS,exon	PHGDH	NM_006623-transcript,NM_006623-CDS,NM_006623-exon	17	31.6767	[18, 0, 0, 0]	GA	1	17.51	32.627	[18, 0, 0, 0]	GA	1	17.85	33.2605	[18, 0, 0, 0]	GA	1	33	32.49	[31, 0, 0, 0]	GA	1	26	31.9167	[28, 0, 0, 0]	GA	1
1	147178495	C	2	transcript$exon,transcript	CHD1L$PDIA3P1	NM_001348451-transcript$NR_002305-exon,NR_002305-transcript	12	31.8067	[0, 0, 0, 9]	CT	1	12.36	32.7609	[0, 0, 0, 9]	CT	1	12.6	33.397	[0, 0, 0, 9]	CT	1	3.33333	32.85	[0, 0, 0, 1]	CT	1	2.66667	32.5	[0, 0, 0, 2]	CT	1
1	147203703	T	2	transcript&transcript	CHD1L&FMO5	NM_001348451-transcript&NM_001144829-transcript,NM_001461-transcript,NM_001144830-transcript	14	31.8367	[0, 9, 0, 0]	TC	1	14.42	32.7918	[0, 9, 0, 0]	TC	1	14.7	33.4285	[0, 9, 0, 0]	TC	1	5	32.9267	[0, 3, 0, 0]	TC	1	3.33333	32.5	[0, 2, 0, 0]	TC	1
1	147203800	C	2	transcript&transcript	CHD1L&FMO5	NM_001348451-transcript&NM_001144829-transcript,NM_001461-transcript,NM_001144830-transcript	19.6667	32.23	[0, 0, 0, 18]	CT	1	20.2567	33.1969	[0, 0, 0, 18]	CT	1	20.65	33.8415	[0, 0, 0, 18]	CT	1	7	33.11	[0, 0, 0, 3]	CT	1	7.33333	32.6233	[0, 0, 0, 8]	CT	1
1	148146688	T	2	transcript	NBPF11	NM_001101663-transcript,NM_001385468-transcript,NM_001385469-transcript,NM_001385470-transcript,NM_001385471-transcript,NM_001385472-transcript,NM_001385473-transcript,NM_001385474-transcript,NM_001385475-transcript,NM_001385476-transcript,NM_001385477-transcript,NM_001385478-transcript,NM_001385479-transcript,NM_001385480-transcript,NM_183372-transcript,NR_046188-transcript,NR_110864-transcript,…	3	31.4433	[0, 3, 0, 0]	TC	1	3.09	32.3866	[0, 3, 0, 0]	TC	1	3.15	33.0155	[0, 3, 0, 0]	TC	1	5	31.7733	[0, 4, 0, 0]	TC	1	5	32.2767	[0, 8, 0, 0]	TC	1
1	150553568	G	2	transcript,CDS,exon	ADAMTSL4	NM_025008-transcript,NM_001288607-transcript,NM_001378596-transcript,NM_019032-transcript,NM_001288608-transcript,NM_001288607-CDS,NM_001288608-CDS,NM_001378596-CDS,NM_019032-CDS,NM_025008-CDS,NM_001288607-exon,NM_001288608-exon,NM_001378596-exon,NM_019032-exon,NM_025008-exon	9.33333	31.7467	[0, 9, 0, 0]	GC	1	9.61333	32.6991	[0, 9, 0, 0]	GC	1	9.8	33.334	[0, 9, 0, 0]	GC	1	8.33333	32.6467	[0, 9, 0, 0]	GC	1	3	31.8333	[0, 2, 0, 0]	GC	1
1	150558532	T	2	transcript,CDS,exon	ADAMTSL4	NM_025008-transcript,NM_001288607-transcript,NM_001378596-transcript,NM_019032-transcript,NM_001288608-transcript,NM_001288607-CDS,NM_001288608-CDS,NM_001378596-CDS,NM_019032-CDS,NM_025008-CDS,NM_001288607-exon,NM_001288608-exon,NM_001378596-exon,NM_019032-exon,NM_025008-exon	13	31.99	[0, 8, 0, 0]	TC	1	13.39	32.9497	[0, 8, 0, 0]	TC	1	13.65	33.5895	[0, 8, 0, 0]	TC	1	7.66667	32.65	[0, 4, 0, 0]	TC	1	7.33333	32.1167	[0, 5, 0, 0]	TC	1
1	150558574	G	2	transcript,CDS,exon	ADAMTSL4	NM_025008-transcript,NM_001288607-transcript,NM_001378596-transcript,NM_019032-transcript,NM_001288608-transcript,NM_001288607-CDS,NM_001288608-CDS,NM_001378596-CDS,NM_019032-CDS,NM_025008-CDS,NM_001288607-exon,NM_001288608-exon,NM_001378596-exon,NM_019032-exon,NM_025008-exon	8	31.16	[5, 0, 0, 0]	GA	1	8.24	32.0948	[5, 0, 0, 0]	GA	1	8.4	32.718	[5, 0, 0, 0]	GA	1	3.33333	32.8567	[1, 0, 0, 0]	GA	1	5.33333	31.8633	[7, 0, 0, 0]	GA	1
1	150799227	T	2	transcript,CDS,exon	CTSK	NM_000396-transcript,NM_000396-CDS,NM_000396-exon	23	32.4467	[0, 25, 0, 0]	TC	1	23.69	33.4201	[0, 25, 0, 0]	TC	1	24.15	34.069	[0, 25, 0, 0]	TC	1	9	32.8433	[0, 9, 0, 0]	TC	1	2.66667	33.3333	[0, 3, 0, 0]	TC	1
1	150966140	G	0	3UTR,exon,transcript	CERS2	NM_181746-3UTR,NM_181746-exon,NM_181746-transcript,NM_022075-3UTR,NM_022075-exon,NM_022075-transcript	144	32.24	[127, 0, 0, 0]	GA	1	148.32	33.2072	[127, 0, 0, 0]	GA	1	151.2	33.852	[127, 0, 0, 0]	GA	1	57.3333	33.05	[63, 0, 0, 0]	GA	1	57.6667	33.2967	[45, 0, 0, 0]	GA	1
1	151002632	T	2	transcript,CDS,exon,5UTR	MINDY1	NM_001040217-transcript,NM_001319998-transcript,NM_001163258-transcript,NM_018379-transcript,NM_001163259-transcript,NM_001163260-transcript,NM_001376664-transcript,NM_001376665-transcript,NM_001376666-transcript,NM_001376667-transcript,NM_001376668-transcript,NM_001376669-transcript,NM_001376670-transcript,NM_001376671-transcript,NM_001376672-transcript,NM_001376673-transcript,NM_001376674-trans…	2.66667	30.75	[0, 1, 0, 0]	TC	1	2.74667	31.6725	[0, 1, 0, 0]	TC	1	2.8	32.2875	[0, 1, 0, 0]	TC	1	4	32.5667	[0, 5, 0, 0]	TC	1	4.66667	32.3333	[0, 2, 0, 0]	TC	1
1	151034063	C	2	transcript,CDS,exon	PRUNE1	NM_001303229-transcript,NM_001303242-transcript,NM_001303243-transcript,NM_021222-transcript,NR_130130-transcript,NR_130131-transcript,NR_130132-transcript,NR_130135-transcript,NM_001303229-CDS,NM_001303242-CDS,NM_001303243-CDS,NM_021222-CDS,NM_001303229-exon,NM_001303242-exon,NM_001303243-exon,NM_021222-exon,NR_130130-exon,NR_130131-exon,NR_130132-exon,NR_130135-exon	2.33333	30.6667	[1, 0, 0, 0]	CA	1	2.40333	31.5867	[1, 0, 0, 0]	CA	1	2.45	32.2	[1, 0, 0, 0]	CA	1	2	34.3333	[1, 0, 0, 0]	CA	1	1.33333	31.6667	[1, 0, 0, 0]	CA	1
1	151055758	G	2	transcript,exon,5UTR	CDC42SE1	NM_001038707-transcript,NM_020239-transcript,NM_001038707-exon,NM_020239-exon,NM_001038707-5UTR,NM_020239-5UTR	15.3333	32.06	[0, 0, 0, 10]	GT	1	15.7933	33.0218	[0, 0, 0, 10]	GT	1	16.1	33.663	[0, 0, 0, 10]	GT	1	7.66667	33.07	[0, 0, 0, 6]	GT	1	11.3333	32.7533	[0, 0, 0, 10]	GT	1
1	151135661	T	2	transcript,CDS,exon	SEMA6C	NM_001178061-transcript,NM_001178062-transcript,NM_030913-transcript,NM_001178061-CDS,NM_001178062-CDS,NM_030913-CDS,NM_001178061-exon,NM_001178062-exon,NM_030913-exon	4	31.2667	[0, 0, 4, 0]	TG	1	4.12	32.2047	[0, 0, 4, 0]	TG	1	4.2	32.83	[0, 0, 4, 0]	TG	1	1.66667	33.11	[0, 0, 1, 0]	TG	1	2	31.8333	[0, 0, 2, 0]	TG	1
1	151248120	T	2	transcript,exon,3UTR	PIP5K1A	NM_001135636-transcript,NM_001135637-transcript,NM_001135638-transcript,NM_001330689-transcript,NM_003557-transcript,NM_001135636-exon,NM_001135637-exon,NM_001135638-exon,NM_001330689-exon,NM_003557-exon,NM_001135636-3UTR,NM_001135637-3UTR,NM_001135638-3UTR,NM_001330689-3UTR,NM_003557-3UTR	12.3333	31.4967	[0, 11, 0, 0]	TC	1	12.7033	32.4416	[0, 11, 0, 0]	TC	1	12.95	33.0715	[0, 11, 0, 0]	TC	1	11	32.9867	[0, 12, 0, 0]	TC	1	6.66667	32.2267	[0, 5, 0, 0]	TC	1
1	151266575	T	2	transcript,CDS,exon	PSMD4	NM_001330692-transcript,NM_002810-transcript,NM_001330692-CDS,NM_002810-CDS,NM_001330692-exon,NM_002810-exon	9.33333	31.01	[0, 2, 0, 0]	TC	1	9.61333	31.9403	[0, 2, 0, 0]	TC	1	9.8	32.5605	[0, 2, 0, 0]	TC	1	12	30.1233	[0, 7, 0, 0]	TC	1	11.3333	31.1333	[0, 13, 0, 0]	TC	1
1	151315696	G	2	transcript,CDS,exon	PI4KB	NM_001369623-transcript,NM_001369624-transcript,NM_001369625-transcript,NM_001369626-transcript,NM_001369628-transcript,NM_001198773-transcript,NM_001198774-transcript,NM_001198775-transcript,NM_001330721-transcript,NM_002651-transcript,NM_001369629-transcript,NM_001198773-CDS,NM_001198774-CDS,NM_001330721-CDS,NM_001369623-CDS,NM_001369624-CDS,NM_001369626-CDS,NM_001369629-CDS,NM_001369625-CDS,NM…	8.66667	31.3633	[14, 0, 0, 0]	GA	1	8.92667	32.3042	[14, 0, 0, 0]	GA	1	9.1	32.9315	[14, 0, 0, 0]	GA	1	7.66667	32.93	[10, 0, 0, 0]	GA	1	5	32.72	[6, 0, 0, 0]	GA	1
1	151341298	A	2	3UTR,exon,transcript	RFX5	NM_000449-3UTR,NM_001025603-3UTR,NM_001379412-3UTR,NM_001379413-3UTR,NM_001379414-3UTR,NM_001379415-3UTR,NM_001379416-3UTR,NM_001379417-3UTR,NM_001379418-3UTR,NM_001379419-3UTR,NM_001379420-3UTR,NM_000449-exon,NM_001025603-exon,NM_001379412-exon,NM_001379413-exon,NM_001379414-exon,NM_001379415-exon,NM_001379416-exon,NM_001379417-exon,NM_001379418-exon,NM_001379419-exon,NM_001379420-exon,NM_001379…	8.33333	31.3867	[0, 0, 5, 0]	AG	1	8.58333	32.3283	[0, 0, 5, 0]	AG	1	8.75	32.956	[0, 0, 5, 0]	AG	1	6.66667	32.5833	[0, 0, 8, 0]	AG	1	4.33333	32.15	[0, 0, 4, 0]	AG	1
1	151583225	C	2	transcript,exon,3UTR	TUFT1	NM_001126337-transcript,NM_001301317-transcript,NM_020127-transcript,NM_001126337-exon,NM_001301317-exon,NM_020127-exon,NM_001126337-3UTR,NM_001301317-3UTR,NM_020127-3UTR	8.66667	31.8333	[0, 0, 0, 4]	CT	1	8.92667	32.7883	[0, 0, 0, 4]	CT	1	9.1	33.425	[0, 0, 0, 4]	CT	1	6	32.7133	[0, 0, 0, 5]	CT	1	2.33333	32.39	[0, 0, 0, 2]	CT	1
1	153665730	T	2	transcript	ILF2	NM_004515-transcript,NM_001267809-transcript	14.6667	31.5767	[0, 3, 0, 0]	TC TA	1	15.1067	32.524	[0, 3, 0, 0]	TC TA	1	15.4	33.1555	[0, 3, 0, 0]	TC TA	1	6.33333	32.7	[0, 7, 0, 0]	TC	1	6.66667	31.7833	[0, 3, 0, 0]	TC	1
1	153665731	A	2	transcript	ILF2	NM_004515-transcript,NM_001267809-transcript	14.3333	31.3967	[0, 0, 4, 0]	AG AC	1	14.7633	32.3386	[0, 0, 4, 0]	AG AC	1	15.05	32.9665	[0, 0, 4, 0]	AG AC	1	6	32.2833	[0, 0, 7, 0]	AG	1	5.66667	31.8867	[0, 0, 3, 0]	AG	1
1	154344677	C	2	transcript,CDS,exon	ATP8B2	NM_001370596-transcript,NM_001370597-transcript,NM_001372009-transcript,NM_001367934-transcript,NM_001367934-CDS,NM_001370596-CDS,NM_001370597-CDS,NM_001372009-CDS,NM_001367934-exon,NM_001370596-exon,NM_001370597-exon,NM_001372009-exon	17.3333	31.8833	[0, 0, 0, 17]	CT	1	17.8533	32.8398	[0, 0, 0, 17]	CT	1	18.2	33.4775	[0, 0, 0, 17]	CT	1	3	31.7767	[0, 0, 0, 3]	CT	1	4	31.3167	[0, 0, 0, 5]	CT	1
1	154936792	A	2	transcript	PMVK	NM_001323012-transcript	10	31.6933	[0, 0, 4, 0]	AG	1	10.3	32.6441	[0, 0, 4, 0]	AG	1	10.5	33.278	[0, 0, 4, 0]	AG	1	6	32.21	[0, 0, 7, 0]	AG	1	8	32.11	[0, 0, 9, 0]	AG	1
1	154944838	G	2	3UTR,exon,transcript	PBXIP1	NM_001317734-3UTR,NM_001317735-3UTR,NM_020524-3UTR,NM_001317734-exon,NM_001317735-exon,NM_020524-exon,NM_001317734-transcript,NM_001317735-transcript,NM_020524-transcript	60	31.6867	[44, 0, 0, 0]	GA	1	61.8	32.6373	[44, 0, 0, 0]	GA	1	63	33.271	[44, 0, 0, 0]	GA	1	23.6667	33.0267	[30, 0, 0, 0]	GA	1	13	32.2767	[12, 0, 0, 0]	GA	1
1	155859569	C	2	5UTR,exon,transcript	SYT11	NM_152280-5UTR,NM_152280-exon,NM_152280-transcript	3.66667	32.1933	[1, 0, 0, 0]	CA	1	3.77667	33.1591	[1, 0, 0, 0]	CA	1	3.85	33.803	[1, 0, 0, 0]	CA	1	3.66667	33.7933	[1, 0, 0, 0]	CA	1	3.66667	32.2333	[4, 0, 0, 0]	CA	1
1	155868074	G	2	transcript,CDS,exon	SYT11	NM_152280-transcript,NM_152280-CDS,NM_152280-exon	25	31.6133	[0, 24, 0, 0]	GC	1	25.75	32.5617	[0, 24, 0, 0]	GC	1	26.25	33.194	[0, 24, 0, 0]	GC	1	9.66667	32.5067	[0, 6, 0, 0]	GC	1	7.66667	32.2767	[0, 7, 0, 0]	GC	1
1	155868476	T	2	transcript,CDS,exon	SYT11	NM_152280-transcript,NM_152280-CDS,NM_152280-exon	13.6667	31.4233	[0, 8, 0, 0]	TC	1	14.0767	32.366	[0, 8, 0, 0]	TC	1	14.35	32.9945	[0, 8, 0, 0]	TC	1	3.33333	33.0333	[0, 1, 0, 0]	TC	1	4	32.31	[0, 3, 0, 0]	TC	1
1	156035640	C	2	3UTR,exon,transcript	UBQLN4	NM_001304342-3UTR,NM_020131-3UTR,NM_001304342-exon,NM_020131-exon,NM_001304342-transcript,NM_020131-transcript	10.6667	31.7533	[0, 0, 12, 0]	CG	1	10.9867	32.7059	[0, 0, 12, 0]	CG	1	11.2	33.341	[0, 0, 12, 0]	CG	1	6.33333	32.6333	[0, 0, 9, 0]	CG	1	3	31.61	[0, 0, 1, 0]	CG	1
1	156211216	C	2	transcript,exon,3UTR	SLC25A44	NM_001286184-transcript,NM_001377385-transcript,NM_001377386-transcript,NM_001377387-transcript,NM_001377388-transcript,NM_001377389-transcript,NM_001377390-transcript,NM_014655-transcript,NR_104408-transcript,NR_104411-transcript,NR_104412-transcript,NM_001286184-exon,NM_001377385-exon,NM_001377386-exon,NM_001377387-exon,NM_001377388-exon,NM_001377389-exon,NM_001377390-exon,NM_014655-exon,NR_104…	5.66667	32.6033	[0, 0, 4, 0]	CG	1	5.83667	33.5814	[0, 0, 4, 0]	CG	1	5.95	34.2335	[0, 0, 4, 0]	CG	1	3.66667	33	[0, 0, 6, 0]	CG	1	6	32.0433	[0, 0, 5, 0]	CG	1
1	156211979	A	2	transcript,exon,3UTR	SLC25A44	NM_001286184-transcript,NM_001377385-transcript,NM_001377386-transcript,NM_001377387-transcript,NM_001377388-transcript,NM_001377389-transcript,NM_001377390-transcript,NM_014655-transcript,NR_104408-transcript,NR_104411-transcript,NR_104412-transcript,NM_001286184-exon,NM_001377385-exon,NM_001377386-exon,NM_001377387-exon,NM_001377388-exon,NM_001377389-exon,NM_001377390-exon,NM_014655-exon,NR_104…	10.3333	31.4033	[0, 0, 7, 0]	AG	1	10.6433	32.3454	[0, 0, 7, 0]	AG	1	10.85	32.9735	[0, 0, 7, 0]	AG	1	1.66667	32.3333	[0, 0, 3, 0]	AG	1	1.33333	32.3333	[0, 0, 1, 0]	AG	1
1	156232382	A	2	transcript,CDS,exon$transcript,CDS,exon	PMF1-BGLAP$PMF1	NM_001199661-transcript,NM_001199662-transcript,NM_001199663-transcript,NM_001199664-transcript,NM_001199661-CDS,NM_001199662-CDS,NM_001199663-CDS,NM_001199661-exon,NM_001199662-exon,NM_001199663-exon$NM_001199653-transcript,NM_001199654-transcript,NM_007221-transcript,NM_001199653-CDS,NM_007221-CDS,NM_001199653-exon,NM_007221-exon	55.3333	31.9267	[0, 0, 58, 0]	AG	1	56.9933	32.8845	[0, 0, 58, 0]	AG	1	58.1	33.523	[0, 0, 58, 0]	AG	1	24.3333	32.62	[0, 0, 25, 0]	AG	1	18.3333	32.3167	[0, 0, 18, 0]	AG	1
1	156249659	A	2	3UTR,exon,transcript	SMG5	NM_001323614-3UTR,NM_001323615-3UTR,NM_001323616-3UTR,NM_001323617-3UTR,NM_015327-3UTR,NM_001323614-exon,NM_001323615-exon,NM_001323616-exon,NM_001323617-exon,NM_015327-exon,NM_015327-transcript,NM_001323614-transcript,NM_001323615-transcript,NM_001323616-transcript,NM_001323617-transcript	10.6667	32.1367	[0, 0, 6, 0]	AG	1	10.9867	33.1008	[0, 0, 6, 0]	AG	1	11.2	33.7435	[0, 0, 6, 0]	AG	1	4.66667	33.9167	[0, 0, 4, 0]	AG	1	3.33333	33.1933	[0, 0, 3, 0]	AG	1
1	156250265	T	2	3UTR,exon,transcript	SMG5	NM_001323614-3UTR,NM_001323615-3UTR,NM_001323616-3UTR,NM_001323617-3UTR,NM_015327-3UTR,NM_001323614-exon,NM_001323615-exon,NM_001323616-exon,NM_001323617-exon,NM_015327-exon,NM_015327-transcript,NM_001323614-transcript,NM_001323615-transcript,NM_001323616-transcript,NM_001323617-transcript	7	31.7033	[0, 3, 0, 0]	TC	1	7.21	32.6544	[0, 3, 0, 0]	TC	1	7.35	33.2885	[0, 3, 0, 0]	TC	1	4.33333	33.3833	[0, 4, 0, 0]	TC	1	4	32.75	[0, 2, 0, 0]	TC	1
1	156530177	T	2	transcript,CDS,exon	IQGAP3	NM_178229-transcript,NM_178229-CDS,NM_178229-exon	7	31.6767	[0, 5, 0, 0]	TC	1	7.21	32.627	[0, 5, 0, 0]	TC	1	7.35	33.2605	[0, 5, 0, 0]	TC	1	4.33333	33.29	[0, 2, 0, 0]	TC	1	3.33333	32.25	[0, 4, 0, 0]	TC	1
1	156548587	G	2	transcript,CDS,exon	IQGAP3	NM_178229-transcript,NM_178229-CDS,NM_178229-exon	10.3333	31.62	[8, 0, 0, 0]	GA	1	10.6433	32.5686	[8, 0, 0, 0]	GA	1	10.85	33.201	[8, 0, 0, 0]	GA	1	5.33333	32.8533	[4, 0, 0, 0]	GA	1	2.66667	32.0833	[1, 0, 0, 0]	GA	1
1	156556652	T	2	transcript,CDS,exon	IQGAP3	NM_178229-transcript,NM_178229-CDS,NM_178229-exon	2.66667	31.5833	[0, 1, 0, 0]	TC	1	2.74667	32.5308	[0, 1, 0, 0]	TC	1	2.8	33.1625	[0, 1, 0, 0]	TC	1	3.66667	31.5567	[0, 4, 0, 0]	TC	1	2.33333	31.8333	[0, 1, 0, 0]	TC	1
1	156591859	G	2	exon,transcript,CDS	NAXE	NM_144772-exon,NM_144772-transcript,NM_144772-CDS	8.33333	30.6033	[0, 7, 0, 0]	GC	1	8.58333	31.5214	[0, 7, 0, 0]	GC	1	8.75	32.1335	[0, 7, 0, 0]	GC	1	8	30.4367	[0, 10, 0, 0]	GC	1	23	30.4767	[0, 33, 0, 0]	GC	1
1	156593934	A	2	transcript,CDS,exon	NAXE	NM_144772-transcript,NM_144772-CDS,NM_144772-exon	244	32.2033	[0, 171, 0, 0]	AC	1	251.32	33.1694	[0, 171, 0, 0]	AC	1	256.2	33.8135	[0, 171, 0, 0]	AC	1	41.3333	33.03	[0, 42, 0, 0]	AC	1	54.6667	32.53	[0, 46, 0, 0]	AC	1
1	156594021	G	2	transcript,CDS,exon	NAXE	NM_144772-transcript,NM_144772-CDS,NM_144772-exon	166.667	32.48	[113, 0, 0, 0]	GA	1	171.667	33.4544	[113, 0, 0, 0]	GA	1	175	34.104	[113, 0, 0, 0]	GA	1	24.6667	33.49	[27, 0, 0, 0]	GA	1	27.6667	33.6933	[24, 0, 0, 0]	GA	1
1	156594060	C	2	transcript,CDS,exon	NAXE	NM_144772-transcript,NM_144772-CDS,NM_144772-exon	12	32.2133	[0, 0, 0, 8]	CT	1	12.36	33.1797	[0, 0, 0, 8]	CT	1	12.6	33.824	[0, 0, 0, 8]	CT	1	3.66667	32.4667	[0, 0, 0, 3]	CT	1	3	32.11	[0, 0, 0, 2]	CT	1
1	156594106	T	2	transcript,exon,3UTR	NAXE	NM_144772-transcript,NM_144772-exon,NM_144772-3UTR	9.33333	32.44	[0, 4, 0, 0]	TC	1	9.61333	33.4132	[0, 4, 0, 0]	TC	1	9.8	34.062	[0, 4, 0, 0]	TC	1	3.33333	34.0833	[0, 4, 0, 0]	TC	1	2.66667	33.61	[0, 3, 0, 0]	TC	1
1	156594200	C	2	transcript,exon,3UTR	NAXE	NM_144772-transcript,NM_144772-exon,NM_144772-3UTR	4.33333	31.8333	[0, 0, 6, 0]	CG	1	4.46333	32.7883	[0, 0, 6, 0]	CG	1	4.55	33.425	[0, 0, 6, 0]	CG	1	3	33.2767	[0, 0, 6, 0]	CG	1	3	32.89	[0, 0, 1, 0]	CG	1
1	156722886	T	2	3UTR,exon,transcript	ISG20L2	NM_001303095-3UTR,NM_001370151-3UTR,NM_001370152-3UTR,NM_001303095-exon,NM_001370151-exon,NM_001370152-exon,NM_001303095-transcript,NM_001370152-transcript,NM_001370151-transcript,NM_001370150-3UTR,NM_001370150-exon,NM_001370150-transcript	7	30.9567	[0, 6, 0, 0]	TC	1	7.21	31.8854	[0, 6, 0, 0]	TC	1	7.35	32.5045	[0, 6, 0, 0]	TC	1	4.66667	33.1367	[0, 2, 0, 0]	TC	1	6	33.06	[0, 7, 0, 0]	TC	1
1	158099997	T	2	transcript,exon,3UTR	KIRREL1	NM_001286349-transcript,NM_018240-transcript,NM_001286349-exon,NM_018240-exon,NM_001286349-3UTR,NM_018240-3UTR	16.6667	31.7133	[11, 0, 0, 0]	TA	1	17.1667	32.6647	[11, 0, 0, 0]	TA	1	17.5	33.299	[11, 0, 0, 0]	TA	1	6	32.4167	[4, 0, 0, 0]	TA	1	2.66667	32.5567	[3, 0, 0, 0]	TA	1
1	160267035	A	2	-	-	-	6	32.5	[0, 0, 0, 4]	AT	1	6.18	33.475	[0, 0, 0, 4]	AT	1	6.3	34.125	[0, 0, 0, 4]	AT	1	8.33333	32.9367	[0, 0, 0, 9]	AT	1	6.33333	31.8067	[0, 0, 0, 8]	AT	1
1	160424115	A	2	transcript,CDS,exon	VANGL2	NM_020335-transcript,NM_020335-CDS,NM_020335-exon	4.66667	31.38	[0, 0, 1, 0]	AG	1	4.80667	32.3214	[0, 0, 1, 0]	AG	1	4.9	32.949	[0, 0, 1, 0]	AG	1	2	34.3333	[0, 0, 2, 0]	AG	1	2.33333	32.75	[0, 0, 4, 0]	AG	1
1	160895144	T	2	-	-	-	6	31.64	[0, 2, 0, 0]	TC	1	6.18	32.5892	[0, 2, 0, 0]	TC	1	6.3	33.222	[0, 2, 0, 0]	TC	1	5.33333	32.6967	[0, 2, 0, 0]	TC	1	5.33333	32.4567	[0, 4, 0, 0]	TC	1
1	160895160	A	2	-	-	-	6.66667	33.2567	[0, 0, 0, 3]	AT	1	6.86667	34.2544	[0, 0, 0, 3]	AT	1	7	34.9195	[0, 0, 0, 3]	AT	1	3.66667	32.1267	[0, 0, 0, 2]	AT	1	7.33333	33	[0, 0, 0, 5]	AT	1
1	160997173	C	2	3UTR,exon,transcript	F11R	NM_001348091-3UTR,NM_001382727-3UTR,NM_001382730-3UTR,NM_001382733-3UTR,NM_001382734-3UTR,NM_016946-3UTR,NM_001382730-exon,NM_001348091-exon,NM_001382727-exon,NM_001382733-exon,NM_001382734-exon,NM_016946-exon,NM_001348091-transcript,NM_001382727-transcript,NM_001382730-transcript,NM_001382733-transcript,NM_001382734-transcript,NM_016946-transcript	18.6667	31.9033	[0, 0, 0, 9]	CT	1	19.2267	32.8604	[0, 0, 0, 9]	CT	1	19.6	33.4985	[0, 0, 0, 9]	CT	1	6	33.31	[0, 0, 0, 6]	CT	1	3.33333	32.7767	[0, 0, 0, 6]	CT	1
1	160998215	G	2	3UTR,exon,transcript	F11R	NM_001348091-3UTR,NM_001382727-3UTR,NM_001382730-3UTR,NM_001382733-3UTR,NM_001382734-3UTR,NM_016946-3UTR,NM_001382730-exon,NM_001348091-exon,NM_001382727-exon,NM_001382733-exon,NM_001382734-exon,NM_016946-exon,NM_001348091-transcript,NM_001382727-transcript,NM_001382730-transcript,NM_001382733-transcript,NM_001382734-transcript,NM_016946-transcript	5	31.38	[0, 7, 0, 0]	GC	1	5.15	32.3214	[0, 7, 0, 0]	GC	1	5.25	32.949	[0, 7, 0, 0]	GC	1	2	33.1667	[0, 3, 0, 0]	GC	1	2.33333	33	[0, 3, 0, 0]	GC	1
1	160998434	G	2	3UTR,exon,transcript	F11R	NM_001348091-3UTR,NM_001382727-3UTR,NM_001382730-3UTR,NM_001382733-3UTR,NM_001382734-3UTR,NM_016946-3UTR,NM_001382730-exon,NM_001348091-exon,NM_001382727-exon,NM_001382733-exon,NM_001382734-exon,NM_016946-exon,NM_001348091-transcript,NM_001382727-transcript,NM_001382730-transcript,NM_001382733-transcript,NM_001382734-transcript,NM_016946-transcript	12.3333	31.5567	[5, 0, 0, 0]	GA	1	12.7033	32.5034	[5, 0, 0, 0]	GA	1	12.95	33.1345	[5, 0, 0, 0]	GA	1	10.3333	33.14	[8, 0, 0, 0]	GA	1	4	32.4433	[3, 0, 0, 0]	GA	1
1	160998819	G	2	3UTR,exon,transcript	F11R	NM_001348091-3UTR,NM_001382727-3UTR,NM_001382730-3UTR,NM_001382733-3UTR,NM_001382734-3UTR,NM_016946-3UTR,NM_001382730-exon,NM_001348091-exon,NM_001382727-exon,NM_001382733-exon,NM_001382734-exon,NM_016946-exon,NM_001348091-transcript,NM_001382727-transcript,NM_001382730-transcript,NM_001382733-transcript,NM_001382734-transcript,NM_016946-transcript	32.3333	31.6667	[15, 0, 0, 0]	GA	1	33.3033	32.6167	[15, 0, 0, 0]	GA	1	33.95	33.25	[15, 0, 0, 0]	GA	1	32	32.42	[26, 0, 0, 0]	GA	1	33	32.1233	[21, 0, 0, 0]	GA	1
1	161021116	G	2	transcript,exon,5UTR	F11R	NM_001348091-transcript,NM_001382727-transcript,NM_001382730-transcript,NM_001382733-transcript,NM_001382734-transcript,NM_016946-transcript,NM_001348091-exon,NM_001382727-exon,NM_001382730-exon,NM_001382733-exon,NM_001382734-exon,NM_016946-exon,NM_001348091-5UTR,NM_001382727-5UTR,NM_001382730-5UTR,NM_001382733-5UTR,NM_001382734-5UTR,NM_016946-5UTR	4.66667	31.64	[4, 0, 0, 0]	GA	1	4.80667	32.5892	[4, 0, 0, 0]	GA	1	4.9	33.222	[4, 0, 0, 0]	GA	1	3	32.8333	[1, 0, 0, 0]	GA	1	1.66667	31.7767	[3, 0, 0, 0]	GA	1
1	163327532	A	2	transcript,CDS,exon	NUF2	NM_031423-transcript,NM_145697-transcript,NM_031423-CDS,NM_145697-CDS,NM_031423-exon,NM_145697-exon	8	31.4367	[0, 7, 0, 0]	AC	1	8.24	32.3798	[0, 7, 0, 0]	AC	1	8.4	33.0085	[0, 7, 0, 0]	AC	1	3	32.11	[0, 3, 0, 0]	AC	1	3.66667	32.3733	[0, 2, 0, 0]	AC	1
1	165683036	A	2	transcript,CDS,exon	ALDH9A1	NM_000696-transcript,NM_001365774-transcript,NM_000696-CDS,NM_001365774-CDS,NM_000696-exon,NM_001365774-exon	42.3333	32.2367	[0, 0, 38, 0]	AG	1	43.6033	33.2038	[0, 0, 38, 0]	AG	1	44.45	33.8485	[0, 0, 38, 0]	AG	1	19.6667	33.3367	[0, 0, 17, 0]	AG	1	21	32.5567	[0, 0, 16, 0]	AG	1
1	165910794	A	2	transcript,exon,3UTR	UCK2	NM_001363568-transcript,NM_012474-transcript,NM_001363568-exon,NM_012474-exon,NM_001363568-3UTR,NM_012474-3UTR	9	31.8233	[0, 0, 7, 0]	AG	1	9.27	32.778	[0, 0, 7, 0]	AG	1	9.45	33.4145	[0, 0, 7, 0]	AG	1	5	33.49	[0, 0, 4, 0]	AG	1	4	32.0267	[0, 0, 3, 0]	AG	1
1	165910874	T	2	transcript,exon,3UTR	UCK2	NM_001363568-transcript,NM_012474-transcript,NM_001363568-exon,NM_012474-exon,NM_001363568-3UTR,NM_012474-3UTR	6	31.26	[0, 5, 0, 0]	TC	1	6.18	32.1978	[0, 5, 0, 0]	TC	1	6.3	32.823	[0, 5, 0, 0]	TC	1	5	32.56	[0, 2, 0, 0]	TC	1	3.66667	32.3767	[0, 3, 0, 0]	TC	1
1	166277419	A	2	-	-	-	8.66667	32.2933	[0, 0, 9, 0]	AG	1	8.92667	33.2621	[0, 0, 9, 0]	AG	1	9.1	33.908	[0, 0, 9, 0]	AG	1	3	33.4433	[0, 0, 1, 0]	AG	1	2.33333	31.3333	[0, 0, 1, 0]	AG	1
1	171670499	C	2	-	-	-	498	31.6233	[0, 0, 344, 0]	CG	1	512.94	32.572	[0, 0, 344, 0]	CG	1	522.9	33.2045	[0, 0, 344, 0]	CG	1	849.667	32.48	[0, 0, 817, 0]	CG	1	869.333	32.13	[0, 0, 880, 0]	CG	1
1	179100294	C	2	3UTR,exon,transcript	ABL2	NM_001136000-3UTR,NM_001168236-3UTR,NM_001168237-3UTR,NM_001168238-3UTR,NM_001168239-3UTR,NM_005158-3UTR,NM_007314-3UTR,NM_001136000-exon,NM_001168237-exon,NM_001168238-exon,NM_001168239-exon,NM_001168236-exon,NM_005158-exon,NM_007314-exon,NM_001136000-transcript,NM_001168239-transcript,NM_005158-transcript,NM_001168236-transcript,NM_001168237-transcript,NM_001168238-transcript,NM_007314-transcri…	39.6667	31.6767	[0, 0, 0, 31]	CT	1	40.8567	32.627	[0, 0, 0, 31]	CT	1	41.65	33.2605	[0, 0, 0, 31]	CT	1	17	32.8233	[0, 0, 0, 14]	CT	1	13.3333	32.28	[0, 0, 0, 13]	CT	1
1	179103831	C	2	3UTR,exon,transcript	ABL2	NM_001136000-3UTR,NM_001168236-3UTR,NM_001168237-3UTR,NM_001168238-3UTR,NM_001168239-3UTR,NM_005158-3UTR,NM_007314-3UTR,NM_001136000-exon,NM_001168237-exon,NM_001168238-exon,NM_001168239-exon,NM_001168236-exon,NM_005158-exon,NM_007314-exon,NM_001136000-transcript,NM_001168239-transcript,NM_005158-transcript,NM_001168236-transcript,NM_001168237-transcript,NM_001168238-transcript,NM_007314-transcri…	8.66667	31.43	[0, 0, 0, 7]	CT	1	8.92667	32.3729	[0, 0, 0, 7]	CT	1	9.1	33.0015	[0, 0, 0, 7]	CT	1	3.33333	33.3767	[0, 0, 0, 5]	CT	1	4.33333	32.61	[0, 0, 0, 6]	CT	1
1	179907853	C	2	transcript,CDS,exon	TOR1AIP1	NM_001267578-transcript,NM_015602-transcript,NM_001267578-CDS,NM_015602-CDS,NM_001267578-exon,NM_015602-exon	16	31.6867	[0, 0, 6, 0]	CG	1	16.48	32.6373	[0, 0, 6, 0]	CG	1	16.8	33.271	[0, 0, 6, 0]	CG	1	8	31.95	[0, 0, 7, 0]	CG	1	4.33333	33.0367	[0, 0, 1, 0]	CG	1
1	179917990	G	2	transcript,CDS,exon	TOR1AIP1	NM_001267578-transcript,NM_015602-transcript,NM_001267578-CDS,NM_015602-CDS,NM_001267578-exon,NM_015602-exon	14	31.8533	[10, 0, 0, 0]	GA	1	14.42	32.8089	[10, 0, 0, 0]	GA	1	14.7	33.446	[10, 0, 0, 0]	GA	1	5.66667	32.7867	[1, 0, 0, 0]	GA	1	3.66667	31.8867	[3, 0, 0, 0]	GA	1
1	180175953	A	2	transcript,CDS,exon	QSOX1	NM_001004128-transcript,NM_002826-transcript,NM_001004128-CDS,NM_002826-CDS,NM_001004128-exon,NM_002826-exon	205.333	32.0467	[0, 0, 146, 0]	AG	1	211.493	33.0081	[0, 0, 146, 0]	AG	1	215.6	33.649	[0, 0, 146, 0]	AG	1	114.333	32.9933	[0, 0, 82, 0]	AG	1	112	32.4733	[0, 0, 91, 0]	AG	1
1	180200195	C	2	transcript,exon,3UTR	QSOX1	NM_002826-transcript,NM_002826-exon,NM_002826-3UTR	9.66667	31.6933	[0, 0, 0, 2]	CT	1	9.95667	32.6441	[0, 0, 0, 2]	CT	1	10.15	33.278	[0, 0, 0, 2]	CT	1	5	32.5667	[0, 0, 0, 2]	CT	1	6	32.0667	[0, 0, 0, 6]	CT	1
1	180984717	A	2	transcript,CDS,exon	STX6	NM_001286210-transcript,NM_005819-transcript,NM_001286210-CDS,NM_005819-CDS,NM_001286210-exon,NM_005819-exon	6.66667	31.2833	[0, 0, 4, 0]	AG	1	6.86667	32.2218	[0, 0, 4, 0]	AG	1	7	32.8475	[0, 0, 4, 0]	AG	1	3	32.8333	[0, 0, 1, 0]	AG	1	2.33333	30.89	[0, 0, 2, 0]	AG	1
1	181088738	T	2	5UTR,exon,transcript	IER5	NM_016545-5UTR,NM_016545-exon,NM_016545-transcript	7.33333	31.6967	[0, 0, 8, 0]	TG	1	7.55333	32.6476	[0, 0, 8, 0]	TG	1	7.7	33.2815	[0, 0, 8, 0]	TG	1	7.66667	33.18	[0, 0, 6, 0]	TG	1	6	32.45	[0, 0, 5, 0]	TG	1
1	201468349	A	2	transcript,3UTR,exon	PHLDA3	NM_012396-transcript,NR_073080-transcript,NM_012396-3UTR,NM_012396-exon,NR_073080-exon	86.6667	31.77	[0, 0, 0, 56]	AT	1	89.2667	32.7231	[0, 0, 0, 56]	AT	1	91	33.3585	[0, 0, 0, 56]	AT	1	54	32.8667	[0, 0, 0, 38]	AT	1	50.6667	32.4267	[0, 0, 0, 48]	AT	1
1	201821698	T	2	transcript,exon,3UTR&transcript	NAV1&IPO9-AS1	NM_020443-transcript,NM_001167738-transcript,NM_001167738-exon,NM_020443-exon,NM_001167738-3UTR,NM_020443-3UTR&NR_046696-transcript	32	31.69	[0, 22, 0, 0]	TC	1	32.96	32.6407	[0, 22, 0, 0]	TC	1	33.6	33.2745	[0, 22, 0, 0]	TC	1	8	33.2667	[0, 7, 0, 0]	TC	1	12.6667	32.6233	[0, 14, 0, 0]	TC	1
1	202001434	T	2	transcript,CDS,exon&transcript	RNPEP&ELF3-AS1	NM_001319183-transcript,NM_001319184-transcript,NM_020216-transcript,NM_001319182-transcript,NM_001319182-CDS,NM_001319183-CDS,NM_001319184-CDS,NM_020216-CDS,NM_001319182-exon,NM_001319183-exon,NM_001319184-exon,NM_020216-exon&NR_146472-transcript	201.333	32.1767	[0, 156, 0, 0]	TC	1	207.373	33.142	[0, 156, 0, 0]	TC	1	211.4	33.7855	[0, 156, 0, 0]	TC	1	51.3333	33.53	[0, 39, 0, 0]	TC	1	48	32.72	[0, 52, 0, 0]	TC	1
1	203179505	A	2	exon,transcript,CDS	CHI3L1	NM_001276-exon,NM_001276-transcript,NM_001276-CDS	5.33333	31.8333	[0, 0, 4, 0]	AG	1	5.49333	32.7883	[0, 0, 4, 0]	AG	1	5.6	33.425	[0, 0, 4, 0]	AG	1	6.33333	32.2233	[0, 0, 8, 0]	AG	1	7	32.4167	[0, 0, 11, 0]	AG	1
1	203183673	T	2	transcript,CDS,exon	CHI3L1	NM_001276-transcript,NM_001276-CDS,NM_001276-exon	9	33.3567	[0, 2, 0, 0]	TC	1	9.27	34.3574	[0, 2, 0, 0]	TC	1	9.45	35.0245	[0, 2, 0, 0]	TC	1	9	33.12	[0, 4, 0, 0]	TC	1	12	32.89	[0, 19, 0, 0]	TC	1
1	204127502	T	2	transcript,exon,3UTR	SOX13	NM_005686-transcript,NM_005686-exon,NM_005686-3UTR	2.66667	31.8	[0, 1, 0, 0]	TC	1	2.74667	32.754	[0, 1, 0, 0]	TC	1	2.8	33.39	[0, 1, 0, 0]	TC	1	2	33.3333	[0, 1, 0, 0]	TC	1	4	33.81	[0, 1, 0, 0]	TC	1
1	204974819	C	2	transcript,CDS,exon	NFASC	NM_001005389-transcript,NM_001160333-transcript,NM_001378330-transcript,NR_165492-transcript,NM_001005388-transcript,NM_001160332-transcript,NM_001365986-transcript,NM_001378329-transcript,NM_015090-transcript,NM_001378331-transcript,NM_001160331-transcript,NM_001005388-CDS,NM_001005389-CDS,NM_001160331-CDS,NM_001160332-CDS,NM_001160333-CDS,NM_001365986-CDS,NM_001378329-CDS,NM_001378330-CDS,NM_00…	21.6667	32.17	[19, 0, 0, 0]	CA	1	22.3167	33.1351	[19, 0, 0, 0]	CA	1	22.75	33.7785	[19, 0, 0, 0]	CA	1	11	32.9433	[12, 0, 0, 0]	CA	1	7.66667	31.9733	[9, 0, 0, 0]	CA	1
1	205714152	T	2	3UTR,exon,transcript	NUCKS1	NM_022731-3UTR,NM_022731-exon,NM_022731-transcript	4.66667	31.8533	[0, 4, 0, 0]	TC	1	4.80667	32.8089	[0, 4, 0, 0]	TC	1	4.9	33.446	[0, 4, 0, 0]	TC	1	3	32.4467	[0, 3, 0, 0]	TC	1	2.33333	31.6667	[0, 3, 0, 0]	TC	1
1	206463375	A	2	transcript,3UTR,exon	SRGAP2	NM_001170637-transcript,NM_001377444-transcript,NM_015326-transcript,NM_001377444-3UTR,NM_001170637-exon,NM_001377444-exon,NM_015326-exon,NM_001170637-3UTR,NM_015326-3UTR	15	31.79	[0, 0, 19, 0]	AG	1	15.45	32.7437	[0, 0, 19, 0]	AG	1	15.75	33.3795	[0, 0, 19, 0]	AG	1	4.66667	32.2967	[0, 0, 1, 0]	AG	1	2.66667	32.75	[0, 0, 2, 0]	AG	1
1	209634627	G	2	transcript,CDS,exon	LAMB3	NM_001017402-transcript,NM_001127641-transcript,NM_000228-transcript,NM_000228-CDS,NM_001017402-CDS,NM_001127641-CDS,NM_000228-exon,NM_001017402-exon,NM_001127641-exon	13.3333	32.0333	[9, 0, 0, 0]	GA	1	13.7333	32.9943	[9, 0, 0, 0]	GA	1	14	33.635	[9, 0, 0, 0]	GA	1	6.66667	32.4067	[8, 0, 0, 0]	GA	1	4.66667	32.4667	[5, 0, 0, 0]	GA	1
1	212100297	C	2	transcript,CDS,exon	DTL	NM_001286229-transcript,NM_001286230-transcript,NM_016448-transcript,NM_001286229-CDS,NM_001286230-CDS,NM_016448-CDS,NM_001286229-exon,NM_001286230-exon,NM_016448-exon	4.66667	31.5	[0, 0, 0, 2]	CT	1	4.80667	32.445	[0, 0, 0, 2]	CT	1	4.9	33.075	[0, 0, 0, 2]	CT	1	2	32.39	[0, 0, 0, 2]	CT	1	6.33333	32.34	[0, 0, 0, 8]	CT	1
1	212101071	A	2	transcript,CDS,exon	DTL	NM_001286229-transcript,NM_001286230-transcript,NM_016448-transcript,NM_001286229-CDS,NM_001286230-CDS,NM_016448-CDS,NM_001286229-exon,NM_001286230-exon,NM_016448-exon	39	31.59	[0, 30, 0, 0]	AC	1	40.17	32.5377	[0, 30, 0, 0]	AC	1	40.95	33.1695	[0, 30, 0, 0]	AC	1	8.33333	33.3867	[0, 11, 0, 0]	AC	1	11.3333	32.7267	[0, 8, 0, 0]	AC	1
1	214318943	G	2	transcript,CDS,exon	SMYD2	NM_020197-transcript,NM_020197-CDS,NM_020197-exon	14.6667	31.4667	[13, 0, 0, 0]	GA	1	15.1067	32.4107	[13, 0, 0, 0]	GA	1	15.4	33.04	[13, 0, 0, 0]	GA	1	3	32.9767	[3, 0, 0, 0]	GA	1	7.66667	32.2433	[11, 0, 0, 0]	GA	1
1	215620492	G	2	transcript,CDS,exon	KCTD3	NM_001319294-transcript,NM_001319295-transcript,NM_016121-transcript,NM_001319294-CDS,NM_001319295-CDS,NM_016121-CDS,NM_001319294-exon,NM_001319295-exon,NM_016121-exon	38	31.6967	[34, 0, 0, 0]	GA	1	39.14	32.6476	[34, 0, 0, 0]	GA	1	39.9	33.2815	[34, 0, 0, 0]	GA	1	10.6667	33.0233	[10, 0, 0, 0]	GA	1	8	32.4867	[4, 0, 0, 0]	GA	1
1	219210563	A	2	transcript,CDS,exon	LYPLAL1	NM_001300769-transcript,NM_001300770-transcript,NM_001350628-transcript,NM_001350629-transcript,NM_138794-transcript,NM_001300771-transcript,NM_001300772-transcript,NM_001300769-CDS,NM_001300769-exon,NM_001300770-CDS,NM_001300771-CDS,NM_001300772-CDS,NM_001350628-CDS,NM_001350629-CDS,NM_138794-CDS,NM_001300770-exon,NM_001300771-exon,NM_001300772-exon,NM_001350628-exon,NM_001350629-exon,NM_138794-…	14.3333	31.48	[0, 0, 11, 0]	AG	1	14.7633	32.4244	[0, 0, 11, 0]	AG	1	15.05	33.054	[0, 0, 11, 0]	AG	1	2.66667	32	[0, 0, 4, 0]	AG	1	1	31	[0, 0, 1, 0]	AG	1
1	220254298	C	2	transcript	RAB3GAP2	NM_012414-transcript	29	31.4967	[0, 0, 0, 14]	CT	1	29.87	32.4416	[0, 0, 0, 14]	CT	1	30.45	33.0715	[0, 0, 0, 14]	CT	1	16	33.0767	[0, 0, 0, 8]	CT	1	12	32.4633	[0, 0, 0, 12]	CT	1
1	220254394	C	2	transcript	RAB3GAP2	NM_012414-transcript	33.3333	31.54	[0, 0, 0, 20]	CT	1	34.3333	32.4862	[0, 0, 0, 20]	CT	1	35	33.117	[0, 0, 0, 20]	CT	1	12.3333	32.47	[0, 0, 0, 8]	CT	1	10	31.9033	[0, 0, 0, 6]	CT	1
1	220796686	A	2	transcript,CDS,exon	MTARC1	NM_022746-transcript,NM_022746-CDS,NM_022746-exon	5	31.5667	[0, 0, 2, 0]	AG	1	5.15	32.5137	[0, 0, 2, 0]	AG	1	5.25	33.145	[0, 0, 2, 0]	AG	1	6.33333	32.5833	[0, 0, 5, 0]	AG	1	7.33333	31.5967	[0, 0, 10, 0]	AG	1
1	222712777	A	2	5UTR,exon,transcript	BROX	NM_001288579-5UTR,NM_001288579-exon,NM_001288579-transcript,NM_144695-5UTR,NM_144695-exon,NR_109927-exon,NR_109927-transcript,NM_144695-transcript	16.3333	31.7333	[0, 0, 10, 0]	AG	1	16.8233	32.6853	[0, 0, 10, 0]	AG	1	17.15	33.32	[0, 0, 10, 0]	AG	1	11.6667	32.7233	[0, 0, 5, 0]	AG	1	10.6667	32.1267	[0, 0, 10, 0]	AG	1
1	223712706	C	2	transcript,exon,CDS	CAPN2	NM_001146068-transcript,NM_001748-exon,NM_001748-transcript,NM_001748-CDS	13.3333	32.3367	[0, 0, 20, 0]	CG	1	13.7333	33.3068	[0, 0, 20, 0]	CG	1	14	33.9535	[0, 0, 20, 0]	CG	1	11.3333	32.9633	[0, 0, 6, 0]	CG	1	13.3333	32.4833	[0, 0, 14, 0]	CG	1
1	224160998	T	2	transcript,exon,3UTR	FBXO28	NM_001136115-transcript,NM_015176-transcript,NR_049764-transcript,NM_001136115-exon,NM_015176-exon,NR_049764-exon,NM_001136115-3UTR,NM_015176-3UTR	3	31.8333	[0, 3, 0, 0]	TC	1	3.09	32.7883	[0, 3, 0, 0]	TC	1	3.15	33.425	[0, 3, 0, 0]	TC	1	1.33333	32.5	[0, 1, 0, 0]	TC	1	1.33333	30.8333	[0, 1, 0, 0]	TC	1
1	226383139	T	2	transcript,CDS,exon	PARP1	NM_001618-transcript,NM_001618-CDS,NM_001618-exon	18.3333	31.5167	[0, 11, 0, 0]	TC	1	18.8833	32.4622	[0, 11, 0, 0]	TC	1	19.25	33.0925	[0, 11, 0, 0]	TC	1	8.33333	32.6067	[0, 7, 0, 0]	TC	1	8	32.1833	[0, 7, 0, 0]	TC	1
1	228494048	C	2	transcript,exon,3UTR	RNF187	NM_001010858_2-transcript,NM_001010858_2-exon,NM_001010858_2-3UTR	6.66667	31.25	[0, 0, 0, 4]	CT	1	6.86667	32.1875	[0, 0, 0, 4]	CT	1	7	32.8125	[0, 0, 0, 4]	CT	1	7.66667	32.2633	[0, 0, 0, 7]	CT	1	8.66667	32.1967	[0, 0, 0, 6]	CT	1
1	228494629	C	2	transcript,exon,3UTR	RNF187	NM_001010858_2-transcript,NM_001010858_2-exon,NM_001010858_2-3UTR	42.6667	31.8867	[0, 0, 41, 0]	CG	1	43.9467	32.8433	[0, 0, 41, 0]	CG	1	44.8	33.481	[0, 0, 41, 0]	CG	1	28.3333	33.0067	[0, 0, 25, 0]	CG	1	22.3333	32.5433	[0, 0, 25, 0]	CG	1
1	232950710	T	2	5UTR,exon,transcript	NTPCR	NM_001329452-5UTR,NM_001329453-5UTR,NM_032324-5UTR,NM_001329452-exon,NM_001329453-exon,NM_032324-exon,NR_138024-exon,NR_138025-exon,NR_138026-exon,NR_138028-exon,NM_001329452-transcript,NM_001329453-transcript,NM_032324-transcript,NR_138024-transcript,NR_138025-transcript,NR_138026-transcript,NR_138028-transcript	11	31.86	[0, 6, 0, 0]	TC	1	11.33	32.8158	[0, 6, 0, 0]	TC	1	11.55	33.453	[0, 6, 0, 0]	TC	1	5.66667	32.46	[0, 3, 0, 0]	TC	1	7.33333	31.8333	[0, 5, 0, 0]	TC	1
1	234608504	G	2	transcript,CDS,exon	IRF2BP2	NM_001077397-transcript,NM_182972-transcript,NM_182972-CDS,NM_182972-exon,NM_001077397-CDS,NM_001077397-exon	8	32.2767	[6, 0, 0, 0]	GA	1	8.24	33.245	[6, 0, 0, 0]	GA	1	8.4	33.8905	[6, 0, 0, 0]	GA	1	13.3333	33.2267	[11, 0, 0, 0]	GA	1	16.3333	32.5167	[8, 0, 0, 0]	GA	1
1	235109864	G	2	3UTR,exon,transcript	TOMM20	NM_014765-3UTR,NM_014765-exon,NM_014765-transcript	47.6667	32.3367	[28, 0, 0, 0]	GA	1	49.0967	33.3068	[28, 0, 0, 0]	GA	1	50.05	33.9535	[28, 0, 0, 0]	GA	1	5	33.15	[2, 0, 0, 0]	GA	1	5.33333	32.5133	[5, 0, 0, 0]	GA	1
1	246507179	C	2	transcript,CDS,exon	SMYD3	NM_001167740-transcript,NM_001375962-transcript,NM_001167740-CDS,NM_001375962-CDS,NM_001167740-exon,NM_001375962-exon	1.33333	31.5	[0, 0, 1, 0]	CG	1	1.37333	32.445	[0, 0, 1, 0]	CG	1	1.4	33.075	[0, 0, 1, 0]	CG	1	3.33333	33.0533	[0, 0, 4, 0]	CG	1	2.33333	32.3333	[0, 0, 1, 0]	CG	1
1	247298575	A	2	3UTR,exon,transcript	ZNF496	NM_032752-3UTR,NM_032752-exon,NM_032752-transcript	5.33333	31.12	[0, 0, 4, 0]	AG	1	5.49333	32.0536	[0, 0, 4, 0]	AG	1	5.6	32.676	[0, 0, 4, 0]	AG	1	2.66667	32.75	[0, 0, 2, 0]	AG	1	1.33333	34.5	[0, 0, 2, 0]	AG	1
1	247299399	C	2	3UTR,exon,transcript	ZNF496	NM_032752-3UTR,NM_032752-exon,NM_032752-transcript	11.6667	32.39	[0, 0, 0, 11]	CT	1	12.0167	33.3617	[0, 0, 0, 11]	CT	1	12.25	34.0095	[0, 0, 0, 11]	CT	1	3	33.3333	[0, 0, 0, 4]	CT	1	6	33.2767	[0, 0, 0, 7]	CT	1
1	247878923	T	2	transcript,exon,3UTR	TRIM58	NM_015431-transcript,NM_015431-exon,NM_015431-3UTR	25.6667	32.5533	[0, 21, 0, 0]	TC	1	26.4367	33.5299	[0, 21, 0, 0]	TC	1	26.95	34.181	[0, 21, 0, 0]	TC	1	1.66667	34.1667	[0, 2, 0, 0]	TC	1	3	33.7667	[0, 5, 0, 0]	TC	1
1	247895577	A	2	-	-	-	9.66667	31.59	[0, 0, 0, 7]	AT	1	9.95667	32.5377	[0, 0, 0, 7]	AT	1	10.15	33.1695	[0, 0, 0, 7]	AT	1	4.33333	33.3	[0, 0, 0, 4]	AT	1	4.33333	32.9733	[0, 0, 0, 3]	AT	1
2	1633759	A	2	3UTR,exon,transcript	PXDN	NM_012293-3UTR,NM_012293-exon,NM_012293-transcript	254.667	32.3567	[0, 0, 208, 0]	AG	1	262.307	33.3274	[0, 0, 208, 0]	AG	1	267.4	33.9745	[0, 0, 208, 0]	AG	1	36.6667	32.9967	[0, 0, 33, 0]	AG	1	34.3333	32.22	[0, 0, 32, 0]	AG	1
2	1643399	T	2	transcript,CDS,exon	PXDN	NM_012293-transcript,NM_012293-CDS,NM_012293-exon	69.3333	32.02	[0, 52, 0, 0]	TC	1	71.4133	32.9806	[0, 52, 0, 0]	TC	1	72.8	33.621	[0, 52, 0, 0]	TC	1	59	33.06	[0, 48, 0, 0]	TC	1	53.6667	32.5667	[0, 48, 0, 0]	TC	1
2	1649050	T	2	transcript,CDS,exon	PXDN	NM_012293-transcript,NM_012293-CDS,NM_012293-exon	20.3333	31.6633	[0, 0, 13, 0]	TG	1	20.9433	32.6132	[0, 0, 13, 0]	TG	1	21.35	33.2465	[0, 0, 13, 0]	TG	1	36	32.53	[0, 0, 31, 0]	TG	1	35.3333	32.27	[0, 0, 39, 0]	TG	1
2	3542213	A	2	transcript,3UTR,exon	RNASEH1	NR_148532-transcript,NR_148534-transcript,NM_001286834-3UTR,NM_001286837-3UTR,NM_001378272-3UTR,NM_001378273-3UTR,NM_002936-3UTR,NM_001378271-3UTR,NM_001286834-exon,NM_001286837-exon,NM_001378272-exon,NM_001378273-exon,NM_002936-exon,NR_148533-exon,NR_165465-exon,NR_165466-exon,NR_165467-exon,NR_165468-exon,NM_001378271-exon,NM_001286834-transcript,NM_001286837-transcript,NM_001378271-transcript,…	2	32.5	[0, 0, 1, 0]	AG	1	2.06	33.475	[0, 0, 1, 0]	AG	1	2.1	34.125	[0, 0, 1, 0]	AG	1	1.66667	32	[0, 0, 2, 0]	AG	1	1.66667	32.6667	[0, 0, 2, 0]	AG	1
2	8858494	A	2	3UTR,exon,transcript	MBOAT2	NM_001321265-3UTR,NM_001321266-3UTR,NM_001321267-3UTR,NM_138799-3UTR,NM_001321265-exon,NM_001321266-exon,NM_001321267-exon,NM_138799-exon,NR_135598-exon,NR_135599-exon,NR_135600-exon,NR_135601-exon,NR_135602-exon,NR_135603-exon,NR_135604-exon,NR_135605-exon,NR_135606-exon,NM_001321265-transcript,NM_001321266-transcript,NM_001321267-transcript,NM_138799-transcript,NR_135598-transcript,NR_135599-tr…	78.6667	32.1633	[0, 0, 57, 0]	AG	1	81.0267	33.1282	[0, 0, 57, 0]	AG	1	82.6	33.7715	[0, 0, 57, 0]	AG	1	31.3333	32.7933	[0, 0, 20, 0]	AG	1	28.3333	32.7767	[0, 0, 22, 0]	AG	1
2	10048522	A	2	transcript,CDS,exon	KLF11	NM_003597-transcript,NM_001177716-transcript,NM_001177718-transcript,NM_001177716-CDS,NM_001177718-CDS,NM_003597-CDS,NM_001177716-exon,NM_001177718-exon,NM_003597-exon	1	34.6667	[0, 0, 0, 1]	AT	1	1.03	35.7067	[0, 0, 0, 1]	AT	1	1.05	36.4	[0, 0, 0, 1]	AT	1	1.66667	33.2233	[0, 0, 0, 1]	AT	1	3	33.86	[0, 0, 0, 4]	AT	1
2	10571815	C	2	3UTR,exon,transcript	NOL10	NM_024894-3UTR,NM_024894-exon,NM_024894-transcript,NM_001261392-3UTR,NM_001261394-3UTR,NM_001261392-exon,NM_001261394-exon,NR_048552-exon,NM_001261392-transcript,NM_001261394-transcript,NR_048552-transcript	14	31.9233	[10, 0, 0, 0]	CA	1	14.42	32.881	[10, 0, 0, 0]	CA	1	14.7	33.5195	[10, 0, 0, 0]	CA	1	10	32.3167	[9, 0, 0, 0]	CA	1	9.66667	32.1933	[10, 0, 0, 0]	CA	1
2	10791791	T	2	transcript	PDIA6	NM_005742-transcript,NM_001282707-transcript,NM_001282704-transcript,NM_001282706-transcript,NM_001282705-transcript	22.3333	31.3067	[0, 10, 0, 0]	TC	1	23.0033	32.2459	[0, 10, 0, 0]	TC	1	23.45	32.872	[0, 10, 0, 0]	TC	1	10.3333	31.99	[0, 14, 0, 0]	TC	1	11	31.4467	[0, 16, 0, 0]	TC	1
2	20448450	G	2	exon,transcript,3UTR	RHOB	NM_004040-exon,NM_004040-transcript,NM_004040-3UTR	2.33333	33	[0, 0, 0, 1]	GT	1	2.40333	33.99	[0, 0, 0, 1]	GT	1	2.45	34.65	[0, 0, 0, 1]	GT	1	2.33333	32.4433	[0, 0, 0, 3]	GT	1	3.66667	32.1933	[0, 0, 0, 4]	GT	1
2	20623964	T	2	transcript,CDS,exon	HS1BP3	NM_022460-transcript,NM_022460-CDS,NM_022460-exon	3	31.8667	[0, 2, 0, 0]	TC	1	3.09	32.8227	[0, 2, 0, 0]	TC	1	3.15	33.46	[0, 2, 0, 0]	TC	1	2.66667	32.75	[0, 1, 0, 0]	TC	1	2	33.4433	[0, 1, 0, 0]	TC	1
2	23707844	A	2	transcript,exon,3UTR	KLHL29	NM_052920-transcript,NM_052920-exon,NM_052920-3UTR	8.33333	31.3967	[0, 0, 7, 0]	AG	1	8.58333	32.3386	[0, 0, 7, 0]	AG	1	8.75	32.9665	[0, 0, 7, 0]	AG	1	7.66667	33.1267	[0, 0, 9, 0]	AG	1	3	32.3333	[0, 0, 4, 0]	AG	1
2	24018492	A	2	transcript	MFSD2B	NM_001346880-transcript	7.33333	31.1033	[0, 0, 0, 2]	AT AG	1	7.55333	32.0364	[0, 0, 0, 2]	AT AG	1	7.7	32.6585	[0, 0, 0, 2]	AT AG	1	10.3333	32.6233	[0, 0, 0, 5]	AT	1	21	32.2833	[0, 0, 0, 16]	AT	1
2	24018493	T	2	transcript	MFSD2B	NM_001346880-transcript	7.66667	31.2867	[0, 0, 2, 0]	TG	1	7.89667	32.2253	[0, 0, 2, 0]	TG	1	8.05	32.851	[0, 0, 2, 0]	TG	1	10.6667	33.2067	[0, 0, 6, 0]	TG	1	23	32.25	[0, 0, 16, 0]	TG	1
2	24018544	T	2	transcript	MFSD2B	NM_001346880-transcript	7.66667	32.57	[0, 7, 0, 0]	TC	1	7.89667	33.5471	[0, 7, 0, 0]	TC	1	8.05	34.1985	[0, 7, 0, 0]	TC	1	7.66667	33.2867	[0, 7, 0, 0]	TC	1	16	32.4167	[0, 18, 0, 0]	TC	1
2	24819756	C	2	transcript,3UTR,exon&3UTR,exon,transcript	CENPO&ADCY3	NM_024322-transcript,NM_001199803-transcript,NM_001322101-transcript,NR_136182-transcript,NR_136183-transcript,NR_136184-transcript,NM_001199803-3UTR,NM_001322101-3UTR,NM_024322-3UTR,NM_001199803-exon,NM_001322101-exon,NM_024322-exon,NR_136182-exon,NR_136183-exon,NR_136184-exon&NM_001320613-3UTR,NM_001377128-3UTR,NM_001377129-3UTR,NM_001377131-3UTR,NM_001377132-3UTR,NM_004036-3UTR,NM_001377130-3U…	10.6667	31.4633	[0, 0, 5, 0]	CG	1	10.9867	32.4072	[0, 0, 5, 0]	CG	1	11.2	33.0365	[0, 0, 5, 0]	CG	1	7	32.7867	[0, 0, 4, 0]	CG	1	11	31.99	[0, 0, 10, 0]	CG	1
2	27131305	C	2	3UTR,exon,transcript	PREB	NM_001330484-3UTR,NM_001330485-3UTR,NM_013388-3UTR,NM_001330486-3UTR,NM_001330487-3UTR,NM_001330484-exon,NM_001330485-exon,NM_001330486-exon,NM_001330487-exon,NM_013388-exon,NR_138479-exon,NM_013388-transcript,NM_001330484-transcript,NM_001330485-transcript,NM_001330486-transcript,NM_001330487-transcript,NR_138479-transcript	19.6667	32.0267	[15, 0, 0, 0]	CA	1	20.2567	32.9875	[15, 0, 0, 0]	CA	1	20.65	33.628	[15, 0, 0, 0]	CA	1	4	33.0567	[6, 0, 0, 0]	CA	1	3.66667	33.4433	[4, 0, 0, 0]	CA	1
2	27199737	C	2	3UTR,exon,transcript	SLC5A6	NM_021095-3UTR,NR_028323-exon,NM_021095-exon,NM_021095-transcript,NR_028323-transcript	4.66667	32.1667	[0, 0, 0, 4]	CT	1	4.80667	33.1317	[0, 0, 0, 4]	CT	1	4.9	33.775	[0, 0, 0, 4]	CT	1	4.33333	33.1	[0, 0, 0, 5]	CT	1	4.33333	32.5367	[0, 0, 0, 9]	CT	1
2	27377372	G	2	transcript,exon,3UTR&3UTR,exon,transcript	SNX17&ZNF513	NM_001267060-transcript,NM_001267059-transcript,NM_001267061-transcript,NM_014748-transcript,NR_049782-transcript,NR_049783-transcript,NR_049784-transcript,NR_049785-transcript,NR_049786-transcript,NR_049787-transcript,NR_049788-transcript,NM_001267060-exon,NM_001267059-exon,NM_001267061-exon,NM_014748-exon,NR_049782-exon,NR_049783-exon,NR_049784-exon,NR_049785-exon,NR_049786-exon,NR_049787-exon,…	6.33333	31.8967	[7, 0, 0, 0]	GA	1	6.52333	32.8536	[7, 0, 0, 0]	GA	1	6.65	33.4915	[7, 0, 0, 0]	GA	1	7	32.86	[6, 0, 0, 0]	GA	1	4	32.0567	[3, 0, 0, 0]	GA	1
2	27381412	A	2	3UTR,exon,transcript	PPM1G	NM_177983-3UTR,NM_177983-exon,NM_177983-transcript	25	31.7167	[0, 0, 18, 0]	AG	1	25.75	32.6682	[0, 0, 18, 0]	AG	1	26.25	33.3025	[0, 0, 18, 0]	AG	1	11.3333	33.19	[0, 0, 7, 0]	AG	1	11.3333	32.08	[0, 0, 14, 0]	AG	1
2	27453420	A	2	transcript,CDS,exon	IFT172	NM_015662-transcript,NM_015662-CDS,NM_015662-exon	4	31.8933	[0, 0, 0, 1]	AT	1	4.12	32.8501	[0, 0, 0, 1]	AT	1	4.2	33.488	[0, 0, 0, 1]	AT	1	4.33333	32.8667	[0, 0, 0, 5]	AT	1	1.66667	33	[0, 0, 0, 1]	AT	1
2	28415491	G	2	transcript,exon,3UTR	FOSL2	NM_005253-transcript,NM_005253-exon,NM_005253-3UTR	14.3333	31.6567	[0, 7, 0, 0]	GC	1	14.7633	32.6064	[0, 7, 0, 0]	GC	1	15.05	33.2395	[0, 7, 0, 0]	GC	1	5.66667	33.13	[0, 2, 0, 0]	GC	1	8.33333	32.05	[0, 6, 0, 0]	GC	1
2	28778825	A	2	transcript,CDS,exon	PPP1CB	NM_206876-transcript,NM_002709-transcript,NM_002709-CDS,NM_206876-CDS,NM_002709-exon,NM_206876-exon	30.3333	32.0033	[0, 0, 23, 0]	AG	1	31.2433	32.9634	[0, 0, 23, 0]	AG	1	31.85	33.6035	[0, 0, 23, 0]	AG	1	3.66667	32.5333	[0, 0, 4, 0]	AG	1	3.66667	32.0633	[0, 0, 7, 0]	AG	1
2	28802613	A	2	transcript,exon,3UTR	PPP1CB	NM_206876-transcript,NM_002709-transcript,NM_002709-exon,NM_206876-exon,NM_002709-3UTR,NM_206876-3UTR	7.33333	31.46	[0, 0, 6, 0]	AG	1	7.55333	32.4038	[0, 0, 6, 0]	AG	1	7.7	33.033	[0, 0, 6, 0]	AG	1	2	31.9167	[0, 0, 1, 0]	AG	1	2	32.7767	[0, 0, 1, 0]	AG	1
2	28912602	C	2	transcript,CDS,exon	WDR43	NM_015131-transcript,NM_015131-CDS,NM_015131-exon	5	31.3333	[0, 0, 6, 0]	CG	1	5.15	32.2733	[0, 0, 6, 0]	CG	1	5.25	32.9	[0, 0, 6, 0]	CG	1	2.66667	32.4	[0, 0, 2, 0]	CG	1	1.66667	32.5	[0, 0, 1, 0]	CG	1
2	33584227	A	2	3UTR,exon,transcript	FAM98A	NM_015475-3UTR,NM_015475-exon,NM_015475-transcript,NM_001304538-3UTR,NM_001304538-exon,NM_001304538-transcript	23.3333	31.8033	[0, 0, 13, 0]	AG	1	24.0333	32.7574	[0, 0, 13, 0]	AG	1	24.5	33.3935	[0, 0, 13, 0]	AG	1	3	32.3667	[0, 0, 5, 0]	AG	1	4	31.5833	[0, 0, 4, 0]	AG	1
2	33840102	T	2	transcript	LINC01317	NR_126403-transcript	5	32.61	[0, 3, 0, 0]	TC	1	5.15	33.5883	[0, 3, 0, 0]	TC	1	5.25	34.2405	[0, 3, 0, 0]	TC	1	5.66667	33.7433	[0, 6, 0, 0]	TC	1	2.33333	32.0567	[0, 3, 0, 0]	TC	1
2	33840144	T	2	transcript	LINC01317	NR_126403-transcript	7.33333	32.9333	[0, 5, 0, 0]	TC	1	7.55333	33.9213	[0, 5, 0, 0]	TC	1	7.7	34.58	[0, 5, 0, 0]	TC	1	6.33333	34.21	[0, 7, 0, 0]	TC	1	2	32.11	[0, 2, 0, 0]	TC	1
2	33840160	G	2	transcript	LINC01317	NR_126403-transcript	7.66667	32.16	[0, 6, 0, 0]	GC	1	7.89667	33.1248	[0, 6, 0, 0]	GC	1	8.05	33.768	[0, 6, 0, 0]	GC	1	6.66667	33.6333	[0, 7, 0, 0]	GC	1	2.33333	33.6667	[0, 3, 0, 0]	GC	1
2	33840187	A	2	transcript	LINC01317	NR_126403-transcript	6.66667	32.4467	[0, 0, 4, 0]	AG	1	6.86667	33.4201	[0, 0, 4, 0]	AG	1	7	34.069	[0, 0, 4, 0]	AG	1	6	33.9133	[0, 0, 7, 0]	AG	1	2.33333	32.78	[0, 0, 3, 0]	AG	1
2	33840213	T	2	transcript	LINC01317	NR_126403-transcript	5	32.3867	[0, 5, 0, 0]	TC	1	5.15	33.3583	[0, 5, 0, 0]	TC	1	5.25	34.006	[0, 5, 0, 0]	TC	1	5	32.96	[0, 5, 0, 0]	TC	1	1.66667	33.1667	[0, 2, 0, 0]	TC	1
2	37817760	T	2	-	-	-	15	31.67	[11, 0, 0, 0]	TA	1	15.45	32.6201	[11, 0, 0, 0]	TA	1	15.75	33.2535	[11, 0, 0, 0]	TA	1	7	32.4767	[2, 0, 0, 0]	TA	1	2.66667	32.6333	[1, 0, 0, 0]	TA	1
2	37817782	G	2	-	-	-	13.3333	31.71	[0, 0, 0, 11]	GT	1	13.7333	32.6613	[0, 0, 0, 11]	GT	1	14	33.2955	[0, 0, 0, 11]	GT	1	6.66667	33.48	[0, 0, 0, 2]	GT	1	3.33333	32.3667	[0, 0, 0, 2]	GT	1
2	37817805	A	2	-	-	-	12	31.9433	[0, 0, 9, 0]	AG	1	12.36	32.9016	[0, 0, 9, 0]	AG	1	12.6	33.5405	[0, 0, 9, 0]	AG	1	7	33.01	[0, 0, 3, 0]	AG	1	2.66667	32.8	[0, 0, 1, 0]	AG	1
2	37817808	C	2	-	-	-	11.6667	31.7033	[0, 0, 0, 9]	CT	1	12.0167	32.6544	[0, 0, 0, 9]	CT	1	12.25	33.2885	[0, 0, 0, 9]	CT	1	7	33.2767	[0, 0, 0, 2]	CT	1	3.66667	31.8333	[0, 0, 0, 2]	CT	1
2	37817841	G	2	-	-	-	19	32.2167	[0, 0, 0, 17]	GT	1	19.57	33.1832	[0, 0, 0, 17]	GT	1	19.95	33.8275	[0, 0, 0, 17]	GT	1	7.33333	33.4933	[0, 0, 0, 3]	GT	1	4	32.64	[0, 0, 0, 2]	GT	1
2	37817871	C	2	-	-	-	17	32.21	[0, 0, 0, 12]	CT	1	17.51	33.1763	[0, 0, 0, 12]	CT	1	17.85	33.8205	[0, 0, 0, 12]	CT	1	8	34.0633	[0, 0, 0, 4]	CT	1	3.66667	33.43	[0, 0, 0, 2]	CT	1
2	38070996	T	2	exon,transcript,CDS	CYP1B1	NM_000104-exon,NM_000104-transcript,NM_000104-CDS	17.6667	31.8033	[0, 15, 0, 0]	TC	1	18.1967	32.7574	[0, 15, 0, 0]	TC	1	18.55	33.3935	[0, 15, 0, 0]	TC	1	9	32.7533	[0, 8, 0, 0]	TC	1	3	32.4167	[0, 2, 0, 0]	TC	1
2	38071007	A	2	exon,transcript,CDS	CYP1B1	NM_000104-exon,NM_000104-transcript,NM_000104-CDS	16.6667	32.16	[0, 0, 16, 0]	AG	1	17.1667	33.1248	[0, 0, 16, 0]	AG	1	17.5	33.768	[0, 0, 16, 0]	AG	1	7.66667	33.0967	[0, 0, 6, 0]	AG	1	3.33333	33.2767	[0, 0, 2, 0]	AG	1
2	38482002	T	2	transcript	LINC02613	NR_110259-transcript	8.66667	31.6633	[0, 9, 0, 0]	TC	1	8.92667	32.6132	[0, 9, 0, 0]	TC	1	9.1	33.2465	[0, 9, 0, 0]	TC	1	7	32.5567	[0, 8, 0, 0]	TC	1	9.33333	31.34	[0, 2, 0, 0]	TC	1
2	38482426	A	2	transcript	LINC02613	NR_110259-transcript	197.333	32.0533	[0, 0, 127, 0]	AG	1	203.253	33.0149	[0, 0, 127, 0]	AG	1	207.2	33.656	[0, 0, 127, 0]	AG	1	82.3333	33.22	[0, 0, 71, 0]	AG	1	65.3333	32.7967	[0, 0, 51, 0]	AG	1
2	38482468	A	2	transcript	LINC02613	NR_110259-transcript	42	31.28	[0, 30, 0, 1]	AC	1	43.26	32.2184	[0, 30, 0, 1]	AC	1	44.1	32.844	[0, 30, 0, 1]	AC	1	11.6667	31.7667	[0, 10, 0, 0]	AC	1	11.3333	31.99	[0, 2, 0, 0]	AC	1
2	38482642	T	2	transcript	LINC02613	NR_110259-transcript	13.6667	31.71	[0, 0, 7, 0]	TG	1	14.0767	32.6613	[0, 0, 7, 0]	TG	1	14.35	33.2955	[0, 0, 7, 0]	TG	1	13.3333	32.1867	[0, 0, 13, 0]	TG	1	14.6667	31.8833	[0, 0, 16, 0]	TG	1
2	38582169	A	2	transcript	HNRNPLL	NM_138394-transcript,NM_001142650-transcript	13	31.4267	[0, 1, 0, 10]	AT	1	13.39	32.3695	[0, 1, 0, 10]	AT	1	13.65	32.998	[0, 1, 0, 10]	AT	1	9.33333	32.3133	[0, 0, 0, 5]	AT	1	3	32.7333	[0, 0, 0, 5]	AT	1
2	38582170	T	2	transcript	HNRNPLL	NM_138394-transcript,NM_001142650-transcript	12.3333	31.46	[0, 8, 0, 0]	TC	1	12.7033	32.4038	[0, 8, 0, 0]	TC	1	12.95	33.033	[0, 8, 0, 0]	TC	1	9.33333	32.16	[0, 5, 0, 0]	TC	1	3.33333	31.9	[0, 5, 0, 0]	TC	1
2	38798413	G	2	exon,transcript,CDS	DHX57	NM_001329963-exon,NM_198963-exon,NM_001329963-transcript,NM_198963-transcript,NM_001329963-CDS,NM_198963-CDS	7.66667	31.59	[2, 0, 0, 0]	GA	1	7.89667	32.5377	[2, 0, 0, 0]	GA	1	8.05	33.1695	[2, 0, 0, 0]	GA	1	4.33333	31.75	[3, 0, 0, 0]	GA	1	4	32.3333	[2, 0, 0, 0]	GA	1
2	38822999	A	2	transcript,CDS,exon	DHX57	NM_001329963-transcript,NM_198963-transcript,NM_001329963-CDS,NM_198963-CDS,NM_001329963-exon,NM_198963-exon	4.66667	31.8467	[0, 3, 0, 0]	AC	1	4.80667	32.8021	[0, 3, 0, 0]	AC	1	4.9	33.439	[0, 3, 0, 0]	AC	1	2	33.2767	[0, 2, 0, 0]	AC	1	1.66667	34.1667	[0, 2, 0, 0]	AC	1
2	38855202	T	2	transcript,CDS,exon	DHX57	NM_001329963-transcript,NM_198963-transcript,NM_001329963-CDS,NM_198963-CDS,NM_001329963-exon,NM_198963-exon	5.66667	31.22	[0, 5, 0, 0]	TC	1	5.83667	32.1566	[0, 5, 0, 0]	TC	1	5.95	32.781	[0, 5, 0, 0]	TC	1	5.66667	32.79	[0, 4, 0, 0]	TC	1	4	31.2633	[0, 2, 0, 0]	TC	1
2	41820116	C	2	-	-	-	8.66667	32.29	[0, 0, 0, 8]	CT	1	8.92667	33.2587	[0, 0, 0, 8]	CT	1	9.1	33.9045	[0, 0, 0, 8]	CT	1	4	33.2767	[0, 0, 0, 4]	CT	1	4.66667	32.5767	[0, 0, 0, 5]	CT	1
2	41820180	T	2	-	-	-	9.33333	31.8467	[0, 5, 0, 0]	TC	1	9.61333	32.8021	[0, 5, 0, 0]	TC	1	9.8	33.439	[0, 5, 0, 0]	TC	1	4	32.89	[0, 4, 0, 0]	TC	1	3.66667	33.1333	[0, 3, 0, 0]	TC	1
2	41820201	C	2	-	-	-	10	32.3033	[0, 0, 0, 5]	CT	1	10.3	33.2724	[0, 0, 0, 5]	CT	1	10.5	33.9185	[0, 0, 0, 5]	CT	1	3.66667	32.6	[0, 0, 0, 5]	CT	1	5.33333	32.62	[0, 0, 0, 3]	CT	1
2	42351009	A	2	transcript,3UTR,exon	COX7A2L	NM_001319038-transcript,NM_004718-3UTR,NM_004718-exon,NM_004718-transcript,NM_001319036-3UTR,NM_001319037-3UTR,NM_001319040-3UTR,NM_001319040-exon,NM_001319036-exon,NM_001319037-exon,NR_134947-exon,NR_134948-exon,NR_134948-transcript,NM_001319040-transcript,NR_134947-transcript,NM_001319036-transcript,NM_001319037-transcript	75.3333	31.58	[0, 0, 75, 0]	AG	1	77.5933	32.5274	[0, 0, 75, 0]	AG	1	79.1	33.159	[0, 0, 75, 0]	AG	1	6.33333	32.7233	[0, 0, 7, 0]	AG	1	7.66667	31.8567	[0, 0, 7, 0]	AG	1
2	46903711	A	2	3UTR,exon,transcript	MCFD2	NM_001171506-3UTR,NM_001171507-3UTR,NM_001171508-3UTR,NM_001171511-3UTR,NM_001171506-exon,NM_001171507-exon,NM_001171508-exon,NM_001171511-exon,NM_001171506-transcript,NM_001171507-transcript,NM_001171508-transcript,NM_001171511-transcript,NM_001171509-3UTR,NM_001171510-3UTR,NM_139279-3UTR,NM_001171509-exon,NM_001171510-exon,NM_139279-exon,NM_001171509-transcript,NM_139279-transcript,NM_001171510…	5.66667	31.89	[0, 0, 1, 0]	AG	1	5.83667	32.8467	[0, 0, 1, 0]	AG	1	5.95	33.4845	[0, 0, 1, 0]	AG	1	2.33333	31	[0, 0, 3, 0]	AG	1	2.33333	30.6	[0, 0, 1, 0]	AG	1
2	47690701	G	2	-	-	-	5.66667	31.8133	[4, 0, 0, 0]	GA	1	5.83667	32.7677	[4, 0, 0, 0]	GA	1	5.95	33.404	[4, 0, 0, 0]	GA	1	2.66667	31.5833	[2, 0, 0, 0]	GA	1	2.33333	31.61	[2, 0, 0, 0]	GA	1
2	55877745	C	2	transcript	EFEMP1	NM_001039348-transcript,NM_001039349-transcript	22.6667	31.3133	[0, 0, 0, 9]	CT	1	23.3467	32.2527	[0, 0, 0, 9]	CT	1	23.8	32.879	[0, 0, 0, 9]	CT	1	5	31.38	[0, 0, 0, 1]	CT	1	3.33333	31.11	[0, 0, 0, 2]	CT	1
2	58251976	A	2	-	-	-	123.667	32.1867	[0, 0, 98, 0]	AG	1	127.377	33.1523	[0, 0, 98, 0]	AG	1	129.85	33.796	[0, 0, 98, 0]	AG	1	80.6667	33.4433	[0, 0, 71, 0]	AG	1	88.3333	32.8433	[0, 0, 80, 0]	AG	1
2	58252201	G	2	-	-	-	48.6667	32.2967	[0, 34, 0, 0]	GC	1	50.1267	33.2656	[0, 34, 0, 0]	GC	1	51.1	33.9115	[0, 34, 0, 0]	GC	1	17.6667	33.6433	[0, 11, 0, 0]	GC	1	7.66667	32.54	[0, 7, 0, 0]	GC	1
2	58252392	G	2	-	-	-	10	31.5633	[8, 0, 0, 0]	GA	1	10.3	32.5102	[8, 0, 0, 0]	GA	1	10.5	33.1415	[8, 0, 0, 0]	GA	1	11	32.9267	[8, 0, 0, 0]	GA	1	5	32.3567	[6, 0, 0, 0]	GA	1
2	61348173	A	2	transcript,CDS,exon	USP34	NM_014709-transcript,NM_014709-CDS,NM_014709-exon	7	31.2867	[0, 0, 7, 0]	AG	1	7.21	32.2253	[0, 0, 7, 0]	AG	1	7.35	32.851	[0, 0, 7, 0]	AG	1	4	32.39	[0, 0, 3, 0]	AG	1	4	32.5	[0, 0, 6, 0]	AG	1
2	63622170	G	2	-	-	-	2.66667	30.86	[1, 0, 0, 0]	GA	1	2.74667	31.7858	[1, 0, 0, 0]	GA	1	2.8	32.403	[1, 0, 0, 0]	GA	1	3	31.6667	[5, 0, 0, 0]	GA	1	1	30.6667	[1, 0, 0, 0]	GA	1
2	63622383	T	2	-	-	-	6.33333	30.75	[0, 8, 0, 0]	TC	1	6.52333	31.6725	[0, 8, 0, 0]	TC	1	6.65	32.2875	[0, 8, 0, 0]	TC	1	13	32.2833	[0, 7, 0, 0]	TC	1	8.33333	32.0567	[0, 7, 0, 0]	TC	1
2	63622594	T	2	-	-	-	1.66667	31	[0, 1, 0, 0]	TC	1	1.71667	31.93	[0, 1, 0, 0]	TC	1	1.75	32.55	[0, 1, 0, 0]	TC	1	1.33333	32.8333	[0, 2, 0, 0]	TC	1	3.33333	33.1667	[0, 1, 0, 0]	TC	1
2	65205067	G	2	-	-	-	10	32.3733	[0, 12, 0, 0]	GC	1	10.3	33.3445	[0, 12, 0, 0]	GC	1	10.5	33.992	[0, 12, 0, 0]	GC	1	6.66667	33.6667	[0, 6, 0, 0]	GC	1	5	32.7933	[0, 7, 0, 0]	GC	1
2	65205075	G	2	-	-	-	15.6667	32.4833	[0, 20, 0, 0]	GC	1	16.1367	33.4578	[0, 20, 0, 0]	GC	1	16.45	34.1075	[0, 20, 0, 0]	GC	1	9.33333	33.4833	[0, 9, 0, 0]	GC	1	6.66667	32.9767	[0, 9, 0, 1]	GC GT	1
2	65205930	C	2	-	-	-	3.66667	31.6833	[0, 0, 0, 4]	CT	1	3.77667	32.6338	[0, 0, 0, 4]	CT	1	3.85	33.2675	[0, 0, 0, 4]	CT	1	2.66667	32.72	[0, 0, 0, 2]	CT	1	1.66667	31.3333	[0, 0, 0, 2]	CT	1
2	68319242	T	2	transcript,CDS,exon	CNRIP1	NM_001111101-transcript,NM_001371604-transcript,NM_001371605-transcript,NM_001371606-transcript,NM_001371607-transcript,NM_001371608-transcript,NM_015463-transcript,NR_163969-transcript,NR_163970-transcript,NR_163971-transcript,NM_001111101-CDS,NM_001371604-CDS,NM_001371605-CDS,NM_001371606-CDS,NM_015463-CDS,NR_163970-exon,NR_163971-exon,NM_001371604-exon,NM_001371605-exon,NM_001371606-exon,NM_00…	16.3333	31.92	[0, 11, 0, 0]	TC	1	16.8233	32.8776	[0, 11, 0, 0]	TC	1	17.15	33.516	[0, 11, 0, 0]	TC	1	1.66667	32.3333	[0, 2, 0, 0]	TC	1	3.66667	32.7867	[0, 7, 0, 0]	TC	1
2	71553085	T	2	transcript,CDS,exon	DYSF	NM_001130976-transcript,NM_001130977-transcript,NM_001130978-transcript,NM_001130979-transcript,NM_001130980-transcript,NM_001130981-transcript,NM_003494-transcript,NM_001130455-transcript,NM_001130982-transcript,NM_001130983-transcript,NM_001130984-transcript,NM_001130985-transcript,NM_001130986-transcript,NM_001130987-transcript,NM_001130455-CDS,NM_001130976-CDS,NM_001130977-CDS,NM_001130978-CD…	4	31.49	[0, 3, 0, 0]	TC	1	4.12	32.4347	[0, 3, 0, 0]	TC	1	4.2	33.0645	[0, 3, 0, 0]	TC	1	2	32	[0, 3, 0, 0]	TC	1	3	31.8067	[0, 2, 0, 0]	TC	1
2	71568022	A	2	transcript,CDS,exon	DYSF	NM_001130976-transcript,NM_001130977-transcript,NM_001130978-transcript,NM_001130979-transcript,NM_001130980-transcript,NM_001130981-transcript,NM_003494-transcript,NM_001130455-transcript,NM_001130982-transcript,NM_001130983-transcript,NM_001130984-transcript,NM_001130985-transcript,NM_001130986-transcript,NM_001130987-transcript,NM_001130455-CDS,NM_001130976-CDS,NM_001130977-CDS,NM_001130978-CD…	4	31.98	[0, 0, 0, 2]	AT	1	4.12	32.9394	[0, 0, 0, 2]	AT	1	4.2	33.579	[0, 0, 0, 2]	AT	1	2.66667	32.2233	[0, 0, 0, 2]	AT	1	2.33333	31.7767	[0, 0, 0, 3]	AT	1
2	85340910	A	2	-	-	-	6.33333	31.31	[0, 0, 0, 6]	AT	1	6.52333	32.2493	[0, 0, 0, 6]	AT	1	6.65	32.8755	[0, 0, 0, 6]	AT	1	2.66667	31.89	[0, 0, 0, 3]	AT	1	2.66667	31.25	[0, 0, 0, 2]	AT	1
2	97656271	A	2	3UTR,exon,transcript	ACTR1B	NM_005735-3UTR,NM_005735-exon,NM_005735-transcript	10.3333	31.61	[0, 0, 6, 0]	AG	1	10.6433	32.5583	[0, 0, 6, 0]	AG	1	10.85	33.1905	[0, 0, 6, 0]	AG	1	6.66667	33.1933	[0, 0, 13, 0]	AG	1	10	32.54	[0, 0, 14, 0]	AG	1
2	97658064	G	2	transcript,CDS,exon	ACTR1B	NM_005735-transcript,NM_005735-CDS,NM_005735-exon	27.6667	32.3433	[0, 16, 0, 0]	GC	1	28.4967	33.3136	[0, 16, 0, 0]	GC	1	29.05	33.9605	[0, 16, 0, 0]	GC	1	18	32.6233	[0, 17, 0, 0]	GC	1	23.3333	31.9533	[0, 25, 0, 0]	GC	1
2	97660627	T	2	transcript,CDS,exon	ACTR1B	NM_005735-transcript,NM_005735-CDS,NM_005735-exon	65	31.5367	[0, 37, 0, 0]	TC	1	66.95	32.4828	[0, 37, 0, 0]	TC	1	68.25	33.1135	[0, 37, 0, 0]	TC	1	48.6667	32.58	[0, 45, 0, 0]	TC	1	43	32.0867	[0, 32, 0, 0]	TC	1
2	101281950	G	2	transcript,CDS,exon	RNF149	NM_173647-transcript,NM_173647-CDS,NM_173647-exon	17	31.8033	[0, 9, 0, 0]	GC	1	17.51	32.7574	[0, 9, 0, 0]	GC	1	17.85	33.3935	[0, 9, 0, 0]	GC	1	11.6667	33.6033	[0, 14, 0, 0]	GC	1	3.66667	32	[0, 4, 0, 0]	GC	1
2	108489925	A	2	transcript,CDS,exon	GCC2	NM_181453-transcript,NR_028063-transcript,NM_181453-CDS,NM_181453-exon,NR_028063-exon	6	32.45	[0, 0, 2, 0]	AG	1	6.18	33.4235	[0, 0, 2, 0]	AG	1	6.3	34.0725	[0, 0, 2, 0]	AG	1	4	33.18	[0, 0, 1, 0]	AG	1	4	33.3067	[0, 0, 4, 0]	AG	1
2	112530387	A	2	transcript,exon,3UTR	TTL	NM_001371712-transcript,NM_153712-transcript,NM_153712-exon,NM_153712-3UTR	9	31.8267	[0, 0, 6, 0]	AG	1	9.27	32.7815	[0, 0, 6, 0]	AG	1	9.45	33.418	[0, 0, 6, 0]	AG	1	2.66667	33.9167	[0, 0, 3, 0]	AG	1	3.33333	31.1667	[0, 0, 1, 0]	AG	1
2	112532124	T	2	transcript,exon,3UTR	TTL	NM_001371712-transcript,NM_153712-transcript,NM_153712-exon,NM_153712-3UTR	9	32.43	[0, 0, 12, 0]	TG	1	9.27	33.4029	[0, 0, 12, 0]	TG	1	9.45	34.0515	[0, 0, 12, 0]	TG	1	13.3333	34.1333	[0, 0, 11, 0]	TG	1	14.3333	33.23	[0, 0, 17, 0]	TG	1
2	112647131	G	2	transcript,exon,CDS	SLC20A1	NM_005415-transcript,NM_005415-exon,NM_005415-CDS	10.6667	31.9733	[9, 0, 0, 0]	GA	1	10.9867	32.9325	[9, 0, 0, 0]	GA	1	11.2	33.572	[9, 0, 0, 0]	GA	1	13.6667	32.82	[12, 0, 0, 0]	GA	1	20.3333	32.0833	[24, 0, 0, 0]	GA	1
2	112756248	T	2	transcript,CDS,exon	CKAP2L	NM_001304361-transcript,NM_152515-transcript,NR_130712-transcript,NM_001304361-CDS,NM_152515-CDS,NM_001304361-exon,NM_152515-exon	6.66667	31.8967	[0, 8, 0, 0]	TC	1	6.86667	32.8536	[0, 8, 0, 0]	TC	1	7	33.4915	[0, 8, 0, 0]	TC	1	4	33.1567	[0, 4, 0, 0]	TC	1	2.66667	32	[0, 4, 0, 0]	TC	1
2	113569606	T	2	-	-	-	2.33333	31	[0, 1, 0, 0]	TC	1	2.40333	31.93	[0, 1, 0, 0]	TC	1	2.45	32.55	[0, 1, 0, 0]	TC	1	2.66667	32.5	[0, 1, 0, 0]	TC	1	1.33333	31.6667	[0, 1, 0, 0]	TC	1
2	119264209	T	2	transcript,3UTR,exon	STEAP3	NM_001008410-transcript,NM_018234-transcript,NM_138637-transcript,NM_182915-transcript,NM_138637-3UTR,NM_001008410-exon,NM_018234-exon,NM_138637-exon,NM_182915-exon,NM_001008410-3UTR,NM_018234-3UTR,NM_182915-3UTR	6.33333	31.77	[0, 4, 0, 0]	TC	1	6.52333	32.7231	[0, 4, 0, 0]	TC	1	6.65	33.3585	[0, 4, 0, 0]	TC	1	4.66667	33.2233	[0, 2, 0, 0]	TC	1	3.66667	32.0833	[0, 5, 0, 0]	TC	1
2	119437606	C	2	transcript,exon,3UTR	TMEM37	NM_183240-transcript,NM_183240-exon,NM_183240-3UTR	16.6667	31.51	[0, 0, 14, 0]	CG	1	17.1667	32.4553	[0, 0, 14, 0]	CG	1	17.5	33.0855	[0, 0, 14, 0]	CG	1	7.66667	32.7633	[0, 0, 7, 0]	CG	1	4	32.61	[0, 0, 4, 0]	CG	1
2	119438124	G	2	transcript,exon,3UTR	TMEM37	NM_183240-transcript,NM_183240-exon,NM_183240-3UTR	7.66667	33.5067	[0, 4, 0, 0]	GC	1	7.89667	34.5119	[0, 4, 0, 0]	GC	1	8.05	35.182	[0, 4, 0, 0]	GC	1	1.66667	35	[0, 2, 0, 0]	GC	1	1.66667	33.6667	[0, 2, 0, 0]	GC	1
2	119681120	A	2	transcript,exon,CDS	TMEM177	NM_001105198-transcript,NM_001105199-transcript,NM_030577-transcript,NR_148341-transcript,NM_001105198-exon,NM_001105199-exon,NM_030577-exon,NM_001105198-CDS,NM_001105199-CDS,NM_030577-CDS	3.33333	32	[0, 0, 4, 0]	AG	1	3.43333	32.96	[0, 0, 4, 0]	AG	1	3.5	33.6	[0, 0, 4, 0]	AG	1	2.33333	32.5567	[0, 0, 3, 0]	AG	1	4	32.2333	[0, 0, 5, 0]	AG	1
2	120293413	T	2	transcript,exon,3UTR	RALB	NM_001369400-transcript,NM_002881-transcript,NM_001369400-exon,NM_002881-exon,NM_001369400-3UTR,NM_002881-3UTR	20.3333	31.67	[10, 0, 0, 0]	TA	1	20.9433	32.6201	[10, 0, 0, 0]	TA	1	21.35	33.2535	[10, 0, 0, 0]	TA	1	5.33333	31.3333	[5, 0, 0, 0]	TA	1	7	32.59	[6, 0, 0, 0]	TA	1
2	131686125	C	2	transcript,exon	C2orf27A	NR_149014-transcript,NR_149015-transcript,NR_149016-transcript,NR_149013-transcript,NR_167887-transcript,NR_167888-transcript,NR_167889-transcript,NR_149013-exon,NR_149014-exon,NR_149015-exon,NR_149016-exon,NR_167887-exon,NR_167888-exon,NR_167889-exon	5.66667	32.9167	[0, 0, 0, 8]	CT	1	5.83667	33.9042	[0, 0, 0, 8]	CT	1	5.95	34.5625	[0, 0, 0, 8]	CT	1	1.33333	32	[0, 0, 0, 2]	CT	1	3.33333	33.6667	[0, 0, 0, 4]	CT	1
2	149576462	C	2	transcript,CDS,exon	MMADHC	NM_015702-transcript,NM_015702-CDS,NM_015702-exon	18.3333	32.3467	[0, 0, 0, 10]	CT	1	18.8833	33.3171	[0, 0, 0, 10]	CT	1	19.25	33.964	[0, 0, 0, 10]	CT	1	3	34.5567	[0, 0, 0, 3]	CT	1	3.66667	33.0267	[0, 0, 0, 4]	CT	1
2	150468781	A	2	3UTR,exon,transcript	RND3	NM_001254738-3UTR,NM_001254738-exon,NM_001254738-transcript,NM_005168-3UTR,NM_005168-exon,NM_005168-transcript	66.6667	31.8333	[0, 0, 47, 0]	AG	1	68.6667	32.7883	[0, 0, 47, 0]	AG	1	70	33.425	[0, 0, 47, 0]	AG	1	9.33333	32.6667	[0, 0, 13, 0]	AG	1	7.33333	32.5367	[0, 0, 5, 0]	AG	1
2	152389709	T	2	transcript	FMNL2	NM_052905-transcript	4.33333	31.9567	[0, 5, 0, 0]	TC	1	4.46333	32.9154	[0, 5, 0, 0]	TC	1	4.55	33.5545	[0, 5, 0, 0]	TC	1	7	33.59	[0, 12, 0, 0]	TC	1	5	33.1567	[0, 9, 0, 0]	TC	1
2	156549737	G	2	transcript,CDS,exon	GPD2	NM_001083112-transcript,NM_000408-transcript,NM_000408-CDS,NM_001083112-CDS,NM_000408-exon,NM_001083112-exon	3	32	[2, 0, 0, 0]	GA	1	3.09	32.96	[2, 0, 0, 0]	GA	1	3.15	33.6	[2, 0, 0, 0]	GA	1	4.33333	33.09	[2, 0, 0, 0]	GA	1	3	31.6933	[3, 0, 0, 0]	GA	1
2	158681356	A	2	transcript,exon,3UTR&transcript	PKP4&PKP4-AS1	NM_001005476-transcript,NM_001304969-transcript,NM_001304970-transcript,NM_001377220-transcript,NM_001377222-transcript,NM_001377224-transcript,NM_001377225-transcript,NM_001377226-transcript,NM_003628-transcript,NM_001377218-transcript,NM_001377219-transcript,NM_001377221-transcript,NM_001377223-transcript,NM_001005476-exon,NM_001304969-exon,NM_001304970-exon,NM_001377218-exon,NM_001377219-exon,…	58	31.9733	[0, 0, 51, 0]	AG	1	59.74	32.9325	[0, 0, 51, 0]	AG	1	60.9	33.572	[0, 0, 51, 0]	AG	1	17.6667	33.0333	[0, 0, 16, 0]	AG	1	25.6667	32.9567	[0, 0, 23, 0]	AG	1
2	159178696	T	2	transcript,CDS,exon	TANC1	NM_001145909-transcript,NM_001350062-transcript,NM_001350063-transcript,NM_001350064-transcript,NM_001350065-transcript,NM_033394-transcript,NM_001145909-CDS,NM_001350062-CDS,NM_001350063-CDS,NM_001350064-CDS,NM_001350065-CDS,NM_033394-CDS,NM_001145909-exon,NM_001350062-exon,NM_001350063-exon,NM_001350064-exon,NM_001350065-exon,NM_033394-exon	3.66667	31.7233	[0, 2, 0, 0]	TC	1	3.77667	32.675	[0, 2, 0, 0]	TC	1	3.85	33.3095	[0, 2, 0, 0]	TC	1	2.33333	32.3333	[0, 3, 0, 0]	TC	1	2	31.61	[0, 2, 0, 0]	TC	1
2	159748757	T	2	transcript,CDS,exon	MARCHF7	NM_001376234-transcript,NM_001376235-transcript,NM_001376236-transcript,NM_001376237-transcript,NM_001376238-transcript,NM_001376239-transcript,NM_001376240-transcript,NM_001376241-transcript,NM_001376242-transcript,NM_001376243-transcript,NM_001376244-transcript,NM_001376245-transcript,NM_001376246-transcript,NM_001376247-transcript,NM_001376248-transcript,NM_001376249-transcript,NM_001376250-tr…	24.3333	32.6533	[0, 21, 0, 0]	TC	1	25.0633	33.6329	[0, 21, 0, 0]	TC	1	25.55	34.286	[0, 21, 0, 0]	TC	1	14.3333	33.4933	[0, 11, 0, 0]	TC	1	6.66667	32.6967	[0, 7, 0, 0]	TC	1
2	166242648	A	2	transcript&transcript,CDS,exon	SCN1A-AS1&SCN9A	NR_110260-transcript&NM_001365536-transcript,NM_002977-transcript,NM_001365536-CDS,NM_002977-CDS,NM_001365536-exon,NM_002977-exon	4.66667	31.8667	[0, 0, 5, 0]	AG	1	4.80667	32.8227	[0, 0, 5, 0]	AG	1	4.9	33.46	[0, 0, 5, 0]	AG	1	2.66667	33.8067	[0, 0, 4, 0]	AG	1	1.66667	31.7767	[0, 0, 1, 0]	AG	1
2	170752617	G	2	transcript	LOC101926913	NR_110185-transcript	5	30.39	[3, 0, 0, 0]	GA	1	5.15	31.3017	[3, 0, 0, 0]	GA	1	5.25	31.9095	[3, 0, 0, 0]	GA	1	3	30.2667	[5, 0, 0, 0]	GA	1	1.33333	30.3333	[1, 0, 0, 0]	GA	1
2	171483454	C	2	transcript,exon,3UTR	DCAF17	NM_025000-transcript,NR_028482-transcript,NM_001164821-transcript,NM_001164821-exon,NM_025000-exon,NR_028482-exon,NM_001164821-3UTR,NM_025000-3UTR	4	30.8933	[0, 0, 0, 3]	CT	1	4.12	31.8201	[0, 0, 0, 3]	CT	1	4.2	32.438	[0, 0, 0, 3]	CT	1	2	34.1667	[0, 0, 0, 1]	CT	1	1.33333	32.5	[0, 0, 0, 2]	CT	1
2	175181687	G	2	transcript,exon,5UTR	ATP5MC3	NM_001002258-transcript,NM_001190329-transcript,NM_001689-transcript,NM_001002258-exon,NM_001002258-5UTR,NM_001190329-5UTR,NM_001689-5UTR,NM_001190329-exon,NM_001689-exon	5.33333	32.03	[5, 0, 0, 0]	GA	1	5.49333	32.9909	[5, 0, 0, 0]	GA	1	5.6	33.6315	[5, 0, 0, 0]	GA	1	4.33333	32.68	[2, 0, 0, 0]	GA	1	3	32.4167	[2, 0, 0, 0]	GA	1
2	176200949	T	2	-	-	-	57	31.75	[0, 28, 0, 0]	TC	1	58.71	32.7025	[0, 28, 0, 0]	TC	1	59.85	33.3375	[0, 28, 0, 0]	TC	1	6	33.1233	[0, 5, 0, 0]	TC	1	3	31.14	[0, 2, 0, 0]	TC	1
2	182720028	G	2	transcript,CDS,exon	DNAJC10	NM_001271581-transcript,NM_018981-transcript,NR_073365-transcript,NR_073366-transcript,NR_073367-transcript,NM_001271581-CDS,NM_018981-CDS,NM_001271581-exon,NM_018981-exon,NR_073365-exon,NR_073366-exon,NR_073367-exon	43.3333	31.8567	[28, 0, 0, 0]	GA	1	44.6333	32.8124	[28, 0, 0, 0]	GA	1	45.5	33.4495	[28, 0, 0, 0]	GA	1	7.66667	32.96	[4, 0, 0, 0]	GA	1	6.66667	32.6667	[8, 0, 0, 0]	GA	1
2	182728970	C	2	transcript,CDS,exon	DNAJC10	NM_001271581-transcript,NM_018981-transcript,NR_073365-transcript,NR_073366-transcript,NR_073367-transcript,NM_001271581-CDS,NM_018981-CDS,NM_001271581-exon,NM_018981-exon,NR_073365-exon,NR_073366-exon,NR_073367-exon	7	31.1767	[0, 0, 0, 3]	CT	1	7.21	32.112	[0, 0, 0, 3]	CT	1	7.35	32.7355	[0, 0, 0, 3]	CT	1	5	32.3433	[0, 0, 0, 6]	CT	1	2.33333	31.89	[0, 0, 0, 2]	CT	1
2	186667690	G	2	transcript,CDS,exon	ITGAV	NM_001145000-transcript,NM_002210-transcript,NM_001144999-transcript,NM_001144999-CDS,NM_001145000-CDS,NM_002210-CDS,NM_001144999-exon,NM_001145000-exon,NM_002210-exon	117	32.13	[98, 0, 0, 0]	GA	1	120.51	33.0939	[98, 0, 0, 0]	GA	1	122.85	33.7365	[98, 0, 0, 0]	GA	1	24.3333	33.0367	[21, 0, 0, 0]	GA	1	26.6667	33.1233	[31, 0, 0, 0]	GA	1
2	187465410	T	2	3UTR,exon,transcript	TFPI	NM_001329239-3UTR,NM_001329240-3UTR,NM_001329241-3UTR,NM_006287-3UTR,NM_001329239-exon,NM_001329240-exon,NM_001329241-exon,NM_006287-exon,NM_001329239-transcript,NM_001329240-transcript,NM_001329241-transcript,NM_006287-transcript	39	32.3267	[22, 0, 0, 0]	TA	1	40.17	33.2965	[22, 0, 0, 0]	TA	1	40.95	33.943	[22, 0, 0, 0]	TA	1	30	33.6667	[40, 0, 0, 0]	TA	1	24.3333	33.2933	[16, 0, 0, 0]	TA	1
2	189043211	A	2	transcript,CDS,exon	COL5A2	NM_000393-transcript,NM_000393-CDS,NM_000393-exon	73.6667	31.94	[0, 0, 60, 0]	AG	1	75.8767	32.8982	[0, 0, 60, 0]	AG	1	77.35	33.537	[0, 0, 60, 0]	AG	1	24	32.91	[0, 0, 30, 0]	AG	1	20.6667	32.3	[0, 0, 22, 0]	AG	1
2	189068105	T	2	transcript,CDS,exon	COL5A2	NM_000393-transcript,NM_000393-CDS,NM_000393-exon	45.6667	31.9633	[0, 36, 0, 0]	TC	1	47.0367	32.9222	[0, 36, 0, 0]	TC	1	47.95	33.5615	[0, 36, 0, 0]	TC	1	10	32.55	[0, 3, 0, 0]	TC	1	9	32.6233	[0, 7, 0, 0]	TC	1
2	189110232	G	2	transcript,CDS,exon	COL5A2	NM_000393-transcript,NM_000393-CDS,NM_000393-exon	30.6667	31.89	[0, 0, 0, 20]	GT	1	31.5867	32.8467	[0, 0, 0, 20]	GT	1	32.2	33.4845	[0, 0, 0, 20]	GT	1	11	32.5567	[0, 0, 0, 6]	GT	1	5.66667	33.3333	[0, 0, 0, 7]	GT	1
2	189923498	T	2	-	-	-	7.33333	32.04	[0, 0, 3, 0]	TG	1	7.55333	33.0012	[0, 0, 3, 0]	TG	1	7.7	33.642	[0, 0, 3, 0]	TG	1	2	33.5567	[0, 0, 1, 0]	TG	1	2.33333	32.8333	[0, 0, 2, 0]	TG	1
2	191386000	G	2	transcript,CDS,exon	MYO1B	NM_001130158-transcript,NM_001161819-transcript,NM_001330237-transcript,NM_001330238-transcript,NM_012223-transcript,NM_001130158-CDS,NM_001161819-CDS,NM_001330237-CDS,NM_001330238-CDS,NM_012223-CDS,NM_001130158-exon,NM_001161819-exon,NM_001330237-exon,NM_001330238-exon,NM_012223-exon	5.33333	32.3433	[7, 0, 0, 0]	GA	1	5.49333	33.3136	[7, 0, 0, 0]	GA	1	5.6	33.9605	[7, 0, 0, 0]	GA	1	5.33333	34.04	[3, 0, 0, 0]	GA	1	3	33.2767	[3, 0, 0, 0]	GA	1
2	197393071	T	2	transcript,CDS,exon	SF3B1	NM_012433-transcript,NM_012433-CDS,NM_012433-exon	17.6667	31.65	[0, 15, 0, 0]	TC	1	18.1967	32.5995	[0, 15, 0, 0]	TC	1	18.55	33.2325	[0, 15, 0, 0]	TC	1	14.6667	32.4333	[0, 15, 0, 0]	TC	1	9.66667	31.77	[0, 10, 0, 0]	TC	1
2	197418581	T	2	transcript,CDS,exon	SF3B1	NM_012433-transcript,NM_012433-CDS,NM_012433-exon	13.3333	31.87	[0, 6, 0, 0]	TC	1	13.7333	32.8261	[0, 6, 0, 0]	TC	1	14	33.4635	[0, 6, 0, 0]	TC	1	10	32.79	[0, 8, 0, 0]	TC	1	4.33333	31.8767	[0, 3, 0, 0]	TC	1
2	197497294	T	2	transcript,CDS,exon	HSPD1	NM_002156-transcript,NM_199440-transcript,NM_002156-CDS,NM_199440-CDS,NM_002156-exon,NM_199440-exon	45.3333	31.65	[0, 27, 0, 0]	TC	1	46.6933	32.5995	[0, 27, 0, 0]	TC	1	47.6	33.2325	[0, 27, 0, 0]	TC	1	29.3333	32.5667	[0, 19, 0, 0]	TC	1	22.3333	32.0433	[0, 14, 0, 0]	TC	1
2	201711098	G	2	transcript,CDS,exon	ALS2	NM_020919-transcript,NM_020919-CDS,NM_020919-exon	13	32.37	[13, 0, 0, 0]	GA	1	13.39	33.3411	[13, 0, 0, 0]	GA	1	13.65	33.9885	[13, 0, 0, 0]	GA	1	4.33333	33.09	[2, 0, 0, 0]	GA	1	4.33333	32.0367	[1, 0, 0, 0]	GA	1
2	203191117	T	2	transcript	NBEAL1	NM_001114132-transcript,NM_001378026-transcript	60.3333	31.6033	[0, 39, 0, 0]	TC	1	62.1433	32.5514	[0, 39, 0, 0]	TC	1	63.35	33.1835	[0, 39, 0, 0]	TC	1	3.33333	32.39	[0, 3, 0, 0]	TC	1	4.66667	32.0833	[0, 4, 0, 0]	TC	1
2	203191291	T	2	transcript	NBEAL1	NM_001114132-transcript,NM_001378026-transcript	20.3333	31.4033	[0, 16, 0, 0]	TC	1	20.9433	32.3454	[0, 16, 0, 0]	TC	1	21.35	32.9735	[0, 16, 0, 0]	TC	1	4	32.9533	[0, 2, 0, 0]	TC	1	5	31.8333	[0, 6, 0, 0]	TC	1
2	206144079	T	2	transcript,CDS,exon	NDUFS1	NM_001199981-transcript,NM_001199982-transcript,NM_001199983-transcript,NM_005006_2-transcript,NM_001199984_2-transcript,NM_001199981-CDS,NM_001199982-CDS,NM_001199983-CDS,NM_001199984_2-CDS,NM_005006_2-CDS,NM_001199981-exon,NM_001199982-exon,NM_001199983-exon,NM_001199984_2-exon,NM_005006_2-exon	6.33333	31.94	[0, 8, 0, 0]	TC	1	6.52333	32.8982	[0, 8, 0, 0]	TC	1	6.65	33.537	[0, 8, 0, 0]	TC	1	1.66667	31.8333	[0, 2, 0, 0]	TC	1	1.66667	31.7767	[0, 3, 0, 0]	TC	1
2	208236587	C	2	3UTR,exon,transcript	IDH1	NM_001282386-3UTR,NM_001282387-3UTR,NM_001282386-exon,NM_001282387-exon,NM_001282387-transcript,NM_001282386-transcript,NM_005896-3UTR,NM_005896-exon,NM_005896-transcript	10.3333	31.2833	[7, 0, 0, 0]	CA	1	10.6433	32.2218	[7, 0, 0, 0]	CA	1	10.85	32.8475	[7, 0, 0, 0]	CA	1	3	32.4	[2, 0, 0, 0]	CA	1	2	30.9167	[4, 0, 0, 0]	CA	1
2	215325297	C	2	transcript,CDS,exon	ATIC	NM_004044-transcript,NM_004044-CDS,NM_004044-exon	19.6667	31.9333	[0, 0, 22, 0]	CG	1	20.2567	32.8913	[0, 0, 22, 0]	CG	1	20.65	33.53	[0, 0, 22, 0]	CG	1	6.66667	32.9167	[0, 0, 6, 0]	CG	1	2.33333	32.11	[0, 0, 2, 0]	CG	1
2	215408177	T	2	transcript,CDS,exon	FN1	NM_001306129-transcript,NM_001306130-transcript,NM_001306131-transcript,NM_001306132-transcript,NM_001365517-transcript,NM_001365518-transcript,NM_001365519-transcript,NM_001365520-transcript,NM_001365521-transcript,NM_001365522-transcript,NM_001365523-transcript,NM_001365524-transcript,NM_002026-transcript,NM_212474-transcript,NM_212476-transcript,NM_212478-transcript,NM_212482-transcript,NM_001…	165	32.4433	[0, 0, 138, 0]	TG	1	169.95	33.4166	[0, 0, 138, 0]	TG	1	173.25	34.0655	[0, 0, 138, 0]	TG	1	133.333	33.3267	[0, 0, 124, 0]	TG	1	96.3333	33.4633	[0, 0, 98, 0]	TG	1
2	215414964	A	2	transcript	FN1	NM_001306129-transcript,NM_001306130-transcript,NM_001306131-transcript,NM_001306132-transcript,NM_001365517-transcript,NM_001365518-transcript,NM_001365519-transcript,NM_001365520-transcript,NM_001365521-transcript,NM_001365522-transcript,NM_001365523-transcript,NM_001365524-transcript,NM_002026-transcript,NM_212474-transcript,NM_212476-transcript,NM_212478-transcript,NM_212482-transcript,NM_054…	12.3333	30.95	[0, 0, 0, 3]	AT	1	12.7033	31.8785	[0, 0, 0, 3]	AT	1	12.95	32.4975	[0, 0, 0, 3]	AT	1	5.66667	31.2033	[0, 0, 0, 7]	AT	1	1.66667	31.8333	[0, 0, 0, 1]	AT	1
2	216258912	A	2	3UTR,exon,transcript	MARCHF4	NM_020814-3UTR,NM_020814-exon,NM_020814-transcript	32	32.5467	[0, 0, 27, 0]	AG	1	32.96	33.5231	[0, 0, 27, 0]	AG	1	33.6	34.174	[0, 0, 27, 0]	AG	1	17.6667	34.4067	[0, 0, 11, 0]	AG	1	28	33.2167	[0, 0, 26, 0]	AG	1
2	216283694	C	2	transcript,CDS,exon	MARCHF4	NM_020814-transcript,NM_020814-CDS,NM_020814-exon	14	31.93	[13, 0, 0, 0]	CA	1	14.42	32.8879	[13, 0, 0, 0]	CA	1	14.7	33.5265	[13, 0, 0, 0]	CA	1	10.6667	33.0133	[6, 0, 0, 0]	CA	1	20.6667	32.2333	[17, 0, 0, 0]	CA	1
2	216676859	T	2	exon,transcript,CDS	IGFBP5	NM_000599-exon,NM_000599-transcript,NM_000599-CDS	33.6667	31.7033	[0, 38, 0, 0]	TC	1	34.6767	32.6544	[0, 38, 0, 0]	TC	1	35.35	33.2885	[0, 38, 0, 0]	TC	1	28.3333	33.09	[0, 25, 0, 0]	TC	1	24.3333	32.3933	[0, 25, 0, 0]	TC	1
2	218274850	G	2	transcript&3UTR,exon,transcript	PNKD&TMBIM1	NM_015488-transcript&NM_001321427-3UTR,NM_001321428-3UTR,NM_001321429-3UTR,NM_001321430-3UTR,NM_001321432-3UTR,NM_001321433-3UTR,NM_001321435-3UTR,NM_001321436-3UTR,NM_001321438-3UTR,NM_001321427-exon,NM_001321428-exon,NM_001321429-exon,NM_001321430-exon,NM_001321432-exon,NM_001321433-exon,NM_001321435-exon,NM_001321436-exon,NM_001321438-exon,NR_135643-exon,NM_001321427-transcript,NM_001321428-tr…	44.3333	32.0067	[40, 0, 0, 0]	GA	1	45.6633	32.9669	[40, 0, 0, 0]	GA	1	46.55	33.607	[40, 0, 0, 0]	GA	1	35.3333	33.2167	[46, 0, 0, 0]	GA	1	33.6667	32.5933	[36, 0, 0, 0]	GA	1
2	218280092	T	2	transcript&transcript,CDS,exon,5UTR	PNKD&TMBIM1	NM_015488-transcript&NM_001321427-transcript,NM_001321428-transcript,NM_001321429-transcript,NM_001321430-transcript,NM_001321432-transcript,NM_001321433-transcript,NM_001321435-transcript,NM_001321436-transcript,NM_001321438-transcript,NR_135643-transcript,NM_022152-transcript,NM_001321427-CDS,NM_001321428-CDS,NM_001321429-CDS,NM_001321430-CDS,NM_001321432-CDS,NM_001321433-CDS,NM_001321435-CDS,N…	27.3333	32.21	[0, 23, 0, 0]	TC	1	28.1533	33.1763	[0, 23, 0, 0]	TC	1	28.7	33.8205	[0, 23, 0, 0]	TC	1	24.3333	33.3067	[0, 19, 0, 0]	TC	1	23.6667	32.8333	[0, 17, 0, 0]	TC	1
2	219172671	A	2	exon,transcript,CDS	CNPPD1	NM_001321389-exon,NM_001321390-exon,NM_001321391-exon,NM_015680-exon,NR_135628-exon,NR_135629-exon,NM_015680-transcript,NR_135629-transcript,NM_001321391-transcript,NR_135628-transcript,NM_001321389-transcript,NM_001321390-transcript,NM_001321389-CDS,NM_001321390-CDS,NM_001321391-CDS,NM_015680-CDS	2.66667	32.2767	[0, 0, 4, 0]	AG	1	2.74667	33.245	[0, 0, 4, 0]	AG	1	2.8	33.8905	[0, 0, 4, 0]	AG	1	5.66667	32.2433	[0, 0, 2, 0]	AG	1	5	33.88	[0, 0, 4, 0]	AG	1
2	219182253	C	2	transcript,CDS,exon	RETREG2	NM_001321109-transcript,NM_024293-transcript,NM_001321110-transcript,NM_001321110-CDS,NM_001321109-CDS,NM_024293-CDS,NM_001321110-exon,NM_001321109-exon,NM_024293-exon	13.3333	31.3733	[9, 0, 0, 0]	CA	1	13.7333	32.3145	[9, 0, 0, 0]	CA	1	14	32.942	[9, 0, 0, 0]	CA	1	12	33.0833	[12, 0, 0, 0]	CA	1	7.33333	31.9433	[4, 0, 0, 0]	CA	1
2	219184272	T	2	transcript,exon,3UTR	RETREG2	NM_001321109-transcript,NM_024293-transcript,NM_001321110-transcript,NM_001321109-exon,NM_024293-exon,NM_001321110-exon,NM_001321109-3UTR,NM_001321110-3UTR,NM_024293-3UTR	12	31.8833	[0, 8, 0, 0]	TC	1	12.36	32.8398	[0, 8, 0, 0]	TC	1	12.6	33.4775	[0, 8, 0, 0]	TC	1	4.33333	32.6833	[0, 5, 0, 0]	TC	1	2.66667	32.6667	[0, 1, 0, 0]	TC	1
2	219219628	C	2	3UTR,exon,transcript	ATG9A	NM_001077198-3UTR,NM_024085-3UTR,NM_001077198-exon,NM_024085-exon,NR_104255-exon,NM_001077198-transcript,NM_024085-transcript,NR_104255-transcript	59	31.5767	[0, 0, 0, 45]	CT	1	60.77	32.524	[0, 0, 0, 45]	CT	1	61.95	33.1555	[0, 0, 0, 45]	CT	1	48	32.7867	[0, 0, 0, 36]	CT	1	36.3333	32.5333	[0, 0, 0, 43]	CT	1
2	219542000	T	2	transcript,CDS,exon	CHPF	NM_001195731-transcript,NM_024536-transcript,NM_001195731-CDS,NM_024536-CDS,NM_001195731-exon,NM_024536-exon	12.3333	31.9533	[0, 11, 0, 0]	TC	1	12.7033	32.9119	[0, 11, 0, 0]	TC	1	12.95	33.551	[0, 11, 0, 0]	TC	1	35.6667	33.0533	[0, 34, 0, 0]	TC	1	24	32.7667	[0, 24, 0, 0]	TC	1
2	219556695	C	2	transcript,CDS,exon	OBSL1	NM_015311-transcript,NM_001173431-transcript,NM_001173431-CDS,NM_015311-CDS,NM_001173431-exon,NM_015311-exon	5	32.0433	[0, 0, 3, 0]	CG	1	5.15	33.0046	[0, 0, 3, 0]	CG	1	5.25	33.6455	[0, 0, 3, 0]	CG	1	3.33333	33.97	[0, 0, 3, 0]	CG	1	3.33333	33.8333	[0, 0, 4, 0]	CG	1
2	219635704	A	2	transcript,CDS,exon	SLC4A3	NM_001326559-transcript,NM_201574-transcript,NR_048551-transcript,NM_005070-transcript,NM_001326559-CDS,NM_005070-CDS,NM_201574-CDS,NM_001326559-exon,NM_005070-exon,NM_201574-exon,NR_048551-exon	9.66667	30.9767	[0, 0, 4, 0]	AG	1	9.95667	31.906	[0, 0, 4, 0]	AG	1	10.15	32.5255	[0, 0, 4, 0]	AG	1	6	32.7367	[0, 0, 9, 0]	AG	1	5.33333	31.7033	[0, 0, 4, 0]	AG	1
2	219640543	T	2	transcript,CDS,exon	SLC4A3	NM_001326559-transcript,NM_201574-transcript,NR_048551-transcript,NM_005070-transcript,NM_001326559-CDS,NM_005070-CDS,NM_201574-CDS,NM_001326559-exon,NM_005070-exon,NM_201574-exon,NR_048551-exon	13.3333	31.9133	[0, 13, 0, 0]	TC	1	13.7333	32.8707	[0, 13, 0, 0]	TC	1	14	33.509	[0, 13, 0, 0]	TC	1	8	33.04	[0, 6, 0, 0]	TC	1	4.66667	31.9433	[0, 7, 0, 0]	TC	1
2	222571888	C	2	exon,transcript,CDS	FARSB	NM_005687-exon,NR_130154-exon,NM_005687-transcript,NR_130154-transcript,NM_005687-CDS	59	32.1667	[0, 0, 0, 41]	CT	1	60.77	33.1317	[0, 0, 0, 41]	CT	1	61.95	33.775	[0, 0, 0, 41]	CT	1	22.6667	33.56	[0, 0, 0, 19]	CT	1	23.6667	32.7533	[0, 0, 0, 29]	CT	1
2	227312185	A	2	transcript,exon,3UTR&transcript	COL4A3&MFF-DT	NM_000091-transcript,NM_000091-exon,NM_000091-3UTR&NR_102371-transcript	7.33333	31.6733	[0, 6, 0, 0]	AC	1	7.55333	32.6235	[0, 6, 0, 0]	AC	1	7.7	33.257	[0, 6, 0, 0]	AC	1	3	32.2867	[0, 1, 0, 0]	AC	1	1.66667	33.3333	[0, 2, 0, 0]	AC	1
2	227313929	C	2	transcript,exon,3UTR&transcript	COL4A3&MFF-DT	NM_000091-transcript,NM_000091-exon,NM_000091-3UTR&NR_102371-transcript	9.66667	31.8067	[0, 0, 5, 0]	CG	1	9.95667	32.7609	[0, 0, 5, 0]	CG	1	10.15	33.397	[0, 0, 5, 0]	CG	1	3.33333	33.12	[0, 0, 2, 0]	CG	1	3.33333	32.7333	[0, 0, 2, 0]	CG	1
2	227871597	G	2	5UTR,exon,transcript	DAW1	NM_001330004-5UTR,NM_001330004-exon,NR_138459-exon,NM_001330004-transcript,NR_138459-transcript	1.33333	32.1667	[0, 0, 0, 2]	GT	1	1.37333	33.1317	[0, 0, 0, 2]	GT	1	1.4	33.775	[0, 0, 0, 2]	GT	1	1.66667	32.4433	[0, 0, 0, 1]	GT	1	3	32.7767	[0, 0, 0, 5]	GT	1
2	230185999	A	2	transcript,CDS,exon	SP110	NM_001378443-transcript,NM_004509-transcript,NM_080424-transcript,NM_001378442-transcript,NM_001378444-transcript,NM_001378445-transcript,NM_001378446-transcript,NM_001378447-transcript,NM_004510-transcript,NM_001185015-transcript,NM_001185015-CDS,NM_001378442-CDS,NM_001378443-CDS,NM_001378444-CDS,NM_001378445-CDS,NM_001378446-CDS,NM_001378447-CDS,NM_004509-CDS,NM_004510-CDS,NM_080424-CDS,NM_0011…	3	30.86	[0, 0, 2, 0]	AG	1	3.09	31.7858	[0, 0, 2, 0]	AG	1	3.15	32.403	[0, 0, 2, 0]	AG	1	2	32.7767	[0, 0, 2, 0]	AG	1	3.33333	32	[0, 0, 4, 0]	AG	1
2	231256162	C	2	transcript	ARMC9	NM_001291656-transcript,NM_001352755-transcript,NM_001352756-transcript,NM_001352757-transcript,NM_001352758-transcript,NM_001352759-transcript,NM_025139-transcript,NR_148040-transcript,NM_001271466-transcript,NM_001352754-transcript	6.66667	32	[0, 0, 0, 4]	CT	1	6.86667	32.96	[0, 0, 0, 4]	CT	1	7	33.6	[0, 0, 0, 4]	CT	1	11	33.2667	[0, 0, 0, 6]	CT	1	2.66667	32.1667	[0, 0, 0, 2]	CT	1
2	231256404	G	2	transcript	ARMC9	NM_001291656-transcript,NM_001352755-transcript,NM_001352756-transcript,NM_001352757-transcript,NM_001352758-transcript,NM_001352759-transcript,NM_025139-transcript,NR_148040-transcript,NM_001271466-transcript,NM_001352754-transcript	7	31.77	[0, 0, 0, 6]	GT	1	7.21	32.7231	[0, 0, 0, 6]	GT	1	7.35	33.3585	[0, 0, 0, 6]	GT	1	4.33333	33.5	[0, 0, 0, 3]	GT	1	4.66667	32.2767	[0, 0, 0, 4]	GT	1
2	231256407	T	2	transcript	ARMC9	NM_001291656-transcript,NM_001352755-transcript,NM_001352756-transcript,NM_001352757-transcript,NM_001352758-transcript,NM_001352759-transcript,NM_025139-transcript,NR_148040-transcript,NM_001271466-transcript,NM_001352754-transcript	11.6667	31.97	[0, 10, 0, 0]	TC	1	12.0167	32.9291	[0, 10, 0, 0]	TC	1	12.25	33.5685	[0, 10, 0, 0]	TC	1	4.33333	33.29	[0, 3, 0, 0]	TC	1	6.33333	32.45	[0, 5, 0, 0]	TC	1
2	232582015	T	2	transcript,3UTR,exon	EIF4E2	NM_001276336-transcript,NM_001276337-transcript,NM_001282958-transcript,NM_001330203-transcript,NM_001282958-3UTR,NM_001330203-3UTR,NM_001276336-exon,NM_001276337-exon,NM_001282958-exon,NM_001330203-exon,NM_001276336-3UTR,NM_001276337-3UTR	7	32.17	[0, 5, 0, 0]	TC	1	7.21	33.1351	[0, 5, 0, 0]	TC	1	7.35	33.7785	[0, 5, 0, 0]	TC	1	1.66667	34.5567	[0, 1, 0, 0]	TC	1	2.66667	33.4433	[0, 4, 0, 0]	TC	1
2	233842185	T	2	transcript,CDS,exon	HJURP	NM_001282962-transcript,NM_001282963-transcript,NM_018410-transcript,NM_001282962-CDS,NM_001282963-CDS,NM_018410-CDS,NM_001282962-exon,NM_001282963-exon,NM_018410-exon	19.3333	31.8	[0, 15, 0, 0]	TC	1	19.9133	32.754	[0, 15, 0, 0]	TC	1	20.3	33.39	[0, 15, 0, 0]	TC	1	5.33333	33.2933	[0, 7, 0, 0]	TC	1	4.33333	32.89	[0, 3, 0, 0]	TC	1
2	236581261	C	2	transcript,exon,CDS	ACKR3	NM_020311-transcript,NM_020311-exon,NM_020311-CDS	40	32.0767	[0, 0, 0, 31]	CT	1	41.2	33.039	[0, 0, 0, 31]	CT	1	42	33.6805	[0, 0, 0, 31]	CT	1	12.6667	33.4033	[0, 0, 0, 18]	CT	1	17.6667	32.4867	[0, 0, 0, 15]	CT	1
2	240598657	A	2	transcript,CDS,exon	CAPN10	NM_023083-transcript,NM_023085-transcript,NM_023083-CDS,NM_023085-CDS,NM_023083-exon,NM_023085-exon	8	32.2167	[0, 0, 5, 0]	AG	1	8.24	33.1832	[0, 0, 5, 0]	AG	1	8.4	33.8275	[0, 0, 5, 0]	AG	1	4.33333	33.57	[0, 0, 8, 0]	AG	1	4.33333	33.2633	[0, 0, 4, 0]	AG	1
2	241182976	T	2	transcript,exon,3UTR	PPP1R7	NM_001282412-transcript,NM_001282413-transcript,NM_001282409-transcript,NM_002712-transcript,NM_001282409-exon,NM_001282412-exon,NM_001282413-exon,NM_002712-exon,NM_001282409-3UTR,NM_001282412-3UTR,NM_001282413-3UTR,NM_002712-3UTR	11.3333	32.1267	[0, 5, 0, 0]	TC	1	11.6733	33.0905	[0, 5, 0, 0]	TC	1	11.9	33.733	[0, 5, 0, 0]	TC	1	10.6667	33.16	[0, 11, 0, 0]	TC	1	11.6667	32.45	[0, 9, 0, 0]	TC	1
2	241225147	C	2	transcript,exon,3UTR	ANO7	NM_001370694-transcript,NM_001370694-exon,NM_001370694-3UTR	2.66667	31.5	[0, 0, 0, 2]	CT	1	2.74667	32.445	[0, 0, 0, 2]	CT	1	2.8	33.075	[0, 0, 0, 2]	CT	1	1.66667	32.3333	[0, 0, 0, 2]	CT	1	2.33333	31.4433	[0, 0, 0, 2]	CT	1
2	241352963	G	2	transcript,3UTR,exon	SEPTIN2	NM_001008491-transcript,NM_001349306-transcript,NM_001349315-transcript,NM_006155-transcript,NM_001008492-transcript,NM_001282972-transcript,NM_001282973-transcript,NM_001321029-transcript,NM_001321031-transcript,NM_001321034-transcript,NM_001321035-transcript,NM_001349287-transcript,NM_001349288-transcript,NM_001349291-transcript,NM_001349302-transcript,NM_001349304-transcript,NM_001349305-trans…	264.667	32.07	[0, 0, 0, 222]	GT	1	272.607	33.0321	[0, 0, 0, 222]	GT	1	277.9	33.6735	[0, 0, 0, 222]	GT	1	138.667	33.32	[0, 0, 0, 117]	GT	1	123.667	32.5867	[0, 1, 0, 123]	GT GC	1
3	3844496	T	2	transcript,5UTR,exon	LRRN1	NM_001324188-transcript,NM_001324189-transcript,NM_020873-transcript,NM_001324188-5UTR,NM_001324189-5UTR,NM_020873-5UTR,NM_001324188-exon,NM_001324189-exon,NM_020873-exon	15	31.82	[0, 9, 0, 0]	TC	1	15.45	32.7746	[0, 9, 0, 0]	TC	1	15.75	33.411	[0, 9, 0, 0]	TC	1	8.66667	33.2367	[0, 9, 0, 0]	TC	1	4.33333	31.7033	[0, 3, 0, 0]	TC	1
3	3844896	A	2	transcript,exon,CDS	LRRN1	NM_001324188-transcript,NM_001324189-transcript,NM_020873-transcript,NM_001324188-exon,NM_001324189-exon,NM_020873-exon,NM_001324188-CDS,NM_001324189-CDS,NM_020873-CDS	54	31.57	[0, 0, 40, 0]	AG	1	55.62	32.5171	[0, 0, 40, 0]	AG	1	56.7	33.1485	[0, 0, 40, 0]	AG	1	15.6667	32.4133	[0, 0, 15, 0]	AG	1	7	32.6633	[0, 0, 9, 0]	AG	1
3	4361469	T	2	3UTR,exon,transcript	SUMF1	NM_001164674-3UTR,NM_001164675-3UTR,NM_001164674-exon,NM_001164675-exon,NM_001164674-transcript,NM_001164675-transcript,NM_182760-3UTR,NM_182760-exon,NM_182760-transcript	22	31.5133	[0, 0, 12, 0]	TG	1	22.66	32.4587	[0, 0, 12, 0]	TG	1	23.1	33.089	[0, 0, 12, 0]	TG	1	13.3333	32.8733	[0, 0, 11, 0]	TG	1	9.33333	31.5633	[0, 0, 7, 0]	TG	1
3	4361853	C	2	3UTR,exon,transcript	SUMF1	NM_001164674-3UTR,NM_001164675-3UTR,NM_001164674-exon,NM_001164675-exon,NM_001164674-transcript,NM_001164675-transcript,NM_182760-3UTR,NM_182760-exon,NM_182760-transcript	121.667	31.9	[0, 0, 1, 99]	CT	1	125.317	32.857	[0, 0, 1, 99]	CT	1	127.75	33.495	[0, 0, 1, 99]	CT	1	50.3333	33.1467	[0, 0, 0, 40]	CT	1	51.3333	32.4167	[0, 0, 0, 39]	CT	1
3	4362083	A	2	3UTR,exon,transcript	SUMF1	NM_001164674-3UTR,NM_001164675-3UTR,NM_001164674-exon,NM_001164675-exon,NM_001164674-transcript,NM_001164675-transcript,NM_182760-3UTR,NM_182760-exon,NM_182760-transcript	79.3333	32.6267	[0, 0, 73, 0]	AG	1	81.7133	33.6055	[0, 0, 73, 0]	AG	1	83.3	34.258	[0, 0, 73, 0]	AG	1	61.6667	33.51	[0, 0, 60, 0]	AG	1	46.3333	33.1433	[0, 0, 58, 0]	AG	1
3	4362133	T	2	3UTR,exon,transcript	SUMF1	NM_001164674-3UTR,NM_001164675-3UTR,NM_001164674-exon,NM_001164675-exon,NM_001164674-transcript,NM_001164675-transcript,NM_182760-3UTR,NM_182760-exon,NM_182760-transcript	19.3333	31.8567	[18, 0, 0, 0]	TA	1	19.9133	32.8124	[18, 0, 0, 0]	TA	1	20.3	33.4495	[18, 0, 0, 0]	TA	1	9	33.57	[7, 0, 0, 0]	TA	1	5.33333	32.9	[3, 0, 0, 0]	TA	1
3	5199624	C	2	transcript,CDS,exon	EDEM1	NM_014674-transcript,NM_014674-CDS,NM_014674-exon	3	31.3067	[3, 0, 0, 0]	CA	1	3.09	32.2459	[3, 0, 0, 0]	CA	1	3.15	32.872	[3, 0, 0, 0]	CA	1	4	32.5833	[4, 0, 0, 0]	CA	1	3.33333	32.8333	[4, 0, 0, 0]	CA	1
3	9928347	A	2	transcript,CDS,exon	IL17RC	NM_001203264-transcript,NM_001203263-transcript,NM_001203265-transcript,NM_001367278-transcript,NM_001367279-transcript,NM_001367280-transcript,NM_032732-transcript,NM_153460-transcript,NM_153461-transcript,NR_037807-transcript,NM_001203263-CDS,NM_001203264-CDS,NM_001203265-CDS,NM_001367278-CDS,NM_001367279-CDS,NM_001367280-CDS,NM_032732-CDS,NM_153460-CDS,NM_153461-CDS,NM_001203263-exon,NM_001203…	3.66667	32.4167	[0, 0, 2, 0]	AG	1	3.77667	33.3892	[0, 0, 2, 0]	AG	1	3.85	34.0375	[0, 0, 2, 0]	AG	1	4.33333	33.75	[0, 0, 5, 0]	AG	1	5	32.2067	[0, 0, 4, 0]	AG	1
3	10152940	G	2	transcript,3UTR,exon	VHL	NM_000551-transcript,NM_001354723-transcript,NM_198156-transcript,NM_001354723-3UTR,NM_000551-exon,NM_001354723-exon,NM_198156-exon,NM_000551-3UTR,NM_198156-3UTR	5	31.3333	[0, 4, 0, 0]	GC	1	5.15	32.2733	[0, 4, 0, 0]	GC	1	5.25	32.9	[0, 4, 0, 0]	GC	1	6.66667	33.3567	[0, 4, 0, 0]	GC	1	4.66667	32.5333	[0, 6, 0, 0]	GC	1
3	11554828	T	2	transcript,CDS,exon	ATG7	NM_001136031-transcript,NM_001144912-transcript,NM_001349232-transcript,NM_001349233-transcript,NM_001349234-transcript,NM_001349235-transcript,NM_001349236-transcript,NM_001349237-transcript,NM_006395-transcript,NM_001349238-transcript,NM_001136031-CDS,NM_001144912-CDS,NM_001349232-CDS,NM_001349233-CDS,NM_001349234-CDS,NM_001349235-CDS,NM_001349236-CDS,NM_001349237-CDS,NM_006395-CDS,NM_001136031…	30.6667	31.95	[0, 24, 0, 0]	TC	1	31.5867	32.9085	[0, 24, 0, 0]	TC	1	32.2	33.5475	[0, 24, 0, 0]	TC	1	8.66667	32.4033	[0, 8, 0, 0]	TC	1	14	32.4267	[0, 12, 0, 0]	TC	1
3	12572367	T	2	transcript,CDS,exon	MKRN2	NM_001271707-transcript,NM_014160-transcript,NM_001271707-CDS,NM_014160-CDS,NM_001271707-exon,NM_014160-exon	4.66667	31.5	[0, 2, 0, 0]	TC	1	4.80667	32.445	[0, 2, 0, 0]	TC	1	4.9	33.075	[0, 2, 0, 0]	TC	1	3	33.5833	[0, 2, 0, 0]	TC	1	1.66667	32.8333	[0, 1, 0, 0]	TC	1
3	12899595	G	2	3UTR,exon,transcript	IQSEC1	NM_001134382-3UTR,NM_001376938-3UTR,NM_001134382-exon,NM_001376938-exon,NM_001134382-transcript,NM_001376938-transcript,NM_001330619-3UTR,NM_001330619-exon,NM_014869-transcript,NM_001330619-transcript	4	31.8167	[1, 0, 0, 0]	GA	1	4.12	32.7712	[1, 0, 0, 0]	GA	1	4.2	33.4075	[1, 0, 0, 0]	GA	1	1.66667	32.1667	[1, 0, 0, 0]	GA	1	3.66667	31.4167	[1, 0, 0, 0]	GA	1
3	13319891	A	2	transcript,CDS,exon	NUP210	NM_024923-transcript,NM_024923-CDS,NM_024923-exon	46	32.0033	[0, 0, 36, 0]	AG	1	47.38	32.9634	[0, 0, 36, 0]	AG	1	48.3	33.6035	[0, 0, 36, 0]	AG	1	16.6667	33.09	[0, 0, 14, 0]	AG	1	15	32.4567	[0, 0, 16, 0]	AG	1
3	13327392	G	2	transcript,CDS,exon	NUP210	NM_024923-transcript,NM_024923-CDS,NM_024923-exon	45	31.6367	[40, 0, 0, 0]	GA	1	46.35	32.5858	[40, 0, 0, 0]	GA	1	47.25	33.2185	[40, 0, 0, 0]	GA	1	31.3333	32.6433	[28, 0, 0, 0]	GA	1	40.3333	32.4433	[41, 0, 0, 0]	GA	1
3	13342040	A	2	transcript,CDS,exon	NUP210	NM_024923-transcript,NM_024923-CDS,NM_024923-exon	27.3333	31.8867	[0, 0, 24, 0]	AG	1	28.1533	32.8433	[0, 0, 24, 0]	AG	1	28.7	33.481	[0, 0, 24, 0]	AG	1	3.66667	32.2833	[0, 0, 4, 0]	AG	1	3.33333	32.71	[0, 0, 5, 0]	AG	1
3	14156487	A	2	transcript,CDS,exon	XPC	NM_001354727-transcript,NM_004628-transcript,NR_148950-transcript,NR_148951-transcript,NM_001354726-transcript,NM_001354729-transcript,NM_001354730-transcript,NM_001354726-CDS,NM_001354729-CDS,NM_001354730-CDS,NM_004628-CDS,NM_001354726-exon,NM_001354729-exon,NM_001354730-exon,NM_004628-exon	15	32.1467	[0, 0, 0, 9]	AT	1	15.45	33.1111	[0, 0, 0, 9]	AT	1	15.75	33.754	[0, 0, 0, 9]	AT	1	11.6667	32.7133	[0, 0, 0, 12]	AT	1	5	32.5	[0, 0, 0, 4]	AT	1
3	14943212	C	2	exon,transcript	FGD5-AS1	NR_046251-exon,NR_046252-exon,NR_046253-exon,NR_046254-exon,NR_046255-exon,NR_046252-transcript,NR_046253-transcript,NR_046254-transcript,NR_046255-transcript,NR_046251-transcript	12.3333	31.38	[0, 0, 8, 0]	CG	1	12.7033	32.3214	[0, 0, 8, 0]	CG	1	12.95	32.949	[0, 0, 8, 0]	CG	1	3.66667	33.4	[0, 0, 4, 0]	CG	1	2	31.7767	[0, 0, 2, 0]	CG	1
3	16271057	C	2	transcript,CDS,exon,5UTR	OXNAD1	NM_001330670-transcript,NM_001352980-transcript,NM_001352977-transcript,NM_001352981-transcript,NR_148217-transcript,NR_148218-transcript,NR_148219-transcript,NM_138381-transcript,NM_001330671-transcript,NM_001352978-transcript,NM_001352983-transcript,NR_148220-transcript,NM_001352982-transcript,NM_001330670-CDS,NM_001330671-CDS,NM_001330670-exon,NM_001330671-exon,NM_001352980-5UTR,NM_001352981-5…	2.66667	31.25	[0, 0, 0, 1]	CT	1	2.74667	32.1875	[0, 0, 0, 1]	CT	1	2.8	32.8125	[0, 0, 0, 1]	CT	1	1	32	[0, 0, 0, 1]	CT	1	1	32.6667	[0, 0, 0, 1]	CT	1
3	17160842	A	2	3UTR,exon,transcript	TBC1D5	NM_001134381-3UTR,NM_001349073-3UTR,NM_001349074-3UTR,NM_001349075-3UTR,NM_001349076-3UTR,NM_001349077-3UTR,NM_001349079-3UTR,NM_001349080-3UTR,NM_001349081-3UTR,NM_001349082-3UTR,NM_001349083-3UTR,NM_001349084-3UTR,NM_001349085-3UTR,NM_001349086-3UTR,NM_001349087-3UTR,NM_001349088-3UTR,NM_001349089-3UTR,NM_001349090-3UTR,NM_001349091-3UTR,NM_014744-3UTR,NM_001134381-exon,NM_001349073-exon,NM_001…	16.6667	31.9533	[0, 21, 0, 0]	AC	1	17.1667	32.9119	[0, 21, 0, 0]	AC	1	17.5	33.551	[0, 21, 0, 0]	AC	1	10.6667	32.9033	[0, 7, 0, 0]	AC	1	5.33333	32.99	[0, 5, 0, 0]	AC	1
3	19950940	G	2	transcript,exon,CDS	RAB5A	NM_001292048-transcript,NM_004162-transcript,NM_001292048-exon,NM_004162-exon,NM_001292048-CDS,NM_004162-CDS	18.6667	31.4633	[0, 0, 0, 14]	GT	1	19.2267	32.4072	[0, 0, 0, 14]	GT	1	19.6	33.0365	[0, 0, 0, 14]	GT	1	5	32.6	[0, 0, 0, 2]	GT	1	3.33333	32.36	[0, 0, 0, 4]	GT	1
3	27633178	A	2	-	-	-	14.3333	32.3733	[0, 16, 0, 0]	AC	1	14.7633	33.3445	[0, 16, 0, 0]	AC	1	15.05	33.992	[0, 16, 0, 0]	AC	1	13	33.12	[0, 15, 0, 0]	AC	1	13.3333	32.54	[0, 12, 0, 0]	AC	1
3	27633194	C	2	-	-	-	14.3333	31.61	[0, 0, 0, 17]	CT	1	14.7633	32.5583	[0, 0, 0, 17]	CT	1	15.05	33.1905	[0, 0, 0, 17]	CT	1	12.6667	33.0433	[0, 0, 0, 17]	CT	1	13.6667	32.0333	[0, 0, 0, 13]	CT	1
3	28348860	A	2	5UTR,exon,transcript	ZCWPW2	NM_001040432-5UTR,NM_001324169-5UTR,NM_001324170-5UTR,NM_001040432-exon,NM_001324169-exon,NM_001324170-exon,NR_136708-exon,NM_001040432-transcript,NM_001324169-transcript,NM_001324170-transcript,NR_136708-transcript	3	32.3333	[0, 0, 6, 0]	AG	1	3.09	33.3033	[0, 0, 6, 0]	AG	1	3.15	33.95	[0, 0, 6, 0]	AG	1	5.33333	34.9533	[0, 0, 4, 0]	AG	1	5.33333	33.6767	[0, 0, 9, 0]	AG	1
3	33097052	A	2	transcript,5UTR,exon$transcript,CDS,exon	TMPPE$GLB1	NM_001039770-transcript,NM_001136238-transcript,NM_001039770-5UTR,NM_001136238-5UTR,NM_001039770-exon,NM_001136238-exon$NM_001135602-transcript,NM_001317040-transcript,NM_000404-transcript,NM_000404-CDS,NM_001135602-CDS,NM_001317040-CDS,NM_000404-exon,NM_001135602-exon,NM_001317040-exon	8.66667	32.1633	[0, 0, 12, 0]	AG	1	8.92667	33.1282	[0, 0, 12, 0]	AG	1	9.1	33.7715	[0, 0, 12, 0]	AG	1	6	33.9467	[0, 0, 5, 0]	AG	1	8.33333	32.6367	[0, 0, 7, 0]	AG	1
3	38524744	G	2	transcript,exon,3UTR	EXOG	NM_001145464-transcript,NR_153322-transcript,NR_153323-transcript,NR_153324-transcript,NR_153325-transcript,NR_153326-transcript,NR_153327-transcript,NR_153328-transcript,NR_153329-transcript,NR_153330-transcript,NM_005107-transcript,NR_134938-transcript,NM_005107-exon,NM_001145464-exon,NR_153322-exon,NR_153323-exon,NR_153324-exon,NR_153325-exon,NR_153326-exon,NR_153327-exon,NR_153328-exon,NR_153…	6.33333	31.7467	[0, 0, 0, 6]	GT	1	6.52333	32.6991	[0, 0, 0, 6]	GT	1	6.65	33.334	[0, 0, 0, 6]	GT	1	2.33333	30.9433	[0, 0, 0, 2]	GT	1	1.33333	33	[0, 0, 0, 1]	GT	1
3	40457354	C	2	5UTR,exon,transcript	RPL14	NM_003973-5UTR,NM_001034996-5UTR,NM_003973-exon,NM_001034996-exon,NM_001034996-transcript,NM_003973-transcript	5	32.11	[0, 0, 0, 4]	CT	1	5.15	33.0733	[0, 0, 0, 4]	CT	1	5.25	33.7155	[0, 0, 0, 4]	CT	1	5.33333	32.99	[0, 0, 0, 8]	CT	1	7	32.3067	[0, 0, 0, 2]	CT	1
3	40462318	G	2	transcript,exon,3UTR	RPL14	NM_001034996-transcript,NM_003973-transcript,NM_001034996-exon,NM_003973-exon,NM_001034996-3UTR,NM_003973-3UTR	20	31.83	[16, 0, 0, 0]	GA	1	20.6	32.7849	[16, 0, 0, 0]	GA	1	21	33.4215	[16, 0, 0, 0]	GA	1	7	32.68	[8, 0, 0, 0]	GA	1	6.66667	32.92	[7, 0, 0, 0]	GA	1
3	42194923	A	2	transcript,CDS,exon	TRAK1	NM_001349245-transcript,NR_146089-transcript,NM_001265608-transcript,NM_001042646-transcript,NM_001349246-transcript,NM_001349247-transcript,NM_001265610-transcript,NM_001265609-transcript,NM_001349248-transcript,NM_001349249-transcript,NM_014965-transcript,NM_001042646-CDS,NM_001265608-CDS,NM_001265609-CDS,NM_001265610-CDS,NM_001349245-CDS,NM_001349246-CDS,NM_001349247-CDS,NM_001349248-CDS,NM_00…	16	31.8267	[0, 0, 9, 0]	AG	1	16.48	32.7815	[0, 0, 9, 0]	AG	1	16.8	33.418	[0, 0, 9, 0]	AG	1	6	33.1233	[0, 0, 5, 0]	AG	1	7	31.8667	[0, 0, 3, 0]	AG	1
3	43561311	C	2	transcript,CDS,exon	ANO10	NM_018075-transcript,NM_001346466-transcript,NM_001346467-transcript,NM_001204831-transcript,NM_001204832-transcript,NM_001204833-transcript,NM_001204834-transcript,NM_001346463-transcript,NM_001346464-transcript,NM_001346465-transcript,NM_001346468-transcript,NM_001346469-transcript,NM_001204831-CDS,NM_001204832-CDS,NM_001204833-CDS,NM_001204834-CDS,NM_001346463-CDS,NM_001346464-CDS,NM_001346465…	12.6667	31.85	[0, 0, 0, 10]	CT	1	13.0467	32.8055	[0, 0, 0, 10]	CT	1	13.3	33.4425	[0, 0, 0, 10]	CT	1	7	32.6167	[0, 0, 0, 7]	CT	1	5.33333	33.26	[0, 0, 0, 3]	CT	1
3	44579834	T	2	transcript&transcript	ZKSCAN7&ZKSCAN7-AS1	NM_001288591-transcript,NM_001288592-transcript,NM_025169-transcript&NR_157564-transcript	3.33333	31.4167	[0, 2, 0, 0]	TC	1	3.43333	32.3592	[0, 2, 0, 0]	TC	1	3.5	32.9875	[0, 2, 0, 0]	TC	1	3.33333	32.5	[0, 3, 0, 0]	TC	1	4.66667	32.7233	[0, 6, 0, 0]	TC	1
3	44865254	A	2	transcript,exon,3UTR	TMEM42	NM_144638-transcript,NM_144638-exon,NM_144638-3UTR	32.3333	31.8567	[0, 0, 17, 0]	AG	1	33.3033	32.8124	[0, 0, 17, 0]	AG	1	33.95	33.4495	[0, 0, 17, 0]	AG	1	24	32.82	[0, 0, 20, 0]	AG	1	9	32.6133	[0, 0, 6, 0]	AG	1
3	45011283	G	2	transcript,CDS,exon	EXOSC7	NM_015004-transcript,NR_023353-transcript,NM_015004-CDS,NR_023353-exon,NM_015004-exon	6.66667	31.79	[0, 5, 0, 0]	GC	1	6.86667	32.7437	[0, 5, 0, 0]	GC	1	7	33.3795	[0, 5, 0, 0]	GC	1	5	32.51	[0, 6, 0, 0]	GC	1	7.33333	32.3633	[0, 7, 0, 0]	GC	1
3	45524062	A	2	transcript,CDS,exon	LARS2	NM_001368263-transcript,NM_015340-transcript,NM_001368263-CDS,NM_015340-CDS,NM_001368263-exon,NM_015340-exon	7.33333	32.0633	[0, 0, 4, 0]	AG	1	7.55333	33.0252	[0, 0, 4, 0]	AG	1	7.7	33.6665	[0, 0, 4, 0]	AG	1	6.66667	32.53	[0, 0, 5, 0]	AG	1	5	32.6667	[0, 0, 3, 0]	AG	1
3	45547919	A	2	transcript,exon,3UTR	LARS2	NM_001368263-transcript,NM_015340-transcript,NM_001368263-exon,NM_015340-exon,NM_001368263-3UTR,NM_015340-3UTR	6.66667	31.29	[0, 0, 4, 0]	AG	1	6.86667	32.2287	[0, 0, 4, 0]	AG	1	7	32.8545	[0, 0, 4, 0]	AG	1	4.66667	32.5367	[0, 0, 4, 0]	AG	1	2.33333	32.3333	[0, 0, 4, 0]	AG	1
3	45594721	C	2	-	-	-	6	31.7933	[0, 0, 3, 0]	CG	1	6.18	32.7471	[0, 0, 3, 0]	CG	1	6.3	33.383	[0, 0, 3, 0]	CG	1	1.33333	32.3333	[0, 0, 1, 0]	CG	1	3	32.2233	[0, 0, 4, 0]	CG	1
3	45595761	C	2	exon,transcript,CDS	LIMD1	NM_014240-exon,NM_014240-transcript,NM_014240-CDS	1.33333	31.1667	[0, 0, 0, 1]	CT	1	1.37333	32.1017	[0, 0, 0, 1]	CT	1	1.4	32.725	[0, 0, 0, 1]	CT	1	2.33333	33.2767	[0, 0, 0, 2]	CT	1	1.66667	32.6667	[0, 0, 0, 2]	CT	1
3	45921260	T	2	3UTR,exon,transcript	FYCO1	NM_024513-3UTR,NM_024513-exon,NM_024513-transcript	4	31.6667	[0, 4, 0, 0]	TC	1	4.12	32.6167	[0, 4, 0, 0]	TC	1	4.2	33.25	[0, 4, 0, 0]	TC	1	3.66667	31.39	[0, 2, 0, 0]	TC	1	3.33333	31.9533	[0, 7, 0, 0]	TC	1
3	45979726	G	2	transcript,CDS,exon	FYCO1	NM_024513-transcript,NM_024513-CDS,NM_024513-exon	6.33333	32.95	[0, 0, 0, 2]	GT	1	6.52333	33.9385	[0, 0, 0, 2]	GT	1	6.65	34.5975	[0, 0, 0, 2]	GT	1	3	34.1667	[0, 0, 0, 1]	GT	1	3	32.5833	[0, 0, 0, 2]	GT	1
3	46670360	A	2	3UTR,exon,transcript	ALS2CL	NM_001190707-3UTR,NM_147129-3UTR,NM_001190707-exon,NM_147129-exon,NR_033815-exon,NR_135622-exon,NM_001190707-transcript,NM_147129-transcript,NR_033815-transcript,NR_135622-transcript	4	31.1933	[0, 0, 2, 0]	AG	1	4.12	32.1291	[0, 0, 2, 0]	AG	1	4.2	32.753	[0, 0, 2, 0]	AG	1	2.66667	31.2767	[0, 0, 3, 0]	AG	1	1.33333	32.5	[0, 0, 1, 0]	AG	1
3	46922012	T	2	3UTR,exon,transcript	CCDC12	NM_001277074-3UTR,NM_144716-3UTR,NM_001277074-exon,NM_144716-exon,NR_102269-exon,NR_102269-transcript,NM_001277074-transcript,NM_144716-transcript	48.3333	32.57	[0, 40, 0, 0]	TC	1	49.7833	33.5471	[0, 40, 0, 0]	TC	1	50.75	34.1985	[0, 40, 0, 0]	TC	1	40.6667	33.0933	[0, 44, 0, 0]	TC	1	23.3333	33.1267	[0, 28, 0, 0]	TC	1
3	47344095	C	2	transcript,exon,3UTR	KLHL18	NM_025010-transcript,NM_025010-exon,NM_025010-3UTR	10	31.61	[4, 0, 0, 0]	CA	1	10.3	32.5583	[4, 0, 0, 0]	CA	1	10.5	33.1905	[4, 0, 0, 0]	CA	1	2.66667	32.9733	[1, 0, 0, 0]	CA	1	3.33333	32.6667	[2, 0, 0, 0]	CA	1
3	47418189	C	2	transcript,CDS,exon	SCAP	NM_001320044-transcript,NM_012235-transcript,NM_001320044-CDS,NM_012235-CDS,NM_001320044-exon,NM_012235-exon	5.33333	31.5	[0, 0, 0, 2]	CT	1	5.49333	32.445	[0, 0, 0, 2]	CT	1	5.6	33.075	[0, 0, 0, 2]	CT	1	6	32.7233	[0, 0, 0, 4]	CT	1	7.33333	31.94	[0, 0, 0, 6]	CT	1
3	48689679	G	2	transcript,CDS,exon	IP6K2	NM_016291-transcript,NM_001005909-transcript,NM_001005909-CDS,NM_016291-CDS,NM_001005909-exon,NM_016291-exon	17.3333	31.5967	[16, 0, 0, 0]	GA	1	17.8533	32.5446	[16, 0, 0, 0]	GA	1	18.2	33.1765	[16, 0, 0, 0]	GA	1	15.3333	32.67	[20, 0, 0, 0]	GA	1	9	31.8533	[12, 0, 0, 0]	GA	1
3	49015786	A	1	transcript,exon,3UTR&transcript	WDR6&DALRD3	NM_018031-transcript,NM_001320546-transcript,NM_001320547-transcript,NM_018031-exon,NM_001320546-exon,NM_001320547-exon,NM_018031-3UTR,NM_001320546-3UTR,NM_001320547-3UTR&NM_001009996-transcript,NM_001276405-transcript,NM_018114-transcript	14.6667	31.32	[0, 0, 11, 0]	AG	1	15.1067	32.2596	[0, 0, 11, 0]	AG	1	15.4	32.886	[0, 0, 11, 0]	AG	1	7	32.6133	[0, 0, 4, 0]	AG	1	4.33333	32.9667	[0, 0, 5, 0]	AG	1
3	49017259	T	2	transcript,CDS,exon	DALRD3	NM_001009996-transcript,NM_001276405-transcript,NM_018114-transcript,NM_001009996-CDS,NM_001276405-CDS,NM_018114-CDS,NM_001009996-exon,NM_001276405-exon,NM_018114-exon	11.3333	31.4967	[0, 6, 0, 0]	TC	1	11.6733	32.4416	[0, 6, 0, 0]	TC	1	11.9	33.0715	[0, 6, 0, 0]	TC	1	5.33333	32.7867	[0, 5, 0, 0]	TC	1	2.33333	34.11	[0, 3, 0, 0]	TC	1
3	49099957	C	2	transcript	QARS1	NM_001272073-transcript,NM_005051-transcript,NR_073590-transcript	18	31.38	[0, 0, 15, 0]	CG	1	18.54	32.3214	[0, 0, 15, 0]	CG	1	18.9	32.949	[0, 0, 15, 0]	CG	1	5.66667	31.8	[0, 0, 2, 0]	CG	1	4.66667	32.0533	[0, 0, 2, 0]	CG	1
3	49108308	T	2	3UTR,exon,transcript	USP19	NM_001199161-3UTR,NM_001199162-3UTR,NM_001351098-3UTR,NM_001351099-3UTR,NM_001351101-3UTR,NM_001351102-3UTR,NM_001351103-3UTR,NM_001351104-3UTR,NM_001351106-3UTR,NM_001351107-3UTR,NM_001351108-3UTR,NM_001199161-exon,NM_001199162-exon,NM_001351098-exon,NM_001351099-exon,NM_001351101-exon,NM_001351102-exon,NM_001351103-exon,NM_001351104-exon,NM_001351106-exon,NM_001351107-exon,NM_001351108-exon,NM_…	11.3333	31.5167	[0, 8, 0, 0]	TC	1	11.6733	32.4622	[0, 8, 0, 0]	TC	1	11.9	33.0925	[0, 8, 0, 0]	TC	1	3.33333	31.61	[0, 1, 0, 0]	TC	1	5.33333	32.1433	[0, 3, 0, 0]	TC	1
3	49119243	A	2	transcript,exon,5UTR	USP19	NM_001199161-transcript,NM_001199162-transcript,NM_001351098-transcript,NM_001351099-transcript,NM_001351101-transcript,NM_001351102-transcript,NM_001351103-transcript,NM_001351104-transcript,NM_001351106-transcript,NM_001351107-transcript,NM_001351108-transcript,NM_001199160-transcript,NM_001351100-transcript,NM_001351105-transcript,NM_006677-transcript,NM_001199160-exon,NM_001199161-exon,NM_001…	11	31.63	[0, 0, 7, 0]	AG	1	11.33	32.5789	[0, 0, 7, 0]	AG	1	11.55	33.2115	[0, 0, 7, 0]	AG	1	4.66667	32.9333	[0, 0, 2, 0]	AG	1	5.33333	32.14	[0, 0, 4, 0]	AG	1
3	49416072	T	2	transcript,exon,3UTR	TCTA	NM_022171-transcript,NM_022171-exon,NM_022171-3UTR	13	31.91	[0, 7, 0, 0]	TC	1	13.39	32.8673	[0, 7, 0, 0]	TC	1	13.65	33.5055	[0, 7, 0, 0]	TC	1	7.33333	32.86	[0, 4, 0, 0]	TC	1	7	32.4133	[0, 5, 0, 0]	TC	1
3	49510575	C	2	transcript,exon,CDS	DAG1	NM_001177643-transcript,NM_001165928-transcript,NM_001177634-transcript,NM_001177635-transcript,NM_001177636-transcript,NM_001177637-transcript,NM_001177638-transcript,NM_001177639-transcript,NM_001177640-transcript,NM_001177641-transcript,NM_001177642-transcript,NM_001177644-transcript,NM_004393-transcript,NM_001165928-exon,NM_001177634-exon,NM_001177635-exon,NM_001177636-exon,NM_001177637-exon,…	11	32.14	[0, 0, 7, 0]	CG	1	11.33	33.1042	[0, 0, 7, 0]	CG	1	11.55	33.747	[0, 0, 7, 0]	CG	1	12.3333	32.46	[0, 0, 8, 0]	CG	1	12	31.58	[0, 0, 12, 0]	CG	1
3	49535461	T	2	transcript,exon,3UTR	DAG1	NM_001177643-transcript,NM_001165928-transcript,NM_001177634-transcript,NM_001177635-transcript,NM_001177636-transcript,NM_001177637-transcript,NM_001177638-transcript,NM_001177639-transcript,NM_001177640-transcript,NM_001177641-transcript,NM_001177642-transcript,NM_001177644-transcript,NM_004393-transcript,NM_004393-exon,NM_001165928-exon,NM_001177634-exon,NM_001177635-exon,NM_001177636-exon,NM_…	26	31.6167	[0, 16, 0, 0]	TC	1	26.78	32.5652	[0, 16, 0, 0]	TC	1	27.3	33.1975	[0, 16, 0, 0]	TC	1	9.33333	32.0933	[0, 8, 0, 0]	TC	1	9	31.8833	[0, 9, 0, 0]	TC	1
3	49722606	T	2	transcript,CDS,exon	GMPPB	NM_021971-transcript,NM_013334-transcript,NM_013334-CDS,NM_021971-CDS,NM_013334-exon,NM_021971-exon	7.66667	32.38	[0, 5, 0, 0]	TC	1	7.89667	33.3514	[0, 5, 0, 0]	TC	1	8.05	33.999	[0, 5, 0, 0]	TC	1	10.6667	32.9933	[0, 7, 0, 0]	TC	1	10.6667	33.5633	[0, 9, 0, 0]	TC	1
3	49828959	C	2	3UTR,exon,transcript	TRAIP	NM_005879-3UTR,NM_005879-exon,NM_005879-transcript	4.66667	31.6667	[0, 0, 0, 6]	CT	1	4.80667	32.6167	[0, 0, 0, 6]	CT	1	4.9	33.25	[0, 0, 0, 6]	CT	1	2.33333	33.8333	[0, 0, 0, 3]	CT	1	2	32.61	[0, 0, 0, 2]	CT	1
3	50648211	A	2	transcript,exon,3UTR	MAPKAPK3	NM_001243926-transcript,NM_004635-transcript,NM_001243925-transcript,NM_001243925-exon,NM_001243926-exon,NM_004635-exon,NM_001243925-3UTR,NM_001243926-3UTR,NM_004635-3UTR	7.33333	31.4767	[0, 0, 8, 0]	AG	1	7.55333	32.421	[0, 0, 8, 0]	AG	1	7.7	33.0505	[0, 0, 8, 0]	AG	1	2.33333	33.2767	[0, 0, 2, 0]	AG	1	5	31.9667	[0, 0, 3, 0]	AG	1
3	50649086	C	2	transcript,exon,3UTR	MAPKAPK3	NM_001243926-transcript,NM_004635-transcript,NM_001243925-transcript,NM_001243925-exon,NM_001243926-exon,NM_004635-exon,NM_001243925-3UTR,NM_001243926-3UTR,NM_004635-3UTR	24.3333	31.95	[16, 0, 0, 0]	CA	1	25.0633	32.9085	[16, 0, 0, 0]	CA	1	25.55	33.5475	[16, 0, 0, 0]	CA	1	24	33.3733	[17, 0, 0, 0]	CA	1	18.3333	31.9667	[23, 0, 0, 0]	CA	1
3	52482277	C	2	transcript	NISCH	NM_007184-transcript	2.33333	31.8333	[0, 0, 2, 0]	CG	1	2.40333	32.7883	[0, 0, 2, 0]	CG	1	2.45	33.425	[0, 0, 2, 0]	CG	1	2	32.11	[0, 0, 2, 0]	CG	1	3.33333	32.1667	[0, 0, 2, 0]	CG	1
3	52483190	G	2	transcript	NISCH	NM_007184-transcript	4.66667	31.87	[5, 0, 0, 0]	GA	1	4.80667	32.8261	[5, 0, 0, 0]	GA	1	4.9	33.4635	[5, 0, 0, 0]	GA	1	2.66667	34.1667	[2, 0, 0, 0]	GA	1	1.66667	32.2233	[3, 0, 0, 0]	GA	1
3	52839001	A	2	transcript$3UTR,exon,transcript	STIMATE-MUSTN1$STIMATE	NM_001198974-transcript$NM_198563-3UTR,NM_198563-exon,NM_198563-transcript	11.3333	31.8733	[0, 0, 7, 0]	AG	1	11.6733	32.8295	[0, 0, 7, 0]	AG	1	11.9	33.467	[0, 0, 7, 0]	AG	1	2.66667	31.9333	[0, 0, 1, 0]	AG	1	3.33333	32.7833	[0, 0, 4, 0]	AG	1
3	52839023	T	2	transcript$3UTR,exon,transcript	STIMATE-MUSTN1$STIMATE	NM_001198974-transcript$NM_198563-3UTR,NM_198563-exon,NM_198563-transcript	11.3333	31.4767	[0, 7, 0, 0]	TC	1	11.6733	32.421	[0, 7, 0, 0]	TC	1	11.9	33.0505	[0, 7, 0, 0]	TC	1	2.33333	32.5833	[0, 1, 0, 0]	TC	1	2	32.3333	[0, 1, 0, 0]	TC	1
3	52840083	T	2	transcript$3UTR,exon,transcript	STIMATE-MUSTN1$STIMATE	NM_001198974-transcript$NM_198563-3UTR,NM_198563-exon,NM_198563-transcript	8	31.77	[0, 4, 0, 0]	TC	1	8.24	32.7231	[0, 4, 0, 0]	TC	1	8.4	33.3585	[0, 4, 0, 0]	TC	1	7.33333	33.0867	[0, 8, 0, 0]	TC	1	5	31.8	[0, 1, 0, 0]	TC	1
3	52840430	C	2	transcript$3UTR,exon,transcript	STIMATE-MUSTN1$STIMATE	NM_001198974-transcript$NM_198563-3UTR,NM_198563-exon,NM_198563-transcript	3.33333	31.6333	[0, 0, 0, 2]	CT	1	3.43333	32.5823	[0, 0, 0, 2]	CT	1	3.5	33.215	[0, 0, 0, 2]	CT	1	1.33333	34.5	[0, 0, 0, 1]	CT	1	2	32.0567	[0, 0, 0, 1]	CT	1
3	53188745	C	2	transcript,CDS,exon	PRKCD	NM_001354679-transcript,NM_001354680-transcript,NM_006254-transcript,NM_212539-transcript,NM_001316327-transcript,NM_001354676-transcript,NM_001354678-transcript,NM_001316327-CDS,NM_001354676-CDS,NM_001354678-CDS,NM_001354679-CDS,NM_001354680-CDS,NM_006254-CDS,NM_212539-CDS,NM_001316327-exon,NM_001354676-exon,NM_001354678-exon,NM_001354679-exon,NM_001354680-exon,NM_006254-exon,NM_212539-exon	3.33333	32.25	[0, 0, 0, 5]	CT	1	3.43333	33.2175	[0, 0, 0, 5]	CT	1	3.5	33.8625	[0, 0, 0, 5]	CT	1	2.33333	33.6667	[0, 0, 0, 1]	CT	1	2	32.8333	[0, 0, 0, 1]	CT	1
3	58126713	A	2	transcript,CDS,exon	FLNB	NM_001164317-transcript,NM_001164318-transcript,NM_001164319-transcript,NM_001457-transcript,NM_001164317-CDS,NM_001164318-CDS,NM_001164319-CDS,NM_001457-CDS,NM_001164317-exon,NM_001164318-exon,NM_001164319-exon,NM_001457-exon	30	31.5667	[0, 0, 22, 0]	AG	1	30.9	32.5137	[0, 0, 22, 0]	AG	1	31.5	33.145	[0, 0, 22, 0]	AG	1	45.6667	32.4233	[0, 0, 34, 0]	AG	1	51	32.0167	[0, 0, 46, 0]	AG	1
3	58145919	A	2	transcript	FLNB	NM_001164317-transcript,NM_001164318-transcript,NM_001164319-transcript,NM_001457-transcript	7	31.25	[0, 0, 0, 8]	AT AG	1	7.21	32.1875	[0, 0, 0, 8]	AT AG	1	7.35	32.8125	[0, 0, 0, 8]	AT AG	1	6	32.4433	[0, 0, 2, 5]	AT AG	1	8	32.0767	[0, 0, 0, 5]	AT	1
3	58171792	G	2	transcript,exon,3UTR	FLNB	NM_001164317-transcript,NM_001164318-transcript,NM_001164319-transcript,NM_001457-transcript,NM_001164317-exon,NM_001164318-exon,NM_001164319-exon,NM_001457-exon,NM_001164317-3UTR,NM_001164318-3UTR,NM_001164319-3UTR,NM_001457-3UTR	19.3333	31.42	[0, 10, 0, 0]	GC	1	19.9133	32.3626	[0, 10, 0, 0]	GC	1	20.3	32.991	[0, 10, 0, 0]	GC	1	14.6667	32.3367	[0, 11, 0, 0]	GC	1	14	31.9533	[0, 6, 0, 0]	GC	1
3	58430808	C	2	transcript,CDS,exon	PDHB	NM_000925-transcript,NR_033384-transcript,NM_001173468-transcript,NM_001315536-transcript,NM_000925-CDS,NM_001315536-CDS,NM_000925-exon,NM_001315536-exon,NR_033384-exon	11.6667	31.27	[0, 0, 0, 8]	CT	1	12.0167	32.2081	[0, 0, 0, 8]	CT	1	12.25	32.8335	[0, 0, 0, 8]	CT	1	12.3333	32.5967	[0, 0, 0, 17]	CT	1	8.66667	32.3067	[0, 0, 0, 2]	CT	1
3	58430811	T	2	transcript,CDS,exon	PDHB	NM_000925-transcript,NR_033384-transcript,NM_001173468-transcript,NM_001315536-transcript,NM_000925-CDS,NM_001315536-CDS,NM_000925-exon,NM_001315536-exon,NR_033384-exon	25.6667	32.3867	[0, 25, 0, 0]	TC	1	26.4367	33.3583	[0, 25, 0, 0]	TC	1	26.95	34.006	[0, 25, 0, 0]	TC	1	26	33.7867	[0, 28, 0, 0]	TC	1	21	32.8733	[0, 16, 0, 0]	TC	1
3	61742490	C	2	transcript	PTPRG	NM_001375471-transcript,NM_002841-transcript	73.3333	32.6433	[0, 0, 0, 28]	CT	1	75.5333	33.6226	[0, 0, 0, 28]	CT	1	77	34.2755	[0, 0, 0, 28]	CT	1	13	34.0233	[0, 0, 0, 4]	CT	1	10.3333	33.6267	[0, 0, 0, 8]	CT	1
3	61742582	G	2	transcript	PTPRG	NM_001375471-transcript,NM_002841-transcript	6.33333	31.9867	[0, 0, 0, 3]	GT	1	6.52333	32.9463	[0, 0, 0, 3]	GT	1	6.65	33.586	[0, 0, 0, 3]	GT	1	2.33333	34.25	[0, 0, 0, 2]	GT	1	1	32.3333	[0, 0, 0, 1]	GT	1
3	61742663	C	2	transcript	PTPRG	NM_001375471-transcript,NM_002841-transcript	16.6667	31.5967	[0, 0, 0, 17]	CT	1	17.1667	32.5446	[0, 0, 0, 17]	CT	1	17.5	33.1765	[0, 0, 0, 17]	CT	1	7	33.1267	[0, 0, 0, 8]	CT	1	3.66667	31.9	[0, 0, 0, 4]	CT	1
3	61742967	A	2	transcript	PTPRG	NM_001375471-transcript,NM_002841-transcript	3	31.8433	[0, 0, 3, 0]	AG	1	3.09	32.7986	[0, 0, 3, 0]	AG	1	3.15	33.4355	[0, 0, 3, 0]	AG	1	4.33333	31.6667	[0, 0, 3, 0]	AG	1	1.66667	31.8333	[0, 0, 1, 0]	AG	1
3	61743051	G	2	transcript	PTPRG	NM_001375471-transcript,NM_002841-transcript	11.3333	31.5433	[0, 12, 0, 0]	GC	1	11.6733	32.4896	[0, 12, 0, 0]	GC	1	11.9	33.1205	[0, 12, 0, 0]	GC	1	3.33333	32.5	[0, 2, 0, 0]	GC	1	4.33333	32.4767	[0, 2, 0, 0]	GC	1
3	72876985	C	2	-	-	-	1.33333	31.5	[0, 0, 0, 2]	CT	1	1.37333	32.445	[0, 0, 0, 2]	CT	1	1.4	33.075	[0, 0, 0, 2]	CT	1	1.66667	32.7767	[0, 0, 0, 1]	CT	1	1	34.3333	[0, 0, 0, 1]	CT	1
3	76434437	C	2	transcript	ROBO2	NM_001378192-transcript,NM_001378194-transcript,NM_001378198-transcript,NM_001378199-transcript	5.66667	31.3333	[0, 0, 0, 2]	CT	1	5.83667	32.2733	[0, 0, 0, 2]	CT	1	5.95	32.9	[0, 0, 0, 2]	CT	1	6.66667	32.2933	[0, 0, 0, 5]	CT	1	7.33333	31.84	[0, 0, 0, 4]	CT	1
3	96350656	A	2	-	-	-	8	31.9833	[0, 0, 7, 0]	AG	1	8.24	32.9428	[0, 0, 7, 0]	AG	1	8.4	33.5825	[0, 0, 7, 0]	AG	1	3.33333	32.8	[0, 0, 1, 0]	AG	1	4	33.5	[0, 0, 5, 0]	AG	1
3	96350698	A	2	-	-	-	7.66667	31.7133	[0, 0, 6, 0]	AG	1	7.89667	32.6647	[0, 0, 6, 0]	AG	1	8.05	33.299	[0, 0, 6, 0]	AG	1	3.66667	32.1667	[0, 0, 1, 0]	AG	1	5	32.2767	[0, 0, 7, 0]	AG	1
3	97954424	A	2	transcript,CDS,exon	RIOX2	NM_001042533-transcript,NM_001261829-transcript,NM_032778-transcript,NM_153182-transcript,NM_001042533-CDS,NM_001261829-CDS,NM_032778-CDS,NM_153182-CDS,NM_001042533-exon,NM_001261829-exon,NM_032778-exon,NM_153182-exon	8.33333	32.5233	[0, 3, 0, 0]	AC	1	8.58333	33.499	[0, 3, 0, 0]	AC	1	8.75	34.1495	[0, 3, 0, 0]	AC	1	9.33333	33.7533	[0, 11, 0, 0]	AC	1	13.6667	32.71	[0, 10, 0, 0]	AC	1
3	98798137	T	2	3UTR,exon,transcript	DCBLD2	NM_080927-3UTR,NM_080927-exon,NM_080927-transcript	245.667	31.8833	[0, 0, 171, 0]	TG	1	253.037	32.8398	[0, 0, 171, 0]	TG	1	257.95	33.4775	[0, 0, 171, 0]	TG	1	11	32.84	[0, 0, 9, 0]	TG	1	14.6667	32.61	[0, 0, 12, 0]	TG	1
3	101576740	C	2	transcript,exon	PCNP	NM_001320395-transcript,NM_001320397-transcript,NM_001320398-transcript,NM_001320399-transcript,NM_001320400-transcript,NM_001320401-transcript,NR_135223-transcript,NR_135224-transcript,NR_135225-transcript,NR_135226-transcript,NR_135227-transcript,NR_135228-transcript,NR_135229-transcript,NR_135230-transcript,NR_135231-transcript,NR_135232-transcript,NM_020357-transcript,NR_135229-exon,NR_135232…	12	30.7067	[0, 0, 0, 7]	CT	1	12.36	31.6279	[0, 0, 0, 7]	CT	1	12.6	32.242	[0, 0, 0, 7]	CT	1	5.33333	32.3733	[0, 0, 0, 4]	CT	1	5	31.3733	[0, 0, 0, 4]	CT	1
3	101576799	G	2	transcript	PCNP	NM_001320395-transcript,NM_001320397-transcript,NM_001320398-transcript,NM_001320399-transcript,NM_001320400-transcript,NM_001320401-transcript,NR_135223-transcript,NR_135224-transcript,NR_135225-transcript,NR_135226-transcript,NR_135227-transcript,NR_135228-transcript,NR_135229-transcript,NR_135230-transcript,NR_135231-transcript,NR_135232-transcript,NM_020357-transcript	5.33333	31.3333	[4, 0, 0, 0]	GA	1	5.49333	32.2733	[4, 0, 0, 0]	GA	1	5.6	32.9	[4, 0, 0, 0]	GA	1	4.66667	32.6367	[3, 0, 0, 0]	GA	1	4.33333	32.1567	[5, 0, 0, 0]	GA	1
3	101593061	T	2	transcript,exon,3UTR	PCNP	NM_001320395-transcript,NM_001320397-transcript,NM_001320398-transcript,NM_001320399-transcript,NM_001320400-transcript,NM_001320401-transcript,NR_135223-transcript,NR_135224-transcript,NR_135225-transcript,NR_135226-transcript,NR_135227-transcript,NR_135228-transcript,NR_135229-transcript,NR_135230-transcript,NR_135231-transcript,NR_135232-transcript,NM_020357-transcript,NM_020357-exon,NM_001320…	19	31.93	[0, 6, 0, 0]	TC	1	19.57	32.8879	[0, 6, 0, 0]	TC	1	19.95	33.5265	[0, 6, 0, 0]	TC	1	2.33333	33.3333	[0, 1, 0, 0]	TC	1	2.66667	33.5	[0, 1, 0, 0]	TC	1
3	105547527	A	2	transcript	ALCAM	NM_001243281-transcript,NM_001243280-transcript,NM_001627-transcript	39	31.6667	[0, 0, 33, 0]	AG	1	40.17	32.6167	[0, 0, 33, 0]	AG	1	40.95	33.25	[0, 0, 33, 0]	AG	1	4.33333	32.81	[0, 0, 5, 0]	AG	1	6.66667	32.1533	[0, 0, 5, 0]	AG	1
3	112603074	C	2	3UTR,exon,transcript	CCDC80	NM_199511-3UTR,NM_199512-3UTR,NM_199511-exon,NM_199512-exon,NM_199511-transcript,NM_199512-transcript	17	31.43	[0, 0, 0, 10]	CT	1	17.51	32.3729	[0, 0, 0, 10]	CT	1	17.85	33.0015	[0, 0, 0, 10]	CT	1	14	32.6833	[0, 0, 0, 18]	CT	1	10	32.3433	[0, 0, 0, 14]	CT	1
3	121663357	C	2	3UTR,exon,transcript	GOLGB1	NM_001256488-3UTR,NM_001256488-exon,NM_001256488-transcript,NM_001256486-3UTR,NM_001256487-3UTR,NM_001366282-3UTR,NM_001366283-3UTR,NM_001366284-3UTR,NM_004487-3UTR,NM_001256486-exon,NM_001256487-exon,NM_001366282-exon,NM_001366283-exon,NM_001366284-exon,NM_004487-exon,NM_001256486-transcript,NM_001256487-transcript,NM_001366282-transcript,NM_001366283-transcript,NM_001366284-transcript,NM_004487…	14	31.0867	[0, 0, 0, 4]	CT	1	14.42	32.0193	[0, 0, 0, 4]	CT	1	14.7	32.641	[0, 0, 0, 4]	CT	1	6	32.4167	[0, 0, 0, 4]	CT	1	2.66667	32.5	[0, 0, 0, 4]	CT	1
3	121664450	G	2	3UTR,exon,transcript	GOLGB1	NM_001256488-3UTR,NM_001256488-exon,NM_001256488-transcript,NM_001256486-3UTR,NM_001256487-3UTR,NM_001366282-3UTR,NM_001366283-3UTR,NM_001366284-3UTR,NM_004487-3UTR,NM_001256486-exon,NM_001256487-exon,NM_001366282-exon,NM_001366283-exon,NM_001366284-exon,NM_004487-exon,NM_001256486-transcript,NM_001256487-transcript,NM_001366282-transcript,NM_001366283-transcript,NM_001366284-transcript,NM_004487…	9.66667	32.2667	[5, 0, 0, 0]	GA	1	9.95667	33.2347	[5, 0, 0, 0]	GA	1	10.15	33.88	[5, 0, 0, 0]	GA	1	3	31.8667	[5, 0, 0, 0]	GA	1	2	31.9167	[4, 0, 0, 0]	GA	1
3	123271958	G	2	transcript,exon,3UTR	SEC22A	NM_012430-transcript,NM_012430-exon,NM_012430-3UTR	5.66667	31.49	[3, 0, 0, 0]	GA	1	5.83667	32.4347	[3, 0, 0, 0]	GA	1	5.95	33.0645	[3, 0, 0, 0]	GA	1	6	32.4933	[5, 0, 0, 0]	GA	1	5.33333	32.05	[3, 0, 0, 0]	GA	1
3	123492131	T	2	3UTR,exon,transcript	HACD2	NM_001329787-3UTR,NM_001329787-exon,NM_001329787-transcript,NM_001329783-3UTR,NM_001329784-3UTR,NM_001329786-3UTR,NM_198402-3UTR,NM_001329783-exon,NM_001329784-exon,NM_001329786-exon,NM_198402-exon,NM_001329783-transcript,NM_001329784-transcript,NM_001329786-transcript,NM_198402-transcript	31	31.5567	[0, 29, 0, 0]	TC	1	31.93	32.5034	[0, 29, 0, 0]	TC	1	32.55	33.1345	[0, 29, 0, 0]	TC	1	7	32.9833	[0, 6, 0, 0]	TC	1	8.33333	32.5467	[0, 16, 0, 0]	TC	1
3	123492217	G	2	3UTR,exon,transcript	HACD2	NM_001329787-3UTR,NM_001329787-exon,NM_001329787-transcript,NM_001329783-3UTR,NM_001329784-3UTR,NM_001329786-3UTR,NM_198402-3UTR,NM_001329783-exon,NM_001329784-exon,NM_001329786-exon,NM_198402-exon,NM_001329783-transcript,NM_001329784-transcript,NM_001329786-transcript,NM_198402-transcript	60.3333	31.8367	[0, 0, 0, 61]	GT	1	62.1433	32.7918	[0, 0, 0, 61]	GT	1	63.35	33.4285	[0, 0, 0, 61]	GT	1	6	33.8467	[0, 0, 0, 6]	GT	1	10.3333	32.3967	[0, 0, 0, 18]	GT	1
3	123493847	A	2	3UTR,exon,transcript	HACD2	NM_001329787-3UTR,NM_001329787-exon,NM_001329787-transcript,NM_001329783-3UTR,NM_001329784-3UTR,NM_001329786-3UTR,NM_198402-3UTR,NM_001329783-exon,NM_001329784-exon,NM_001329786-exon,NM_198402-exon,NM_001329783-transcript,NM_001329784-transcript,NM_001329786-transcript,NM_198402-transcript	7.33333	31.1567	[0, 5, 0, 0]	AC	1	7.55333	32.0914	[0, 5, 0, 0]	AC	1	7.7	32.7145	[0, 5, 0, 0]	AC	1	3	32.0667	[0, 2, 0, 0]	AC	1	5	31.85	[0, 1, 0, 0]	AC	1
3	123494086	T	2	3UTR,exon,transcript	HACD2	NM_001329787-3UTR,NM_001329787-exon,NM_001329787-transcript,NM_001329783-3UTR,NM_001329784-3UTR,NM_001329786-3UTR,NM_198402-3UTR,NM_001329783-exon,NM_001329784-exon,NM_001329786-exon,NM_198402-exon,NM_001329783-transcript,NM_001329784-transcript,NM_001329786-transcript,NM_198402-transcript	4.33333	31.75	[0, 1, 0, 0]	TC	1	4.46333	32.7025	[0, 1, 0, 0]	TC	1	4.55	33.3375	[0, 1, 0, 0]	TC	1	1.66667	35	[0, 2, 0, 0]	TC	1	2.33333	31.4167	[0, 2, 0, 0]	TC	1
3	123692742	G	2	transcript,CDS,exon	MYLK	NM_001321309-transcript,NM_053025-transcript,NM_053026-transcript,NM_053027-transcript,NM_053028-transcript,NM_001321309-CDS,NM_053025-CDS,NM_053026-CDS,NM_053027-CDS,NM_053028-CDS,NM_001321309-exon,NM_053025-exon,NM_053026-exon,NM_053027-exon,NM_053028-exon	28	31.6233	[27, 0, 0, 0]	GA	1	28.84	32.572	[27, 0, 0, 0]	GA	1	29.4	33.2045	[27, 0, 0, 0]	GA	1	34.6667	32.66	[41, 0, 0, 0]	GA	1	24.3333	32.2067	[26, 0, 0, 0]	GA	1
3	123700066	G	2	transcript,CDS,exon	MYLK	NM_001321309-transcript,NM_053025-transcript,NM_053026-transcript,NM_053027-transcript,NM_053028-transcript,NM_001321309-CDS,NM_053025-CDS,NM_053026-CDS,NM_053027-CDS,NM_053028-CDS,NM_001321309-exon,NM_053025-exon,NM_053026-exon,NM_053027-exon,NM_053028-exon	30.6667	31.7867	[13, 0, 0, 0]	GA	1	31.5867	32.7403	[13, 0, 0, 0]	GA	1	32.2	33.376	[13, 0, 0, 0]	GA	1	21	32.8633	[25, 0, 0, 0]	GA	1	16	32.5233	[12, 0, 0, 0]	GA	1
3	123733991	G	2	transcript,CDS,exon	MYLK	NM_001321309-transcript,NM_053025-transcript,NM_053026-transcript,NM_053027-transcript,NM_053028-transcript,NM_001321309-CDS,NM_053025-CDS,NM_053026-CDS,NM_053027-CDS,NM_053028-CDS,NM_001321309-exon,NM_053025-exon,NM_053026-exon,NM_053027-exon,NM_053028-exon	38.3333	31.6067	[26, 0, 0, 0]	GA	1	39.4833	32.5549	[26, 0, 0, 0]	GA	1	40.25	33.187	[26, 0, 0, 0]	GA	1	19.6667	33.0633	[11, 0, 0, 0]	GA	1	14	32.8433	[18, 0, 0, 0]	GA	1
3	123947055	T	2	transcript,CDS,exon	CCDC14	NM_001308317-transcript,NM_001366335-transcript,NM_001366336-transcript,NM_001366337-transcript,NM_001366338-transcript,NM_001366339-transcript,NM_022757-transcript,NM_001308317-CDS,NM_001366335-CDS,NM_001366336-CDS,NM_001366337-CDS,NM_001366338-CDS,NM_001366339-CDS,NM_022757-CDS,NM_001308317-exon,NM_001366335-exon,NM_001366336-exon,NM_001366337-exon,NM_001366338-exon,NM_001366339-exon,NM_022757-…	8.66667	32.37	[0, 0, 7, 0]	TG	1	8.92667	33.3411	[0, 0, 7, 0]	TG	1	9.1	33.9885	[0, 0, 7, 0]	TG	1	8.66667	33.22	[0, 0, 18, 0]	TG	1	5	32.2367	[0, 0, 7, 0]	TG	1
3	124796384	T	2	transcript	ITGB5	NM_002213-transcript,NM_001354765-transcript,NM_001354764-transcript,NM_001354766-transcript	29.6667	31.53	[14, 0, 0, 0]	TA	1	30.5567	32.4759	[14, 0, 0, 0]	TA	1	31.15	33.1065	[14, 0, 0, 0]	TA	1	33.6667	31.93	[26, 0, 0, 0]	TA	1	16.3333	31.3333	[14, 0, 0, 0]	TA	1
3	126068036	T	2	transcript,CDS,exon	SLC41A3	NM_001008485-transcript,NM_001008486-transcript,NM_017836-transcript,NM_001164475-transcript,NM_001008485-CDS,NM_001008486-CDS,NM_017836-CDS,NM_001008485-exon,NM_001008486-exon,NM_017836-exon	27.3333	31.35	[0, 15, 0, 0]	TC	1	28.1533	32.2905	[0, 15, 0, 0]	TC	1	28.7	32.9175	[0, 15, 0, 0]	TC	1	4.33333	32.6067	[0, 4, 0, 0]	TC	1	2	32.1667	[0, 2, 0, 0]	TC	1
3	127690066	C	2	3UTR,exon,transcript	MGLL	NM_001003794-3UTR,NM_001256585-3UTR,NM_007283-3UTR,NM_001003794-exon,NM_001256585-exon,NM_007283-exon,NM_001256585-transcript,NM_007283-transcript,NM_001003794-transcript	7.66667	32.0033	[0, 0, 0, 7]	CT	1	7.89667	32.9634	[0, 0, 0, 7]	CT	1	8.05	33.6035	[0, 0, 0, 7]	CT	1	6.66667	32.45	[0, 0, 0, 2]	CT	1	10.6667	32.6433	[0, 0, 0, 9]	CT	1
3	129088133	T	2	3UTR,exon,transcript$3UTR,exon,transcript	RAB43$ISY1-RAB43	NM_001204883-3UTR,NM_001204884-3UTR,NM_001204885-3UTR,NM_001204886-3UTR,NM_001204887-3UTR,NM_001204888-3UTR,NM_001204883-exon,NM_001204884-exon,NM_001204885-exon,NM_001204886-exon,NM_001204887-exon,NM_001204888-exon,NM_001204886-transcript,NM_001204887-transcript,NM_001204888-transcript,NM_001204885-transcript,NM_001204884-transcript,NM_001204883-transcript,NM_198490-3UTR,NM_198490-exon,NM_198490…	7.33333	31.62	[7, 0, 0, 0]	TA	1	7.55333	32.5686	[7, 0, 0, 0]	TA	1	7.7	33.201	[7, 0, 0, 0]	TA	1	4.33333	32.3333	[4, 0, 0, 0]	TA	1	2	32.8333	[3, 0, 0, 0]	TA	1
3	129171507	G	2	transcript,CDS,exon	CNBP	NM_001127192-transcript,NM_001127193-transcript,NM_001127194-transcript,NM_001127195-transcript,NM_001127196-transcript,NM_003418-transcript,NM_001127192-CDS,NM_001127193-CDS,NM_001127194-CDS,NM_001127195-CDS,NM_001127196-CDS,NM_003418-CDS,NM_001127192-exon,NM_001127193-exon,NM_001127194-exon,NM_001127195-exon,NM_001127196-exon,NM_003418-exon	49.3333	31.62	[37, 0, 0, 0]	GA	1	50.8133	32.5686	[37, 0, 0, 0]	GA	1	51.8	33.201	[37, 0, 0, 0]	GA	1	22	32.6267	[19, 0, 0, 0]	GA	1	42.3333	32.4933	[44, 0, 0, 0]	GA	1
3	133587674	G	2	transcript,exon,3UTR	CDV3	NM_001134422-transcript,NM_001282762-transcript,NM_017548-transcript,NM_001134423-transcript,NM_001282763-transcript,NM_001282764-transcript,NM_001282765-transcript,NM_001134422-exon,NM_001134423-exon,NM_001282765-exon,NM_001134422-3UTR,NM_001134423-3UTR,NM_001282765-3UTR	17	31.6567	[18, 0, 0, 0]	GA	1	17.51	32.6064	[18, 0, 0, 0]	GA	1	17.85	33.2395	[18, 0, 0, 0]	GA	1	1.66667	33	[1, 0, 0, 0]	GA	1	3.33333	33.3333	[4, 0, 0, 0]	GA	1
3	133805873	G	2	transcript,exon,CDS	SRPRB	NM_021203-transcript,NM_021203-exon,NM_001379313-exon,NR_163491-exon,NM_001379313-transcript,NR_163491-transcript,NM_001379313-CDS,NM_021203-CDS	4.33333	32.3033	[0, 4, 0, 0]	GC	1	4.46333	33.2724	[0, 4, 0, 0]	GC	1	4.55	33.9185	[0, 4, 0, 0]	GC	1	5	33.4033	[0, 4, 0, 0]	GC	1	6.33333	33.3333	[0, 7, 0, 0]	GC	1
3	134356680	A	2	3UTR,exon,transcript	AMOTL2	NM_001278683-3UTR,NM_001278683-exon,NM_001278683-transcript,NM_001278685-3UTR,NM_001363943-3UTR,NM_016201-3UTR,NM_001278685-exon,NM_001363943-exon,NM_016201-exon,NM_001278685-transcript,NM_016201-transcript,NM_001363943-transcript	112	32.2067	[0, 0, 84, 0]	AG	1	115.36	33.1729	[0, 0, 84, 0]	AG	1	117.6	33.817	[0, 0, 84, 0]	AG	1	29.3333	33.15	[0, 0, 35, 0]	AG	1	39.6667	32.6467	[0, 0, 45, 0]	AG	1
3	134357312	G	2	3UTR,exon,transcript	AMOTL2	NM_001278683-3UTR,NM_001278683-exon,NM_001278683-transcript,NM_001278685-3UTR,NM_001363943-3UTR,NM_016201-3UTR,NM_001278685-exon,NM_001363943-exon,NM_016201-exon,NM_001278685-transcript,NM_016201-transcript,NM_001363943-transcript	18	30.9667	[0, 0, 0, 4]	GT	1	18.54	31.8957	[0, 0, 0, 4]	GT	1	18.9	32.515	[0, 0, 0, 4]	GT	1	18.6667	30.49	[0, 0, 0, 15]	GT	1	14	30.4533	[0, 0, 0, 18]	GT	1
3	134358628	C	2	transcript,CDS,exon	AMOTL2	NM_001278683-transcript,NM_001278685-transcript,NM_016201-transcript,NM_001363943-transcript,NM_001278683-CDS,NM_001278685-CDS,NM_001363943-CDS,NM_016201-CDS,NM_001278683-exon,NM_001278685-exon,NM_001363943-exon,NM_016201-exon	28.3333	31.2533	[0, 0, 24, 0]	CG	1	29.1833	32.1909	[0, 0, 24, 0]	CG	1	29.75	32.816	[0, 0, 24, 0]	CG	1	4.33333	32.0167	[0, 0, 3, 0]	CG	1	5.33333	31.5	[0, 0, 4, 0]	CG	1
3	140448694	A	2	transcript,CDS,exon	CLSTN2	NM_022131-transcript,NM_022131-CDS,NM_022131-exon	18.6667	31.7067	[0, 0, 15, 0]	AG	1	19.2267	32.6579	[0, 0, 15, 0]	AG	1	19.6	33.292	[0, 0, 15, 0]	AG	1	16.6667	32.55	[0, 0, 13, 0]	AG	1	15	31.8667	[0, 0, 14, 0]	AG	1
3	140562881	C	2	transcript,CDS,exon	CLSTN2	NM_022131-transcript,NM_022131-CDS,NM_022131-exon	18.3333	31.51	[0, 0, 0, 13]	CT	1	18.8833	32.4553	[0, 0, 0, 13]	CT	1	19.25	33.0855	[0, 0, 0, 13]	CT	1	12.6667	32.71	[0, 0, 0, 7]	CT	1	10	32.38	[0, 0, 0, 7]	CT	1
3	140566492	T	2	transcript,exon,3UTR	CLSTN2	NM_022131-transcript,NM_022131-exon,NM_022131-3UTR	5.66667	33.0233	[0, 7, 0, 0]	TC	1	5.83667	34.014	[0, 7, 0, 0]	TC	1	5.95	34.6745	[0, 7, 0, 0]	TC	1	4.66667	33.79	[0, 3, 0, 0]	TC	1	1	31.6667	[0, 1, 0, 0]	TC	1
3	140566662	T	2	transcript,exon,3UTR	CLSTN2	NM_022131-transcript,NM_022131-exon,NM_022131-3UTR	18	32.24	[0, 15, 0, 0]	TC	1	18.54	33.2072	[0, 15, 0, 0]	TC	1	18.9	33.852	[0, 15, 0, 0]	TC	1	15.3333	33.5033	[0, 16, 0, 0]	TC	1	6.33333	32.2433	[0, 4, 0, 0]	TC	1
3	140569097	C	2	transcript,exon,3UTR	CLSTN2	NM_022131-transcript,NM_022131-exon,NM_022131-3UTR	11.6667	31.6167	[0, 0, 0, 5]	CT	1	12.0167	32.5652	[0, 0, 0, 5]	CT	1	12.25	33.1975	[0, 0, 0, 5]	CT	1	6.33333	33.5667	[0, 0, 0, 10]	CT	1	3.33333	32.6333	[0, 0, 0, 1]	CT	1
3	140569288	A	2	transcript,exon,3UTR	CLSTN2	NM_022131-transcript,NM_022131-exon,NM_022131-3UTR	3.66667	31.81	[0, 2, 0, 0]	AC	1	3.77667	32.7643	[0, 2, 0, 0]	AC	1	3.85	33.4005	[0, 2, 0, 0]	AC	1	5.33333	33.4033	[0, 3, 0, 0]	AC	1	5.33333	32.1767	[0, 5, 0, 0]	AC	1
3	143028410	A	2	transcript	U2SURP	NM_001080415-transcript,NM_001320219-transcript,NM_001320220-transcript,NM_001320222-transcript	13.6667	31.6533	[0, 0, 8, 0]	AG	1	14.0767	32.6029	[0, 0, 8, 0]	AG	1	14.35	33.236	[0, 0, 8, 0]	AG	1	1.33333	33.3333	[0, 0, 1, 0]	AG	1	1.66667	33	[0, 0, 1, 0]	AG	1
3	149068321	C	2	transcript,CDS,exon	HLTF	NM_001318935-transcript,NM_003071-transcript,NM_139048-transcript,NM_001318934-transcript,NM_001318934-CDS,NM_001318935-CDS,NM_003071-CDS,NM_139048-CDS,NM_001318934-exon,NM_001318935-exon,NM_003071-exon,NM_139048-exon	6	31.81	[0, 0, 0, 5]	CT	1	6.18	32.7643	[0, 0, 0, 5]	CT	1	6.3	33.4005	[0, 0, 0, 5]	CT	1	2	32.6667	[0, 0, 0, 2]	CT	1	3.66667	32.0533	[0, 0, 0, 6]	CT	1
3	149369617	T	2	3UTR,exon,transcript	TM4SF1	NM_014220-3UTR,NM_014220-exon,NM_014220-transcript	44	31.61	[0, 25, 0, 0]	TC	1	45.32	32.5583	[0, 25, 0, 0]	TC	1	46.2	33.1905	[0, 25, 0, 0]	TC	1	6.66667	32.44	[0, 2, 0, 0]	TC	1	7.33333	32.25	[0, 8, 0, 0]	TC	1
3	149518923	T	2	3UTR,exon,transcript	WWTR1	NM_001168278-3UTR,NM_001348362-3UTR,NM_001168278-exon,NM_001348362-exon,NM_001168278-transcript,NM_001348362-transcript,NM_001168280-3UTR,NM_015472-3UTR,NM_001168280-exon,NM_015472-exon,NM_001168280-transcript,NM_015472-transcript	12.6667	31.7033	[0, 5, 0, 0]	TC	1	13.0467	32.6544	[0, 5, 0, 0]	TC	1	13.3	33.2885	[0, 5, 0, 0]	TC	1	3.33333	33.2667	[0, 1, 0, 0]	TC	1	2.66667	31.2767	[0, 1, 0, 0]	TC	1
3	149519815	T	2	3UTR,exon,transcript	WWTR1	NM_001168278-3UTR,NM_001348362-3UTR,NM_001168278-exon,NM_001348362-exon,NM_001168278-transcript,NM_001348362-transcript,NM_001168280-3UTR,NM_015472-3UTR,NM_001168280-exon,NM_015472-exon,NM_001168280-transcript,NM_015472-transcript	3.66667	31.9167	[0, 2, 0, 0]	TC	1	3.77667	32.8742	[0, 2, 0, 0]	TC	1	3.85	33.5125	[0, 2, 0, 0]	TC	1	2.66667	32.9433	[0, 4, 0, 0]	TC	1	4	32.8333	[0, 6, 0, 0]	TC	1
3	156541490	C	2	3UTR,exon,transcript	SSR3	NM_001308197-3UTR,NM_001308204-3UTR,NM_001308205-3UTR,NM_007107-3UTR,NM_001308197-exon,NM_001308204-exon,NM_001308205-exon,NM_007107-exon,NM_001308205-transcript,NM_001308204-transcript,NM_007107-transcript,NM_001308197-transcript	18	32.0767	[0, 0, 0, 15]	CT	1	18.54	33.039	[0, 0, 0, 15]	CT	1	18.9	33.6805	[0, 0, 0, 15]	CT	1	6.66667	33.0167	[0, 0, 0, 8]	CT	1	6.33333	32.6667	[0, 0, 0, 4]	CT	1
3	156542456	G	2	3UTR,exon,transcript	SSR3	NM_001308197-3UTR,NM_001308204-3UTR,NM_001308205-3UTR,NM_007107-3UTR,NM_001308197-exon,NM_001308204-exon,NM_001308205-exon,NM_007107-exon,NM_001308205-transcript,NM_001308204-transcript,NM_007107-transcript,NM_001308197-transcript	69.3333	31.9567	[65, 0, 0, 0]	GA	1	71.4133	32.9154	[65, 0, 0, 0]	GA	1	72.8	33.5545	[65, 0, 0, 0]	GA	1	5	32.67	[6, 0, 0, 0]	GA	1	7	32.3133	[6, 0, 0, 0]	GA	1
3	156810363	A	2	exon,transcript$transcript	PA2G4P4$LINC00886	NR_003284-exon,NR_003284-transcript$NR_038387-transcript	16	32.1533	[0, 0, 20, 0]	AG	1	16.48	33.1179	[0, 0, 20, 0]	AG	1	16.8	33.761	[0, 0, 20, 0]	AG	1	4.66667	32.4833	[0, 0, 5, 0]	AG	1	5.66667	32.5033	[0, 0, 7, 0]	AG	1
3	156810405	T	2	exon,transcript$transcript	PA2G4P4$LINC00886	NR_003284-exon,NR_003284-transcript$NR_038387-transcript	11.3333	32.02	[0, 0, 9, 0]	TG	1	11.6733	32.9806	[0, 0, 9, 0]	TG	1	11.9	33.621	[0, 0, 9, 0]	TG	1	2	34.6667	[0, 0, 2, 0]	TG	1	2.33333	31.89	[0, 0, 3, 0]	TG	1
3	157437525	C	2	transcript,CDS,exon&transcript	PTX3&VEPH1	NM_002852-transcript,NM_002852-CDS,NM_002852-exon&NM_024621-transcript,NM_001167911-transcript,NM_001167912-transcript	21.6667	31.77	[13, 0, 0, 0]	CA	1	22.3167	32.7231	[13, 0, 0, 0]	CA	1	22.75	33.3585	[13, 0, 0, 0]	CA	1	7	33.5167	[8, 0, 0, 0]	CA	1	18	32.3633	[24, 0, 0, 0]	CA	1
3	161429221	A	2	transcript	LINC02067	NR_102265-transcript	18.6667	31.4467	[0, 0, 17, 0]	AG	1	19.2267	32.3901	[0, 0, 17, 0]	AG	1	19.6	33.019	[0, 0, 17, 0]	AG	1	7.33333	32.4167	[0, 0, 7, 0]	AG	1	4.66667	32.0567	[0, 0, 5, 0]	AG	1
3	161429250	G	2	transcript	LINC02067	NR_102265-transcript	23.6667	31.1733	[0, 23, 0, 0]	GC	1	24.3767	32.1085	[0, 23, 0, 0]	GC	1	24.85	32.732	[0, 23, 0, 0]	GC	1	20.6667	32.85	[0, 20, 0, 0]	GC	1	15.3333	32.0033	[0, 14, 0, 0]	GC	1
3	171369680	G	2	transcript,CDS,exon	TNIK	NM_001161560-transcript,NM_001161561-transcript,NM_001161562-transcript,NM_001161563-transcript,NM_001161564-transcript,NM_001161565-transcript,NM_001161566-transcript,NM_015028-transcript,NR_027767-transcript,NM_001161560-CDS,NM_001161561-CDS,NM_001161562-CDS,NM_001161563-CDS,NM_001161564-CDS,NM_001161565-CDS,NM_001161566-CDS,NM_015028-CDS,NM_001161560-exon,NM_001161561-exon,NM_001161562-exon,NM…	2	32.25	[1, 0, 0, 0]	GA	1	2.06	33.2175	[1, 0, 0, 0]	GA	1	2.1	33.8625	[1, 0, 0, 0]	GA	1	6	32.3267	[11, 0, 0, 0]	GA	1	2.33333	32.5833	[4, 0, 0, 0]	GA	1
3	172251287	C	2	transcript,CDS,exon	FNDC3B	NM_022763-transcript,NM_001135095-transcript,NM_001135095-CDS,NM_022763-CDS,NM_001135095-exon,NM_022763-exon	8	31.4967	[0, 0, 7, 0]	CG	1	8.24	32.4416	[0, 0, 7, 0]	CG	1	8.4	33.0715	[0, 0, 7, 0]	CG	1	4	33.2667	[0, 0, 1, 0]	CG	1	7.66667	31.5933	[0, 0, 5, 0]	CG	1
3	179018054	G	2	3UTR,exon,transcript	ZMAT3	NM_001375824-3UTR,NM_001375825-3UTR,NM_001375826-3UTR,NM_001375827-3UTR,NM_001375828-3UTR,NM_001375829-3UTR,NM_022470-3UTR,NM_152240-3UTR,NM_001375826-exon,NM_001375827-exon,NM_001375828-exon,NM_001375829-exon,NM_152240-exon,NR_164720-exon,NM_001375824-exon,NM_001375825-exon,NM_022470-exon,NR_164721-exon,NM_001375825-transcript,NM_001375824-transcript,NM_001375826-transcript,NM_001375829-transcri…	19.3333	33.51	[18, 0, 0, 0]	GA	1	19.9133	34.5153	[18, 0, 0, 0]	GA	1	20.3	35.1855	[18, 0, 0, 0]	GA	1	9.66667	33.37	[11, 0, 0, 0]	GA	1	7.33333	33.5567	[8, 0, 0, 0]	GA	1
3	179581211	C	2	transcript,CDS,exon	ACTL6A	NM_177989-transcript,NM_178042-transcript,NM_004301-transcript,NM_004301-CDS,NM_177989-CDS,NM_178042-CDS,NM_004301-exon,NM_177989-exon,NM_178042-exon	28.6667	31.7733	[0, 0, 0, 25]	CT	1	29.5267	32.7265	[0, 0, 0, 25]	CT	1	30.1	33.362	[0, 0, 0, 25]	CT	1	4.66667	33.51	[0, 0, 0, 2]	CT	1	4	32.61	[0, 0, 0, 3]	CT	1
3	179586545	G	2	transcript	ACTL6A	NM_177989-transcript,NM_178042-transcript,NM_004301-transcript	10.6667	31.8933	[7, 0, 0, 0]	GA	1	10.9867	32.8501	[7, 0, 0, 0]	GA	1	11.2	33.488	[7, 0, 0, 0]	GA	1	7	32.6667	[9, 0, 0, 0]	GA	1	7.33333	32.64	[4, 0, 0, 0]	GA	1
3	184149875	A	2	-	-	-	10.6667	32.1167	[0, 0, 16, 0]	AG	1	10.9867	33.0802	[0, 0, 16, 0]	AG	1	11.2	33.7225	[0, 0, 16, 0]	AG	1	14.3333	33.0667	[0, 0, 27, 0]	AG	1	15.6667	32.5467	[0, 0, 20, 0]	AG	1
3	184149879	C	2	-	-	-	11	32.21	[0, 0, 0, 19]	CT	1	11.33	33.1763	[0, 0, 0, 19]	CT	1	11.55	33.8205	[0, 0, 0, 19]	CT	1	14.6667	33.2267	[0, 0, 0, 28]	CT	1	17	32.5433	[0, 0, 0, 23]	CT	1
3	184149917	A	2	-	-	-	12.6667	32.4667	[0, 0, 20, 0]	AG	1	13.0467	33.4407	[0, 0, 20, 0]	AG	1	13.3	34.09	[0, 0, 20, 0]	AG	1	16.3333	33.15	[0, 0, 30, 0]	AG	1	18.6667	32.8733	[0, 0, 22, 0]	AG	1
3	184150112	A	2	-	-	-	5.66667	31.13	[0, 0, 2, 0]	AG	1	5.83667	32.0639	[0, 0, 2, 0]	AG	1	5.95	32.6865	[0, 0, 2, 0]	AG	1	7.33333	31.6367	[0, 0, 5, 0]	AG	1	11.6667	31.22	[0, 0, 4, 0]	AG	1
3	184150116	C	2	-	-	-	5.66667	30.8333	[0, 0, 0, 2]	CT	1	5.83667	31.7583	[0, 0, 0, 2]	CT	1	5.95	32.375	[0, 0, 0, 2]	CT	1	9	31.0367	[0, 0, 0, 6]	CT	1	11.3333	31.4333	[0, 0, 0, 4]	CT	1
3	184150173	C	2	-	-	-	6.33333	31.78	[0, 0, 0, 4]	CT	1	6.52333	32.7334	[0, 0, 0, 4]	CT	1	6.65	33.369	[0, 0, 0, 4]	CT	1	11	32.3733	[0, 0, 0, 7]	CT	1	11	32.05	[0, 0, 0, 8]	CT	1
3	184150183	T	2	-	-	-	4	31.81	[0, 5, 0, 0]	TC	1	4.12	32.7643	[0, 5, 0, 0]	TC	1	4.2	33.4005	[0, 5, 0, 0]	TC	1	7.33333	32.3	[0, 4, 0, 0]	TC	1	6.33333	31.81	[0, 5, 0, 0]	TC	1
3	184150193	A	2	-	-	-	3	31.86	[0, 0, 3, 0]	AG	1	3.09	32.8158	[0, 0, 3, 0]	AG	1	3.15	33.453	[0, 0, 3, 0]	AG	1	5.33333	32.3733	[0, 0, 3, 0]	AG	1	4	32.2	[0, 0, 5, 0]	AG	1
3	184150209	G	2	-	-	-	4	31.41	[3, 0, 0, 0]	GA	1	4.12	32.3523	[3, 0, 0, 0]	GA	1	4.2	32.9805	[3, 0, 0, 0]	GA	1	10.3333	32.1367	[8, 0, 0, 0]	GA	1	8.33333	31.4333	[10, 0, 0, 0]	GA	1
3	184257577	C	2	transcript,CDS,exon$transcript,CDS,exon	EEF1AKMT4$EEF1AKMT4-ECE2	NM_032331-transcript,NM_032331-CDS,NM_032331-exon$NM_014693-transcript,NM_014693-CDS,NM_014693-exon	4.66667	31.9633	[0, 0, 0, 2]	CT	1	4.80667	32.9222	[0, 0, 0, 2]	CT	1	4.9	33.5615	[0, 0, 0, 2]	CT	1	4.66667	32.8333	[0, 0, 0, 8]	CT	1	12.3333	31.9867	[0, 0, 0, 12]	CT	1
3	184323775	T	2	transcript	EIF4G1	NM_001194947-transcript,NM_001194946-transcript,NM_001291157-transcript,NM_198241-transcript,NM_198242-transcript,NM_198244-transcript,NM_182917-transcript,NM_004953-transcript	3	30.9733	[0, 4, 0, 0]	TC	1	3.09	31.9025	[0, 4, 0, 0]	TC	1	3.15	32.522	[0, 4, 0, 0]	TC	1	4	32.0233	[0, 1, 0, 0]	TC	1	8.33333	31.9833	[0, 8, 0, 0]	TC	1
3	184331945	G	2	transcript	EIF4G1	NM_001194947-transcript,NM_001194946-transcript,NM_001291157-transcript,NM_198241-transcript,NM_198242-transcript,NM_198244-transcript,NM_182917-transcript,NM_004953-transcript	11.3333	31.3633	[0, 0, 0, 5]	GT	1	11.6733	32.3042	[0, 0, 0, 5]	GT	1	11.9	32.9315	[0, 0, 0, 5]	GT	1	6	32.0067	[0, 0, 0, 5]	GT	1	4.66667	32.25	[0, 0, 0, 8]	GT	1
3	184711115	T	2	exon,transcript,CDS	MAGEF1	NM_022149-exon,NM_022149-transcript,NM_022149-CDS	10.6667	31.38	[0, 0, 7, 0]	TG	1	10.9867	32.3214	[0, 0, 7, 0]	TG	1	11.2	32.949	[0, 0, 7, 0]	TG	1	5.66667	33.4633	[0, 0, 2, 0]	TG	1	5.33333	32.2933	[0, 0, 8, 0]	TG	1
3	185417534	T	2	transcript	MAP3K13	NM_001242314-transcript,NM_001242317-transcript,NM_004721-transcript	3	31.5567	[0, 3, 0, 0]	TC	1	3.09	32.5034	[0, 3, 0, 0]	TC	1	3.15	33.1345	[0, 3, 0, 0]	TC	1	5	30.9667	[0, 3, 0, 0]	TC	1	3.33333	31.22	[0, 1, 0, 0]	TC	1
3	185417678	T	2	transcript	MAP3K13	NM_001242314-transcript,NM_001242317-transcript,NM_004721-transcript	37.3333	31.81	[0, 26, 0, 0]	TC	1	38.4533	32.7643	[0, 26, 0, 0]	TC	1	39.2	33.4005	[0, 26, 0, 0]	TC	1	60.6667	32.8667	[0, 41, 0, 0]	TC	1	58.6667	32.2333	[0, 55, 0, 0]	TC	1
3	185417852	A	2	transcript	MAP3K13	NM_001242314-transcript,NM_001242317-transcript,NM_004721-transcript	13.3333	32.07	[0, 0, 18, 0]	AG	1	13.7333	33.0321	[0, 0, 18, 0]	AG	1	14	33.6735	[0, 0, 18, 0]	AG	1	13.3333	33.79	[0, 0, 14, 0]	AG	1	16.3333	32.8933	[0, 0, 20, 0]	AG	1
3	185418477	C	2	transcript	MAP3K13	NM_001242314-transcript,NM_001242317-transcript,NM_004721-transcript	6	31.7433	[6, 0, 0, 0]	CA	1	6.18	32.6956	[6, 0, 0, 0]	CA	1	6.3	33.3305	[6, 0, 0, 0]	CA	1	5.66667	31.9333	[5, 0, 0, 0]	CA	1	9.33333	31.9967	[9, 0, 0, 0]	CA	1
3	186597123	T	2	-	-	-	4	31.5	[3, 0, 0, 0]	TA	1	4.12	32.445	[3, 0, 0, 0]	TA	1	4.2	33.075	[3, 0, 0, 0]	TA	1	4	33.5833	[4, 0, 0, 0]	TA	1	5.33333	33.1	[2, 0, 0, 0]	TA	1
3	191380177	T	2	transcript,CDS,exon	CCDC50	NM_174908-transcript,NM_178335-transcript,NM_174908-CDS,NM_178335-CDS,NM_174908-exon,NM_178335-exon	37.3333	31.87	[0, 25, 0, 0]	TC	1	38.4533	32.8261	[0, 25, 0, 0]	TC	1	39.2	33.4635	[0, 25, 0, 0]	TC	1	16.6667	32.7133	[0, 13, 0, 0]	TC	1	16.3333	32.3267	[0, 17, 0, 0]	TC	1
3	194641039	C	2	3UTR,exon,transcript	LSG1	NM_018385-3UTR,NM_018385-exon,NM_018385-transcript	7	31.7767	[0, 0, 0, 7]	CT	1	7.21	32.73	[0, 0, 0, 7]	CT	1	7.35	33.3655	[0, 0, 0, 7]	CT	1	4.33333	33.5	[0, 0, 0, 8]	CT	1	6	32.5	[0, 0, 0, 4]	CT	1
3	196936450	G	2	3UTR,exon,transcript	NCBP2	NM_001042540-3UTR,NM_001308036-3UTR,NM_001042540-exon,NM_001308036-exon,NM_001308036-transcript,NM_001042540-transcript,NM_007362-3UTR,NM_007362-exon,NM_007362-transcript	15.3333	32.72	[0, 0, 0, 13]	GT	1	15.7933	33.7016	[0, 0, 0, 13]	GT	1	16.1	34.356	[0, 0, 0, 13]	GT	1	4	33.18	[0, 0, 0, 3]	GT	1	3	33.5567	[0, 0, 0, 4]	GT	1
3	196943221	C	2	exon,transcript,3UTR	NCBP2AS2	NM_001355243-exon,NM_001355243-transcript,NM_001355243-3UTR	8.33333	33.3133	[6, 0, 0, 0]	CA	1	8.58333	34.3127	[6, 0, 0, 0]	CA	1	8.75	34.979	[6, 0, 0, 0]	CA	1	8	33.7667	[4, 0, 0, 0]	CA	1	8.33333	34.0667	[9, 0, 1, 0]	CA CG	1
3	196948101	C	2	exon,transcript,CDS	PIGZ	NM_025163-exon,NM_025163-transcript,NM_025163-CDS	1.66667	31.5	[0, 0, 0, 2]	CT	1	1.71667	32.445	[0, 0, 0, 2]	CT	1	1.75	33.075	[0, 0, 0, 2]	CT	1	2	32.0567	[0, 0, 0, 2]	CT	1	1	32.6667	[0, 0, 0, 1]	CT	1
3	196948102	T	2	exon,transcript,CDS	PIGZ	NM_025163-exon,NM_025163-transcript,NM_025163-CDS	2	30.8333	[0, 2, 0, 0]	TC	1	2.06	31.7583	[0, 2, 0, 0]	TC	1	2.1	32.375	[0, 2, 0, 0]	TC	1	2.33333	33.3333	[0, 2, 0, 0]	TC	1	1.66667	31.3333	[0, 1, 0, 0]	TC	1
3	197768463	G	2	transcript,CDS,exon	FYTTD1	NM_001011537-transcript,NM_032288-transcript,NR_027840-transcript,NM_001011537-CDS,NM_032288-CDS,NM_001011537-exon,NM_032288-exon,NR_027840-exon	12.3333	31.9033	[9, 0, 0, 0]	GA	1	12.7033	32.8604	[9, 0, 0, 0]	GA	1	12.95	33.4985	[9, 0, 0, 0]	GA	1	3.66667	33.54	[2, 0, 0, 0]	GA	1	3.33333	31.89	[2, 0, 0, 0]	GA	1
3	197782227	A	2	transcript,exon,3UTR	FYTTD1	NM_001011537-transcript,NM_032288-transcript,NR_027840-transcript,NM_001011537-exon,NM_032288-exon,NR_027840-exon,NM_001011537-3UTR,NM_032288-3UTR	16.3333	31.8633	[0, 0, 11, 0]	AG	1	16.8233	32.8192	[0, 0, 11, 0]	AG	1	17.15	33.4565	[0, 0, 11, 0]	AG	1	4	32.6667	[0, 0, 3, 0]	AG	1	4.33333	32.5933	[0, 0, 3, 0]	AG	1
4	2904980	G	2	transcript,CDS,exon	ADD1	NM_001119-transcript,NM_001354754-transcript,NM_001354756-transcript,NM_001354757-transcript,NM_001354759-transcript,NM_001354761-transcript,NM_001354762-transcript,NM_014190-transcript,NM_014189-transcript,NM_176801-transcript,NM_001286645-transcript,NM_001354755-transcript,NM_001354758-transcript,NM_001119-CDS,NM_001286645-CDS,NM_001354754-CDS,NM_001354755-CDS,NM_001354756-CDS,NM_001354757-CDS,…	78.3333	31.7867	[0, 0, 0, 66]	GT	1	80.6833	32.7403	[0, 0, 0, 66]	GT	1	82.25	33.376	[0, 0, 0, 66]	GT	1	34.6667	32.8467	[0, 0, 0, 25]	GT	1	33	32.3933	[0, 0, 0, 36]	GT	1
4	2915035	C	2	transcript,CDS,exon	ADD1	NM_001119-transcript,NM_001354754-transcript,NM_001354756-transcript,NM_001354757-transcript,NM_001354759-transcript,NM_001354761-transcript,NM_001354762-transcript,NM_014190-transcript,NM_014189-transcript,NM_176801-transcript,NM_001286645-transcript,NM_001354755-transcript,NM_001354758-transcript,NM_001119-CDS,NM_001286645-CDS,NM_001354754-CDS,NM_001354755-CDS,NM_001354756-CDS,NM_001354757-CDS,…	36.3333	31.7333	[0, 0, 12, 0]	CG	1	37.4233	32.6853	[0, 0, 12, 0]	CG	1	38.15	33.32	[0, 0, 12, 0]	CG	1	17	32.8667	[0, 0, 11, 0]	CG	1	8.66667	32.8667	[0, 0, 6, 0]	CG	1
4	5828687	T	2	transcript	CRMP1	NM_001288662-transcript,NM_001313-transcript,NM_001288661-transcript,NM_001014809-transcript	14.3333	31.43	[0, 10, 0, 0]	TC	1	14.7633	32.3729	[0, 10, 0, 0]	TC	1	15.05	33.0015	[0, 10, 0, 0]	TC	1	9.66667	32.31	[0, 10, 0, 0]	TC	1	4.66667	31.7933	[0, 7, 0, 0]	TC	1
4	6598285	A	2	transcript,CDS,exon	MAN2B2	NM_001292038-transcript,NM_015274-transcript,NM_001292038-CDS,NM_015274-CDS,NM_001292038-exon,NM_015274-exon	11.6667	32.0333	[0, 0, 5, 0]	AG	1	12.0167	32.9943	[0, 0, 5, 0]	AG	1	12.25	33.635	[0, 0, 5, 0]	AG	1	14	32.9367	[0, 0, 14, 0]	AG	1	13	32.53	[0, 0, 12, 0]	AG	1
4	6617438	A	2	transcript,CDS,exon	MAN2B2	NM_001292038-transcript,NM_015274-transcript,NM_001292038-CDS,NM_015274-CDS,NM_001292038-exon,NM_015274-exon	6.33333	31.5467	[0, 0, 7, 0]	AG	1	6.52333	32.4931	[0, 0, 7, 0]	AG	1	6.65	33.124	[0, 0, 7, 0]	AG	1	12	32.56	[0, 0, 10, 0]	AG	1	10	32.5	[0, 0, 7, 1]	AG AT	1
4	6617477	G	2	transcript,CDS,exon	MAN2B2	NM_001292038-transcript,NM_015274-transcript,NM_001292038-CDS,NM_015274-CDS,NM_001292038-exon,NM_015274-exon	8.66667	31.34	[7, 0, 0, 0]	GA	1	8.92667	32.2802	[7, 0, 0, 0]	GA	1	9.1	32.907	[7, 0, 0, 0]	GA	1	13.3333	32.7667	[11, 0, 0, 0]	GA	1	11.6667	31.6167	[7, 0, 0, 0]	GA	1
4	6621605	G	2	transcript,exon,3UTR	MAN2B2	NM_001292038-transcript,NM_015274-transcript,NM_001292038-exon,NM_015274-exon,NM_001292038-3UTR,NM_015274-3UTR	6	30.77	[1, 0, 0, 0]	GA	1	6.18	31.6931	[1, 0, 0, 0]	GA	1	6.3	32.3085	[1, 0, 0, 0]	GA	1	9.33333	30.5233	[7, 0, 0, 0]	GA	1	5	30.0667	[4, 0, 0, 0]	GA	1
4	6717048	G	2	exon,transcript,3UTR	BLOC1S4	NM_018366-exon,NM_018366-transcript,NM_018366-3UTR	10	31.4467	[0, 0, 0, 14]	GT	1	10.3	32.3901	[0, 0, 0, 14]	GT	1	10.5	33.019	[0, 0, 0, 14]	GT	1	7	32.8433	[0, 0, 0, 6]	GT	1	8	32.5033	[0, 0, 0, 11]	GT	1
4	7032301	T	2	transcript,exon,3UTR&exon,transcript	TBC1D14&LOC100129931	NM_001113361-transcript,NM_020773-transcript,NM_001330638-transcript,NM_001113363-transcript,NM_001286805-transcript,NM_001113363-exon,NM_001330638-exon,NM_020773-exon,NM_001113361-exon,NM_001286805-exon,NM_001113363-3UTR,NM_001330638-3UTR,NM_020773-3UTR,NM_001113361-3UTR,NM_001286805-3UTR&NR_033828-exon,NR_033828-transcript	2.33333	30.9433	[2, 0, 0, 0]	TA	1	2.40333	31.8716	[2, 0, 0, 0]	TA	1	2.45	32.4905	[2, 0, 0, 0]	TA	1	2.66667	33	[2, 0, 0, 0]	TA	1	3	32.5833	[2, 0, 0, 0]	TA	1
4	7055379	G	2	transcript,exon,3UTR	TADA2B	NM_152293-transcript,NM_152293-exon,NM_152293-3UTR	8.66667	32.3033	[0, 14, 0, 0]	GC	1	8.92667	33.2724	[0, 14, 0, 0]	GC	1	9.1	33.9185	[0, 14, 0, 0]	GC	1	2.66667	32.0833	[0, 4, 0, 0]	GC	1	1	32.3333	[0, 1, 0, 0]	GC	1
4	7761320	T	2	transcript&3UTR,exon,transcript	AFAP1-AS1&AFAP1	NR_026892-transcript&NM_001134647-3UTR,NM_001371090-3UTR,NM_001371091-3UTR,NM_198595-3UTR,NM_001134647-exon,NM_001371090-exon,NM_001371091-exon,NM_198595-exon,NM_001371090-transcript,NM_001371091-transcript,NM_001134647-transcript,NM_198595-transcript	21.3333	31.3833	[0, 14, 0, 0]	TC	1	21.9733	32.3248	[0, 14, 0, 0]	TC	1	22.4	32.9525	[0, 14, 0, 0]	TC	1	7	32.5433	[0, 6, 0, 0]	TC	1	2.66667	32.5	[0, 1, 0, 0]	TC	1
4	7761434	T	2	transcript&3UTR,exon,transcript	AFAP1-AS1&AFAP1	NR_026892-transcript&NM_001134647-3UTR,NM_001371090-3UTR,NM_001371091-3UTR,NM_198595-3UTR,NM_001134647-exon,NM_001371090-exon,NM_001371091-exon,NM_198595-exon,NM_001371090-transcript,NM_001371091-transcript,NM_001134647-transcript,NM_198595-transcript	11.3333	31.6567	[0, 11, 0, 0]	TC	1	11.6733	32.6064	[0, 11, 0, 0]	TC	1	11.9	33.2395	[0, 11, 0, 0]	TC	1	4	32.1233	[0, 4, 0, 0]	TC	1	3.66667	32.1667	[0, 1, 0, 0]	TC	1
4	8174853	C	2	-	-	-	6	31.39	[6, 0, 0, 0]	CA	1	6.18	32.3317	[6, 0, 0, 0]	CA	1	6.3	32.9595	[6, 0, 0, 0]	CA	1	1.66667	32.6667	[1, 0, 0, 0]	CA	1	1.33333	32.3333	[2, 0, 0, 0]	CA	1
4	10084439	A	2	transcript	WDR1	NM_005112-transcript,NM_017491-transcript	27	32.12	[0, 0, 0, 21]	AT	1	27.81	33.0836	[0, 0, 0, 21]	AT	1	28.35	33.726	[0, 0, 0, 21]	AT	1	64.6667	32.9267	[0, 0, 0, 50]	AT	1	84.3333	32.4967	[0, 0, 0, 75]	AT	1
4	17486621	G	2	3UTR,exon,transcript	QDPR	NM_001306140-3UTR,NM_001306140-exon,NR_156494-exon,NM_001306140-transcript,NR_156494-transcript,NM_000320-3UTR,NM_000320-exon,NM_000320-transcript	10.6667	31.94	[9, 0, 0, 0]	GA	1	10.9867	32.8982	[9, 0, 0, 0]	GA	1	11.2	33.537	[9, 0, 0, 0]	GA	1	4.33333	33.1267	[3, 0, 0, 0]	GA	1	4	32.16	[5, 0, 0, 0]	GA	1
4	17486663	T	2	3UTR,exon,transcript	QDPR	NM_001306140-3UTR,NM_001306140-exon,NR_156494-exon,NM_001306140-transcript,NR_156494-transcript,NM_000320-3UTR,NM_000320-exon,NM_000320-transcript	15.6667	32.2233	[0, 0, 15, 0]	TG	1	16.1367	33.19	[0, 0, 15, 0]	TG	1	16.45	33.8345	[0, 0, 15, 0]	TG	1	4	33.2533	[0, 0, 3, 0]	TG	1	3.66667	33.0267	[0, 0, 4, 0]	TG	1
4	17486910	C	2	3UTR,exon,transcript	QDPR	NM_001306140-3UTR,NM_001306140-exon,NR_156494-exon,NM_001306140-transcript,NR_156494-transcript,NM_000320-3UTR,NM_000320-exon,NM_000320-transcript	21.3333	32.4033	[0, 0, 0, 23]	CT	1	21.9733	33.3754	[0, 0, 0, 23]	CT	1	22.4	34.0235	[0, 0, 0, 23]	CT	1	7.66667	33.53	[0, 0, 0, 7]	CT	1	8.33333	32.3267	[0, 0, 0, 9]	CT	1
4	17486911	A	2	3UTR,exon,transcript	QDPR	NM_001306140-3UTR,NM_001306140-exon,NR_156494-exon,NM_001306140-transcript,NR_156494-transcript,NM_000320-3UTR,NM_000320-exon,NM_000320-transcript	21	32.23	[0, 0, 23, 0]	AG	1	21.63	33.1969	[0, 0, 23, 0]	AG	1	22.05	33.8415	[0, 0, 23, 0]	AG	1	7.66667	33.67	[0, 0, 7, 0]	AG	1	8	32.24	[0, 0, 9, 0]	AG	1
4	22727565	G	2	transcript	GBA3	NM_001128432-transcript,NM_020973-transcript,NR_102355-transcript,NR_102356-transcript,NM_001277225-transcript,NR_102357-transcript	3	32.1667	[2, 0, 0, 0]	GA	1	3.09	33.1317	[2, 0, 0, 0]	GA	1	3.15	33.775	[2, 0, 0, 0]	GA	1	1.33333	32.3333	[1, 0, 0, 0]	GA	1	1.66667	32.5567	[1, 0, 0, 0]	GA	1
4	40425993	T	2	exon,transcript,CDS	RBM47	NM_001098634-exon,NM_001371113-exon,NM_001371114-exon,NM_019027-exon,NM_001371113-transcript,NM_019027-transcript,NM_001098634-transcript,NM_001371114-transcript,NM_001098634-CDS,NM_001371113-CDS,NM_001371114-CDS,NM_019027-CDS	7	31.8733	[0, 5, 0, 0]	TC	1	7.21	32.8295	[0, 5, 0, 0]	TC	1	7.35	33.467	[0, 5, 0, 0]	TC	1	11.3333	32.4233	[0, 8, 0, 0]	TC	1	7.33333	32.0233	[0, 11, 0, 0]	TC	1
4	40436559	A	2	transcript,CDS,exon	RBM47	NM_001371113-transcript,NM_019027-transcript,NM_001098634-transcript,NM_001371114-transcript,NM_001098634-CDS,NM_001371113-CDS,NM_001371114-CDS,NM_001098634-exon,NM_001371113-exon,NM_001371114-exon	4	31	[0, 0, 3, 0]	AG	1	4.12	31.93	[0, 0, 3, 0]	AG	1	4.2	32.55	[0, 0, 3, 0]	AG	1	3	33.5	[0, 0, 6, 0]	AG	1	2.66667	31.1667	[0, 0, 1, 0]	AG	1
4	41013882	C	2	transcript,CDS,exon	APBB2	NM_001166050-transcript,NM_001330656-transcript,NM_001330658-transcript,NM_004307-transcript,NM_173075-transcript,NM_001166050-CDS,NM_001330656-CDS,NM_001330658-CDS,NM_004307-CDS,NM_173075-CDS,NM_001166050-exon,NM_001330656-exon,NM_001330658-exon,NM_004307-exon,NM_173075-exon	19.3333	32.0567	[0, 0, 0, 9]	CT	1	19.9133	33.0184	[0, 0, 0, 9]	CT	1	20.3	33.6595	[0, 0, 0, 9]	CT	1	8.66667	32.8233	[0, 0, 0, 10]	CT	1	14.6667	32.5533	[0, 0, 0, 16]	CT	1
4	42001654	A	2	transcript,CDS,exon	SLC30A9	NM_006345-transcript,NM_006345-CDS,NM_006345-exon	14.6667	31.3867	[0, 0, 15, 0]	AG	1	15.1067	32.3283	[0, 0, 15, 0]	AG	1	15.4	32.956	[0, 0, 15, 0]	AG	1	4.66667	32.7533	[0, 0, 4, 0]	AG	1	3.66667	32.3333	[0, 0, 3, 0]	AG	1
4	49235096	A	2	-	-	-	2.66667	32.6667	[0, 0, 0, 4]	AT	1	2.74667	33.6467	[0, 0, 0, 4]	AT	1	2.8	34.3	[0, 0, 0, 4]	AT	1	3.66667	34.8667	[0, 0, 0, 1]	AT	1	3.33333	32.3867	[0, 0, 0, 1]	AT	1
4	56356471	G	2	transcript	AASDH	NM_001286669-transcript,NM_001286671-transcript,NM_001286668-transcript,NM_001286670-transcript,NM_001323890-transcript,NM_001323892-transcript,NM_001323893-transcript,NM_001323899-transcript,NM_181806-transcript,NM_001286672-transcript	11.6667	31.2867	[9, 0, 0, 0]	GA	1	12.0167	32.2253	[9, 0, 0, 0]	GA	1	12.25	32.851	[9, 0, 0, 0]	GA	1	4.66667	31.8433	[5, 0, 0, 0]	GA	1	5.66667	31.3867	[9, 0, 0, 0]	GA	1
4	57023511	C	2	transcript,CDS,exon	POLR2B	NM_001303268-transcript,NM_001303269-transcript,NM_000938-transcript,NM_000938-CDS,NM_001303268-CDS,NM_001303269-CDS,NM_000938-exon,NM_001303268-exon,NM_001303269-exon	16.6667	31.79	[0, 0, 0, 14]	CT	1	17.1667	32.7437	[0, 0, 0, 14]	CT	1	17.5	33.3795	[0, 0, 0, 14]	CT	1	6.33333	32.3367	[0, 0, 0, 3]	CT	1	7.66667	32.84	[0, 0, 0, 8]	CT	1
4	57040818	A	2	transcript	IGFBP7	NM_001553-transcript,NM_001253835-transcript	39.6667	32.0567	[0, 0, 0, 33]	AT	1	40.8567	33.0184	[0, 0, 0, 33]	AT	1	41.65	33.6595	[0, 0, 0, 33]	AT	1	5.66667	33.25	[0, 0, 0, 3]	AT	1	4	31.5333	[0, 0, 0, 5]	AT	1
4	57040819	C	2	transcript	IGFBP7	NM_001553-transcript,NM_001253835-transcript	42.6667	32.2167	[0, 0, 0, 35]	CT	1	43.9467	33.1832	[0, 0, 0, 35]	CT	1	44.8	33.8275	[0, 0, 0, 35]	CT	1	6	32.9133	[0, 0, 0, 3]	CT	1	4	32.2233	[0, 0, 0, 6]	CT	1
4	57040820	A	2	transcript	IGFBP7	NM_001553-transcript,NM_001253835-transcript	44	32.06	[0, 0, 0, 37]	AT	1	45.32	33.0218	[0, 0, 0, 37]	AT	1	46.2	33.663	[0, 0, 0, 37]	AT	1	6.33333	32.7667	[0, 0, 0, 3]	AT	1	7.66667	31.6667	[0, 0, 0, 7]	AT	1
4	57040821	G	2	transcript	IGFBP7	NM_001553-transcript,NM_001253835-transcript	123	31.7333	[0, 0, 0, 118]	GT GA	1	126.69	32.6853	[0, 0, 0, 118]	GT GA	1	129.15	33.32	[0, 0, 0, 118]	GT GA	1	60	32.4533	[0, 0, 0, 55]	GT	1	45.6667	32.27	[0, 0, 0, 51]	GT	1
4	65573725	T	2	transcript	EPHA5	NM_001318761-transcript,NM_001281765-transcript,NM_001281766-transcript,NM_004439-transcript,NM_182472-transcript,NM_001281767-transcript	53.3333	31.5833	[0, 27, 0, 0]	TC	1	54.9333	32.5308	[0, 27, 0, 0]	TC	1	56	33.1625	[0, 27, 0, 0]	TC	1	41.6667	32.7967	[0, 33, 0, 0]	TC	1	48	31.9367	[0, 34, 0, 0]	TC	1
4	68376302	C	2	-	-	-	2	32.6667	[0, 0, 0, 2]	CT	1	2.06	33.6467	[0, 0, 0, 2]	CT	1	2.1	34.3	[0, 0, 0, 2]	CT	1	10.3333	33.7667	[0, 0, 0, 8]	CT	1	11.3333	33.24	[0, 0, 0, 6]	CT	1
4	68376343	T	2	-	-	-	2.33333	30.8333	[0, 2, 0, 0]	TC	1	2.40333	31.7583	[0, 2, 0, 0]	TC	1	2.45	32.375	[0, 2, 0, 0]	TC	1	13.3333	32.7567	[0, 12, 0, 0]	TC	1	16.6667	33.1067	[0, 10, 0, 0]	TC	1
4	68376350	A	2	-	-	-	2	31.5833	[0, 0, 1, 0]	AG	1	2.06	32.5308	[0, 0, 1, 0]	AG	1	2.1	33.1625	[0, 0, 1, 0]	AG	1	14.3333	33.4733	[0, 0, 14, 0]	AG	1	15.6667	32.68	[0, 0, 10, 0]	AG	1
4	68376585	C	2	-	-	-	12	32.1167	[0, 0, 15, 0]	CG	1	12.36	33.0802	[0, 0, 15, 0]	CG	1	12.6	33.7225	[0, 0, 15, 0]	CG	1	15	32.3567	[0, 0, 14, 0]	CG	1	32.6667	32.5533	[0, 0, 23, 0]	CG	1
4	68376598	C	2	-	-	-	27.6667	32.1	[0, 0, 0, 22]	CT	1	28.4967	33.063	[0, 0, 0, 22]	CT	1	29.05	33.705	[0, 0, 0, 22]	CT	1	20.6667	33.63	[0, 0, 0, 14]	CT	1	43	32.46	[0, 0, 0, 27]	CT	1
4	70518771	C	2	transcript,5UTR,exon	AMTN	NM_001286731-transcript,NM_212557-transcript,NM_001286731-5UTR,NM_212557-5UTR,NM_001286731-exon,NM_212557-exon	22.3333	33.1033	[0, 0, 0, 14]	CT	1	23.0033	34.0964	[0, 0, 0, 14]	CT	1	23.45	34.7585	[0, 0, 0, 14]	CT	1	4.66667	34.3767	[0, 0, 0, 4]	CT	1	4.33333	32.6667	[0, 0, 0, 3]	CT	1
4	73125289	T	2	transcript,CDS,exon	ANKRD17	NM_001286771-transcript,NM_015574-transcript,NM_032217-transcript,NM_198889-transcript,NM_001286771-CDS,NM_015574-CDS,NM_032217-CDS,NM_198889-CDS,NM_001286771-exon,NM_015574-exon,NM_032217-exon,NM_198889-exon	8.66667	32.06	[0, 12, 0, 0]	TC	1	8.92667	33.0218	[0, 12, 0, 0]	TC	1	9.1	33.663	[0, 12, 0, 0]	TC	1	6	32.5833	[0, 4, 0, 0]	TC	1	5.33333	33	[0, 8, 0, 0]	TC	1
4	76159646	C	2	3UTR,exon,transcript	SCARB2	NM_001204255-3UTR,NM_005506-3UTR,NM_001204255-exon,NM_005506-exon,NM_001204255-transcript,NM_005506-transcript	7	31.6967	[0, 0, 0, 8]	CT	1	7.21	32.6476	[0, 0, 0, 8]	CT	1	7.35	33.2815	[0, 0, 0, 8]	CT	1	9	32.5	[0, 0, 0, 4]	CT	1	8.33333	31.9467	[0, 0, 0, 5]	CT	1
4	76159678	T	2	3UTR,exon,transcript	SCARB2	NM_001204255-3UTR,NM_005506-3UTR,NM_001204255-exon,NM_005506-exon,NM_001204255-transcript,NM_005506-transcript	19	31.64	[0, 16, 0, 0]	TC	1	19.57	32.5892	[0, 16, 0, 0]	TC	1	19.95	33.222	[0, 16, 0, 0]	TC	1	13	32.6533	[0, 5, 0, 0]	TC	1	14	32.33	[0, 11, 0, 0]	TC	1
4	76159933	T	2	3UTR,exon,transcript	SCARB2	NM_001204255-3UTR,NM_005506-3UTR,NM_001204255-exon,NM_005506-exon,NM_001204255-transcript,NM_005506-transcript	15.6667	32.2733	[14, 0, 0, 0]	TA	1	16.1367	33.2415	[14, 0, 0, 0]	TA	1	16.45	33.887	[14, 0, 0, 0]	TA	1	4.66667	33.2433	[3, 0, 0, 0]	TA	1	3.33333	32.1833	[4, 0, 0, 0]	TA	1
4	76739009	G	2	transcript,CDS,exon	SHROOM3	NM_020859-transcript,NM_020859-CDS,NM_020859-exon	3.66667	31.4433	[0, 2, 0, 0]	GC	1	3.77667	32.3866	[0, 2, 0, 0]	GC	1	3.85	33.0155	[0, 2, 0, 0]	GC	1	4	32.4167	[0, 2, 0, 0]	GC	1	6.33333	31.98	[0, 5, 0, 0]	GC	1
4	76739578	C	2	transcript,CDS,exon	SHROOM3	NM_020859-transcript,NM_020859-CDS,NM_020859-exon	2	31.5	[0, 0, 2, 0]	CG	1	2.06	32.445	[0, 0, 2, 0]	CG	1	2.1	33.075	[0, 0, 2, 0]	CG	1	3.66667	32.3167	[0, 0, 4, 0]	CG	1	3	32.0233	[0, 0, 1, 0]	CG	1
4	82423591	T	2	3UTR,exon,transcript	HNRNPDL	NM_001207000-3UTR,NM_031372-3UTR,NM_001207000-exon,NM_031372-exon,NR_003249-exon,NM_001207000-transcript,NM_031372-transcript,NR_003249-transcript	6	31.8667	[0, 7, 0, 0]	TC	1	6.18	32.8227	[0, 7, 0, 0]	TC	1	6.3	33.46	[0, 7, 0, 0]	TC	1	2.33333	33.3333	[0, 4, 0, 0]	TC	1	3	32.2233	[0, 3, 0, 0]	TC	1
4	82867191	A	2	transcript,CDS,exon	SEC31A	NM_001077207-transcript,NM_001077206-transcript,NM_001077208-transcript,NM_001191049-transcript,NM_001300744-transcript,NM_001300745-transcript,NM_001318119-transcript,NM_016211-transcript,NM_001318120-transcript,NM_001077206-CDS,NM_001077207-CDS,NM_001077208-CDS,NM_001191049-CDS,NM_001300744-CDS,NM_001300745-CDS,NM_001318119-CDS,NM_001318120-CDS,NM_016211-CDS,NM_001077206-exon,NM_001077207-exon,…	19	32.33	[0, 0, 0, 19]	AT	1	19.57	33.2999	[0, 0, 0, 19]	AT	1	19.95	33.9465	[0, 0, 0, 19]	AT	1	8	32.9867	[0, 0, 0, 6]	AT	1	7.66667	32.0133	[0, 0, 0, 10]	AT	1
4	87892675	C	2	-	-	-	94	31.74	[0, 0, 0, 92]	CT	1	96.82	32.6922	[0, 0, 0, 92]	CT	1	98.7	33.327	[0, 0, 0, 92]	CT	1	7	34.2433	[0, 0, 0, 10]	CT	1	5.33333	32.5867	[0, 0, 0, 5]	CT	1
4	87892676	T	2	-	-	-	91	31.7133	[0, 81, 0, 0]	TC	1	93.73	32.6647	[0, 81, 0, 0]	TC	1	95.55	33.299	[0, 81, 0, 0]	TC	1	7	33.8767	[0, 10, 0, 0]	TC	1	5.33333	32.5833	[0, 4, 0, 0]	TC	1
4	87892756	T	2	-	-	-	78	31.43	[0, 70, 0, 0]	TC	1	80.34	32.3729	[0, 70, 0, 0]	TC	1	81.9	33.0015	[0, 70, 0, 0]	TC	1	10.6667	33.5033	[0, 14, 0, 0]	TC	1	8.33333	32.72	[0, 9, 0, 0]	TC	1
4	87892768	C	2	-	-	-	85	31.5633	[0, 0, 0, 86]	CT	1	87.55	32.5102	[0, 0, 0, 86]	CT	1	89.25	33.1415	[0, 0, 0, 86]	CT	1	13	33.33	[0, 0, 0, 17]	CT	1	9	32.81	[0, 0, 0, 10]	CT	1
4	87892770	G	2	-	-	-	7	31.5567	[1, 0, 0, 0]	GA	1	7.21	32.5034	[1, 0, 0, 0]	GA	1	7.35	33.1345	[1, 0, 0, 0]	GA	1	6	30.39	[6, 0, 0, 0]	GA	1	2.33333	30	[2, 0, 0, 0]	GA	1
4	87892906	G	2	-	-	-	30	32.2267	[0, 21, 0, 0]	GC	1	30.9	33.1935	[0, 21, 0, 0]	GC	1	31.5	33.838	[0, 21, 0, 0]	GC	1	6.33333	34.0933	[0, 8, 0, 0]	GC	1	10.3333	32.1533	[0, 12, 0, 0]	GC	1
4	94667298	G	2	transcript,exon,3UTR	PDLIM5	NM_001256425-transcript,NM_001256426-transcript,NM_001011513-transcript,NM_001256427-transcript,NM_001256428-transcript,NM_006457-transcript,NM_001011513-exon,NM_001256428-exon,NM_006457-exon,NM_001256425-exon,NM_001256426-exon,NM_001011513-3UTR,NM_001256428-3UTR,NM_006457-3UTR,NM_001256425-3UTR,NM_001256426-3UTR,NM_001256427-exon,NM_001256427-3UTR	8	31.3833	[0, 9, 0, 0]	GC	1	8.24	32.3248	[0, 9, 0, 0]	GC	1	8.4	32.9525	[0, 9, 0, 0]	GC	1	8.66667	32.4733	[0, 4, 0, 0]	GC	1	9.66667	32.1033	[0, 9, 0, 0]	GC	1
4	106247274	G	2	transcript,CDS,exon	TBCK	NM_001163435-transcript,NM_001163437-transcript,NM_001290768-transcript,NM_033115-transcript,NM_001163436-transcript,NM_001163435-CDS,NM_001163436-CDS,NM_001163437-CDS,NM_001290768-CDS,NM_033115-CDS,NM_001163435-exon,NM_001163436-exon,NM_001163437-exon,NM_001290768-exon,NM_033115-exon	4.33333	31.86	[0, 3, 0, 0]	GC	1	4.46333	32.8158	[0, 3, 0, 0]	GC	1	4.55	33.453	[0, 3, 0, 0]	GC	1	1.66667	31.3333	[0, 2, 0, 0]	GC	1	2	32.5	[0, 1, 0, 0]	GC	1
4	107720144	T	2	transcript,CDS,exon	PAPSS1	NM_005443-transcript,NM_005443-CDS,NM_005443-exon	7	32.2267	[0, 4, 0, 0]	TC	1	7.21	33.1935	[0, 4, 0, 0]	TC	1	7.35	33.838	[0, 4, 0, 0]	TC	1	2.33333	32.7767	[0, 3, 0, 0]	TC	1	3	32.6667	[0, 4, 0, 0]	TC	1
4	112457621	G	2	-	-	-	2	32.61	[0, 1, 0, 0]	GC	1	2.06	33.5883	[0, 1, 0, 0]	GC	1	2.1	34.2405	[0, 1, 0, 0]	GC	1	2.33333	32.89	[0, 1, 0, 0]	GC	1	1.33333	32.8333	[0, 1, 0, 0]	GC	1
4	112457644	T	2	-	-	-	2	30.5	[0, 0, 2, 0]	TG	1	2.06	31.415	[0, 0, 2, 0]	TG	1	2.1	32.025	[0, 0, 2, 0]	TG	1	3	33.2333	[0, 0, 2, 0]	TG	1	1.33333	32.8333	[0, 0, 1, 0]	TG	1
4	112457660	T	2	-	-	-	2.66667	32.25	[0, 2, 0, 0]	TC	1	2.74667	33.2175	[0, 2, 0, 0]	TC	1	2.8	33.8625	[0, 2, 0, 0]	TC	1	3.33333	32.9667	[0, 2, 0, 0]	TC	1	1.33333	32	[0, 2, 0, 0]	TC	1
4	118316193	T	2	transcript,CDS,exon	PRSS12	NM_003619-transcript,NM_003619-CDS,NM_003619-exon	33	31.6433	[0, 16, 0, 0]	TC	1	33.99	32.5926	[0, 16, 0, 0]	TC	1	34.65	33.2255	[0, 16, 0, 0]	TC	1	19.3333	32.4267	[0, 12, 0, 0]	TC	1	7.66667	31.8367	[0, 6, 0, 0]	TC	1
4	118815641	A	2	transcript,CDS,exon	SEC24D	NM_001318066-transcript,NM_014822-transcript,NM_001318066-CDS,NM_014822-CDS,NM_001318066-exon,NM_014822-exon	4.33333	31.25	[0, 2, 0, 0]	AC	1	4.46333	32.1875	[0, 2, 0, 0]	AC	1	4.55	32.8125	[0, 2, 0, 0]	AC	1	5.33333	32.1667	[0, 6, 0, 0]	AC	1	6	32	[0, 6, 0, 0]	AC	1
4	122894207	T	2	transcript,exon,3UTR&transcript	FGF2&NUDT6	NM_002006-transcript,NM_001361665-transcript,NM_001361665-exon,NM_002006-exon,NM_001361665-3UTR,NM_002006-3UTR&NM_007083-transcript,NM_198041-transcript	7.66667	31.29	[0, 4, 0, 0]	TC	1	7.89667	32.2287	[0, 4, 0, 0]	TC	1	8.05	32.8545	[0, 4, 0, 0]	TC	1	1.33333	32	[0, 1, 0, 0]	TC	1	2.66667	31.4433	[0, 3, 0, 0]	TC	1
4	122894969	T	2	transcript,exon,3UTR&transcript	FGF2&NUDT6	NM_002006-transcript,NM_001361665-transcript,NM_001361665-exon,NM_002006-exon,NM_001361665-3UTR,NM_002006-3UTR&NM_007083-transcript,NM_198041-transcript	12.3333	30.39	[0, 1, 0, 0]	TC	1	12.7033	31.3017	[0, 1, 0, 0]	TC	1	12.95	31.9095	[0, 1, 0, 0]	TC	1	7	30.62	[0, 4, 0, 0]	TC	1	6.66667	30.46	[0, 8, 0, 0]	TC	1
4	125448717	G	2	transcript,CDS,exon	FAT4	NM_001291285-transcript,NM_001291303-transcript,NM_024582-transcript,NM_001291285-CDS,NM_001291303-CDS,NM_024582-CDS,NM_001291285-exon,NM_001291303-exon,NM_024582-exon	3.66667	32	[0, 2, 0, 0]	GC	1	3.77667	32.96	[0, 2, 0, 0]	GC	1	3.85	33.6	[0, 2, 0, 0]	GC	1	1.33333	33	[0, 1, 0, 0]	GC	1	1.66667	32.3333	[0, 1, 0, 0]	GC	1
4	139115039	G	2	transcript	ELF2	NM_001331036-transcript,NM_201999-transcript,NM_001371324-transcript,NM_001371336-transcript,NM_001371337-transcript,NM_001371338-transcript,NM_001371339-transcript	14.3333	31.5067	[0, 10, 0, 0]	GC	1	14.7633	32.4519	[0, 10, 0, 0]	GC	1	15.05	33.082	[0, 10, 0, 0]	GC	1	14.3333	32.66	[0, 10, 0, 0]	GC	1	21	32.12	[0, 14, 0, 0]	GC	1
4	139509592	T	2	transcript,3UTR,exon	SETD7	NM_001306199-transcript,NM_030648-3UTR,NM_030648-exon,NM_030648-transcript	15.6667	31.37	[0, 10, 0, 0]	TC	1	16.1367	32.3111	[0, 10, 0, 0]	TC	1	16.45	32.9385	[0, 10, 0, 0]	TC	1	8.66667	32.0533	[0, 7, 0, 0]	TC	1	6.66667	32.2233	[0, 4, 0, 0]	TC	1
4	140622843	G	2	exon,transcript,CDS	TBC1D9	NM_015130-exon,NM_015130-transcript,NM_015130-CDS	1.66667	31.11	[1, 0, 0, 0]	GA	1	1.71667	32.0433	[1, 0, 0, 0]	GA	1	1.75	32.6655	[1, 0, 0, 0]	GA	1	1.66667	33.3333	[2, 0, 0, 0]	GA	1	4	31.5867	[3, 0, 0, 0]	GA	1
4	140676972	C	2	transcript,CDS,exon	TBC1D9	NM_015130-transcript,NM_015130-CDS,NM_015130-exon	15	32.26	[0, 0, 0, 10]	CT	1	15.45	33.2278	[0, 0, 0, 10]	CT	1	15.75	33.873	[0, 0, 0, 10]	CT	1	5.33333	31.8333	[0, 0, 0, 8]	CT	1	2	32.2233	[0, 0, 0, 3]	CT	1
4	140679166	A	2	transcript,CDS,exon	TBC1D9	NM_015130-transcript,NM_015130-CDS,NM_015130-exon	9.66667	31.0333	[0, 0, 6, 0]	AG	1	9.95667	31.9643	[0, 0, 6, 0]	AG	1	10.15	32.585	[0, 0, 6, 0]	AG	1	3.66667	32.0467	[0, 0, 7, 0]	AG	1	5.33333	33.2067	[0, 0, 1, 0]	AG	1
4	145375957	G	2	-	-	-	5.66667	32.0233	[3, 0, 0, 0]	GA	1	5.83667	32.984	[3, 0, 0, 0]	GA	1	5.95	33.6245	[3, 0, 0, 0]	GA	1	7.33333	33.0267	[2, 0, 0, 0]	GA	1	6.33333	33.14	[3, 0, 0, 0]	GA	1
4	145375994	T	2	-	-	-	16.6667	31.95	[0, 0, 16, 0]	TG	1	17.1667	32.9085	[0, 0, 16, 0]	TG	1	17.5	33.5475	[0, 0, 16, 0]	TG	1	26.6667	33.3567	[0, 0, 27, 0]	TG	1	31.6667	32.55	[0, 0, 32, 0]	TG	1
4	145376004	A	2	-	-	-	18.3333	32.07	[0, 0, 19, 0]	AG	1	18.8833	33.0321	[0, 0, 19, 0]	AG	1	19.25	33.6735	[0, 0, 19, 0]	AG	1	27	33.3933	[0, 0, 28, 0]	AG	1	33.3333	32.7533	[0, 0, 34, 0]	AG	1
4	145376033	A	2	-	-	-	22	32.12	[0, 0, 0, 23]	AT	1	22.66	33.0836	[0, 0, 0, 23]	AT	1	23.1	33.726	[0, 0, 0, 23]	AT	1	28.6667	33.3967	[0, 0, 0, 27]	AT	1	32	32.66	[0, 0, 0, 33]	AT	1
4	145376182	C	2	-	-	-	16	31.5967	[0, 0, 9, 0]	CG	1	16.48	32.5446	[0, 0, 9, 0]	CG	1	16.8	33.1765	[0, 0, 9, 0]	CG	1	8.33333	33.4133	[0, 0, 5, 0]	CG	1	5.33333	32.1867	[0, 0, 9, 0]	CG	1
4	150285975	C	2	transcript,CDS,exon	LRBA	NM_001364905-transcript,NM_001367550-transcript,NM_001199282-transcript,NM_006726-transcript,NM_001199282-CDS,NM_001364905-CDS,NM_001367550-CDS,NM_006726-CDS,NM_001199282-exon,NM_001364905-exon,NM_001367550-exon,NM_006726-exon	12.3333	32.2067	[0, 0, 0, 16]	CT	1	12.7033	33.1729	[0, 0, 0, 16]	CT	1	12.95	33.817	[0, 0, 0, 16]	CT	1	7.66667	33.4267	[0, 0, 0, 1]	CT	1	9.66667	33.0233	[0, 0, 0, 11]	CT	1
4	153308180	G	2	transcript&exon,transcript	TRIM2&ANXA2P1	NM_001375517-transcript,NM_001351056-transcript,NM_001375513-transcript,NM_001375514-transcript,NM_001130067-transcript,NM_001375515-transcript,NM_001375525-transcript,NM_001351057-transcript,NM_001375488-transcript,NM_001375489-transcript,NM_001375490-transcript,NM_001375491-transcript,NM_001375512-transcript,NM_001375516-transcript,NM_001375519-transcript,NM_001375520-transcript,NM_001375522-tr…	7.66667	31.3533	[4, 0, 0, 0]	GA	1	7.89667	32.2939	[4, 0, 0, 0]	GA	1	8.05	32.921	[4, 0, 0, 0]	GA	1	4.66667	31.8333	[5, 0, 0, 0]	GA	1	13.6667	31.6467	[20, 0, 0, 0]	GA	1
4	157143886	T	2	transcript,CDS,exon	GLRB	NM_001166061-transcript,NM_000824-transcript,NM_001166060-transcript,NM_000824-CDS,NM_001166060-CDS,NM_001166061-CDS,NM_000824-exon,NM_001166060-exon,NM_001166061-exon	14.3333	32.2867	[0, 13, 0, 0]	TC	1	14.7633	33.2553	[0, 13, 0, 0]	TC	1	15.05	33.901	[0, 13, 0, 0]	TC	1	21.3333	33.4733	[0, 26, 0, 0]	TC	1	17.6667	33.1433	[0, 24, 0, 0]	TC	1
4	165342967	A	2	transcript,exon,3UTR	MSMO1	NM_001017369-transcript,NM_006745-transcript,NM_001017369-exon,NM_006745-exon,NM_001017369-3UTR,NM_006745-3UTR	13	31.5133	[0, 0, 14, 0]	AG	1	13.39	32.4587	[0, 0, 14, 0]	AG	1	13.65	33.089	[0, 0, 14, 0]	AG	1	5.33333	31.8933	[0, 0, 7, 0]	AG	1	4.33333	32.11	[0, 0, 5, 0]	AG	1
4	169096357	T	2	3UTR,exon,transcript	SH3RF1	NM_020870-3UTR,NM_020870-exon,NM_020870-transcript	4.33333	31.4567	[0, 5, 0, 0]	TC	1	4.46333	32.4004	[0, 5, 0, 0]	TC	1	4.55	33.0295	[0, 5, 0, 0]	TC	1	6	32.6533	[0, 6, 0, 0]	TC	1	2	31.3333	[0, 2, 0, 0]	TC	1
4	177360600	G	2	transcript,CDS,exon	NEIL3	NM_018248-transcript,NM_018248-CDS,NM_018248-exon	2	32.1667	[2, 0, 0, 0]	GA	1	2.06	33.1317	[2, 0, 0, 0]	GA	1	2.1	33.775	[2, 0, 0, 0]	GA	1	1.33333	34.8333	[1, 0, 0, 0]	GA	1	2	31.8333	[2, 0, 0, 0]	GA	1
4	182816780	A	2	-	-	-	10.6667	32.3733	[0, 10, 0, 0]	AC	1	10.9867	33.3445	[0, 10, 0, 0]	AC	1	11.2	33.992	[0, 10, 0, 0]	AC	1	2.66667	31.3667	[0, 2, 0, 0]	AC	1	1.33333	31.5	[0, 1, 0, 0]	AC	1
4	182817391	A	2	-	-	-	10.6667	31.78	[0, 0, 9, 0]	AG	1	10.9867	32.7334	[0, 0, 9, 0]	AG	1	11.2	33.369	[0, 0, 9, 0]	AG	1	4	34.11	[0, 0, 1, 0]	AG	1	1.66667	32.11	[0, 0, 1, 0]	AG	1
4	182890517	T	2	3UTR,exon,transcript	DCTD	NM_001012732-3UTR,NM_001351743-3UTR,NM_001351744-3UTR,NM_001351745-3UTR,NM_001351747-3UTR,NM_001351748-3UTR,NM_001351750-3UTR,NM_001351753-3UTR,NM_001921-3UTR,NM_001012732-exon,NM_001351743-exon,NM_001351744-exon,NM_001351745-exon,NM_001351747-exon,NM_001351748-exon,NM_001351750-exon,NM_001351753-exon,NM_001921-exon,NM_001351743-transcript,NM_001351744-transcript,NM_001351745-transcript,NM_001351…	5.33333	31.0933	[0, 6, 0, 0]	TC	1	5.49333	32.0261	[0, 6, 0, 0]	TC	1	5.6	32.648	[0, 6, 0, 0]	TC	1	3.66667	31.5	[0, 2, 0, 0]	TC	1	4	31.4767	[0, 3, 0, 0]	TC	1
4	182890893	C	2	3UTR,exon,transcript	DCTD	NM_001012732-3UTR,NM_001351743-3UTR,NM_001351744-3UTR,NM_001351745-3UTR,NM_001351747-3UTR,NM_001351748-3UTR,NM_001351750-3UTR,NM_001351753-3UTR,NM_001921-3UTR,NM_001012732-exon,NM_001351743-exon,NM_001351744-exon,NM_001351745-exon,NM_001351747-exon,NM_001351748-exon,NM_001351750-exon,NM_001351753-exon,NM_001921-exon,NM_001351743-transcript,NM_001351744-transcript,NM_001351745-transcript,NM_001351…	43.6667	31.9	[0, 0, 0, 39]	CT	1	44.9767	32.857	[0, 0, 0, 39]	CT	1	45.85	33.495	[0, 0, 0, 39]	CT	1	15.6667	33.0833	[0, 0, 0, 20]	CT	1	20.3333	32.8867	[0, 0, 0, 17]	CT	1
4	182891148	T	2	3UTR,exon,transcript	DCTD	NM_001012732-3UTR,NM_001351743-3UTR,NM_001351744-3UTR,NM_001351745-3UTR,NM_001351747-3UTR,NM_001351748-3UTR,NM_001351750-3UTR,NM_001351753-3UTR,NM_001921-3UTR,NM_001012732-exon,NM_001351743-exon,NM_001351744-exon,NM_001351745-exon,NM_001351747-exon,NM_001351748-exon,NM_001351750-exon,NM_001351753-exon,NM_001921-exon,NM_001351743-transcript,NM_001351744-transcript,NM_001351745-transcript,NM_001351…	18	32.4633	[0, 17, 0, 0]	TC	1	18.54	33.4372	[0, 17, 0, 0]	TC	1	18.9	34.0865	[0, 17, 0, 0]	TC	1	25.3333	33.1333	[0, 29, 0, 0]	TC	1	28.6667	32.8167	[0, 21, 0, 0]	TC	1
4	182894535	A	2	transcript,CDS,exon	DCTD	NM_001351743-transcript,NM_001351744-transcript,NM_001351745-transcript,NM_001351747-transcript,NM_001012732-transcript,NM_001351748-transcript,NM_001351750-transcript,NM_001351753-transcript,NM_001921-transcript,NM_001012732-CDS,NM_001351743-CDS,NM_001351744-CDS,NM_001351745-CDS,NM_001351747-CDS,NM_001351748-CDS,NM_001351750-CDS,NM_001351753-CDS,NM_001921-CDS,NM_001012732-exon,NM_001351743-exon,…	30	31.7867	[0, 0, 18, 0]	AG	1	30.9	32.7403	[0, 0, 18, 0]	AG	1	31.5	33.376	[0, 0, 18, 0]	AG	1	20.6667	33.0067	[0, 0, 28, 0]	AG	1	23.3333	32.7167	[0, 0, 24, 0]	AG	1
4	182916950	C	2	transcript,5UTR,exon	DCTD	NM_001351743-transcript,NM_001351744-transcript,NM_001351745-transcript,NM_001351747-transcript,NM_001012732-transcript,NM_001351748-transcript,NM_001351750-transcript,NM_001351753-transcript,NM_001921-transcript,NM_001351743-5UTR,NM_001351744-5UTR,NM_001351745-5UTR,NM_001351747-5UTR,NM_001351743-exon,NM_001351744-exon,NM_001351745-exon,NM_001351747-exon	3.33333	32.01	[0, 0, 0, 3]	CT	1	3.43333	32.9703	[0, 0, 0, 3]	CT	1	3.5	33.6105	[0, 0, 0, 3]	CT	1	2.66667	35.14	[0, 0, 0, 1]	CT	1	5.66667	32.7567	[0, 0, 0, 5]	CT	1
4	184694610	C	2	transcript,CDS,exon&3UTR,exon,transcript	PRIMPOL&CENPU	NM_001300767-transcript,NM_001300768-transcript,NM_001345891-transcript,NM_001345892-transcript,NM_001345893-transcript,NM_001345894-transcript,NM_001345895-transcript,NM_001345896-transcript,NM_001345897-transcript,NM_001345898-transcript,NM_001345899-transcript,NM_001345900-transcript,NM_001345901-transcript,NM_152683-transcript,NR_144312-transcript,NR_144313-transcript,NR_144314-transcript,NM_…	2.33333	31.1333	[1, 0, 0, 0]	CA	1	2.40333	32.0673	[1, 0, 0, 0]	CA	1	2.45	32.69	[1, 0, 0, 0]	CA	1	2	33	[4, 0, 0, 0]	CA	1	2.33333	32.22	[1, 0, 0, 0]	CA	1
4	185161245	G	2	3UTR,exon,transcript	CFAP97	NM_020827-3UTR,NM_020827-exon,NM_020827-transcript	12	32.1033	[0, 10, 0, 0]	GC	1	12.36	33.0664	[0, 10, 0, 0]	GC	1	12.6	33.7085	[0, 10, 0, 0]	GC	1	7.33333	32.91	[0, 5, 0, 0]	GC	1	5.66667	33.0967	[0, 8, 0, 0]	GC	1
4	185190485	T	2	transcript,CDS,exon	CFAP97	NM_020827-transcript,NM_001292033-transcript,NM_001292033-CDS,NM_020827-CDS,NM_001292033-exon,NM_020827-exon	26.3333	31.6667	[0, 21, 0, 0]	TC	1	27.1233	32.6167	[0, 21, 0, 0]	TC	1	27.65	33.25	[0, 21, 0, 0]	TC	1	15.6667	33.5433	[0, 19, 0, 0]	TC	1	16.6667	32.76	[0, 20, 0, 0]	TC	1
4	186153679	A	2	transcript,CDS,exon	FAM149A	NM_001367768-transcript,NM_001006655-transcript,NM_001350178-transcript,NM_001350179-transcript,NM_015398-transcript,NM_001006655-CDS,NM_001350178-CDS,NM_001350179-CDS,NM_001367768-CDS,NM_015398-CDS,NM_001006655-exon,NM_001350178-exon,NM_001350179-exon,NM_001367768-exon,NM_015398-exon	2.33333	31.7233	[0, 0, 2, 0]	AG	1	2.40333	32.675	[0, 0, 2, 0]	AG	1	2.45	33.3095	[0, 0, 2, 0]	AG	1	4.66667	32.75	[0, 0, 4, 0]	AG	1	2	32.6667	[0, 0, 2, 0]	AG	1
4	186157631	A	2	transcript,CDS,exon	FAM149A	NM_001367768-transcript,NM_001006655-transcript,NM_001350178-transcript,NM_001350179-transcript,NM_015398-transcript,NM_001006655-CDS,NM_001350178-CDS,NM_001350179-CDS,NM_001367768-CDS,NM_015398-CDS,NM_001006655-exon,NM_001350178-exon,NM_001350179-exon,NM_001367768-exon,NM_015398-exon	4	31.5667	[0, 0, 5, 0]	AG	1	4.12	32.5137	[0, 0, 5, 0]	AG	1	4.2	33.145	[0, 0, 5, 0]	AG	1	3	32.61	[0, 0, 2, 0]	AG	1	4	32.2833	[0, 0, 4, 0]	AG	1
4	186598052	C	2	transcript,CDS,exon	FAT1	NM_005245-transcript,NM_005245-CDS,NM_005245-exon	42.3333	32.1967	[0, 0, 35, 0]	CG	1	43.6033	33.1626	[0, 0, 35, 0]	CG	1	44.45	33.8065	[0, 0, 35, 0]	CG	1	46	32.9767	[0, 0, 42, 0]	CG	1	33.6667	32.6133	[0, 0, 42, 0]	CG	1
4	186706638	T	2	transcript,CDS,exon	FAT1	NM_005245-transcript,NM_005245-CDS,NM_005245-exon	6.66667	32.3967	[0, 5, 0, 0]	TC	1	6.86667	33.3686	[0, 5, 0, 0]	TC	1	7	34.0165	[0, 5, 0, 0]	TC	1	1.66667	33.1667	[0, 2, 0, 0]	TC	1	2	32.4167	[0, 1, 0, 0]	TC	1
4	186707244	C	2	transcript,CDS,exon	FAT1	NM_005245-transcript,NM_005245-CDS,NM_005245-exon	11.3333	31.0867	[0, 0, 8, 0]	CG	1	11.6733	32.0193	[0, 0, 8, 0]	CG	1	11.9	32.641	[0, 0, 8, 0]	CG	1	1.66667	32.8333	[0, 0, 2, 0]	CG	1	2.66667	32.4733	[0, 0, 3, 0]	CG	1
4	186707986	G	2	transcript,CDS,exon	FAT1	NM_005245-transcript,NM_005245-CDS,NM_005245-exon	2.66667	32.9433	[0, 1, 0, 0]	GC	1	2.74667	33.9316	[0, 1, 0, 0]	GC	1	2.8	34.5905	[0, 1, 0, 0]	GC	1	2	32.89	[0, 2, 0, 0]	GC	1	2	31.5567	[0, 2, 0, 0]	GC	1
5	311363	T	2	transcript,CDS,exon$transcript	PDCD6$PDCD6-AHRR	NM_001267557-transcript,NM_001267558-transcript,NM_001267556-transcript,NM_001267559-transcript,NM_013232-transcript,NM_001267556-CDS,NM_001267557-CDS,NM_001267558-CDS,NM_013232-CDS,NM_001267556-exon,NM_001267557-exon,NM_001267558-exon,NM_013232-exon$NR_165159-transcript,NR_165163-transcript	57.3333	31.7733	[0, 47, 0, 0]	TC	1	59.0533	32.7265	[0, 47, 0, 0]	TC	1	60.2	33.362	[0, 47, 0, 0]	TC	1	43	33.0967	[0, 33, 0, 0]	TC	1	49.6667	32.39	[0, 53, 0, 0]	TC	1
5	471379	T	2	exon,transcript$3UTR,exon,transcript	PP7080$SLC9A3	NR_024158-exon,NR_024158-transcript$NM_001284351-3UTR,NM_004174-3UTR,NM_001284351-exon,NM_004174-exon,NM_001284351-transcript,NM_004174-transcript	10.3333	31.9567	[0, 9, 0, 0]	TC	1	10.6433	32.9154	[0, 9, 0, 0]	TC	1	10.85	33.5545	[0, 9, 0, 0]	TC	1	6.66667	33.4667	[0, 7, 0, 0]	TC	1	8.66667	32.09	[0, 10, 0, 0]	TC	1
5	476415	C	2	transcript,exon&transcript	SLC9A3-AS1&SLC9A3	NR_125375-transcript,NR_125375-exon&NM_001284351-transcript,NM_004174-transcript	3	32.5	[0, 0, 2, 0]	CG	1	3.09	33.475	[0, 0, 2, 0]	CG	1	3.15	34.125	[0, 0, 2, 0]	CG	1	3.66667	32.8	[0, 0, 1, 0]	CG	1	3	32.36	[0, 0, 3, 0]	CG	1
5	480394	A	2	transcript,exon&transcript	SLC9A3-AS1&SLC9A3	NR_125375-transcript,NR_125375-exon&NM_001284351-transcript,NM_004174-transcript	12.3333	32.28	[0, 0, 8, 0]	AG	1	12.7033	33.2484	[0, 0, 8, 0]	AG	1	12.95	33.894	[0, 0, 8, 0]	AG	1	9.66667	33.82	[0, 0, 8, 0]	AG	1	7.33333	33.2433	[0, 0, 6, 0]	AG	1
5	6378501	G	2	transcript,exon,5UTR	MED10	NM_032286-transcript,NM_032286-exon,NM_032286-5UTR	13.3333	32.25	[0, 8, 0, 0]	GC	1	13.7333	33.2175	[0, 8, 0, 0]	GC	1	14	33.8625	[0, 8, 0, 0]	GC	1	9.66667	33	[0, 11, 0, 0]	GC	1	11.6667	32.7767	[0, 8, 0, 0]	GC	1
5	9041812	T	2	3UTR,exon,transcript	SEMA5A	NM_003966-3UTR,NM_003966-exon,NM_003966-transcript	1.66667	31.3333	[0, 2, 0, 0]	TC	1	1.71667	32.2733	[0, 2, 0, 0]	TC	1	1.75	32.9	[0, 2, 0, 0]	TC	1	1.33333	34.5	[0, 1, 0, 0]	TC	1	2.66667	32.5	[0, 3, 0, 0]	TC	1
5	10250331	T	2	5UTR,exon,transcript	CCT5	NM_001306154-5UTR,NM_001306154-exon,NM_001306153-transcript,NM_001306154-transcript,NM_012073-5UTR,NM_012073-exon,NM_012073-transcript	9.33333	32.01	[0, 9, 0, 0]	TC	1	9.61333	32.9703	[0, 9, 0, 0]	TC	1	9.8	33.6105	[0, 9, 0, 0]	TC	1	1	33.6667	[0, 1, 0, 0]	TC	1	4	33.18	[0, 2, 0, 0]	TC	1
5	10254705	A	2	transcript,CDS,exon	CCT5	NM_001306153-transcript,NM_001306154-transcript,NM_012073-transcript,NM_001306155-transcript,NM_001306156-transcript,NM_001306153-CDS,NM_001306156-CDS,NM_012073-CDS,NM_001306153-exon,NM_001306156-exon,NM_012073-exon	23.3333	32.4633	[0, 0, 14, 0]	AG	1	24.0333	33.4372	[0, 0, 14, 0]	AG	1	24.5	34.0865	[0, 0, 14, 0]	AG	1	2.33333	33.25	[0, 0, 1, 0]	AG	1	3.66667	32.8667	[0, 0, 3, 0]	AG	1
5	10256049	T	2	transcript,CDS,exon	CCT5	NM_001306153-transcript,NM_001306154-transcript,NM_012073-transcript,NM_001306155-transcript,NM_001306156-transcript,NM_001306153-CDS,NM_001306154-CDS,NM_001306155-CDS,NM_001306156-CDS,NM_012073-CDS,NM_001306153-exon,NM_001306154-exon,NM_001306155-exon,NM_001306156-exon,NM_012073-exon	111	31.87	[0, 95, 0, 0]	TC	1	114.33	32.8261	[0, 95, 0, 0]	TC	1	116.55	33.4635	[0, 95, 0, 0]	TC	1	72.6667	32.8833	[0, 79, 0, 0]	TC	1	73.6667	32.28	[0, 68, 0, 0]	TC	1
5	10264850	A	2	transcript,exon,3UTR	CCT5	NM_001306153-transcript,NM_001306154-transcript,NM_012073-transcript,NM_001306155-transcript,NM_001306156-transcript,NM_012073-exon,NM_001306153-exon,NM_001306154-exon,NM_001306155-exon,NM_001306156-exon,NM_012073-3UTR,NM_001306153-3UTR,NM_001306154-3UTR,NM_001306155-3UTR,NM_001306156-3UTR	21.3333	31.3333	[0, 0, 12, 0]	AG	1	21.9733	32.2733	[0, 0, 12, 0]	AG	1	22.4	32.9	[0, 0, 12, 0]	AG	1	3.66667	32.5	[0, 0, 2, 0]	AG	1	4	32.0567	[0, 0, 4, 0]	AG	1
5	10264964	C	2	transcript,exon,3UTR	CCT5	NM_001306153-transcript,NM_001306154-transcript,NM_012073-transcript,NM_001306155-transcript,NM_001306156-transcript,NM_012073-exon,NM_001306153-exon,NM_001306154-exon,NM_001306155-exon,NM_001306156-exon,NM_012073-3UTR,NM_001306153-3UTR,NM_001306154-3UTR,NM_001306155-3UTR,NM_001306156-3UTR	15	31.65	[0, 0, 0, 6]	CT	1	15.45	32.5995	[0, 0, 0, 6]	CT	1	15.75	33.2325	[0, 0, 0, 6]	CT	1	1.66667	31.6667	[0, 0, 0, 1]	CT	1	3	33.7233	[0, 0, 0, 4]	CT	1
5	10265350	G	2	transcript,exon,3UTR	CCT5	NM_001306153-transcript,NM_001306154-transcript,NM_012073-transcript,NM_001306155-transcript,NM_001306156-transcript,NM_012073-exon,NM_001306153-exon,NM_001306154-exon,NM_001306155-exon,NM_001306156-exon,NM_012073-3UTR,NM_001306153-3UTR,NM_001306154-3UTR,NM_001306155-3UTR,NM_001306156-3UTR	2.33333	31.3333	[2, 0, 0, 0]	GA	1	2.40333	32.2733	[2, 0, 0, 0]	GA	1	2.45	32.9	[2, 0, 0, 0]	GA	1	2	32.75	[1, 0, 0, 0]	GA	1	3	31.7333	[3, 0, 0, 0]	GA	1
5	10265376	A	2	transcript,exon,3UTR	CCT5	NM_001306153-transcript,NM_001306154-transcript,NM_012073-transcript,NM_001306155-transcript,NM_001306156-transcript,NM_012073-exon,NM_001306153-exon,NM_001306154-exon,NM_001306155-exon,NM_001306156-exon,NM_012073-3UTR,NM_001306153-3UTR,NM_001306154-3UTR,NM_001306155-3UTR,NM_001306156-3UTR	1.66667	30.89	[0, 0, 3, 0]	AG	1	1.71667	31.8167	[0, 0, 3, 0]	AG	1	1.75	32.4345	[0, 0, 3, 0]	AG	1	2	32.5567	[0, 0, 2, 0]	AG	1	2.66667	32.1667	[0, 0, 3, 0]	AG	1
5	16673866	C	2	transcript,CDS,exon	MYO10	NM_012334-transcript,NM_012334-CDS,NM_012334-exon	9.66667	31.8233	[0, 0, 9, 0]	CG	1	9.95667	32.778	[0, 0, 9, 0]	CG	1	10.15	33.4145	[0, 0, 9, 0]	CG	1	2.33333	33.3333	[0, 0, 2, 0]	CG	1	4.33333	32.6433	[0, 0, 6, 0]	CG	1
5	16794807	G	2	transcript,CDS,exon	MYO10	NM_012334-transcript,NM_012334-CDS,NM_012334-exon	3.66667	31.7467	[1, 0, 0, 0]	GA	1	3.77667	32.6991	[1, 0, 0, 0]	GA	1	3.85	33.334	[1, 0, 0, 0]	GA	1	3.66667	33.51	[1, 0, 0, 0]	GA	1	3	33.3667	[2, 0, 0, 0]	GA	1
5	25909424	C	2	-	-	-	3	31.5	[4, 0, 0, 0]	CA	1	3.09	32.445	[4, 0, 0, 0]	CA	1	3.15	33.075	[4, 0, 0, 0]	CA	1	4.33333	33.3867	[6, 0, 0, 0]	CA	1	6.66667	33.33	[5, 0, 0, 0]	CA	1
5	25909440	A	2	-	-	-	4.33333	32.7933	[0, 0, 8, 0]	AG	1	4.46333	33.7771	[0, 0, 8, 0]	AG	1	4.55	34.433	[0, 0, 8, 0]	AG	1	5.66667	33.0233	[0, 0, 5, 0]	AG	1	6.33333	32.8933	[0, 0, 4, 0]	AG	1
5	25909969	A	2	-	-	-	4.33333	32.2233	[0, 0, 6, 0]	AG	1	4.46333	33.19	[0, 0, 6, 0]	AG	1	4.55	33.8345	[0, 0, 6, 0]	AG	1	3	33.2667	[0, 0, 1, 0]	AG	1	2	32.3333	[0, 0, 2, 0]	AG	1
5	25911023	T	2	-	-	-	4.66667	32.1267	[0, 3, 0, 0]	TC	1	4.80667	33.0905	[0, 3, 0, 0]	TC	1	4.9	33.733	[0, 3, 0, 0]	TC	1	5.66667	32.4667	[0, 2, 0, 0]	TC	1	3.66667	32.6167	[0, 2, 0, 0]	TC	1
5	32125321	C	2	3UTR,exon,transcript	GOLPH3	NM_022130-3UTR,NM_022130-exon,NM_022130-transcript	3.66667	33.2667	[2, 0, 0, 0]	CA	1	3.77667	34.2647	[2, 0, 0, 0]	CA	1	3.85	34.93	[2, 0, 0, 0]	CA	1	1	32.6667	[1, 0, 0, 0]	CA	1	2.66667	33.0833	[2, 0, 0, 0]	CA	1
5	33162206	C	2	-	-	-	88	31.9433	[40, 0, 0, 0]	CA	1	90.64	32.9016	[40, 0, 0, 0]	CA	1	92.4	33.5405	[40, 0, 0, 0]	CA	1	184.333	32.0633	[95, 0, 0, 0]	CA	1	188.333	31.8367	[79, 0, 0, 0]	CA	1
5	33162324	A	2	-	-	-	154.667	31.99	[0, 0, 73, 0]	AG	1	159.307	32.9497	[0, 0, 73, 0]	AG	1	162.4	33.5895	[0, 0, 73, 0]	AG	1	301	32.52	[0, 0, 171, 0]	AG	1	275.333	32.1333	[0, 0, 137, 0]	AG	1
5	33162521	T	2	-	-	-	6.66667	31.1033	[0, 0, 7, 0]	TG	1	6.86667	32.0364	[0, 0, 7, 0]	TG	1	7	32.6585	[0, 0, 7, 0]	TG	1	6.33333	31.7833	[0, 0, 2, 0]	TG	1	5.33333	31.0967	[0, 0, 6, 0]	TG	1
5	33526336	A	2	3UTR,exon,transcript	ADAMTS12	NM_001324512-3UTR,NM_030955-3UTR,NM_001324512-exon,NM_030955-exon,NM_001324512-transcript,NM_030955-transcript	17.3333	31.82	[0, 0, 0, 12]	AT	1	17.8533	32.7746	[0, 0, 0, 12]	AT	1	18.2	33.411	[0, 0, 0, 12]	AT	1	6.66667	32.7267	[0, 0, 0, 4]	AT	1	11	32.4433	[0, 0, 0, 15]	AT	1
5	35871088	G	2	transcript,CDS,exon	IL7R	NM_002185-transcript,NR_120485-transcript,NM_002185-CDS,NM_002185-exon,NR_120485-exon	6	31.9433	[1, 0, 0, 0]	GA	1	6.18	32.9016	[1, 0, 0, 0]	GA	1	6.3	33.5405	[1, 0, 0, 0]	GA	1	3	32.3333	[2, 0, 0, 0]	GA	1	4.33333	31.7067	[3, 0, 0, 0]	GA	1
5	35877724	A	2	transcript,exon,3UTR	IL7R	NM_002185-transcript,NR_120485-transcript,NM_002185-exon,NR_120485-exon,NM_002185-3UTR	8.66667	32.61	[0, 0, 0, 8]	AT	1	8.92667	33.5883	[0, 0, 0, 8]	AT	1	9.1	34.2405	[0, 0, 0, 8]	AT	1	2.66667	33.2	[0, 0, 0, 2]	AT	1	2	32	[0, 0, 0, 2]	AT	1
5	40834470	C	2	transcript	RPL37	NM_000997-transcript,NR_159993-transcript	10.3333	30.7867	[8, 0, 0, 1]	CA CT	1	10.6433	31.7103	[8, 0, 0, 1]	CA CT	1	10.85	32.326	[8, 0, 0, 1]	CA CT	1	56	31.71	[29, 0, 0, 21]	CA CT	1	47.3333	31.25	[27, 0, 0, 11]	CA CT	1
5	52801055	C	2	transcript$transcript,exon,CDS	ITGA1$PELO	NM_181501-transcript$NM_015946-transcript,NM_015946-exon,NM_015946-CDS	51.6667	31.67	[41, 0, 0, 0]	CA	1	53.2167	32.6201	[41, 0, 0, 0]	CA	1	54.25	33.2535	[41, 0, 0, 0]	CA	1	24.3333	32.7967	[30, 0, 0, 0]	CA	1	16.6667	32.5567	[13, 0, 0, 0]	CA	1
5	53646253	A	2	transcript,CDS,exon	NDUFS4	NM_001318051-transcript,NM_002495-transcript,NR_134473-transcript,NR_134474-transcript,NR_134475-transcript,NM_001318051-CDS,NM_002495-CDS,NM_001318051-exon,NM_002495-exon,NR_134473-exon,NR_134474-exon,NR_134475-exon	12.3333	31.4	[0, 7, 0, 0]	AC	1	12.7033	32.342	[0, 7, 0, 0]	AC	1	12.95	32.97	[0, 7, 0, 0]	AC	1	8	32.78	[0, 4, 0, 0]	AC	1	6.33333	32.3	[0, 6, 0, 0]	AC	1
5	53683267	G	2	transcript,exon,3UTR	NDUFS4	NM_001318051-transcript,NM_002495-transcript,NR_134473-transcript,NR_134474-transcript,NR_134475-transcript,NM_001318051-exon,NM_002495-exon,NR_134473-exon,NR_134474-exon,NR_134475-exon,NM_001318051-3UTR,NM_002495-3UTR	8.33333	32.03	[7, 0, 0, 0]	GA	1	8.58333	32.9909	[7, 0, 0, 0]	GA	1	8.75	33.6315	[7, 0, 0, 0]	GA	1	6.33333	32.8033	[4, 0, 0, 0]	GA	1	8	32.57	[5, 0, 0, 0]	GA	1
5	55164133	A	2	transcript,CDS,exon,3UTR&transcript	GPX8&CDC20B	NM_001008397-transcript,NM_001306197-transcript,NM_001306198-transcript,NM_001306201-transcript,NR_131336-transcript,NR_131337-transcript,NR_131338-transcript,NR_131340-transcript,NM_001008397-CDS,NM_001306197-CDS,NM_001306201-CDS,NM_001008397-exon,NM_001306197-exon,NM_001306198-exon,NM_001306201-exon,NR_131336-exon,NR_131337-exon,NR_131338-exon,NR_131340-exon,NM_001306198-3UTR&NM_001145734-trans…	69	32.2233	[0, 0, 61, 0]	AG	1	71.07	33.19	[0, 0, 61, 0]	AG	1	72.45	33.8345	[0, 0, 61, 0]	AG	1	3.66667	33.4333	[0, 0, 4, 0]	AG	1	5.66667	32.9533	[0, 0, 7, 0]	AG	1
5	58454523	C	2	3UTR,exon,transcript	PLK2	NM_001252226-3UTR,NM_006622-3UTR,NM_001252226-exon,NM_006622-exon,NM_006622-transcript,NM_001252226-transcript	158.333	31.9367	[0, 0, 105, 0]	CG	1	163.083	32.8948	[0, 0, 105, 0]	CG	1	166.25	33.5335	[0, 0, 105, 0]	CG	1	63.3333	32.9967	[0, 0, 70, 0]	CG	1	50	32.39	[0, 0, 60, 0]	CG	1
5	58459876	C	2	transcript,CDS,exon	PLK2	NM_006622-transcript,NM_001252226-transcript,NM_006622-CDS,NM_006622-exon,NM_001252226-CDS,NM_001252226-exon	59	31.7833	[0, 0, 0, 39]	CT	1	60.77	32.7368	[0, 0, 0, 39]	CT	1	61.95	33.3725	[0, 0, 0, 39]	CT	1	59	32.82	[0, 0, 0, 53]	CT	1	73.6667	32.21	[0, 0, 0, 48]	CT	1
5	69121816	C	2	transcript,CDS,exon	SLC30A5	NM_022902-transcript,NM_022902-CDS,NM_022902-exon	6.66667	32.04	[0, 0, 0, 5]	CT	1	6.86667	33.0012	[0, 0, 0, 5]	CT	1	7	33.642	[0, 0, 0, 5]	CT	1	4	32.1	[0, 0, 0, 10]	CT	1	1.66667	33.1667	[0, 0, 0, 2]	CT	1
5	69123227	A	2	transcript,CDS,exon	SLC30A5	NM_022902-transcript,NM_022902-CDS,NM_022902-exon	28	31.78	[0, 1, 0, 13]	AT	1	28.84	32.7334	[0, 1, 0, 13]	AT	1	29.4	33.369	[0, 1, 0, 13]	AT	1	3.33333	33.22	[0, 0, 0, 6]	AT	1	3.33333	32.2833	[0, 0, 0, 1]	AT	1
5	71649248	A	2	transcript,CDS,exon	MCCC2	NM_001363147-transcript,NM_022132-transcript,NM_001363147-CDS,NM_022132-CDS,NM_001363147-exon,NM_022132-exon	28.6667	31.8133	[0, 0, 22, 0]	AG	1	29.5267	32.7677	[0, 0, 22, 0]	AG	1	30.1	33.404	[0, 0, 22, 0]	AG	1	5.33333	32.3333	[0, 0, 6, 0]	AG	1	10.6667	31.8967	[0, 0, 8, 0]	AG	1
5	71658103	G	2	transcript,exon,3UTR	MCCC2	NM_001363147-transcript,NM_022132-transcript,NM_001363147-exon,NM_022132-exon,NM_001363147-3UTR,NM_022132-3UTR	17	31.61	[0, 14, 0, 0]	GC	1	17.51	32.5583	[0, 14, 0, 0]	GC	1	17.85	33.1905	[0, 14, 0, 0]	GC	1	9.33333	33.4133	[0, 4, 0, 0]	GC	1	2.33333	33	[0, 3, 0, 0]	GC	1
5	72195135	A	2	transcript,CDS,exon	MAP1B	NM_005909-transcript,NM_001324255-transcript,NM_001324255-CDS,NM_005909-CDS,NM_001324255-exon,NM_005909-exon	6.66667	31.2833	[0, 0, 4, 0]	AG	1	6.86667	32.2218	[0, 0, 4, 0]	AG	1	7	32.8475	[0, 0, 4, 0]	AG	1	4	32.5	[0, 0, 3, 0]	AG	1	6	31.9933	[0, 0, 5, 0]	AG	1
5	72888271	C	2	transcript,CDS,exon	TNPO1	NM_002270-transcript,NM_001364292-transcript,NM_001364295-transcript,NM_001364293-transcript,NM_001364294-transcript,NM_153188-transcript,NM_001364292-CDS,NM_001364293-CDS,NM_001364294-CDS,NM_001364295-CDS,NM_002270-CDS,NM_153188-CDS,NM_001364292-exon,NM_001364293-exon,NM_001364294-exon,NM_001364295-exon,NM_002270-exon,NM_153188-exon	15.6667	31.7467	[0, 0, 0, 11]	CT	1	16.1367	32.6991	[0, 0, 0, 11]	CT	1	16.45	33.334	[0, 0, 0, 11]	CT	1	7.66667	32.7	[0, 0, 0, 8]	CT	1	7.33333	32.31	[0, 0, 0, 5]	CT	1
5	74636490	T	2	transcript,exon,5UTR	ENC1	NM_001256574-transcript,NM_001256575-transcript,NM_001256576-transcript,NM_003633-transcript,NR_046318-transcript,NM_001256574-exon,NM_001256575-exon,NM_003633-exon,NM_001256574-5UTR,NM_001256575-5UTR,NM_003633-5UTR	4	31.7767	[0, 6, 0, 0]	TC	1	4.12	32.73	[0, 6, 0, 0]	TC	1	4.2	33.3655	[0, 6, 0, 0]	TC	1	4.33333	33.8433	[0, 3, 0, 0]	TC	1	3.66667	32.69	[0, 5, 0, 0]	TC	1
5	74685445	T	2	transcript,exon,CDS	HEXB	NM_001292004-transcript,NM_000521-exon,NM_000521-transcript,NM_000521-CDS	10.6667	31.6967	[0, 10, 0, 0]	TC	1	10.9867	32.6476	[0, 10, 0, 0]	TC	1	11.2	33.2815	[0, 10, 0, 0]	TC	1	7	33.28	[0, 2, 0, 0]	TC	1	6.33333	32.4	[0, 7, 0, 0]	TC	1
5	78487266	G	2	3UTR,exon,transcript	LHFPL2	NM_005779-3UTR,NM_005779-exon,NM_005779-transcript	10	31.79	[0, 12, 0, 0]	GC	1	10.3	32.7437	[0, 12, 0, 0]	GC	1	10.5	33.3795	[0, 12, 0, 0]	GC	1	5.66667	32.3833	[0, 4, 0, 0]	GC	1	2	33	[0, 2, 0, 0]	GC	1
5	78488719	C	2	3UTR,exon,transcript	LHFPL2	NM_005779-3UTR,NM_005779-exon,NM_005779-transcript	18.3333	32.1333	[0, 0, 0, 17]	CT	1	18.8833	33.0973	[0, 0, 0, 17]	CT	1	19.25	33.74	[0, 0, 0, 17]	CT	1	4.33333	33.37	[0, 0, 0, 9]	CT	1	4	33.9667	[0, 0, 0, 5]	CT	1
5	80351350	T	2	exon,transcript	CRSP8P	NR_003665-exon,NR_003665-transcript	8.33333	31.2767	[0, 4, 0, 0]	TC	1	8.58333	32.215	[0, 4, 0, 0]	TC	1	8.75	32.8405	[0, 4, 0, 0]	TC	1	10.6667	32.5967	[0, 8, 0, 0]	TC	1	12.3333	32.1067	[0, 10, 0, 0]	TC	1
5	82009529	A	2	transcript	ATG10	NM_001131028-transcript,NM_031482-transcript	8.33333	31.76	[0, 0, 8, 0]	AG	1	8.58333	32.7128	[0, 0, 8, 0]	AG	1	8.75	33.348	[0, 0, 8, 0]	AG	1	1.66667	33.89	[0, 0, 1, 0]	AG	1	1	32.3333	[0, 0, 1, 0]	AG	1
5	82275850	C	2	3UTR,exon,transcript	RPS23	NM_001025-3UTR,NM_001025-exon,NM_001025-transcript	19	31.5067	[0, 0, 0, 17]	CT	1	19.57	32.4519	[0, 0, 0, 17]	CT	1	19.95	33.082	[0, 0, 0, 17]	CT	1	2.66667	33.5567	[0, 0, 0, 3]	CT	1	3	31.8	[0, 0, 0, 3]	CT	1
5	95748427	G	2	transcript,CDS,exon	RHOBTB3	NM_014899-transcript,NM_014899-CDS,NM_014899-exon	16.6667	31.3333	[5, 0, 0, 0]	GA	1	17.1667	32.2733	[5, 0, 0, 0]	GA	1	17.5	32.9	[5, 0, 0, 0]	GA	1	9.33333	33.21	[6, 0, 0, 0]	GA	1	7.66667	33.2033	[9, 0, 0, 0]	GA	1
5	95755490	C	2	transcript,CDS,exon	RHOBTB3	NM_014899-transcript,NM_014899-CDS,NM_014899-exon	4.33333	31.3667	[0, 0, 0, 7]	CT	1	4.46333	32.3077	[0, 0, 0, 7]	CT	1	4.55	32.935	[0, 0, 0, 7]	CT	1	2	34	[0, 0, 0, 1]	CT	1	2.66667	33.4733	[1, 0, 0, 3]	CT CA	1
5	96788627	T	2	transcript,CDS,exon	ERAP1	NM_001349244-transcript,NM_016442-transcript,NM_001040458-transcript,NM_001198541-transcript,NM_001040458-CDS,NM_001198541-CDS,NM_001349244-CDS,NM_016442-CDS,NM_001040458-exon,NM_001198541-exon,NM_001349244-exon,NM_016442-exon	7.66667	32.2	[0, 3, 0, 0]	TC	1	7.89667	33.166	[0, 3, 0, 0]	TC	1	8.05	33.81	[0, 3, 0, 0]	TC	1	6.33333	33.17	[0, 3, 0, 0]	TC	1	7.66667	32.5733	[0, 11, 0, 0]	TC	1
5	102865886	C	2	transcript,5UTR,exon	PAM	NM_001319943-transcript,NR_157231-transcript,NM_001364583-transcript,NM_001364584-transcript,NM_001364585-transcript,NM_001364586-transcript,NM_001364587-transcript,NM_001364588-transcript,NM_001364589-transcript,NM_001364590-transcript,NM_001364591-transcript,NM_001364592-transcript,NM_001364593-transcript,NM_001364594-transcript,NM_001364582-transcript,NM_000919-5UTR,NM_001177306-5UTR,NM_001319…	11.3333	32.38	[0, 0, 7, 0]	CG	1	11.6733	33.3514	[0, 0, 7, 0]	CG	1	11.9	33.999	[0, 0, 7, 0]	CG	1	16.6667	32.7667	[1, 0, 18, 0]	CG CA	1	26.3333	32.4167	[0, 0, 19, 0]	CG	1
5	111734312	C	2	transcript,exon&transcript	STARD4-AS1&NREP	NR_040093-transcript,NR_040093-exon&NM_001142478-transcript,NM_001142474-transcript,NM_001142475-transcript,NM_001142483-transcript,NM_004772-transcript,NM_001142482-transcript,NM_001142481-transcript,NM_001142479-transcript,NM_001142480-transcript,NM_001142477-transcript,NM_001142476-transcript	5.33333	31.9867	[0, 0, 4, 0]	CG	1	5.49333	32.9463	[0, 0, 4, 0]	CG	1	5.6	33.586	[0, 0, 4, 0]	CG	1	4.66667	32.5833	[0, 0, 4, 0]	CG	1	2	32.9433	[0, 0, 3, 0]	CG	1
5	111734313	G	2	transcript,exon&transcript	STARD4-AS1&NREP	NR_040093-transcript,NR_040093-exon&NM_001142478-transcript,NM_001142474-transcript,NM_001142475-transcript,NM_001142483-transcript,NM_004772-transcript,NM_001142482-transcript,NM_001142481-transcript,NM_001142479-transcript,NM_001142480-transcript,NM_001142477-transcript,NM_001142476-transcript	5.66667	31.5433	[0, 5, 0, 0]	GC	1	5.83667	32.4896	[0, 5, 0, 0]	GC	1	5.95	33.1205	[0, 5, 0, 0]	GC	1	4	33.4667	[0, 3, 0, 0]	GC	1	2	33.61	[0, 3, 0, 0]	GC	1
5	116052233	T	2	transcript	ARL14EPL	NM_001195581-transcript,NM_001385024-transcript	7.66667	31.3233	[0, 10, 0, 0]	TC	1	7.89667	32.263	[0, 10, 0, 0]	TC	1	8.05	32.8895	[0, 10, 0, 0]	TC	1	3.33333	32.2	[0, 2, 0, 0]	TC	1	3.66667	32.2767	[0, 2, 0, 0]	TC	1
5	116052243	T	2	transcript	ARL14EPL	NM_001195581-transcript,NM_001385024-transcript	6.66667	31.4467	[0, 3, 0, 0]	TC	1	6.86667	32.3901	[0, 3, 0, 0]	TC	1	7	33.019	[0, 3, 0, 0]	TC	1	1.66667	33.1667	[0, 1, 0, 0]	TC	1	1.66667	32.5	[0, 2, 0, 0]	TC	1
5	118973766	G	2	transcript	DTWD2	NM_001308081-transcript,NM_173666-transcript	2	32.61	[0, 1, 0, 0]	GC	1	2.06	33.5883	[0, 1, 0, 0]	GC	1	2.1	34.2405	[0, 1, 0, 0]	GC	1	1.33333	31.6667	[0, 1, 0, 0]	GC	1	1	34	[0, 1, 0, 0]	GC	1
5	118973847	C	2	transcript	DTWD2	NM_001308081-transcript,NM_173666-transcript	3.66667	31.6533	[1, 0, 0, 0]	CA	1	3.77667	32.6029	[1, 0, 0, 0]	CA	1	3.85	33.236	[1, 0, 0, 0]	CA	1	3.66667	33.61	[6, 0, 0, 0]	CA	1	5.33333	32.5233	[3, 0, 0, 0]	CA	1
5	118974042	A	2	transcript	DTWD2	NM_001308081-transcript,NM_173666-transcript	9.66667	31.36	[0, 0, 0, 6]	AT	1	9.95667	32.3008	[0, 0, 0, 6]	AT	1	10.15	32.928	[0, 0, 0, 6]	AT	1	2.66667	31.25	[0, 1, 0, 0]	AC	1	5	32.4333	[0, 0, 0, 6]	AT	1
5	120686124	G	2	transcript,CDS,exon	PRR16	NM_016644-transcript,NM_001300783-transcript,NM_001308087-transcript,NM_001308088-transcript,NM_001300783-CDS,NM_016644-CDS,NM_001300783-exon,NM_001308087-exon,NM_001308088-exon,NM_016644-exon,NM_001308087-CDS,NM_001308088-CDS	29.6667	32.0467	[23, 0, 0, 0]	GA	1	30.5567	33.0081	[23, 0, 0, 0]	GA	1	31.15	33.649	[23, 0, 0, 0]	GA	1	20	32.7833	[25, 0, 0, 0]	GA	1	20.3333	32.3733	[26, 0, 0, 0]	GA	1
5	127551877	G	2	transcript,CDS,exon	PRRC1	NM_001286808-transcript,NM_130809-transcript,NM_001286808-CDS,NM_130809-CDS,NM_001286808-exon,NM_130809-exon	3.33333	31.5567	[3, 0, 0, 0]	GA	1	3.43333	32.5034	[3, 0, 0, 0]	GA	1	3.5	33.1345	[3, 0, 0, 0]	GA	1	5.33333	31.8567	[5, 0, 0, 0]	GA	1	6	31.7233	[7, 0, 0, 0]	GA	1
5	128349443	C	2	transcript,CDS,exon	FBN2	NM_001999-transcript,NM_001999-CDS,NM_001999-exon	3.66667	31.11	[0, 0, 0, 7]	CT	1	3.77667	32.0433	[0, 0, 0, 7]	CT	1	3.85	32.6655	[0, 0, 0, 7]	CT	1	6	31.78	[0, 0, 0, 6]	CT	1	3	30.9567	[0, 0, 0, 1]	CT	1
5	132198878	C	2	transcript	P4HA2	NM_004199-transcript,NM_001017974-transcript,NM_001142598-transcript,NM_001142599-transcript,NM_001365677-transcript,NM_001365678-transcript,NM_001365679-transcript,NM_001365680-transcript,NM_001365681-transcript	5	31.2967	[0, 0, 3, 0]	CG	1	5.15	32.2356	[0, 0, 3, 0]	CG	1	5.25	32.8615	[0, 0, 3, 0]	CG	1	3.33333	31.7233	[0, 0, 2, 0]	CG	1	2.33333	31.3333	[0, 0, 1, 0]	CG	1
5	132266473	T	2	transcript,CDS,exon	PDLIM4	NM_001131027-transcript,NM_003687-transcript,NM_001131027-CDS,NM_003687-CDS,NM_001131027-exon,NM_003687-exon	9.66667	31.9733	[0, 7, 0, 0]	TC	1	9.95667	32.9325	[0, 7, 0, 0]	TC	1	10.15	33.572	[0, 7, 0, 0]	TC	1	2	32.3333	[0, 1, 0, 0]	TC	1	3.66667	32.3333	[0, 1, 0, 0]	TC	1
5	134926681	A	2	transcript	PCBD2	NM_032151-transcript	2.66667	32.8867	[0, 0, 2, 0]	AG	1	2.74667	33.8733	[0, 0, 2, 0]	AG	1	2.8	34.531	[0, 0, 2, 0]	AG	1	2.33333	33.1667	[0, 0, 1, 0]	AG	1	8	32.4267	[0, 0, 7, 0]	AG	1
5	136053120	G	2	transcript	TGFBI	NM_000358-transcript	22.6667	31.16	[0, 15, 0, 0]	GC	1	23.3467	32.0948	[0, 15, 0, 0]	GC	1	23.8	32.718	[0, 15, 0, 0]	GC	1	25	31.9433	[0, 18, 0, 0]	GC	1	9.33333	31.2633	[0, 4, 0, 0]	GC	1
5	138348432	G	2	transcript,exon,3UTR	FAM53C	NM_001135647-transcript,NM_001350194-transcript,NM_001350195-transcript,NM_016605-transcript,NM_001135647-exon,NM_001350194-exon,NM_001350195-exon,NM_016605-exon,NM_001135647-3UTR,NM_001350194-3UTR,NM_001350195-3UTR,NM_016605-3UTR	16.6667	32.7	[0, 0, 0, 20]	GT	1	17.1667	33.681	[0, 0, 0, 20]	GT	1	17.5	34.335	[0, 0, 0, 20]	GT	1	3.66667	33.9867	[0, 0, 0, 3]	GT	1	2	31.11	[0, 0, 0, 2]	GT	1
5	138507098	A	2	3UTR,exon,transcript	ETF1	NM_001282185-3UTR,NM_001291974-3UTR,NM_001282185-exon,NM_001291974-exon,NM_001282185-transcript,NM_001291974-transcript,NM_001256302-3UTR,NM_001291975-3UTR,NM_001364160-3UTR,NM_004730-3UTR,NM_001256302-exon,NM_001291975-exon,NM_001364160-exon,NM_004730-exon,NR_157090-exon,NM_001256302-transcript,NM_001291975-transcript,NM_001364160-transcript,NM_004730-transcript,NR_157090-transcript	21	31.95	[0, 15, 0, 0]	AC	1	21.63	32.9085	[0, 15, 0, 0]	AC	1	22.05	33.5475	[0, 15, 0, 0]	AC	1	8	33.3833	[0, 9, 0, 0]	AC	1	6	32.52	[0, 3, 0, 0]	AC	1
5	139478334	T	2	transcript,CDS,exon	STING1	NM_001301738-transcript,NM_001367258-transcript,NM_198282-transcript,NM_001301738-CDS,NM_001367258-CDS,NM_198282-CDS,NM_001301738-exon,NM_001367258-exon,NM_198282-exon	6.66667	31.7833	[0, 4, 0, 0]	TC	1	6.86667	32.7368	[0, 4, 0, 0]	TC	1	7	33.3725	[0, 4, 0, 0]	TC	1	7	33.2567	[0, 3, 0, 0]	TC	1	7	32.3233	[0, 11, 0, 0]	TC	1
5	141680301	T	2	transcript,CDS,exon	ARAP3	NM_022481-transcript,NM_022481-CDS,NM_022481-exon	1.33333	31.3333	[0, 1, 0, 0]	TC	1	1.37333	32.2733	[0, 1, 0, 0]	TC	1	1.4	32.9	[0, 1, 0, 0]	TC	1	2.66667	31.6667	[0, 4, 0, 0]	TC	1	2	31.3333	[0, 2, 0, 0]	TC	1
5	142152661	C	2	transcript,3UTR,exon	NDFIP1	NM_030571-transcript,NM_030571-3UTR,NM_030571-exon	24.6667	31.8967	[0, 0, 0, 21]	CT	1	25.4067	32.8536	[0, 0, 0, 21]	CT	1	25.9	33.4915	[0, 0, 0, 21]	CT	1	2	32.6667	[0, 0, 0, 3]	CT	1	2.33333	32.1667	[0, 0, 0, 2]	CT	1
5	144160008	G	2	3UTR,exon,transcript	YIPF5	NM_001024947-3UTR,NM_001271732-3UTR,NM_030799-3UTR,NM_001024947-exon,NM_001271732-exon,NM_030799-exon,NM_001024947-transcript,NM_001271732-transcript,NM_030799-transcript	9.33333	30.1267	[0, 0, 0, 1]	GT	1	9.61333	31.0305	[0, 0, 0, 1]	GT	1	9.8	31.633	[0, 0, 0, 1]	GT	1	28	30.5767	[0, 0, 0, 17]	GT	1	44.6667	30.41	[0, 0, 0, 49]	GT	1
5	146510465	A	2	transcript,CDS,exon	TCERG1	NM_001040006-transcript,NM_001382548-transcript,NM_006706-transcript,NM_001040006-CDS,NM_001382548-CDS,NM_006706-CDS,NM_001040006-exon,NM_001382548-exon,NM_006706-exon	10.3333	31.3233	[0, 0, 7, 0]	AG	1	10.6433	32.263	[0, 0, 7, 0]	AG	1	10.85	32.8895	[0, 0, 7, 0]	AG	1	2.66667	32.39	[0, 0, 1, 0]	AG	1	2	32.7767	[0, 0, 1, 0]	AG	1
5	147392415	C	2	3UTR,exon,transcript	DPYSL3	NM_001197294-3UTR,NM_001387-3UTR,NM_001197294-exon,NM_001387-exon,NM_001387-transcript,NM_001197294-transcript	17.6667	31.7633	[0, 0, 0, 9]	CT	1	18.1967	32.7162	[0, 0, 0, 9]	CT	1	18.55	33.3515	[0, 0, 0, 9]	CT	1	5	33.06	[0, 0, 0, 4]	CT	1	2.33333	32.4167	[0, 0, 0, 4]	CT	1
5	150026708	C	2	transcript,CDS,exon	HMGXB3	NM_001366501-transcript,NM_014983-transcript,NM_001366501-CDS,NM_014983-CDS,NM_001366501-exon,NM_014983-exon	3	31.9167	[0, 0, 0, 3]	CT	1	3.09	32.8742	[0, 0, 0, 3]	CT	1	3.15	33.5125	[0, 0, 0, 3]	CT	1	1.33333	32.6667	[0, 0, 0, 1]	CT	1	3	32.3333	[0, 0, 0, 4]	CT	1
5	150298288	A	2	exon,transcript,CDS	ARSI	NM_001012301-exon,NM_001012301-transcript,NM_001012301-CDS	14.3333	31.4967	[0, 0, 14, 0]	AG	1	14.7633	32.4416	[0, 0, 14, 0]	AG	1	15.05	33.0715	[0, 0, 14, 0]	AG	1	17.3333	32.4667	[0, 0, 18, 0]	AG	1	21	32.1333	[0, 0, 20, 0]	AG	1
5	150658236	C	2	transcript,exon,3UTR	SYNPO	NM_007286-transcript,NM_007286-exon,NM_007286-3UTR	38.3333	31.85	[0, 0, 0, 27]	CT	1	39.4833	32.8055	[0, 0, 0, 27]	CT	1	40.25	33.4425	[0, 0, 0, 27]	CT	1	27.6667	32.9367	[0, 0, 0, 19]	CT	1	14.3333	33.1433	[0, 0, 0, 11]	CT	1
5	151109829	A	2	transcript,CDS,exon	ANXA6	NM_001193544-transcript,NM_001155-transcript,NM_001363114-transcript,NM_001155-CDS,NM_001193544-CDS,NM_001363114-CDS,NM_001155-exon,NM_001193544-exon,NM_001363114-exon	6.66667	31.2233	[0, 0, 1, 0]	AG	1	6.86667	32.16	[0, 0, 1, 0]	AG	1	7	32.7845	[0, 0, 1, 0]	AG	1	5	31.0667	[0, 0, 4, 0]	AG	1	5.66667	32.4233	[0, 0, 2, 0]	AG	1
5	151661589	G	2	3UTR,exon,transcript	SPARC	NM_001309444-3UTR,NM_001309443-3UTR,NM_003118-3UTR,NM_001309444-exon,NM_001309443-exon,NM_003118-exon,NM_001309443-transcript,NM_001309444-transcript,NM_003118-transcript	176.333	31.8967	[0, 125, 0, 0]	GC	1	181.623	32.8536	[0, 125, 0, 0]	GC	1	185.15	33.4915	[0, 125, 0, 0]	GC	1	52.6667	33.0933	[0, 47, 0, 0]	GC	1	36	32.22	[0, 26, 0, 0]	GC	1
5	151662371	C	2	3UTR,exon,transcript	SPARC	NM_001309444-3UTR,NM_001309443-3UTR,NM_003118-3UTR,NM_001309444-exon,NM_001309443-exon,NM_003118-exon,NM_001309443-transcript,NM_001309444-transcript,NM_003118-transcript	56.6667	31.74	[0, 0, 0, 47]	CT	1	58.3667	32.6922	[0, 0, 0, 47]	CT	1	59.5	33.327	[0, 0, 0, 47]	CT	1	7	32.7133	[0, 0, 0, 7]	CT	1	8	32.3133	[0, 0, 0, 7]	CT	1
5	151662468	G	2	3UTR,exon,transcript	SPARC	NM_001309444-3UTR,NM_001309443-3UTR,NM_003118-3UTR,NM_001309444-exon,NM_001309443-exon,NM_003118-exon,NM_001309443-transcript,NM_001309444-transcript,NM_003118-transcript	171	31.6333	[137, 0, 0, 0]	GA	1	176.13	32.5823	[137, 0, 0, 0]	GA	1	179.55	33.215	[137, 0, 0, 0]	GA	1	12.3333	32.7267	[9, 0, 0, 0]	GA	1	14.6667	32.0867	[21, 0, 0, 0]	GA	1
5	151662989	C	2	3UTR,exon,transcript	SPARC	NM_001309444-3UTR,NM_001309443-3UTR,NM_003118-3UTR,NM_001309444-exon,NM_001309443-exon,NM_003118-exon,NM_001309443-transcript,NM_001309444-transcript,NM_003118-transcript	868.333	31.73	[0, 0, 602, 0]	CG CA CT	1	894.383	32.6819	[0, 0, 602, 0]	CG CA CT	1	911.75	33.3165	[0, 0, 602, 0]	CG CA CT	1	185.333	32.5667	[0, 0, 147, 1]	CG CT	1	157	32.06	[0, 0, 138, 1]	CG CT	1
5	151797430	T	2	transcript	G3BP1	NM_005754-transcript,NM_198395-transcript	1.66667	31.3333	[0, 1, 0, 0]	TC	1	1.71667	32.2733	[0, 1, 0, 0]	TC	1	1.75	32.9	[0, 1, 0, 0]	TC	1	5	31.85	[0, 4, 0, 0]	TC	1	3	31.3333	[0, 1, 0, 0]	TC	1
5	154814175	A	2	transcript,exon,3UTR	LARP1	NM_001367713-transcript,NM_001367714-transcript,NM_001367715-transcript,NM_001367716-transcript,NM_001367717-transcript,NM_015315-transcript,NM_001367718-transcript,NM_033551-transcript,NM_001367719-transcript,NM_001367713-exon,NM_001367714-exon,NM_001367715-exon,NM_001367716-exon,NM_001367717-exon,NM_001367718-exon,NM_001367719-exon,NM_015315-exon,NM_033551-exon,NM_001367713-3UTR,NM_001367714-3U…	16.3333	32.3	[0, 0, 15, 0]	AG	1	16.8233	33.269	[0, 0, 15, 0]	AG	1	17.15	33.915	[0, 0, 15, 0]	AG	1	10.6667	33.27	[0, 0, 8, 0]	AG	1	7.33333	32.1333	[0, 0, 5, 0]	AG	1
5	159950508	T	2	transcript	ADRA1B	NM_000679-transcript	6	30.87	[0, 7, 0, 0]	TC	1	6.18	31.7961	[0, 7, 0, 0]	TC	1	6.3	32.4135	[0, 7, 0, 0]	TC	1	3	31.5267	[0, 3, 0, 0]	TC	1	3.33333	31.6667	[0, 4, 0, 0]	TC	1
5	159951261	T	2	transcript	ADRA1B	NM_000679-transcript	1.33333	32.6667	[0, 1, 0, 0]	TC	1	1.37333	33.6467	[0, 1, 0, 0]	TC	1	1.4	34.3	[0, 1, 0, 0]	TC	1	1.66667	31.2233	[0, 1, 0, 0]	TC	1	1.66667	32.2233	[0, 1, 0, 0]	TC	1
5	159951308	T	2	transcript	ADRA1B	NM_000679-transcript	3.33333	30.8333	[0, 0, 4, 0]	TG	1	3.43333	31.7583	[0, 0, 4, 0]	TG	1	3.5	32.375	[0, 0, 4, 0]	TG	1	5.33333	32.6667	[0, 0, 3, 0]	TG	1	6	32.2867	[0, 0, 7, 0]	TG	1
5	168486505	G	2	exon,transcript,CDS	RARS1	NM_002887-exon,NM_002887-transcript,NM_002887-CDS	16.3333	32.15	[16, 0, 0, 0]	GA	1	16.8233	33.1145	[16, 0, 0, 0]	GA	1	17.15	33.7575	[16, 0, 0, 0]	GA	1	4	33.0533	[6, 0, 0, 0]	GA	1	7.66667	32.3367	[9, 0, 0, 0]	GA	1
5	168556342	T	2	3UTR,exon,transcript	PANK3	NM_024594-3UTR,NM_024594-exon,NM_024594-transcript	3.33333	32.2233	[0, 3, 0, 0]	TC	1	3.43333	33.19	[0, 3, 0, 0]	TC	1	3.5	33.8345	[0, 3, 0, 0]	TC	1	5	32.4633	[0, 4, 0, 0]	TC	1	4.33333	32.5433	[0, 5, 0, 0]	TC	1
5	168785946	A	2	transcript,CDS,exon	SLIT3	NM_001271946-transcript,NM_003062-transcript,NM_001271946-CDS,NM_003062-CDS,NM_001271946-exon,NM_003062-exon	71.3333	31.9767	[0, 0, 52, 0]	AG	1	73.4733	32.936	[0, 0, 52, 0]	AG	1	74.9	33.5755	[0, 0, 52, 0]	AG	1	34.6667	32.8467	[0, 0, 23, 0]	AG	1	29	32.3733	[0, 0, 37, 0]	AG	1
5	169863555	G	2	transcript&3UTR,exon,transcript	DOCK2&INSYN2B	NM_004946-transcript,NR_156756-transcript&NM_001129891-3UTR,NM_001346304-3UTR,NM_001129891-exon,NM_001346304-exon,NM_001129891-transcript,NM_001346304-transcript	8.33333	32.14	[7, 0, 0, 0]	GA	1	8.58333	33.1042	[7, 0, 0, 0]	GA	1	8.75	33.747	[7, 0, 0, 0]	GA	1	6	33.4333	[5, 0, 0, 0]	GA	1	7.66667	31.53	[7, 0, 0, 0]	GA	1
5	169863988	T	2	transcript&3UTR,exon,transcript	DOCK2&INSYN2B	NM_004946-transcript,NR_156756-transcript&NM_001129891-3UTR,NM_001346304-3UTR,NM_001129891-exon,NM_001346304-exon,NM_001129891-transcript,NM_001346304-transcript	11	31.2933	[9, 0, 0, 0]	TA	1	11.33	32.2321	[9, 0, 0, 0]	TA	1	11.55	32.858	[9, 0, 0, 0]	TA	1	6.33333	33.02	[4, 0, 0, 0]	TA	1	9	32.0833	[9, 0, 0, 0]	TA	1
5	172656550	A	2	transcript	NEURL1B	NM_001142651-transcript,NM_001308177-transcript,NM_001308178-transcript	9.66667	31.9367	[0, 0, 4, 0]	AG	1	9.95667	32.8948	[0, 0, 4, 0]	AG	1	10.15	33.5335	[0, 0, 4, 0]	AG	1	7.33333	31.6067	[0, 0, 10, 0]	AG	1	8.66667	31.8767	[0, 0, 5, 0]	AG	1
5	172769708	G	2	transcript,CDS,exon	DUSP1	NM_004417-transcript,NM_004417-CDS,NM_004417-exon	34	31.9867	[0, 0, 0, 25]	GT	1	35.02	32.9463	[0, 0, 0, 25]	GT	1	35.7	33.586	[0, 0, 0, 25]	GT	1	36.3333	32.72	[0, 0, 0, 19]	GT	1	85.6667	32.0833	[0, 0, 0, 65]	GT	1
5	176658469	A	2	transcript,exon,3UTR	TSPAN17	NM_001006616-transcript,NM_001366491-transcript,NM_001366492-transcript,NM_012171-transcript,NM_130465-transcript,NM_001006616-exon,NM_001366491-exon,NM_001366492-exon,NM_012171-exon,NM_130465-exon,NM_001006616-3UTR,NM_001366491-3UTR,NM_001366492-3UTR,NM_012171-3UTR,NM_130465-3UTR	15	32.37	[0, 0, 9, 0]	AG	1	15.45	33.3411	[0, 0, 9, 0]	AG	1	15.75	33.9885	[0, 0, 9, 0]	AG	1	9	32.8833	[0, 0, 13, 0]	AG	1	8.66667	32.5567	[0, 0, 5, 0]	AG	1
5	177294197	T	2	transcript,CDS,exon	NSD1	NM_172349-transcript,NM_022455-transcript,NM_001365684-transcript,NM_001365684-CDS,NM_022455-CDS,NM_172349-CDS,NM_001365684-exon,NM_022455-exon,NM_172349-exon	14	31.8133	[0, 7, 0, 0]	TC	1	14.42	32.7677	[0, 7, 0, 0]	TC	1	14.7	33.404	[0, 7, 0, 0]	TC	1	6.33333	32.8067	[0, 3, 0, 0]	TC	1	4	32.4433	[0, 6, 0, 0]	TC	1
5	177294271	G	2	transcript,CDS,exon	NSD1	NM_172349-transcript,NM_022455-transcript,NM_001365684-transcript,NM_001365684-CDS,NM_022455-CDS,NM_172349-CDS,NM_001365684-exon,NM_022455-exon,NM_172349-exon	22.6667	31.5733	[0, 15, 0, 0]	GC	1	23.3467	32.5205	[0, 15, 0, 0]	GC	1	23.8	33.152	[0, 15, 0, 0]	GC	1	9.66667	32.2933	[0, 10, 0, 0]	GC	1	11.6667	31.9767	[0, 14, 0, 0]	GC	1
5	177306615	T	2	transcript,exon,3UTR&3UTR,exon,transcript	PRELID1&MXD3	NM_001271828-transcript,NM_013237-transcript,NM_013237-exon,NM_001271828-exon,NM_001271828-3UTR,NM_013237-3UTR&NM_001142935-3UTR,NM_001142935-exon,NM_001142935-transcript	73	32.67	[0, 47, 0, 0]	TC	1	75.19	33.6501	[0, 47, 0, 0]	TC	1	76.65	34.3035	[0, 47, 0, 0]	TC	1	42.6667	33.6967	[0, 27, 0, 0]	TC	1	30	33.3867	[0, 23, 0, 0]	TC	1
5	177440942	A	2	transcript,CDS,exon&transcript	GRK6&PRR7-AS1	NM_001004105-transcript,NM_001004106-transcript,NM_001364164-transcript,NM_002082-transcript,NM_001004105-CDS,NM_001004106-CDS,NM_001364164-CDS,NM_002082-CDS,NM_001004105-exon,NM_001004106-exon,NM_001364164-exon,NM_002082-exon&NR_038915-transcript,NR_038916-transcript	10	31.61	[0, 0, 6, 0]	AG	1	10.3	32.5583	[0, 0, 6, 0]	AG	1	10.5	33.1905	[0, 0, 6, 0]	AG	1	5.66667	33.82	[0, 0, 7, 0]	AG	1	6.33333	32.8133	[0, 0, 1, 0]	AG	1
5	177458177	A	2	transcript,CDS,exon	DBN1	NM_001364152-transcript,NM_001363541-transcript,NM_001364151-transcript,NM_004395-transcript,NM_080881-transcript,NM_001363541-CDS,NM_001364151-CDS,NM_001364152-CDS,NM_004395-CDS,NM_080881-CDS,NM_001363541-exon,NM_001364151-exon,NM_001364152-exon,NM_004395-exon,NM_080881-exon	55	31.5767	[0, 0, 39, 0]	AG	1	56.65	32.524	[0, 0, 39, 0]	AG	1	57.75	33.1555	[0, 0, 39, 0]	AG	1	33.6667	32.6433	[0, 0, 26, 0]	AG	1	31	32.29	[0, 0, 34, 0]	AG	1
5	177490077	T	2	transcript	PDLIM7	NM_005451-transcript,NM_203352-transcript,NR_103804-transcript	5.66667	31.6333	[0, 10, 0, 0]	TC	1	5.83667	32.5823	[0, 10, 0, 0]	TC	1	5.95	33.215	[0, 10, 0, 0]	TC	1	6	31.7933	[0, 5, 0, 0]	TC	1	6.66667	32.0433	[0, 10, 0, 0]	TC	1
5	177628124	T	2	transcript	LOC202181	NR_026921-transcript	3	31.4333	[0, 0, 2, 0]	TG	1	3.09	32.3763	[0, 0, 2, 0]	TG	1	3.15	33.005	[0, 0, 2, 0]	TG	1	9.66667	31.95	[0, 0, 6, 0]	TG	1	5	31.3933	[0, 0, 5, 0]	TG	1
5	178055609	C	2	transcript	FAM153CP	NR_149722-transcript	9.33333	31.46	[0, 0, 0, 11]	CT	1	9.61333	32.4038	[0, 0, 0, 11]	CT	1	9.8	33.033	[0, 0, 0, 11]	CT	1	18.6667	33.1333	[0, 0, 0, 20]	CT	1	19	32.0933	[0, 0, 0, 24]	CT	1
5	178055616	G	2	transcript	FAM153CP	NR_149722-transcript	8.66667	31.7167	[10, 0, 0, 0]	GA	1	8.92667	32.6682	[10, 0, 0, 0]	GA	1	9.1	33.3025	[10, 0, 0, 0]	GA	1	17.3333	33.13	[19, 0, 0, 0]	GA	1	19.3333	32.0067	[19, 0, 0, 0]	GA	1
5	178055841	G	2	transcript	FAM153CP	NR_149722-transcript	2	31.9433	[3, 0, 0, 0]	GA	1	2.06	32.9016	[3, 0, 0, 0]	GA	1	2.1	33.5405	[3, 0, 0, 0]	GA	1	2.33333	33.4467	[1, 0, 0, 0]	GA	1	2	31.89	[2, 0, 0, 0]	GA	1
5	178055845	A	2	transcript	FAM153CP	NR_149722-transcript	2.33333	31.4433	[0, 0, 2, 0]	AG	1	2.40333	32.3866	[0, 0, 2, 0]	AG	1	2.45	33.0155	[0, 0, 2, 0]	AG	1	1.66667	33.4433	[0, 0, 1, 0]	AG	1	2	31.7767	[0, 0, 2, 0]	AG	1
5	178055902	C	2	transcript	FAM153CP	NR_149722-transcript	9.33333	32.39	[0, 0, 7, 0]	CG	1	9.61333	33.3617	[0, 0, 7, 0]	CG	1	9.8	34.0095	[0, 0, 7, 0]	CG	1	7.33333	33.9467	[0, 0, 8, 0]	CG	1	6.33333	33.1667	[0, 0, 8, 0]	CG	1
5	179766597	C	2	transcript,CDS,exon	MAML1	NM_014757-transcript,NM_014757-CDS,NM_014757-exon	6.33333	31.8667	[0, 0, 0, 3]	CT	1	6.52333	32.8227	[0, 0, 0, 3]	CT	1	6.65	33.46	[0, 0, 0, 3]	CT	1	8.66667	32.45	[0, 0, 0, 7]	CT	1	9.33333	32.0333	[0, 0, 0, 12]	CT	1
5	179798437	G	2	transcript	MGAT4B	NM_054013-transcript,NM_014275-transcript	7	30.95	[0, 9, 0, 0]	GC	1	7.21	31.8785	[0, 9, 0, 0]	GC	1	7.35	32.4975	[0, 9, 0, 0]	GC	1	3	32.4433	[0, 3, 0, 0]	GC	1	1.66667	31.6667	[0, 1, 0, 0]	GC	1
5	179833494	G	2	transcript	SQSTM1	NM_001142298_2-transcript,NM_001142299-transcript,NM_003900_2-transcript	5	32.2833	[6, 0, 0, 0]	GA	1	5.15	33.2518	[6, 0, 0, 0]	GA	1	5.25	33.8975	[6, 0, 0, 0]	GA	1	7	32.9533	[9, 0, 0, 0]	GA	1	4	31.5833	[8, 0, 0, 0]	GA	1
5	179837731	T	2	transcript,exon,3UTR&exon,transcript,CDS	SQSTM1&MRNIP	NM_001142298_2-transcript,NM_001142299-transcript,NM_003900_2-transcript,NM_001142298_2-exon,NM_001142299-exon,NM_003900_2-exon,NM_001142298_2-3UTR,NM_001142299-3UTR,NM_003900_2-3UTR&NM_001017987_2-exon,NM_016175-exon,NM_001017987_2-transcript,NM_016175-transcript,NM_001017987_2-CDS,NM_016175-CDS	170	31.9633	[0, 123, 0, 0]	TC	1	175.1	32.9222	[0, 123, 0, 0]	TC	1	178.5	33.5615	[0, 123, 0, 0]	TC	1	61.3333	32.9	[0, 50, 0, 0]	TC	1	45.3333	32.4433	[0, 40, 0, 0]	TC	1
5	179837915	G	2	transcript,exon,3UTR&transcript	SQSTM1&MRNIP	NM_001142298_2-transcript,NM_001142299-transcript,NM_003900_2-transcript,NM_001142298_2-exon,NM_001142299-exon,NM_003900_2-exon,NM_001142298_2-3UTR,NM_001142299-3UTR,NM_003900_2-3UTR&NM_001017987_2-transcript,NM_016175-transcript	91.3333	32.8733	[0, 0, 0, 91]	GT	1	94.0733	33.8595	[0, 0, 0, 91]	GT	1	95.9	34.517	[0, 0, 0, 91]	GT	1	9.66667	33.2733	[0, 0, 0, 8]	GT	1	5	33.6667	[0, 0, 0, 3]	GT	1
5	180569111	C	2	transcript,CDS,exon	CNOT6	NM_001370472-transcript,NM_001370473-transcript,NR_163437-transcript,NR_163438-transcript,NM_001370474-transcript,NM_001370472-CDS,NM_001370473-CDS,NM_001370474-CDS,NM_001370472-exon,NM_001370473-exon,NM_001370474-exon,NR_163437-exon,NR_163438-exon	19.3333	31.8067	[0, 0, 0, 14]	CT	1	19.9133	32.7609	[0, 0, 0, 14]	CT	1	20.3	33.397	[0, 0, 0, 14]	CT	1	3.33333	33	[0, 0, 0, 4]	CT	1	5.33333	32.3433	[0, 0, 0, 6]	CT	1
6	1312509	G	2	5UTR,exon,transcript	FOXQ1	NM_033260-5UTR,NM_033260-exon,NM_033260-transcript	4.66667	32.2867	[1, 0, 0, 0]	GA	1	4.80667	33.2553	[1, 0, 0, 0]	GA	1	4.9	33.901	[1, 0, 0, 0]	GA	1	1	34.6667	[1, 0, 0, 0]	GA	1	1	30.6667	[1, 0, 0, 0]	GA	1
6	4954476	A	2	transcript,exon,3UTR	CDYL	NM_001368125-transcript,NM_001368126-transcript,NM_001368127-transcript,NM_004824-transcript,NM_001143970-transcript,NM_001143971-transcript,NM_001143970-exon,NM_001143971-exon,NM_001368125-exon,NM_001368126-exon,NM_001368127-exon,NM_004824-exon,NM_001143970-3UTR,NM_001143971-3UTR,NM_001368125-3UTR,NM_001368126-3UTR,NM_001368127-3UTR,NM_004824-3UTR	11	32.11	[0, 0, 15, 0]	AG	1	11.33	33.0733	[0, 0, 15, 0]	AG	1	11.55	33.7155	[0, 0, 15, 0]	AG	1	2.33333	33.1667	[0, 0, 3, 0]	AG	1	2.33333	32.75	[0, 0, 4, 0]	AG	1
6	7339421	C	2	transcript	CAGE1	NM_001170692-transcript,NM_205864-transcript,NM_001170693-transcript	76.6667	31.95	[0, 0, 0, 66]	CT	1	78.9667	32.9085	[0, 0, 0, 66]	CT	1	80.5	33.5475	[0, 0, 0, 66]	CT	1	55.3333	33.0533	[0, 0, 0, 53]	CT	1	66.3333	32.4767	[0, 0, 0, 55]	CT	1
6	7339489	T	2	transcript	CAGE1	NM_001170692-transcript,NM_205864-transcript,NM_001170693-transcript	3.33333	32.3167	[0, 5, 0, 0]	TC	1	3.43333	33.2862	[0, 5, 0, 0]	TC	1	3.5	33.9325	[0, 5, 0, 0]	TC	1	2.33333	32.11	[0, 3, 0, 0]	TC	1	1.66667	33.2233	[0, 1, 0, 0]	TC	1
6	7581403	G	2	transcript,CDS,exon	DSP	NM_001008844-transcript,NM_001319034-transcript,NM_004415-transcript,NM_004415-CDS,NM_004415-exon	14	32.29	[11, 0, 0, 0]	GA	1	14.42	33.2587	[11, 0, 0, 0]	GA	1	14.7	33.9045	[11, 0, 0, 0]	GA	1	5.33333	33.4667	[1, 0, 0, 0]	GA	1	2	32.7767	[3, 0, 0, 0]	GA	1
6	17759921	G	2	3UTR,exon,transcript	KIF13A	NM_001105568-3UTR,NM_001105568-exon,NM_001105568-transcript	15.6667	31.5167	[0, 0, 0, 15]	GT	1	16.1367	32.4622	[0, 0, 0, 15]	GT	1	16.45	33.0925	[0, 0, 0, 15]	GT	1	5.33333	32.3333	[0, 0, 0, 10]	GT	1	3.66667	32.2767	[0, 0, 0, 4]	GT	1
6	18187860	T	2	transcript,CDS,exon	KDM1B	NM_001364614-transcript,NM_153042-transcript,NM_001364614-CDS,NM_001364614-exon	2.33333	31.2667	[0, 1, 0, 0]	TC	1	2.40333	32.2047	[0, 1, 0, 0]	TC	1	2.45	32.83	[0, 1, 0, 0]	TC	1	3	33.11	[0, 3, 0, 0]	TC	1	2	32.4167	[0, 1, 0, 0]	TC	1
6	18213757	C	2	transcript,CDS,exon	KDM1B	NM_001364614-transcript,NM_153042-transcript,NM_001364614-CDS,NM_153042-CDS,NM_001364614-exon,NM_153042-exon	6	31.49	[0, 0, 0, 6]	CT	1	6.18	32.4347	[0, 0, 0, 6]	CT	1	6.3	33.0645	[0, 0, 0, 6]	CT	1	5	33.5733	[0, 0, 0, 5]	CT	1	4.33333	32.21	[0, 0, 0, 2]	CT	1
6	18215072	T	2	transcript,CDS,exon	KDM1B	NM_001364614-transcript,NM_153042-transcript,NM_001364614-CDS,NM_153042-CDS,NM_001364614-exon,NM_153042-exon	3.66667	31.3333	[0, 3, 0, 0]	TC	1	3.77667	32.2733	[0, 3, 0, 0]	TC	1	3.85	32.9	[0, 3, 0, 0]	TC	1	4	33.38	[0, 7, 0, 0]	TC	1	3	32.7233	[0, 1, 0, 0]	TC	1
6	18399519	T	2	transcript,5UTR,exon	RNF144B	NM_182757-transcript,NM_182757-5UTR,NM_182757-exon	4.33333	31.68	[0, 2, 0, 0]	TC	1	4.46333	32.6304	[0, 2, 0, 0]	TC	1	4.55	33.264	[0, 2, 0, 0]	TC	1	2.66667	31.8333	[0, 3, 0, 0]	TC	1	5.33333	31.7567	[0, 7, 0, 0]	TC	1
6	18465479	G	2	transcript,exon,3UTR	RNF144B	NM_182757-transcript,NM_182757-exon,NM_182757-3UTR	4	31.7233	[3, 0, 0, 0]	GA	1	4.12	32.675	[3, 0, 0, 0]	GA	1	4.2	33.3095	[3, 0, 0, 0]	GA	1	2.33333	32.7233	[2, 0, 0, 0]	GA	1	3.66667	31.9667	[2, 0, 0, 0]	GA	1
6	18468233	C	2	transcript,exon,3UTR	RNF144B	NM_182757-transcript,NM_182757-exon,NM_182757-3UTR	5.33333	31.26	[0, 0, 0, 2]	CT	1	5.49333	32.1978	[0, 0, 0, 2]	CT	1	5.6	32.823	[0, 0, 0, 2]	CT	1	2	31.6667	[0, 0, 0, 1]	CT	1	1.33333	31.5	[0, 0, 0, 1]	CT	1
6	19613125	C	2	-	-	-	2.66667	33.25	[0, 0, 0, 2]	CT	1	2.74667	34.2475	[0, 0, 0, 2]	CT	1	2.8	34.9125	[0, 0, 0, 2]	CT	1	4.33333	32.79	[0, 0, 0, 1]	CT	1	4	31.5567	[0, 0, 0, 6]	CT	1
6	24650503	T	2	3UTR,exon,transcript	TDP2	NM_016614-3UTR,NM_016614-exon,NM_016614-transcript	7.66667	32.2767	[0, 0, 2, 0]	TG	1	7.89667	33.245	[0, 0, 2, 0]	TG	1	8.05	33.8905	[0, 0, 2, 0]	TG	1	3.33333	32.8167	[0, 0, 5, 0]	TG	1	1.66667	31.3333	[0, 0, 3, 0]	TG	1
6	26055844	G	2	exon,transcript,CDS	H1-2	NM_005319-exon,NM_005319-transcript,NM_005319-CDS	19.6667	31.3933	[0, 18, 0, 0]	GC	1	20.2567	32.3351	[0, 18, 0, 0]	GC	1	20.65	32.963	[0, 18, 0, 0]	GC	1	24.6667	32.59	[0, 21, 0, 0]	GC	1	22.6667	32.24	[0, 18, 0, 0]	GC	1
6	26545404	G	2	transcript,exon,CDS	HMGN4	NM_006353-transcript,NM_006353-exon,NM_006353-CDS	17.6667	31.56	[13, 0, 0, 0]	GA	1	18.1967	32.5068	[13, 0, 0, 0]	GA	1	18.55	33.138	[13, 0, 0, 0]	GA	1	12.6667	32.7933	[14, 0, 0, 0]	GA	1	12.6667	32.0367	[12, 0, 0, 0]	GA	1
6	29928300	G	2	-	-	-	26	31.96	[0, 0, 0, 15]	GT GC	1	26.78	32.9188	[0, 0, 0, 15]	GT GC	1	27.3	33.558	[0, 0, 0, 15]	GT GC	1	8	33.6633	[0, 0, 0, 11]	GT	1	5.66667	32.6067	[0, 0, 0, 1]	GT	1
6	30486025	A	2	-	-	-	10.6667	31.2767	[0, 0, 13, 0]	AG	1	10.9867	32.215	[0, 0, 13, 0]	AG	1	11.2	32.8405	[0, 0, 13, 0]	AG	1	5.66667	32.5767	[0, 0, 6, 0]	AG	1	9	32.2633	[0, 0, 13, 0]	AG	1
6	30486404	T	2	-	-	-	42	31.8333	[0, 37, 0, 0]	TC	1	43.26	32.7883	[0, 37, 0, 0]	TC	1	44.1	33.425	[0, 37, 0, 0]	TC	1	20	33.1667	[0, 16, 0, 0]	TC	1	20.3333	32.43	[0, 16, 0, 0]	TC	1
6	32981027	C	2	transcript,exon,3UTR	BRD2	NM_005104_5-transcript,NM_001113182_6-transcript,NM_001291986_5-transcript,NM_001199455_7-transcript,NM_001199456_3-transcript,NM_001113182_6-exon,NM_001291986_5-exon,NM_005104_5-exon,NM_001199455_7-exon,NM_001199456_3-exon,NM_001113182_6-3UTR,NM_001291986_5-3UTR,NM_005104_5-3UTR,NM_001199455_7-3UTR,NM_001199456_3-3UTR	39.3333	31.78	[0, 0, 0, 38]	CT	1	40.5133	32.7334	[0, 0, 0, 38]	CT	1	41.3	33.369	[0, 0, 0, 38]	CT	1	5.33333	33.07	[0, 0, 0, 8]	CT	1	6.33333	32.79	[0, 0, 0, 9]	CT	1
6	33195674	G	2	transcript,CDS,exon	RXRB	NM_001291989-transcript,NM_001270401-transcript,NM_021976_2-transcript,NM_001270401-CDS,NM_001291989-CDS,NM_021976_2-CDS,NM_001270401-exon,NM_001291989-exon,NM_021976_2-exon	11.6667	32.6767	[9, 0, 0, 0]	GA	1	12.0167	33.657	[9, 0, 0, 0]	GA	1	12.25	34.3105	[9, 0, 0, 0]	GA	1	22	33.46	[27, 0, 0, 0]	GA	1	18.3333	33.1833	[16, 0, 0, 0]	GA	1
6	33203537	T	2	transcript	SLC39A7	NM_001077516_4-transcript,NM_001288777_3-transcript,NM_006979-transcript	2.33333	30.5	[0, 0, 3, 0]	TG	1	2.40333	31.415	[0, 0, 3, 0]	TG	1	2.45	32.025	[0, 0, 3, 0]	TG	1	2	32.1667	[0, 0, 1, 0]	TG	1	1.66667	33.2233	[0, 0, 1, 0]	TG	1
6	33414511	G	2	transcript,CDS,exon	PHF1	NM_002636_2-transcript,NM_024165_2-transcript,NR_027692_2-transcript,NM_002636_2-CDS,NM_024165_2-CDS,NM_002636_2-exon,NM_024165_2-exon,NR_027692_2-exon	3	31.2233	[3, 0, 0, 0]	GA	1	3.09	32.16	[3, 0, 0, 0]	GA	1	3.15	32.7845	[3, 0, 0, 0]	GA	1	6	30.1333	[5, 0, 0, 0]	GA	1	5	32.08	[5, 0, 0, 0]	GA	1
6	33455199	T	2	transcript,exon,CDS	ZBTB9	NM_152735-transcript,NM_152735-exon,NM_152735-CDS	3	31.7767	[0, 0, 3, 0]	TG	1	3.09	32.73	[0, 0, 3, 0]	TG	1	3.15	33.3655	[0, 0, 3, 0]	TG	1	1.66667	33.6667	[0, 0, 2, 0]	TG	1	2.66667	32.6667	[0, 0, 1, 0]	TG	1
6	33669130	C	2	transcript,CDS,exon	ITPR3	NM_002224-transcript,NM_002224-CDS,NM_002224-exon	12.3333	31.2733	[0, 0, 0, 13]	CT	1	12.7033	32.2115	[0, 0, 0, 13]	CT	1	12.95	32.837	[0, 0, 0, 13]	CT	1	19	32.05	[0, 0, 0, 20]	CT	1	21.3333	32.01	[0, 0, 0, 17]	CT	1
6	33673602	T	2	transcript,CDS,exon	ITPR3	NM_002224-transcript,NM_002224-CDS,NM_002224-exon	13.6667	31.6433	[0, 14, 0, 0]	TC	1	14.0767	32.5926	[0, 14, 0, 0]	TC	1	14.35	33.2255	[0, 14, 0, 0]	TC	1	6.33333	33.3233	[0, 5, 0, 0]	TC	1	6	33.2667	[0, 7, 0, 0]	TC	1
6	33772605	G	2	3UTR,exon,transcript	LEMD2	NM_001143944-3UTR,NM_001348709-3UTR,NM_001348710-3UTR,NM_181336-3UTR,NM_001143944-exon,NM_001348709-exon,NM_001348710-exon,NM_181336-exon,NM_001143944-transcript,NM_001348709-transcript,NM_001348710-transcript,NM_181336-transcript	26.3333	31.6633	[29, 0, 0, 0]	GA	1	27.1233	32.6132	[29, 0, 0, 0]	GA	1	27.65	33.2465	[29, 0, 0, 0]	GA	1	28	32.78	[25, 0, 0, 0]	GA	1	16	31.84	[14, 0, 0, 0]	GA	1
6	34425814	T	2	transcript,5UTR,exon$transcript	RPS10$RPS10-NUDT3	NM_001014-transcript,NM_001203245-transcript,NM_001204091-transcript,NM_001203245-5UTR,NM_001203245-exon$NM_001202470-transcript	4.33333	32.5	[0, 0, 4, 0]	TG	1	4.46333	33.475	[0, 0, 4, 0]	TG	1	4.55	34.125	[0, 0, 4, 0]	TG	1	1.66667	34.2233	[0, 0, 1, 0]	TG	1	6.33333	32.9567	[0, 0, 8, 0]	TG	1
6	34589597	A	2	3UTR,exon,transcript	ILRUN	NM_022758-3UTR,NM_024294-3UTR,NM_022758-exon,NM_024294-exon,NM_022758-transcript,NM_024294-transcript	10.6667	31.6467	[0, 0, 8, 0]	AG	1	10.9867	32.5961	[0, 0, 8, 0]	AG	1	11.2	33.229	[0, 0, 8, 0]	AG	1	6.66667	31.5067	[0, 0, 6, 0]	AG	1	7	31.9167	[0, 0, 4, 0]	AG	1
6	35088666	A	2	transcript,exon,3UTR	ANKS1A	NM_015245-transcript,NM_015245-exon,NM_015245-3UTR	4.33333	32.3333	[0, 0, 3, 0]	AG	1	4.46333	33.3033	[0, 0, 3, 0]	AG	1	4.55	33.95	[0, 0, 3, 0]	AG	1	3.33333	32.7233	[0, 0, 4, 0]	AG	1	4	32.0467	[0, 0, 1, 0]	AG	1
6	35090340	A	2	transcript,exon,3UTR	ANKS1A	NM_015245-transcript,NM_015245-exon,NM_015245-3UTR	2.66667	31.7	[0, 0, 1, 0]	AG	1	2.74667	32.651	[0, 0, 1, 0]	AG	1	2.8	33.285	[0, 0, 1, 0]	AG	1	4	32.89	[0, 0, 4, 0]	AG	1	4.66667	32.2867	[0, 0, 6, 0]	AG	1
6	36686574	T	2	transcript,exon,3UTR	CDKN1A	NM_001220777-transcript,NM_001291549-transcript,NM_001374509-transcript,NM_001374510-transcript,NM_078467-transcript,NM_000389-transcript,NM_001220778-transcript,NM_001374511-transcript,NM_001374512-transcript,NM_001374513-transcript,NM_001374512-exon,NM_001374512-3UTR,NM_000389-exon,NM_001220777-exon,NM_001220778-exon,NM_001291549-exon,NM_001374509-exon,NM_001374510-exon,NM_001374511-exon,NM_001…	36.6667	31.5067	[0, 29, 0, 0]	TC	1	37.7667	32.4519	[0, 29, 0, 0]	TC	1	38.5	33.082	[0, 29, 0, 0]	TC	1	22	32.5333	[0, 29, 0, 0]	TC	1	15	31.6033	[0, 21, 0, 0]	TC	1
6	37174646	C	2	transcript,exon,3UTR	PIM1	NM_001243186-transcript,NM_002648-transcript,NM_001243186-exon,NM_002648-exon,NM_001243186-3UTR,NM_002648-3UTR	1.66667	31.8333	[0, 0, 0, 1]	CT	1	1.71667	32.7883	[0, 0, 0, 1]	CT	1	1.75	33.425	[0, 0, 0, 1]	CT	1	2.33333	34.0833	[0, 0, 0, 1]	CT	1	2.66667	32.8333	[0, 0, 0, 4]	CT	1
6	37655790	C	2	transcript,CDS,exon	MDGA1	NM_153487-transcript,NM_153487-CDS,NM_153487-exon	9.66667	31.7	[0, 0, 0, 14]	CT	1	9.95667	32.651	[0, 0, 0, 14]	CT	1	10.15	33.285	[0, 0, 0, 14]	CT	1	8.66667	32.8033	[0, 0, 0, 12]	CT	1	10.3333	32.07	[0, 0, 0, 12]	CT	1
6	39958435	C	2	-	-	-	20.3333	31.7733	[0, 0, 0, 12]	CT	1	20.9433	32.7265	[0, 0, 0, 12]	CT	1	21.35	33.362	[0, 0, 0, 12]	CT	1	12	33	[0, 0, 0, 12]	CT	1	10	32.75	[0, 0, 0, 8]	CT	1
6	39958567	G	2	-	-	-	18	31.17	[16, 0, 0, 0]	GA	1	18.54	32.1051	[16, 0, 0, 0]	GA	1	18.9	32.7285	[16, 0, 0, 0]	GA	1	7.33333	32.2167	[8, 0, 0, 0]	GA	1	3	31.0833	[1, 0, 0, 0]	GA	1
6	42887660	T	2	transcript,exon,3UTR	RPL7L1	NM_001366481-transcript,NM_198486-transcript,NR_134562-transcript,NR_134563-transcript,NM_001366481-exon,NM_001366481-3UTR,NM_198486-3UTR,NM_198486-exon,NR_134562-exon,NR_134563-exon	87	31.4333	[0, 72, 0, 0]	TC	1	89.61	32.3763	[0, 72, 0, 0]	TC	1	91.35	33.005	[0, 72, 0, 0]	TC	1	18	32.56	[0, 11, 0, 0]	TC	1	17.3333	32.3033	[0, 14, 0, 0]	TC	1
6	42956543	C	2	transcript	CNPY3-GNMT	NM_001318856-transcript,NM_001318857-transcript,NM_001318858-transcript,NR_134890-transcript,NR_134891-transcript,NR_134892-transcript	41.6667	31.6567	[0, 0, 0, 24]	CT	1	42.9167	32.6064	[0, 0, 0, 24]	CT	1	43.75	33.2395	[0, 0, 0, 24]	CT	1	11	32.6967	[0, 0, 0, 11]	CT	1	21.3333	31.85	[0, 0, 0, 26]	CT	1
6	42956612	C	2	transcript	CNPY3-GNMT	NM_001318856-transcript,NM_001318857-transcript,NM_001318858-transcript,NR_134890-transcript,NR_134891-transcript,NR_134892-transcript	63.6667	31.6767	[47, 0, 0, 0]	CA	1	65.5767	32.627	[47, 0, 0, 0]	CA	1	66.85	33.2605	[47, 0, 0, 0]	CA	1	51.6667	32.3167	[43, 0, 0, 0]	CA	1	60	31.8933	[72, 0, 0, 0]	CA	1
6	42956616	A	2	transcript	CNPY3-GNMT	NM_001318856-transcript,NM_001318857-transcript,NM_001318858-transcript,NR_134890-transcript,NR_134891-transcript,NR_134892-transcript	62	31.9067	[0, 0, 41, 0]	AG	1	63.86	32.8639	[0, 0, 41, 0]	AG	1	65.1	33.502	[0, 0, 41, 0]	AG	1	40.6667	32.15	[0, 0, 26, 0]	AG	1	46	31.6433	[0, 0, 46, 0]	AG	1
6	43161114	T	2	transcript,exon,3UTR	PTK7	NM_002821-transcript,NM_152880-transcript,NM_152881-transcript,NM_152882-transcript,NR_072997-transcript,NR_072998-transcript,NM_001270398-transcript,NM_002821-exon,NM_152880-exon,NM_152881-exon,NM_152882-exon,NR_072997-exon,NR_072998-exon,NM_001270398-exon,NM_002821-3UTR,NM_152880-3UTR,NM_152881-3UTR,NM_152882-3UTR,NM_001270398-3UTR	5.66667	32.1	[0, 5, 0, 0]	TC	1	5.83667	33.063	[0, 5, 0, 0]	TC	1	5.95	33.705	[0, 5, 0, 0]	TC	1	3	33.89	[0, 2, 0, 0]	TC	1	4	32.25	[0, 4, 0, 0]	TC	1
6	47595956	C	2	transcript,CDS,exon	CD2AP	NM_012120-transcript,NM_012120-CDS,NM_012120-exon	12	32.29	[0, 0, 0, 7]	CT	1	12.36	33.2587	[0, 0, 0, 7]	CT	1	12.6	33.9045	[0, 0, 0, 7]	CT	1	3.66667	33.1667	[0, 0, 0, 4]	CT	1	1.66667	33.5	[0, 0, 0, 2]	CT	1
6	49435569	T	2	transcript,CDS,exon	MMUT	NM_000255-transcript,NM_000255-CDS,NM_000255-exon	31	31.5733	[0, 21, 0, 0]	TC	1	31.93	32.5205	[0, 21, 0, 0]	TC	1	32.55	33.152	[0, 21, 0, 0]	TC	1	7.33333	32.1533	[0, 6, 0, 0]	TC	1	6.66667	32.8	[0, 11, 0, 0]	TC	1
6	52501190	G	2	3UTR,exon,transcript	TRAM2	NM_012288-3UTR,NM_012288-exon,NM_012288-transcript	16.3333	31.8367	[8, 0, 0, 0]	GA	1	16.8233	32.7918	[8, 0, 0, 0]	GA	1	17.15	33.4285	[8, 0, 0, 0]	GA	1	10.3333	32.4233	[6, 0, 0, 0]	GA	1	3.66667	31.1667	[2, 0, 0, 0]	GA	1
6	52501633	G	2	3UTR,exon,transcript	TRAM2	NM_012288-3UTR,NM_012288-exon,NM_012288-transcript	9.33333	32.11	[8, 0, 0, 0]	GA	1	9.61333	33.0733	[8, 0, 0, 0]	GA	1	9.8	33.7155	[8, 0, 0, 0]	GA	1	6.66667	33.2567	[4, 0, 0, 0]	GA	1	3.33333	32.6	[1, 0, 0, 0]	GA	1
6	52502437	G	2	3UTR,exon,transcript	TRAM2	NM_012288-3UTR,NM_012288-exon,NM_012288-transcript	16	31.6633	[7, 0, 0, 0]	GA	1	16.48	32.6132	[7, 0, 0, 0]	GA	1	16.8	33.2465	[7, 0, 0, 0]	GA	1	12.6667	32.2367	[11, 0, 0, 0]	GA	1	9.66667	31.72	[17, 0, 0, 0]	GA	1
6	52664916	C	2	exon,transcript	LOC730101	NR_024403-exon,NR_024405-exon,NR_024403-transcript,NR_024405-transcript	20.6667	31.89	[0, 0, 22, 0]	CG	1	21.2867	32.8467	[0, 0, 22, 0]	CG	1	21.7	33.4845	[0, 0, 22, 0]	CG	1	14.3333	32.6233	[0, 0, 14, 0]	CG	1	4.33333	32.8567	[0, 0, 2, 0]	CG	1
6	52667174	C	2	transcript,exon	LOC730101	NR_024403-transcript,NR_024405-transcript,NR_024403-exon,NR_024405-exon	30.6667	31.9067	[0, 0, 0, 29]	CT	1	31.5867	32.8639	[0, 0, 0, 29]	CT	1	32.2	33.502	[0, 0, 0, 29]	CT	1	3	33.86	[0, 0, 0, 4]	CT	1	1.33333	33	[0, 0, 0, 1]	CT	1
6	65302973	A	2	transcript,exon,CDS&transcript	LOC441155&EYS	NM_001271675-transcript,NM_001271675-exon,NM_001271675-CDS&NM_001292009-transcript,NM_001142800-transcript	2	31.11	[0, 2, 0, 0]	AC	1	2.06	32.0433	[0, 2, 0, 0]	AC	1	2.1	32.6655	[0, 2, 0, 0]	AC	1	2	33.3333	[0, 1, 0, 0]	AC	1	2	32.25	[0, 1, 0, 0]	AC	1
6	70608732	A	2	-	-	-	8	31.6567	[0, 0, 5, 0]	AG	1	8.24	32.6064	[0, 0, 5, 0]	AG	1	8.4	33.2395	[0, 0, 5, 0]	AG	1	8.33333	33.12	[0, 0, 12, 0]	AG	1	5.66667	32.5233	[0, 0, 7, 0]	AG	1
6	70608779	C	2	-	-	-	5.66667	32.1333	[0, 0, 0, 5]	CT	1	5.83667	33.0973	[0, 0, 0, 5]	CT	1	5.95	33.74	[0, 0, 0, 5]	CT	1	7	33.04	[0, 0, 0, 11]	CT	1	4	32.25	[0, 0, 0, 4]	CT	1
6	70609096	A	2	-	-	-	2.33333	31.0567	[0, 0, 2, 0]	AG	1	2.40333	31.9884	[0, 0, 2, 0]	AG	1	2.45	32.6095	[0, 0, 2, 0]	AG	1	1.33333	32.8333	[0, 0, 1, 0]	AG	1	1.66667	32.5	[0, 0, 1, 0]	AG	1
6	75132006	A	2	transcript,CDS,exon	COL12A1	NM_004370-transcript,NM_080645-transcript,NM_004370-CDS,NM_080645-CDS,NM_004370-exon,NM_080645-exon	63.3333	31.9767	[0, 0, 0, 58]	AT AC	1	65.2333	32.936	[0, 0, 0, 58]	AT AC	1	66.5	33.5755	[0, 0, 0, 58]	AT AC	1	15.3333	32.75	[0, 0, 0, 10]	AT	1	14	32.4833	[0, 0, 0, 17]	AT	1
6	75254235	G	2	3UTR,exon,transcript	TMEM30A	NM_001143958-3UTR,NM_018247-3UTR,NM_001143958-exon,NM_018247-exon,NM_001143958-transcript,NM_018247-transcript	121	32.05	[99, 0, 0, 0]	GA	1	124.63	33.0115	[99, 0, 0, 0]	GA	1	127.05	33.6525	[99, 0, 0, 0]	GA	1	9.66667	33.3633	[6, 0, 0, 0]	GA	1	13.3333	32.79	[12, 0, 0, 0]	GA	1
6	108004979	A	2	-	-	-	3	31.1667	[0, 0, 2, 0]	AG	1	3.09	32.1017	[0, 0, 2, 0]	AG	1	3.15	32.725	[0, 0, 2, 0]	AG	1	9	32.0933	[0, 0, 6, 0]	AG	1	4.66667	31.8167	[0, 0, 4, 0]	AG	1
6	108005002	G	2	-	-	-	8.66667	31.0167	[3, 0, 0, 0]	GA	1	8.92667	31.9472	[3, 0, 0, 0]	GA	1	9.1	32.5675	[3, 0, 0, 0]	GA	1	16.6667	31.78	[8, 0, 0, 0]	GA	1	14.6667	31.5	[12, 0, 0, 0]	GA	1
6	112136188	C	2	transcript,CDS,exon	LAMA4	NM_001105206-transcript,NM_001105207-transcript,NM_002290-transcript,NM_001105206-CDS,NM_001105207-CDS,NM_002290-CDS,NM_001105206-exon,NM_001105207-exon,NM_002290-exon	10	31.3833	[0, 0, 0, 8]	CT	1	10.3	32.3248	[0, 0, 0, 8]	CT	1	10.5	32.9525	[0, 0, 0, 8]	CT	1	15	31.7967	[0, 0, 0, 18]	CT	1	8	32.0367	[0, 0, 0, 5]	CT	1
6	116436394	T	2	transcript,CDS,exon,3UTR	DSE	NM_001322937-transcript,NM_001322938-transcript,NM_001322940-transcript,NM_001374520-transcript,NM_001374521-transcript,NM_001080976-transcript,NR_136524-transcript,NM_001322939-transcript,NM_001322941-transcript,NM_001322943-transcript,NM_001322944-transcript,NM_013352-transcript,NM_001080976-CDS,NM_001322937-CDS,NM_001322938-CDS,NM_001322939-CDS,NM_001322940-CDS,NM_001322941-CDS,NM_001374520-CD…	2.66667	31.1333	[0, 5, 0, 0]	TC	1	2.74667	32.0673	[0, 5, 0, 0]	TC	1	2.8	32.69	[0, 5, 0, 0]	TC	1	6	32.1967	[0, 2, 1, 0]	TC TG	1	2.66667	31.6667	[0, 4, 0, 0]	TC	1
6	117998945	A	2	transcript	SLC35F1	NM_001029858-transcript	6.33333	32.2467	[0, 0, 6, 0]	AG	1	6.52333	33.2141	[0, 0, 6, 0]	AG	1	6.65	33.859	[0, 0, 6, 0]	AG	1	4	34.2233	[0, 0, 2, 0]	AG	1	1.66667	32.5	[0, 0, 1, 0]	AG	1
6	119189776	C	2	transcript,CDS,exon	MAN1A1	NM_005907-transcript,NM_005907-CDS,NM_005907-exon	3.33333	32	[3, 0, 0, 0]	CA	1	3.43333	32.96	[3, 0, 0, 0]	CA	1	3.5	33.6	[3, 0, 0, 0]	CA	1	2	32.61	[2, 0, 0, 0]	CA	1	3.33333	32.1667	[1, 0, 0, 0]	CA	1
6	131950812	G	2	transcript,CDS,exon	CCN2	NM_001901-transcript,NM_001901-CDS,NM_001901-exon	22.3333	31.9567	[0, 22, 0, 0]	GC	1	23.0033	32.9154	[0, 22, 0, 0]	GC	1	23.45	33.5545	[0, 22, 0, 0]	GC	1	25.3333	33.1933	[0, 22, 0, 0]	GC	1	77	32.5733	[0, 67, 0, 0]	GC	1
6	131950819	T	2	transcript,CDS,exon	CCN2	NM_001901-transcript,NM_001901-CDS,NM_001901-exon	19.3333	32.21	[0, 0, 21, 0]	TG	1	19.9133	33.1763	[0, 0, 21, 0]	TG	1	20.3	33.8205	[0, 0, 21, 0]	TG	1	27	33.3367	[0, 0, 22, 0]	TG	1	79.3333	32.5267	[0, 0, 78, 0]	TG	1
6	138092132	A	2	exon,transcript,CDS	PERP	NM_022121-exon,NM_022121-transcript,NM_022121-CDS	137.333	32.23	[0, 0, 128, 0]	AG	1	141.453	33.1969	[0, 0, 128, 0]	AG	1	144.2	33.8415	[0, 0, 128, 0]	AG	1	55.3333	33.1767	[0, 0, 60, 0]	AG	1	60.6667	32.5967	[0, 0, 67, 0]	AG	1
6	138092196	G	2	exon,transcript,CDS	PERP	NM_022121-exon,NM_022121-transcript,NM_022121-CDS	48	31.49	[0, 51, 0, 0]	GC	1	49.44	32.4347	[0, 51, 0, 0]	GC	1	50.4	33.0645	[0, 51, 0, 0]	GC	1	26	32.51	[0, 25, 0, 0]	GC	1	26.3333	32.4167	[0, 26, 0, 0]	GC	1
6	149410340	C	2	transcript,exon,3UTR	TAB2	NM_001292035-transcript,NM_001292034-transcript,NM_001369506-transcript,NM_015093-transcript,NM_001292034-exon,NM_001292035-exon,NM_001369506-exon,NM_015093-exon,NM_001292034-3UTR,NM_001292035-3UTR,NM_001369506-3UTR,NM_015093-3UTR	7	31.1233	[0, 0, 4, 0]	CG	1	7.21	32.057	[0, 0, 4, 0]	CG	1	7.35	32.6795	[0, 0, 4, 0]	CG	1	2	30.5	[0, 0, 2, 0]	CG	1	2.33333	31.8667	[0, 0, 1, 0]	CG	1
6	151015603	C	2	transcript,CDS,exon	MTHFD1L	NM_001242767-transcript,NR_146719-transcript,NM_015440-transcript,NM_001242768-transcript,NM_001350486-transcript,NM_001350487-transcript,NM_001350492-transcript,NM_001350493-transcript,NR_146720-transcript,NM_001350490-transcript,NM_001242767-CDS,NM_001242768-CDS,NM_001350486-CDS,NM_001350487-CDS,NM_001350490-CDS,NM_001350492-CDS,NM_001350493-CDS,NM_015440-CDS,NM_001242767-exon,NM_001242768-exon…	10	31.9233	[0, 0, 7, 0]	CG	1	10.3	32.881	[0, 0, 7, 0]	CG	1	10.5	33.5195	[0, 0, 7, 0]	CG	1	12.6667	33.0067	[0, 0, 9, 0]	CG	1	16	32.71	[0, 0, 16, 0]	CG	1
6	153282416	A	2	-	-	-	49	31.4167	[0, 19, 0, 0]	AC AG	1	50.47	32.3592	[0, 19, 0, 0]	AC AG	1	51.45	32.9875	[0, 19, 0, 0]	AC AG	1	12.3333	31.92	[0, 9, 0, 0]	AC	1	24	31.8067	[0, 19, 1, 0]	AC AG	1
6	153282682	G	2	-	-	-	36.3333	31.98	[0, 24, 0, 0]	GC	1	37.4233	32.9394	[0, 24, 0, 0]	GC	1	38.15	33.579	[0, 24, 0, 0]	GC	1	55.3333	33.5867	[0, 61, 0, 0]	GC	1	55.3333	32.7233	[0, 53, 0, 0]	GC	1
6	157292745	C	2	3UTR,exon,transcript	TMEM242	NM_018452-3UTR,NM_018452-exon,NM_018452-transcript	12	32.1567	[0, 0, 0, 12]	CT	1	12.36	33.1214	[0, 0, 0, 12]	CT	1	12.6	33.7645	[0, 0, 0, 12]	CT	1	8.33333	33.5967	[0, 0, 0, 9]	CT	1	6	33.4233	[0, 0, 0, 2]	CT	1
6	158078270	G	2	transcript,CDS,exon	SYNJ2	NM_003898-transcript,NM_001178088-transcript,NM_001178088-CDS,NM_003898-CDS,NM_001178088-exon,NM_003898-exon	12.6667	31.5667	[0, 0, 0, 6]	GT	1	13.0467	32.5137	[0, 0, 0, 6]	GT	1	13.3	33.145	[0, 0, 0, 6]	GT	1	6.66667	32.63	[0, 0, 0, 8]	GT	1	8	32.18	[0, 0, 0, 9]	GT	1
6	158084056	A	2	transcript,CDS,exon	SYNJ2	NM_003898-transcript,NM_001178088-transcript,NM_001178088-CDS,NM_003898-CDS,NM_001178088-exon,NM_003898-exon	8.33333	33.47	[0, 0, 8, 0]	AG	1	8.58333	34.4741	[0, 0, 8, 0]	AG	1	8.75	35.1435	[0, 0, 8, 0]	AG	1	4	34.8233	[0, 0, 1, 0]	AG	1	4.66667	32	[0, 0, 4, 0]	AG	1
6	158312855	T	2	5UTR,exon,transcript	TULP4	NM_001007466-5UTR,NM_020245-5UTR,NM_001007466-exon,NM_020245-exon,NM_001007466-transcript,NM_020245-transcript	3	31.61	[0, 0, 4, 0]	TG	1	3.09	32.5583	[0, 0, 4, 0]	TG	1	3.15	33.1905	[0, 0, 4, 0]	TG	1	2	33.5	[0, 0, 1, 0]	TG	1	2.33333	32.5567	[0, 0, 3, 0]	TG	1
6	159775311	A	2	transcript,CDS,exon	ACAT2	NM_005891-transcript,NM_001303253-transcript,NM_001303253-CDS,NM_005891-CDS,NM_001303253-exon,NM_005891-exon	22.6667	31.9033	[0, 0, 16, 0]	AG	1	23.3467	32.8604	[0, 0, 16, 0]	AG	1	23.8	33.4985	[0, 0, 16, 0]	AG	1	13	33.5567	[0, 0, 10, 0]	AG	1	9	33.4167	[0, 0, 4, 0]	AG	1
6	159777363	G	2	transcript,CDS,exon	ACAT2	NM_005891-transcript,NM_001303253-transcript,NM_001303253-CDS,NM_005891-CDS,NM_001303253-exon,NM_005891-exon	26	32.0333	[21, 0, 0, 0]	GA	1	26.78	32.9943	[21, 0, 0, 0]	GA	1	27.3	33.635	[21, 0, 0, 0]	GA	1	46.3333	33.1667	[36, 0, 0, 0]	GA	1	15.6667	32.8	[15, 0, 0, 0]	GA	1
6	159778655	T	2	transcript&3UTR,exon,transcript	ACAT2&TCP1	NM_005891-transcript,NM_001303253-transcript&NM_001008897-3UTR,NM_030752-3UTR,NM_001008897-exon,NM_030752-exon,NM_030752-transcript,NM_001008897-transcript	19.3333	31.57	[0, 16, 0, 0]	TC	1	19.9133	32.5171	[0, 16, 0, 0]	TC	1	20.3	33.1485	[0, 16, 0, 0]	TC	1	15	32.7167	[0, 15, 0, 0]	TC	1	11.3333	31.7133	[0, 12, 0, 0]	TC	1
6	160073377	A	2	transcript,CDS,exon	IGF2R	NM_000876-transcript,NM_000876-CDS,NM_000876-exon	26.3333	32.1133	[0, 0, 22, 0]	AG	1	27.1233	33.0767	[0, 0, 22, 0]	AG	1	27.65	33.719	[0, 0, 22, 0]	AG	1	5.66667	33.14	[0, 0, 8, 0]	AG	1	7.33333	32.7467	[0, 0, 5, 0]	AG	1
6	160084167	C	2	transcript,CDS,exon	IGF2R	NM_000876-transcript,NM_000876-CDS,NM_000876-exon	26	31.98	[0, 0, 17, 0]	CG	1	26.78	32.9394	[0, 0, 17, 0]	CG	1	27.3	33.579	[0, 0, 17, 0]	CG	1	19	33.0033	[0, 0, 21, 0]	CG	1	13.6667	32.04	[0, 0, 15, 0]	CG	1
6	166382803	C	2	transcript	MPC1	NM_001270879-transcript,NM_001376565-transcript,NM_001376566-transcript,NM_001376567-transcript,NM_001376568-transcript,NM_001376569-transcript,NM_016098-transcript,NR_073093-transcript,NR_164828-transcript,NR_164829-transcript,NR_164830-transcript,NR_164831-transcript	2.66667	32.3333	[0, 0, 1, 0]	CG	1	2.74667	33.3033	[0, 0, 1, 0]	CG	1	2.8	33.95	[0, 0, 1, 0]	CG	1	3.66667	32.0567	[0, 0, 3, 0]	CG	1	3.33333	32.5833	[0, 0, 3, 0]	CG	1
6	166382804	A	2	transcript	MPC1	NM_001270879-transcript,NM_001376565-transcript,NM_001376566-transcript,NM_001376567-transcript,NM_001376568-transcript,NM_001376569-transcript,NM_016098-transcript,NR_073093-transcript,NR_164828-transcript,NR_164829-transcript,NR_164830-transcript,NR_164831-transcript	2.66667	32.5	[0, 0, 0, 2]	AT	1	2.74667	33.475	[0, 0, 0, 2]	AT	1	2.8	34.125	[0, 0, 0, 2]	AT	1	4	32.4733	[0, 0, 0, 4]	AT	1	3.66667	32.78	[0, 0, 0, 3]	AT	1
6	166382805	C	2	transcript	MPC1	NM_001270879-transcript,NM_001376565-transcript,NM_001376566-transcript,NM_001376567-transcript,NM_001376568-transcript,NM_001376569-transcript,NM_016098-transcript,NR_073093-transcript,NR_164828-transcript,NR_164829-transcript,NR_164830-transcript,NR_164831-transcript	2.66667	32.3333	[2, 0, 0, 0]	CA	1	2.74667	33.3033	[2, 0, 0, 0]	CA	1	2.8	33.95	[2, 0, 0, 0]	CA	1	3.66667	32.9433	[3, 0, 0, 0]	CA	1	3.66667	33.6667	[3, 0, 0, 0]	CA	1
7	785792	A	2	transcript,exon,3UTR	DNAAF5	NM_017802-transcript,NR_075098-transcript,NM_017802-exon,NR_075098-exon,NM_017802-3UTR	3.66667	31.5833	[0, 0, 4, 0]	AG	1	3.77667	32.5308	[0, 0, 4, 0]	AG	1	3.85	33.1625	[0, 0, 4, 0]	AG	1	3.66667	32.7767	[0, 0, 6, 0]	AG	1	2.33333	31.75	[0, 0, 1, 0]	AG	1
7	997215	G	2	transcript,exon,3UTR	C7orf50	NR_156697-transcript,NR_134537-exon,NR_134537-transcript,NM_001350968-3UTR,NM_001134395-3UTR,NM_001134396-3UTR,NM_001350969-3UTR,NM_032350-3UTR,NM_001350968-exon,NM_001134395-exon,NM_001134396-exon,NM_001350969-exon,NM_032350-exon,NR_146964-exon,NR_146965-exon,NR_146966-exon,NM_001350969-transcript,NR_146964-transcript,NR_146965-transcript,NR_146966-transcript,NM_001134395-transcript,NM_001134396…	14.3333	31.6167	[11, 0, 0, 0]	GA	1	14.7633	32.5652	[11, 0, 0, 0]	GA	1	15.05	33.1975	[11, 0, 0, 0]	GA	1	21.3333	33.3867	[20, 0, 0, 0]	GA	1	16.3333	32.17	[16, 0, 0, 0]	GA	1
7	1093669	C	2	transcript,exon,3UTR&transcript	GPER1&C7orf50	NM_001039966-transcript,NM_001505-transcript,NM_001098201-transcript,NM_001098201-exon,NM_001505-exon,NM_001039966-exon,NM_001098201-3UTR,NM_001505-3UTR,NM_001039966-3UTR&NM_001134395-transcript,NM_001134396-transcript,NM_001350968-transcript,NM_032350-transcript,NM_001318252-transcript	7.33333	32.1533	[0, 0, 6, 0]	CG	1	7.55333	33.1179	[0, 0, 6, 0]	CG	1	7.7	33.761	[0, 0, 6, 0]	CG	1	3.66667	32.4167	[0, 0, 6, 0]	CG	1	4.66667	31.9	[0, 0, 5, 0]	CG	1
7	2264351	T	2	transcript,CDS,exon	SNX8	NM_013321-transcript,NM_013321-CDS,NM_013321-exon	17.6667	31.6833	[0, 21, 0, 0]	TC	1	18.1967	32.6338	[0, 21, 0, 0]	TC	1	18.55	33.2675	[0, 21, 0, 0]	TC	1	10.3333	32.6067	[0, 10, 0, 0]	TC	1	5	32.2667	[0, 5, 0, 0]	TC	1
7	2662192	G	2	transcript,exon,3UTR	TTYH3	NM_025250-transcript,NM_025250-exon,NM_025250-3UTR	7.33333	31.45	[4, 0, 0, 0]	GA	1	7.55333	32.3935	[4, 0, 0, 0]	GA	1	7.7	33.0225	[4, 0, 0, 0]	GA	1	12	32.8867	[9, 0, 0, 0]	GA	1	18.6667	32.1133	[11, 0, 0, 0]	GA	1
7	2662559	G	2	transcript,exon,3UTR	TTYH3	NM_025250-transcript,NM_025250-exon,NM_025250-3UTR	30.6667	32.6267	[30, 0, 0, 0]	GA	1	31.5867	33.6055	[30, 0, 0, 0]	GA	1	32.2	34.258	[30, 0, 0, 0]	GA	1	19.3333	33.8533	[19, 0, 0, 0]	GA	1	24	32.8333	[24, 0, 0, 0]	GA	1
7	2662648	C	2	transcript,exon,3UTR	TTYH3	NM_025250-transcript,NM_025250-exon,NM_025250-3UTR	2.66667	30.5	[0, 0, 0, 2]	CT	1	2.74667	31.415	[0, 0, 0, 2]	CT	1	2.8	32.025	[0, 0, 0, 2]	CT	1	8.66667	30.46	[0, 0, 0, 8]	CT	1	6.66667	30.3833	[0, 0, 0, 6]	CT	1
7	2663830	G	2	transcript,exon,3UTR	TTYH3	NM_025250-transcript,NM_025250-exon,NM_025250-3UTR	16	32.16	[12, 0, 0, 0]	GA	1	16.48	33.1248	[12, 0, 0, 0]	GA	1	16.8	33.768	[12, 0, 0, 0]	GA	1	4.66667	34.04	[3, 0, 0, 0]	GA	1	6	32.95	[7, 0, 0, 0]	GA	1
7	2664018	T	2	transcript,exon,3UTR	TTYH3	NM_025250-transcript,NM_025250-exon,NM_025250-3UTR	39.3333	31.2633	[0, 37, 0, 0]	TC	1	40.5133	32.2012	[0, 37, 0, 0]	TC	1	41.3	32.8265	[0, 37, 0, 0]	TC	1	34.6667	32.62	[0, 27, 0, 0]	TC	1	33.6667	32.2267	[0, 32, 0, 0]	TC	1
7	2729230	T	2	transcript&3UTR,exon,transcript	AMZ1&GNA12	NM_001384741-transcript,NM_001384740-transcript,NM_001321766-transcript&NM_001282440-3UTR,NM_001282441-3UTR,NM_001293092-3UTR,NM_007353-3UTR,NM_001282440-exon,NM_001282441-exon,NM_001293092-exon,NM_007353-exon,NM_001282440-transcript,NM_001282441-transcript,NM_001293092-transcript,NM_007353-transcript	16.6667	31.22	[0, 13, 0, 0]	TC	1	17.1667	32.1566	[0, 13, 0, 0]	TC	1	17.5	32.781	[0, 13, 0, 0]	TC	1	3.66667	32.9167	[0, 3, 0, 0]	TC	1	4	33.1233	[0, 5, 0, 0]	TC	1
7	2729263	C	2	transcript&3UTR,exon,transcript	AMZ1&GNA12	NM_001384741-transcript,NM_001384740-transcript,NM_001321766-transcript&NM_001282440-3UTR,NM_001282441-3UTR,NM_001293092-3UTR,NM_007353-3UTR,NM_001282440-exon,NM_001282441-exon,NM_001293092-exon,NM_007353-exon,NM_001282440-transcript,NM_001282441-transcript,NM_001293092-transcript,NM_007353-transcript	15	31.4733	[0, 0, 0, 8]	CT	1	15.45	32.4175	[0, 0, 0, 8]	CT	1	15.75	33.047	[0, 0, 0, 8]	CT	1	1.66667	33	[0, 0, 0, 2]	CT	1	4.66667	31.6	[0, 0, 0, 5]	CT	1
7	2729301	G	2	transcript&3UTR,exon,transcript	AMZ1&GNA12	NM_001384741-transcript,NM_001384740-transcript,NM_001321766-transcript&NM_001282440-3UTR,NM_001282441-3UTR,NM_001293092-3UTR,NM_007353-3UTR,NM_001282440-exon,NM_001282441-exon,NM_001293092-exon,NM_007353-exon,NM_001282440-transcript,NM_001282441-transcript,NM_001293092-transcript,NM_007353-transcript	28.3333	31.7133	[0, 0, 0, 27]	GT	1	29.1833	32.6647	[0, 0, 0, 27]	GT	1	29.75	33.299	[0, 0, 0, 27]	GT	1	6.33333	32.6833	[0, 0, 0, 5]	GT	1	8.66667	32.7033	[0, 0, 0, 13]	GT	1
7	5307664	A	2	3UTR,exon,transcript	TNRC18	NM_001080495-3UTR,NM_001080495-exon,NM_001080495-transcript	7	30.9233	[0, 0, 3, 0]	AG	1	7.21	31.851	[0, 0, 3, 0]	AG	1	7.35	32.4695	[0, 0, 3, 0]	AG	1	10	32.9967	[0, 0, 9, 0]	AG	1	7.66667	31.8567	[0, 0, 8, 0]	AG	1
7	5475993	T	2	transcript,3UTR,exon	FBXL18	NM_001363441-transcript,NM_001367780-3UTR,NM_001367781-3UTR,NM_024963-3UTR,NM_001367780-exon,NM_001367781-exon,NM_024963-exon,NM_001367780-transcript,NM_001367781-transcript,NM_024963-transcript	3.66667	33.0167	[0, 0, 5, 0]	TG	1	3.77667	34.0072	[0, 0, 5, 0]	TG	1	3.85	34.6675	[0, 0, 5, 0]	TG	1	3.66667	33.6667	[0, 0, 2, 0]	TG	1	2.66667	34.0567	[0, 0, 3, 0]	TG	1
7	5528862	A	2	transcript	ACTB	NM_001101-transcript	3.66667	31.9433	[0, 0, 4, 0]	AG	1	3.77667	32.9016	[0, 0, 4, 0]	AG	1	3.85	33.5405	[0, 0, 4, 0]	AG	1	2	33.0567	[0, 0, 2, 0]	AG	1	1.66667	32.8333	[0, 0, 1, 0]	AG	1
7	6165368	A	2	transcript,CDS,exon	CYTH3	NM_001367582-transcript,NM_001367580-transcript,NM_001367581-transcript,NM_004227-transcript,NM_001367580-CDS,NM_001367581-CDS,NM_001367582-CDS,NM_004227-CDS,NM_001367580-exon,NM_001367581-exon,NM_001367582-exon,NM_004227-exon	40	31.82	[0, 38, 0, 0]	AC	1	41.2	32.7746	[0, 38, 0, 0]	AC	1	42	33.411	[0, 38, 0, 0]	AC	1	26.6667	33.3233	[0, 24, 0, 0]	AC	1	25	33.2367	[0, 19, 0, 0]	AC	1
7	6330563	C	2	exon,transcript,CDS	FAM220A	NM_001037163-exon,NM_001037163-transcript,NM_001037163-CDS	7	32.1567	[0, 0, 0, 7]	CT	1	7.21	33.1214	[0, 0, 0, 7]	CT	1	7.35	33.7645	[0, 0, 0, 7]	CT	1	3	32.8067	[0, 0, 0, 2]	CT	1	2	31.2233	[0, 0, 0, 1]	CT	1
7	6330674	C	2	exon,transcript,CDS	FAM220A	NM_001037163-exon,NM_001037163-transcript,NM_001037163-CDS	10.6667	32.1067	[0, 0, 11, 0]	CG	1	10.9867	33.0699	[0, 0, 11, 0]	CG	1	11.2	33.712	[0, 0, 11, 0]	CG	1	4	33.1667	[0, 0, 4, 0]	CG	1	6.33333	32.4567	[0, 0, 2, 0]	CG	1
7	6466064	A	2	transcript	KDELR2	NM_001100603-transcript,NM_006854-transcript	3.33333	31.0833	[0, 0, 0, 2]	AT	1	3.43333	32.0158	[0, 0, 0, 2]	AT	1	3.5	32.6375	[0, 0, 0, 2]	AT	1	1	33	[0, 0, 0, 1]	AT	1	1	32	[0, 0, 0, 1]	AT	1
7	6466270	T	2	transcript,CDS,exon	KDELR2	NM_001100603-transcript,NM_006854-transcript,NM_006854-CDS,NM_006854-exon	72.3333	31.5167	[0, 39, 0, 0]	TC	1	74.5033	32.4622	[0, 39, 0, 0]	TC	1	75.95	33.0925	[0, 39, 0, 0]	TC	1	74	32.2467	[0, 43, 0, 0]	TC	1	89.6667	32.01	[0, 79, 0, 0]	TC	1
7	7607020	G	2	transcript,CDS,exon	MIOS	NM_019005-transcript,NM_001370076-transcript,NM_001370077-transcript,NM_001370080-transcript,NR_163250-transcript,NM_001370078-transcript,NM_001370076-CDS,NM_001370077-CDS,NM_001370078-CDS,NM_001370080-CDS,NM_019005-CDS,NM_019005-exon,NM_001370076-exon,NM_001370077-exon,NM_001370078-exon,NM_001370080-exon,NR_163250-exon	8.66667	31.38	[0, 0, 0, 6]	GT	1	8.92667	32.3214	[0, 0, 0, 6]	GT	1	9.1	32.949	[0, 0, 0, 6]	GT	1	6	33.12	[0, 0, 0, 5]	GT	1	2	32.0567	[0, 0, 0, 1]	GT	1
7	7607056	A	2	transcript,CDS,exon	MIOS	NM_019005-transcript,NM_001370076-transcript,NM_001370077-transcript,NM_001370080-transcript,NR_163250-transcript,NM_001370078-transcript,NM_001370076-CDS,NM_001370077-CDS,NM_001370078-CDS,NM_001370080-CDS,NM_019005-CDS,NM_019005-exon,NM_001370076-exon,NM_001370077-exon,NM_001370078-exon,NM_001370080-exon,NR_163250-exon	5	31.8467	[0, 0, 3, 0]	AG	1	5.15	32.8021	[0, 0, 3, 0]	AG	1	5.25	33.439	[0, 0, 3, 0]	AG	1	2.33333	32.5567	[0, 0, 3, 0]	AG	1	1	31.3333	[0, 0, 1, 0]	AG	1
7	16627116	T	2	transcript,CDS,exon	ANKMY2	NM_020319-transcript,NM_020319-CDS,NM_020319-exon	3.66667	31.6833	[0, 0, 2, 0]	TG	1	3.77667	32.6338	[0, 0, 2, 0]	TG	1	3.85	33.2675	[0, 0, 2, 0]	TG	1	3.33333	33.7233	[0, 0, 2, 0]	TG	1	3.33333	32.4767	[0, 0, 2, 0]	TG	1
7	16627134	G	2	transcript,CDS,exon	ANKMY2	NM_020319-transcript,NM_020319-CDS,NM_020319-exon	5.33333	31.39	[0, 4, 0, 0]	GC	1	5.49333	32.3317	[0, 4, 0, 0]	GC	1	5.6	32.9595	[0, 4, 0, 0]	GC	1	3.33333	33	[0, 2, 0, 0]	GC	1	4.66667	33.0567	[0, 2, 0, 0]	GC	1
7	16783470	G	2	transcript,CDS,exon	TSPAN13	NM_014399-transcript,NM_014399-CDS,NM_014399-exon	53.6667	31.85	[37, 0, 0, 0]	GA	1	55.2767	32.8055	[37, 0, 0, 0]	GA	1	56.35	33.4425	[37, 0, 0, 0]	GA	1	7.33333	32.09	[3, 0, 0, 0]	GA	1	10.6667	32.3367	[12, 0, 0, 0]	GA	1
7	16784353	T	2	transcript,exon,3UTR	TSPAN13	NM_014399-transcript,NM_014399-exon,NM_014399-3UTR	48.3333	31.52	[0, 0, 30, 0]	TG	1	49.7833	32.4656	[0, 0, 30, 0]	TG	1	50.75	33.096	[0, 0, 30, 0]	TG	1	11.3333	32.8067	[0, 0, 10, 0]	TG	1	8.66667	32.5267	[0, 0, 8, 0]	TG	1
7	20411804	G	2	transcript,exon,3UTR	ITGB8	NM_002214-transcript,NM_002214-exon,NM_002214-3UTR	4	31.9767	[1, 0, 0, 0]	GA	1	4.12	32.936	[1, 0, 0, 0]	GA	1	4.2	33.5755	[1, 0, 0, 0]	GA	1	4.66667	32.9433	[6, 0, 0, 0]	GA	1	3.66667	31.9833	[5, 0, 0, 0]	GA	1
7	20827360	T	2	exon,transcript	RPL23P8	NR_026673-exon,NR_026673-transcript	149.667	32.3033	[0, 97, 0, 0]	TC	1	154.157	33.2724	[0, 97, 0, 0]	TC	1	157.15	33.9185	[0, 97, 0, 0]	TC	1	230.667	33.68	[0, 184, 0, 0]	TC	1	283.333	32.92	[0, 211, 0, 0]	TC	1
7	20827377	G	2	exon,transcript	RPL23P8	NR_026673-exon,NR_026673-transcript	131.333	31.9133	[0, 0, 0, 82]	GT	1	135.273	32.8707	[0, 0, 0, 82]	GT	1	137.9	33.509	[0, 0, 0, 82]	GT	1	212	32.8733	[0, 0, 0, 176]	GT	1	255	32.3233	[0, 0, 0, 200]	GT	1
7	20827400	G	2	exon,transcript	RPL23P8	NR_026673-exon,NR_026673-transcript	147.333	32.3933	[106, 0, 0, 0]	GA	1	151.753	33.3651	[106, 0, 0, 0]	GA	1	154.7	34.013	[106, 0, 0, 0]	GA	1	228.333	33.6133	[179, 0, 0, 0]	GA	1	272	32.8333	[202, 0, 0, 0]	GA	1
7	20827406	C	2	exon,transcript	RPL23P8	NR_026673-exon,NR_026673-transcript	140.333	32.2767	[0, 0, 0, 96]	CT	1	144.543	33.245	[0, 0, 0, 96]	CT	1	147.35	33.8905	[0, 0, 0, 96]	CT	1	215	33.44	[0, 0, 0, 168]	CT	1	259.667	32.6833	[0, 1, 0, 201]	CT	1
7	24815146	G	2	transcript,CDS,exon	OSBPL3	NM_145320-transcript,NM_145321-transcript,NM_145322-transcript,NR_104111-transcript,NR_104112-transcript,NM_015550-transcript,NM_015550-CDS,NM_145320-CDS,NM_145321-CDS,NM_145322-CDS,NM_015550-exon,NM_145320-exon,NM_145321-exon,NM_145322-exon,NR_104111-exon,NR_104112-exon	11.6667	31.53	[6, 0, 0, 0]	GA	1	12.0167	32.4759	[6, 0, 0, 0]	GA	1	12.25	33.1065	[6, 0, 0, 0]	GA	1	7	33.1933	[8, 0, 0, 0]	GA	1	5	33.0267	[5, 0, 0, 0]	GA	1
7	25155046	G	2	transcript,CDS,exon	C7orf31	NM_001371351-transcript,NM_001371352-transcript,NM_138811-transcript,NM_001371351-CDS,NM_001371352-CDS,NM_138811-CDS,NM_001371351-exon,NM_001371352-exon,NM_138811-exon	2	30.5567	[0, 1, 0, 0]	GC	1	2.06	31.4734	[0, 1, 0, 0]	GC	1	2.1	32.0845	[0, 1, 0, 0]	GC	1	1.33333	31	[0, 2, 0, 0]	GC	1	1.66667	30.11	[0, 3, 0, 0]	GC	1
7	27458686	C	2	-	-	-	4	32.36	[0, 0, 0, 6]	CT	1	4.12	33.3308	[0, 0, 0, 6]	CT	1	4.2	33.978	[0, 0, 0, 6]	CT	1	5.33333	32.2733	[0, 0, 0, 2]	CT	1	5	32.2	[0, 0, 0, 10]	CT	1
7	30621502	T	2	transcript	GARS1	NM_001316772-transcript,NM_002047-transcript	15.3333	32.23	[8, 0, 0, 0]	TA	1	15.7933	33.1969	[8, 0, 0, 0]	TA	1	16.1	33.8415	[8, 0, 0, 0]	TA	1	14.6667	33.9367	[15, 0, 0, 0]	TA	1	14.3333	32.5767	[5, 0, 0, 0]	TA	1
7	32868675	T	2	3UTR,exon,transcript	KBTBD2	NM_015483-3UTR,NM_015483-exon,NM_015483-transcript	17.3333	32.2133	[0, 17, 0, 0]	TC	1	17.8533	33.1797	[0, 17, 0, 0]	TC	1	18.2	33.824	[0, 17, 0, 0]	TC	1	3.33333	32.7833	[0, 5, 0, 0]	TC	1	3.33333	31.8667	[0, 1, 0, 0]	TC	1
7	34153150	G	2	transcript,CDS,exon	BMPER	NM_133468-transcript,NM_001365308-transcript,NM_001365308-CDS,NM_133468-CDS,NM_001365308-exon,NM_133468-exon	4.33333	30.4233	[0, 1, 0, 0]	GC GT	1	4.46333	31.336	[0, 1, 0, 0]	GC GT	1	4.55	31.9445	[0, 1, 0, 0]	GC GT	1	2.66667	31	[0, 2, 0, 0]	GC	1	4.33333	31.1333	[0, 2, 0, 0]	GC	1
7	36299140	T	2	transcript,CDS,exon	EEPD1	NM_030636-transcript,NM_030636-CDS,NM_030636-exon	8	31.5733	[0, 5, 0, 0]	TC	1	8.24	32.5205	[0, 5, 0, 0]	TC	1	8.4	33.152	[0, 5, 0, 0]	TC	1	4.66667	32.3333	[0, 4, 0, 0]	TC	1	2.33333	32.4167	[0, 1, 0, 0]	TC	1
7	36299517	A	2	transcript,exon,3UTR	EEPD1	NM_030636-transcript,NM_030636-exon,NM_030636-3UTR	14.3333	32.2833	[0, 0, 20, 0]	AG	1	14.7633	33.2518	[0, 0, 20, 0]	AG	1	15.05	33.8975	[0, 0, 20, 0]	AG	1	5.33333	33.7733	[0, 0, 8, 0]	AG	1	1.66667	32.6667	[0, 0, 1, 0]	AG	1
7	36406247	G	2	transcript,CDS,exon	ANLN	NM_001284301-transcript,NM_001284302-transcript,NM_018685-transcript,NM_001284301-CDS,NM_001284302-CDS,NM_018685-CDS,NM_001284301-exon,NM_001284302-exon,NM_018685-exon	46	32.2233	[42, 0, 0, 0]	GA	1	47.38	33.19	[42, 0, 0, 0]	GA	1	48.3	33.8345	[42, 0, 0, 0]	GA	1	7.33333	33.1767	[8, 0, 0, 0]	GA	1	5	31.8433	[6, 0, 0, 0]	GA	1
7	37951315	A	2	transcript,exon,3UTR	EPDR1	NM_001242946-transcript,NM_017549-transcript,NM_001242948-transcript,NM_017549-exon,NM_001242946-exon,NM_001242948-exon,NM_001242946-3UTR,NM_017549-3UTR,NM_001242948-3UTR	11.6667	31.2933	[0, 0, 7, 0]	AG	1	12.0167	32.2321	[0, 0, 7, 0]	AG	1	12.25	32.858	[0, 0, 7, 0]	AG	1	3.66667	32.61	[0, 0, 4, 0]	AG	1	4	31.3233	[0, 0, 2, 0]	AG	1
7	38724750	C	2	3UTR,exon,transcript	VPS41	NM_014396-3UTR,NM_014396-exon,NM_014396-transcript,NM_080631-3UTR,NM_080631-exon,NM_080631-transcript	4.33333	33	[0, 0, 0, 4]	CT	1	4.46333	33.99	[0, 0, 0, 4]	CT	1	4.55	34.65	[0, 0, 0, 4]	CT	1	1.33333	33.8333	[0, 0, 0, 1]	CT	1	1	31.6667	[0, 0, 0, 1]	CT	1
7	42937492	G	2	transcript,CDS,exon	MRPL32	NM_031903-transcript,NR_156497-transcript,NM_031903-CDS,NM_031903-exon,NR_156497-exon	14.3333	31.6767	[8, 0, 0, 0]	GA	1	14.7633	32.627	[8, 0, 0, 0]	GA	1	15.05	33.2605	[8, 0, 0, 0]	GA	1	16.3333	33.31	[13, 0, 0, 0]	GA	1	14.3333	32.7267	[16, 0, 0, 0]	GA	1
7	42937596	G	2	transcript,exon,3UTR	MRPL32	NM_031903-transcript,NR_156497-transcript,NM_031903-exon,NR_156497-exon,NM_031903-3UTR	11	32.1133	[12, 0, 0, 0]	GA	1	11.33	33.0767	[12, 0, 0, 0]	GA	1	11.55	33.719	[12, 0, 0, 0]	GA	1	6.33333	33.3367	[6, 0, 0, 0]	GA	1	4.33333	32.36	[6, 0, 0, 0]	GA	1
7	42937644	T	2	transcript,exon,3UTR	MRPL32	NM_031903-transcript,NR_156497-transcript,NM_031903-exon,NR_156497-exon,NM_031903-3UTR	9.33333	31.6667	[0, 6, 0, 0]	TC	1	9.61333	32.6167	[0, 6, 0, 0]	TC	1	9.8	33.25	[0, 6, 0, 0]	TC	1	4	32.9933	[0, 3, 0, 0]	TC	1	2	31.11	[0, 1, 0, 0]	TC	1
7	44566499	C	2	transcript,CDS,exon	DDX56	NM_001257189-transcript,NM_019082-transcript,NM_001257189-CDS,NM_019082-CDS,NM_001257189-exon,NM_019082-exon	25.6667	31.5533	[0, 0, 0, 15]	CT	1	26.4367	32.4999	[0, 0, 0, 15]	CT	1	26.95	33.131	[0, 0, 0, 15]	CT	1	13	32.7733	[0, 0, 0, 7]	CT	1	10	31.9233	[0, 0, 0, 14]	CT	1
7	44581237	C	2	transcript,exon,CDS	TMED4	NM_001303059-transcript,NM_001303061-transcript,NM_001303062-transcript,NM_182547-transcript,NM_001303058-exon,NM_001303060-exon,NM_001303058-transcript,NM_001303060-transcript,NM_001303058-CDS,NM_001303060-CDS,NM_001303061-CDS,NM_001303062-CDS,NM_182547-CDS,NM_001303061-exon,NM_001303062-exon,NM_182547-exon	124.333	32.1567	[107, 0, 0, 0]	CA CG	1	128.063	33.1214	[107, 0, 0, 0]	CA CG	1	130.55	33.7645	[107, 0, 0, 0]	CA CG	1	56	32.9567	[54, 0, 0, 0]	CA	1	67.6667	32.25	[66, 0, 1, 0]	CA CG	1
7	44708731	A	2	transcript,exon,3UTR	OGDH	NM_001165036-transcript,NM_001363523-transcript,NM_002541-transcript,NM_001165036-exon,NM_001363523-exon,NM_002541-exon,NM_001165036-3UTR,NM_001363523-3UTR,NM_002541-3UTR	8.66667	31.5333	[0, 0, 4, 0]	AG	1	8.92667	32.4793	[0, 0, 4, 0]	AG	1	9.1	33.11	[0, 0, 4, 0]	AG	1	3.33333	33.4433	[0, 0, 1, 0]	AG	1	4.33333	31.5	[0, 0, 6, 0]	AG	1
7	44802822	A	2	transcript,exon,3UTR	PPIA	NM_001300981-transcript,NM_021130-transcript,NM_001300981-exon,NM_021130-exon,NM_001300981-3UTR,NM_021130-3UTR	6	32.2	[0, 0, 5, 0]	AG	1	6.18	33.166	[0, 0, 5, 0]	AG	1	6.3	33.81	[0, 0, 5, 0]	AG	1	2.66667	31.5	[0, 0, 2, 0]	AG	1	1.33333	31	[0, 0, 1, 0]	AG	1
7	44828503	A	2	3UTR,exon,transcript	H2AZ2	NM_138635-3UTR,NM_138635-exon,NM_138635-transcript	16.3333	31.68	[0, 0, 11, 0]	AG	1	16.8233	32.6304	[0, 0, 11, 0]	AG	1	17.15	33.264	[0, 0, 11, 0]	AG	1	3	32.4	[0, 0, 2, 0]	AG	1	2.33333	33.6	[0, 0, 1, 0]	AG	1
7	44833077	A	2	transcript,3UTR,exon	H2AZ2	NM_138635-transcript,NM_012412-3UTR,NM_012412-exon,NM_012412-transcript	14.3333	31.56	[0, 0, 10, 0]	AG	1	14.7633	32.5068	[0, 0, 10, 0]	AG	1	15.05	33.138	[0, 0, 10, 0]	AG	1	5	32.5067	[0, 0, 4, 0]	AG	1	6.66667	31.7767	[0, 0, 5, 0]	AG	1
7	45073571	G	2	transcript,CDS,exon	CCM2	NR_030770-transcript,NM_001167934-transcript,NM_001167935-transcript,NM_001363458-transcript,NM_001363459-transcript,NM_031443-transcript,NM_001029835-transcript,NM_001029835-CDS,NM_001167934-CDS,NM_001167935-CDS,NM_001363458-CDS,NM_001363459-CDS,NM_031443-CDS,NM_001029835-exon,NM_001167934-exon,NM_001167935-exon,NM_001363458-exon,NM_001363459-exon,NM_031443-exon,NR_030770-exon	35.6667	31.9667	[27, 0, 0, 0]	GA	1	36.7367	32.9257	[27, 0, 0, 0]	GA	1	37.45	33.565	[27, 0, 0, 0]	GA	1	39	32.3867	[35, 0, 0, 0]	GA	1	38	32.3433	[27, 0, 0, 0]	GA	1
7	45109068	G	2	transcript,CDS,exon	TBRG4	NM_004749-transcript,NM_001261834-transcript,NM_030900-transcript,NM_199122-transcript,NM_004749-CDS,NM_030900-CDS,NM_199122-CDS,NM_001261834-CDS,NM_001261834-exon,NM_004749-exon,NM_030900-exon,NM_199122-exon	32	31.5333	[18, 0, 0, 0]	GA	1	32.96	32.4793	[18, 0, 0, 0]	GA	1	33.6	33.11	[18, 0, 0, 0]	GA	1	16	32.63	[16, 0, 0, 0]	GA	1	11.6667	31.82	[4, 0, 0, 0]	GA	1
7	47276988	A	2	3UTR,exon,transcript	TNS3	NM_022748-3UTR,NM_022748-exon,NM_022748-transcript	18	31.8	[0, 10, 0, 0]	AC	1	18.54	32.754	[0, 10, 0, 0]	AC	1	18.9	33.39	[0, 10, 0, 0]	AC	1	10.3333	32.52	[0, 7, 0, 0]	AC	1	4.66667	31.9067	[0, 3, 0, 0]	AC	1
7	47277448	C	2	3UTR,exon,transcript	TNS3	NM_022748-3UTR,NM_022748-exon,NM_022748-transcript	43.6667	31.98	[0, 0, 0, 28]	CT	1	44.9767	32.9394	[0, 0, 0, 28]	CT	1	45.85	33.579	[0, 0, 0, 28]	CT	1	15.3333	32.35	[0, 0, 0, 15]	CT	1	9	31.8067	[0, 0, 0, 11]	CT	1
7	47277912	G	2	3UTR,exon,transcript	TNS3	NM_022748-3UTR,NM_022748-exon,NM_022748-transcript	43.3333	31.4333	[34, 0, 0, 0]	GA	1	44.6333	32.3763	[34, 0, 0, 0]	GA	1	45.5	33.005	[34, 0, 0, 0]	GA	1	40.3333	32.77	[46, 0, 0, 0]	GA	1	21	32.0233	[20, 0, 0, 0]	GA	1
7	47283858	A	2	transcript,CDS,exon	TNS3	NM_022748-transcript,NM_022748-CDS,NM_022748-exon	31.6667	31.8167	[0, 0, 24, 0]	AG	1	32.6167	32.7712	[0, 0, 24, 0]	AG	1	33.25	33.4075	[0, 0, 24, 0]	AG	1	23.6667	33.0067	[0, 0, 19, 0]	AG	1	16.3333	32.7667	[0, 0, 13, 0]	AG	1
7	47369377	T	2	transcript,CDS,exon	TNS3	NM_022748-transcript,NM_022748-CDS,NM_022748-exon	10.6667	31.3067	[9, 0, 0, 0]	TA	1	10.9867	32.2459	[9, 0, 0, 0]	TA	1	11.2	32.872	[9, 0, 0, 0]	TA	1	17.3333	32.43	[17, 0, 0, 0]	TA	1	6.33333	32.1733	[9, 0, 0, 0]	TA	1
7	50592741	T	2	3UTR,exon,transcript	GRB10	NM_001001549-3UTR,NM_001001550-3UTR,NM_001001555-3UTR,NM_001350814-3UTR,NM_001350815-3UTR,NM_001371008-3UTR,NM_001371009-3UTR,NM_001001549-exon,NM_001001550-exon,NM_001001555-exon,NM_001350814-exon,NM_001350815-exon,NM_001371008-exon,NM_001371009-exon,NM_001001550-transcript,NM_001001549-transcript,NM_001350814-transcript,NM_001371009-transcript,NM_001350815-transcript,NM_001001555-transcript,NM_…	10.6667	31.01	[0, 7, 0, 0]	TC	1	10.9867	31.9403	[0, 7, 0, 0]	TC	1	11.2	32.5605	[0, 7, 0, 0]	TC	1	10.3333	32.5667	[0, 8, 0, 0]	TC	1	10	31.9267	[0, 14, 0, 0]	TC	1
7	50605332	T	2	transcript,CDS,exon	GRB10	NM_001001550-transcript,NM_001001549-transcript,NM_001350814-transcript,NM_001371009-transcript,NM_001350815-transcript,NM_001001555-transcript,NM_001371008-transcript,NM_001350816-transcript,NM_001001549-CDS,NM_001001550-CDS,NM_001001555-CDS,NM_001350814-CDS,NM_001350815-CDS,NM_001350816-CDS,NM_001371008-CDS,NM_001371009-CDS,NM_001001549-exon,NM_001001550-exon,NM_001001555-exon,NM_001350814-exon…	14.6667	31.77	[0, 9, 0, 0]	TC	1	15.1067	32.7231	[0, 9, 0, 0]	TC	1	15.4	33.3585	[0, 9, 0, 0]	TC	1	4.66667	33.0567	[0, 2, 0, 0]	TC	1	6.33333	32.08	[0, 5, 0, 0]	TC	1
7	55208317	A	2	transcript,exon,3UTR	EGFR	NM_001346941-transcript,NM_005228-transcript,NM_001346900-transcript,NM_001346900-exon,NM_001346941-exon,NM_005228-exon,NM_001346900-3UTR,NM_001346941-3UTR,NM_005228-3UTR	48	31.97	[0, 0, 39, 0]	AG	1	49.44	32.9291	[0, 0, 39, 0]	AG	1	50.4	33.5685	[0, 0, 39, 0]	AG	1	33.3333	32.9667	[0, 0, 29, 0]	AG	1	15.6667	32.5367	[0, 0, 18, 0]	AG	1
7	55431365	A	2	transcript,exon,3UTR	LANCL2	NM_018697-transcript,NM_018697-exon,NM_018697-3UTR	11.6667	31.6533	[0, 0, 9, 0]	AG	1	12.0167	32.6029	[0, 0, 9, 0]	AG	1	12.25	33.236	[0, 0, 9, 0]	AG	1	10.6667	33.0767	[0, 0, 12, 0]	AG	1	8	31.7933	[0, 0, 9, 0]	AG	1
7	56068501	C	2	transcript,5UTR,CDS,exon	SUMF2	NM_001042468-transcript,NM_001042469-transcript,NM_001042470-transcript,NM_001130069-transcript,NM_001366647-transcript,NM_001366648-transcript,NM_001366649-transcript,NM_015411-transcript,NM_001146333-transcript,NM_001366649-5UTR,NM_001042469-CDS,NM_001042470-CDS,NM_001130069-CDS,NM_001366647-CDS,NM_001366648-CDS,NM_015411-CDS,NM_001042468-CDS,NM_001042469-exon,NM_001042470-exon,NM_001130069-exo…	18	31.8633	[0, 0, 0, 17]	CT	1	18.54	32.8192	[0, 0, 0, 17]	CT	1	18.9	33.4565	[0, 0, 0, 17]	CT	1	18	33.3633	[0, 0, 0, 15]	CT	1	11.6667	32.3067	[0, 0, 0, 13]	CT	1
7	56068567	C	2	transcript,5UTR,CDS,exon	SUMF2	NM_001042468-transcript,NM_001042469-transcript,NM_001042470-transcript,NM_001130069-transcript,NM_001366647-transcript,NM_001366648-transcript,NM_001366649-transcript,NM_015411-transcript,NM_001146333-transcript,NM_001366649-5UTR,NM_001042469-CDS,NM_001042470-CDS,NM_001130069-CDS,NM_001366647-CDS,NM_001366648-CDS,NM_015411-CDS,NM_001042468-CDS,NM_001042469-exon,NM_001042470-exon,NM_001130069-exo…	4.66667	30.3933	[1, 0, 0, 0]	CA	1	4.80667	31.3051	[1, 0, 0, 0]	CA	1	4.9	31.913	[1, 0, 0, 0]	CA	1	8	30.57	[7, 0, 0, 0]	CA	1	2.33333	30.5	[2, 0, 0, 0]	CA	1
7	64434218	A	2	exon,transcript	YWHAEP1	NR_029404-exon,NR_029404-transcript	6.33333	31.2767	[0, 0, 6, 0]	AG	1	6.52333	32.215	[0, 0, 6, 0]	AG	1	6.65	32.8405	[0, 0, 6, 0]	AG	1	2	32.3333	[0, 0, 3, 0]	AG	1	5	33.4033	[0, 0, 6, 0]	AG	1
7	64434281	T	2	exon,transcript	YWHAEP1	NR_029404-exon,NR_029404-transcript	19.3333	31.4533	[0, 19, 0, 0]	TC	1	19.9133	32.3969	[0, 19, 0, 0]	TC	1	20.3	33.026	[0, 19, 0, 0]	TC	1	6	32.7867	[0, 5, 0, 0]	TC	1	6	31.3367	[0, 8, 0, 0]	TC	1
7	64434298	T	2	exon,transcript	YWHAEP1	NR_029404-exon,NR_029404-transcript	20	32.23	[0, 21, 0, 0]	TC	1	20.6	33.1969	[0, 21, 0, 0]	TC	1	21	33.8415	[0, 21, 0, 0]	TC	1	7.33333	33.5967	[0, 6, 0, 0]	TC	1	6	32	[0, 6, 0, 0]	TC	1
7	64434361	T	2	exon,transcript	YWHAEP1	NR_029404-exon,NR_029404-transcript	10.6667	31.7733	[0, 12, 0, 0]	TC	1	10.9867	32.7265	[0, 12, 0, 0]	TC	1	11.2	33.362	[0, 12, 0, 0]	TC	1	4	33.0333	[0, 2, 0, 0]	TC	1	3.66667	32.5	[0, 2, 0, 0]	TC	1
7	64434370	C	2	exon,transcript	YWHAEP1	NR_029404-exon,NR_029404-transcript	9.33333	31.9367	[0, 0, 0, 10]	CT	1	9.61333	32.8948	[0, 0, 0, 10]	CT	1	9.8	33.5335	[0, 0, 0, 10]	CT	1	3.66667	32.3333	[0, 0, 0, 2]	CT	1	2	32.5	[0, 0, 0, 1]	CT	1
7	64991048	C	2	3UTR,exon,transcript$transcript	ERV3-1$ERV3-1-ZNF117	NM_001007253-3UTR,NM_001007253-exon,NM_001007253-transcript$NM_001348050-transcript	11.3333	31.84	[0, 0, 0, 13]	CT	1	11.6733	32.7952	[0, 0, 0, 13]	CT	1	11.9	33.432	[0, 0, 0, 13]	CT	1	1.66667	33.1667	[0, 0, 0, 1]	CT	1	3.33333	32.3667	[0, 0, 0, 5]	CT	1
7	66423256	G	2	-	-	-	6.33333	31.28	[9, 0, 0, 0]	GA	1	6.52333	32.2184	[9, 0, 0, 0]	GA	1	6.65	32.844	[9, 0, 0, 0]	GA	1	1	30.6667	[1, 0, 0, 0]	GA	1	1.66667	31.6667	[2, 0, 0, 0]	GA	1
7	66423300	C	2	-	-	-	26	31.57	[0, 0, 0, 25]	CT	1	26.78	32.5171	[0, 0, 0, 25]	CT	1	27.3	33.1485	[0, 0, 0, 25]	CT	1	2.66667	31.75	[0, 0, 0, 4]	CT	1	3.66667	31.7633	[0, 0, 0, 1]	CT	1
7	66423301	A	2	-	-	-	26.6667	31.5367	[0, 0, 27, 0]	AG	1	27.4667	32.4828	[0, 0, 27, 0]	AG	1	28	33.1135	[0, 0, 27, 0]	AG	1	3	31.4167	[0, 0, 4, 0]	AG	1	2.66667	31.3667	[0, 0, 1, 0]	AG	1
7	66423306	T	2	-	-	-	21.6667	31.4167	[23, 0, 0, 0]	TA	1	22.3167	32.3592	[23, 0, 0, 0]	TA	1	22.75	32.9875	[23, 0, 0, 0]	TA	1	3	32.2667	[2, 0, 0, 0]	TA	1	3.66667	31.3333	[1, 0, 0, 0]	TA	1
7	66554203	G	2	transcript,exon	GS1-124K5.11	NR_111973-transcript,NR_111972-exon,NR_111974-exon,NR_111975-exon,NR_111976-exon,NR_111977-exon,NR_111978-exon,NR_111979-exon,NR_111972-transcript,NR_111974-transcript,NR_111975-transcript,NR_111976-transcript,NR_111977-transcript,NR_111978-transcript,NR_111979-transcript	6.33333	31.31	[1, 0, 0, 0]	GA	1	6.52333	32.2493	[1, 0, 0, 0]	GA	1	6.65	32.8755	[1, 0, 0, 0]	GA	1	2.66667	32.89	[3, 0, 0, 0]	GA	1	3.33333	32.75	[4, 0, 0, 0]	GA	1
7	66554403	G	2	transcript,exon	GS1-124K5.11	NR_111973-transcript,NR_111972-exon,NR_111974-exon,NR_111975-exon,NR_111976-exon,NR_111977-exon,NR_111978-exon,NR_111979-exon,NR_111972-transcript,NR_111974-transcript,NR_111975-transcript,NR_111976-transcript,NR_111977-transcript,NR_111978-transcript,NR_111979-transcript	7.33333	31.98	[0, 0, 0, 6]	GT	1	7.55333	32.9394	[0, 0, 0, 6]	GT	1	7.7	33.579	[0, 0, 0, 6]	GT	1	5	32.9633	[0, 0, 0, 4]	GT	1	3.66667	32.0833	[0, 0, 0, 3]	GT	1
7	66554644	A	2	transcript,exon	GS1-124K5.11	NR_111973-transcript,NR_111972-exon,NR_111974-exon,NR_111975-exon,NR_111976-exon,NR_111977-exon,NR_111978-exon,NR_111979-exon,NR_111972-transcript,NR_111974-transcript,NR_111975-transcript,NR_111976-transcript,NR_111977-transcript,NR_111978-transcript,NR_111979-transcript,NR_111973-exon	7	31.9133	[0, 0, 6, 0]	AG	1	7.21	32.8707	[0, 0, 6, 0]	AG	1	7.35	33.509	[0, 0, 6, 0]	AG	1	5.33333	33	[0, 0, 8, 0]	AG	1	6	32.33	[0, 0, 6, 0]	AG	1
7	66606843	G	2	-	-	-	4.66667	32.2233	[3, 0, 0, 0]	GA	1	4.80667	33.19	[3, 0, 0, 0]	GA	1	4.9	33.8345	[3, 0, 0, 0]	GA	1	5	32.9333	[5, 0, 0, 0]	GA	1	5	33.4433	[3, 0, 0, 0]	GA	1
7	66956001	T	2	transcript,exon,3UTR	TMEM248	NM_017994-transcript,NM_017994-exon,NM_017994-3UTR	47.3333	31.9467	[0, 30, 0, 0]	TC	1	48.7533	32.9051	[0, 30, 0, 0]	TC	1	49.7	33.544	[0, 30, 0, 0]	TC	1	10	33.14	[0, 9, 0, 0]	TC	1	15	32.18	[0, 15, 0, 0]	TC	1
7	76030497	T	2	transcript,5UTR,CDS,exon	STYXL1	NM_001317789-transcript,NR_134487-transcript,NM_016086-transcript,NM_001317785-transcript,NM_001317786-transcript,NM_001317787-transcript,NM_001317788-transcript,NR_134486-transcript,NM_001317789-5UTR,NM_001317785-CDS,NM_001317786-CDS,NM_001317787-CDS,NM_001317788-CDS,NM_016086-CDS,NM_001317787-exon,NM_001317788-exon,NM_001317789-exon,NM_016086-exon,NR_134486-exon,NR_134487-exon,NM_001317785-exon…	8.66667	31.8833	[0, 7, 0, 0]	TC	1	8.92667	32.8398	[0, 7, 0, 0]	TC	1	9.1	33.4775	[0, 7, 0, 0]	TC	1	3	32.89	[0, 1, 0, 0]	TC	1	2.66667	32.0833	[0, 2, 0, 0]	TC	1
7	80744412	T	2	3UTR,exon,transcript	SEMA3C	NM_001350121-3UTR,NM_001350121-exon,NM_001350121-transcript,NM_001350120-3UTR,NM_006379-3UTR,NM_001350120-exon,NM_006379-exon,NM_006379-transcript,NM_001350120-transcript	20.6667	31.7467	[0, 17, 0, 0]	TC	1	21.2867	32.6991	[0, 17, 0, 0]	TC	1	21.7	33.334	[0, 17, 0, 0]	TC	1	2	34.3333	[0, 2, 0, 0]	TC	1	1.33333	31.8333	[0, 1, 0, 0]	TC	1
7	80745122	T	2	exon,transcript,CDS	SEMA3C	NM_001350121-exon,NM_001350121-transcript,NM_001350120-exon,NM_006379-exon,NM_006379-transcript,NM_001350120-transcript,NM_001350120-CDS,NM_001350121-CDS,NM_006379-CDS	164	31.5233	[0, 137, 0, 0]	TC	1	168.92	32.469	[0, 137, 0, 0]	TC	1	172.2	33.0995	[0, 137, 0, 0]	TC	1	91	32.79	[0, 111, 0, 0]	TC	1	98.3333	32.18	[0, 96, 0, 0]	TC	1
7	80749003	G	2	transcript,CDS,exon	SEMA3C	NM_001350121-transcript,NM_006379-transcript,NM_001350120-transcript,NM_001350120-CDS,NM_001350121-CDS,NM_006379-CDS,NM_001350120-exon,NM_001350121-exon,NM_006379-exon	36.6667	31.6567	[0, 25, 0, 0]	GC	1	37.7667	32.6064	[0, 25, 0, 0]	GC	1	38.5	33.2395	[0, 25, 0, 0]	GC	1	35.3333	32.6767	[0, 32, 0, 0]	GC	1	25.6667	32.42	[0, 23, 0, 0]	GC	1
7	93922116	C	2	5UTR,exon,transcript	GNG11	NM_004126-5UTR,NM_004126-exon,NM_004126-transcript	11.6667	31.5967	[0, 0, 0, 6]	CT	1	12.0167	32.5446	[0, 0, 0, 6]	CT	1	12.25	33.1765	[0, 0, 0, 6]	CT	1	14.6667	32.86	[0, 0, 0, 8]	CT	1	13	32.0133	[0, 0, 0, 10]	CT	1
7	98216431	A	2	3UTR,exon,transcript	TECPR1	NM_015395-3UTR,NM_015395-exon,NM_015395-transcript	9	32.1533	[0, 0, 1, 0]	AG	1	9.27	33.1179	[0, 0, 1, 0]	AG	1	9.45	33.761	[0, 0, 1, 0]	AG	1	8.33333	32.5267	[0, 0, 10, 0]	AG	1	6.66667	32.74	[0, 0, 4, 0]	AG	1
7	98291311	A	2	transcript,exon,3UTR	BRI3	NM_015379-transcript,NM_001159491-transcript,NM_015379-exon,NM_015379-3UTR	47	31.5567	[0, 0, 30, 0]	AG	1	48.41	32.5034	[0, 0, 30, 0]	AG	1	49.35	33.1345	[0, 0, 30, 0]	AG	1	49.6667	32.5167	[0, 0, 37, 0]	AG	1	49.6667	31.9867	[0, 0, 43, 0]	AG	1
7	98304289	C	2	transcript,CDS,exon	BAIAP2L1	NM_018842-transcript,NM_018842-CDS,NM_018842-exon	10.3333	32.1367	[0, 0, 0, 7]	CT	1	10.6433	33.1008	[0, 0, 0, 7]	CT	1	10.85	33.7435	[0, 0, 0, 7]	CT	1	5.66667	33.1067	[0, 0, 0, 5]	CT	1	5.66667	31.8733	[0, 0, 0, 4]	CT	1
7	98386082	G	2	transcript	BAIAP2L1	NM_018842-transcript	39.6667	31.7367	[0, 11, 0, 0]	GC	1	40.8567	32.6888	[0, 11, 0, 0]	GC	1	41.65	33.3235	[0, 11, 0, 0]	GC	1	5.66667	32.0967	[0, 3, 0, 0]	GC	1	13	31.9467	[0, 12, 0, 0]	GC	1
7	100036110	G	2	transcript,exon,3UTR	ZKSCAN1	NM_001287055-transcript,NM_001346579-transcript,NM_001287054-transcript,NM_001346580-transcript,NM_001346581-transcript,NM_003439-transcript,NR_144477-transcript,NM_001287054-exon,NM_001287055-exon,NM_001346580-exon,NM_001346581-exon,NM_003439-exon,NR_144477-exon,NM_001287054-3UTR,NM_001287055-3UTR,NM_001346580-3UTR,NM_001346581-3UTR,NM_003439-3UTR	12.3333	32.0433	[7, 0, 0, 0]	GA	1	12.7033	33.0046	[7, 0, 0, 0]	GA	1	12.95	33.6455	[7, 0, 0, 0]	GA	1	3.33333	33.1667	[4, 0, 0, 0]	GA	1	3.33333	34.0233	[1, 0, 0, 0]	GA	1
7	100039619	G	2	transcript,exon,3UTR	ZKSCAN1	NM_001287055-transcript,NM_001346579-transcript,NM_001287054-transcript,NM_001346580-transcript,NM_001346581-transcript,NM_003439-transcript,NR_144477-transcript,NM_001287054-exon,NM_001287055-exon,NM_001346580-exon,NM_001346581-exon,NM_003439-exon,NR_144477-exon,NM_001287054-3UTR,NM_001287055-3UTR,NM_001346580-3UTR,NM_001346581-3UTR,NM_003439-3UTR	4.66667	31.3333	[4, 0, 0, 0]	GA	1	4.80667	32.2733	[4, 0, 0, 0]	GA	1	4.9	32.9	[4, 0, 0, 0]	GA	1	3.66667	34.2	[5, 0, 0, 0]	GA	1	3.66667	32.5333	[3, 0, 0, 0]	GA	1
7	100149507	G	2	transcript,CDS,exon	LAMTOR4	NM_001008395-transcript,NM_001318236-transcript,NM_001318237-transcript,NR_134526-transcript,NR_134527-transcript,NR_134528-transcript,NR_134529-transcript,NR_134530-transcript,NM_001008395-CDS,NM_001318236-CDS,NR_134526-exon,NM_001008395-exon,NM_001318236-exon,NR_134527-exon,NR_134528-exon,NR_134529-exon,NR_134530-exon	31	32.0167	[23, 0, 0, 0]	GA	1	31.93	32.9772	[23, 0, 0, 0]	GA	1	32.55	33.6175	[23, 0, 0, 0]	GA	1	16	32.97	[17, 0, 0, 0]	GA	1	16.6667	32.4567	[16, 0, 0, 0]	GA	1
7	100681034	A	2	3UTR,exon,transcript	GIGYF1	NM_001375759-3UTR,NM_001375760-3UTR,NM_001375761-3UTR,NM_001375762-3UTR,NM_001375763-3UTR,NM_001375764-3UTR,NM_001375767-3UTR,NM_001375768-3UTR,NM_001375765-3UTR,NM_001375766-3UTR,NM_001375765-exon,NM_001375766-exon,NM_001375767-exon,NM_001375768-exon,NM_001375759-exon,NM_001375760-exon,NM_001375761-exon,NM_001375762-exon,NM_001375763-exon,NM_001375764-exon,NR_164719-exon,NM_001375759-transcript,…	9.66667	31.9333	[0, 0, 7, 0]	AG	1	9.95667	32.8913	[0, 0, 7, 0]	AG	1	10.15	33.53	[0, 0, 7, 0]	AG	1	19.3333	32.8833	[0, 0, 18, 0]	AG	1	16	32.6433	[0, 0, 15, 0]	AG	1
7	100818628	A	2	transcript,CDS,exon	EPHB4	NM_004444-transcript,NM_004444-CDS,NM_004444-exon	2.66667	30.6667	[0, 0, 1, 0]	AG	1	2.74667	31.5867	[0, 0, 1, 0]	AG	1	2.8	32.2	[0, 0, 1, 0]	AG	1	5	30.37	[0, 0, 2, 0]	AG	1	5.66667	30.1667	[0, 0, 4, 0]	AG	1
7	102274250	G	2	transcript,CDS,exon	CUX1	NM_001202544-transcript,NM_001202545-transcript,NM_001202546-transcript,NM_001913-transcript,NM_181500-transcript,NM_001202544-CDS,NM_001202545-CDS,NM_001202546-CDS,NM_001913-CDS,NM_181500-CDS,NM_001202544-exon,NM_001202545-exon,NM_001202546-exon,NM_001913-exon,NM_181500-exon	393.333	32.0067	[316, 0, 0, 0]	GA	1	405.133	32.9669	[316, 0, 0, 0]	GA	1	413	33.607	[316, 0, 0, 0]	GA	1	86.3333	33.0267	[86, 0, 0, 0]	GA	1	96	32.6433	[88, 0, 0, 0]	GA	1
7	102283807	A	2	transcript,exon,3UTR	CUX1	NM_001202544-transcript,NM_001202545-transcript,NM_001202546-transcript,NM_001913-transcript,NM_181500-transcript,NM_001202544-exon,NM_001202545-exon,NM_001202546-exon,NM_001913-exon,NM_181500-exon,NM_001202544-3UTR,NM_001202545-3UTR,NM_001202546-3UTR,NM_001913-3UTR,NM_181500-3UTR	4.33333	31.55	[0, 4, 0, 0]	AC	1	4.46333	32.4965	[0, 4, 0, 0]	AC	1	4.55	33.1275	[0, 4, 0, 0]	AC	1	4.66667	32.8333	[0, 2, 0, 0]	AC	1	1.66667	32	[0, 1, 0, 0]	AC	1
7	102425204	C	2	transcript,exon,3UTR$transcript,exon	PRKRIP1$LOC100630923	NM_024653-transcript,NM_024653-exon,NM_024653-3UTR$NR_038967-transcript,NR_038967-exon	18.3333	31.76	[0, 0, 0, 15]	CT	1	18.8833	32.7128	[0, 0, 0, 15]	CT	1	19.25	33.348	[0, 0, 0, 15]	CT	1	2.33333	32.6667	[0, 0, 0, 1]	CT	1	3.33333	31.6667	[0, 0, 0, 6]	CT	1
7	102449148	G	2	transcript,exon,3UTR	ORAI2	NM_001271818-transcript,NM_001126340-transcript,NM_001271819-transcript,NM_032831-transcript,NM_001271818-exon,NM_001126340-exon,NM_001271819-exon,NM_032831-exon,NM_001271818-3UTR,NM_001126340-3UTR,NM_001271819-3UTR,NM_032831-3UTR	10.3333	31.5033	[11, 0, 0, 0]	GA	1	10.6433	32.4484	[11, 0, 0, 0]	GA	1	10.85	33.0785	[11, 0, 0, 0]	GA	1	13	32.1733	[13, 0, 0, 0]	GA	1	12.3333	32.0933	[4, 0, 0, 0]	GA	1
7	103353918	C	2	transcript&transcript	PSMC2&SLC26A5	NM_001204453-transcript,NM_002803-transcript&NM_001321787-transcript,NM_206883-transcript,NM_206884-transcript,NM_206885-transcript,NR_135802-transcript	6	30.8833	[0, 0, 1, 0]	CG	1	6.18	31.8098	[0, 0, 1, 0]	CG	1	6.3	32.4275	[0, 0, 1, 0]	CG	1	4	32.2	[0, 0, 1, 0]	CG	1	4.33333	31.4	[0, 0, 5, 0]	CG	1
7	103367502	A	2	transcript,CDS,exon&transcript	PSMC2&SLC26A5	NM_002803-transcript,NM_002803-CDS,NM_002803-exon&NM_001321787-transcript,NM_206883-transcript,NM_206884-transcript,NM_206885-transcript,NR_135802-transcript	41	31.5967	[0, 27, 0, 0]	AC	1	42.23	32.5446	[0, 27, 0, 0]	AC	1	43.05	33.1765	[0, 27, 0, 0]	AC	1	30.3333	32.9867	[0, 27, 0, 0]	AC	1	22.3333	32.3433	[0, 24, 0, 0]	AC	1
7	103515258	A	2	transcript,CDS,exon	RELN	NM_173054-transcript,NM_005045-transcript,NM_005045-CDS,NM_173054-CDS,NM_005045-exon,NM_173054-exon	4	31.8967	[0, 0, 2, 0]	AG	1	4.12	32.8536	[0, 0, 2, 0]	AG	1	4.2	33.4915	[0, 0, 2, 0]	AG	1	4.33333	32.0533	[0, 0, 1, 0]	AG	1	3.33333	31.29	[0, 0, 3, 0]	AG	1
7	104669344	T	2	transcript	LHFPL3	NM_199000-transcript	3	31.3333	[0, 4, 0, 0]	TC	1	3.09	32.2733	[0, 4, 0, 0]	TC	1	3.15	32.9	[0, 4, 0, 0]	TC	1	3	32	[0, 3, 0, 0]	TC	1	3.66667	31.1933	[0, 4, 0, 0]	TC	1
7	104669388	T	2	transcript	LHFPL3	NM_199000-transcript	21.3333	32.1467	[0, 0, 12, 0]	TG	1	21.9733	33.1111	[0, 0, 12, 0]	TG	1	22.4	33.754	[0, 0, 12, 0]	TG	1	8.33333	33.42	[0, 0, 9, 0]	TG	1	8.66667	33.1433	[0, 0, 10, 0]	TG	1
7	104669495	C	2	transcript	LHFPL3	NM_199000-transcript	15.3333	31.4367	[0, 0, 0, 12]	CT	1	15.7933	32.3798	[0, 0, 0, 12]	CT	1	16.1	33.0085	[0, 0, 0, 12]	CT	1	14	32.5367	[0, 0, 0, 13]	CT	1	6	31.39	[0, 0, 0, 7]	CT	1
7	114979543	C	2	transcript,CDS,exon	MDFIC	NM_001166345-transcript,NM_199072-transcript,NM_001166345-CDS,NM_199072-CDS,NM_001166345-exon,NM_199072-exon	12.3333	32.2167	[11, 0, 0, 0]	CA	1	12.7033	33.1832	[11, 0, 0, 0]	CA	1	12.95	33.8275	[11, 0, 0, 0]	CA	1	4.66667	32.6333	[5, 0, 0, 0]	CA	1	2.33333	32.6667	[1, 0, 0, 0]	CA	1
7	128501811	T	2	transcript,CDS,exon	METTL2B	NM_018396-transcript,NM_018396-CDS,NM_018396-exon	10	32.8033	[0, 5, 0, 0]	TC	1	10.3	33.7874	[0, 5, 0, 0]	TC	1	10.5	34.4435	[0, 5, 0, 0]	TC	1	8.66667	33.1767	[0, 8, 0, 0]	TC	1	11	33.0267	[0, 12, 0, 0]	TC	1
7	128847812	T	2	transcript,CDS,exon	FLNC	NM_001127487-transcript,NM_001458-transcript,NM_001127487-CDS,NM_001458-CDS,NM_001127487-exon,NM_001458-exon	17	32.3433	[0, 11, 0, 0]	TC	1	17.51	33.3136	[0, 11, 0, 0]	TC	1	17.85	33.9605	[0, 11, 0, 0]	TC	1	12	32.9333	[0, 14, 0, 0]	TC	1	22.3333	32.5133	[0, 23, 0, 0]	TC	1
7	128913078	T	2	-	-	-	7.66667	31.25	[0, 2, 0, 0]	TC	1	7.89667	32.1875	[0, 2, 0, 0]	TC	1	8.05	32.8125	[0, 2, 0, 0]	TC	1	2.33333	31	[0, 1, 0, 0]	TC	1	2.66667	31.3333	[0, 1, 0, 0]	TC	1
7	128954671	C	2	3UTR,exon,transcript	TNPO3	NM_001382218-3UTR,NM_001382223-3UTR,NM_001191028-3UTR,NM_001382216-3UTR,NM_001382217-3UTR,NM_001382219-3UTR,NM_001382220-3UTR,NM_001382221-3UTR,NM_001382222-3UTR,NM_012470-3UTR,NM_001191028-exon,NM_001382216-exon,NM_001382217-exon,NM_001382218-exon,NM_001382219-exon,NM_001382220-exon,NM_001382221-exon,NM_001382222-exon,NM_001382223-exon,NM_012470-exon,NR_034053-exon,NR_167911-exon,NR_167912-exon,…	7.66667	32.2067	[0, 0, 0, 5]	CT	1	7.89667	33.1729	[0, 0, 0, 5]	CT	1	8.05	33.817	[0, 0, 0, 5]	CT	1	3	32.6667	[0, 0, 0, 4]	CT	1	3.66667	32.2667	[0, 0, 0, 1]	CT	1
7	129001172	G	2	transcript,CDS,exon	TNPO3	NM_001191028-transcript,NM_001382216-transcript,NM_001382217-transcript,NM_001382218-transcript,NM_001382219-transcript,NM_001382220-transcript,NM_001382221-transcript,NM_001382222-transcript,NM_001382223-transcript,NM_012470-transcript,NR_034053-transcript,NR_167911-transcript,NR_167912-transcript,NR_167913-transcript,NR_167914-transcript,NR_167915-transcript,NR_167916-transcript,NR_167917-trans…	5.66667	32.2333	[0, 1, 0, 0]	GC	1	5.83667	33.2003	[0, 1, 0, 0]	GC	1	5.95	33.845	[0, 1, 0, 0]	GC	1	3	32.9	[0, 5, 0, 0]	GC	1	1.33333	31.8333	[0, 1, 0, 0]	GC	1
7	129206487	G	2	transcript,CDS,exon	SMO	NM_005631-transcript,NM_005631-CDS,NM_005631-exon	5.33333	32.29	[0, 2, 0, 0]	GC	1	5.49333	33.2587	[0, 2, 0, 0]	GC	1	5.6	33.9045	[0, 2, 0, 0]	GC	1	12.3333	33.4167	[0, 14, 0, 0]	GC	1	8	32.6267	[0, 8, 0, 0]	GC	1
7	129832441	C	2	3UTR,exon,transcript	UBE2H	NM_001202498-3UTR,NM_003344-3UTR,NM_182697-3UTR,NM_001202498-exon,NM_003344-exon,NM_182697-exon,NM_001202498-transcript,NM_003344-transcript,NM_182697-transcript	11.3333	31.8833	[0, 0, 7, 0]	CG	1	11.6733	32.8398	[0, 0, 7, 0]	CG	1	11.9	33.4775	[0, 0, 7, 0]	CG	1	20.3333	32.66	[0, 0, 12, 0]	CG	1	7.33333	31.8833	[0, 0, 7, 0]	CG	1
7	130134240	T	2	transcript,exon,3UTR	KLHDC10	NM_014997-transcript,NM_014997-exon,NM_014997-3UTR	30	31.64	[0, 30, 0, 0]	TC	1	30.9	32.5892	[0, 30, 0, 0]	TC	1	31.5	33.222	[0, 30, 0, 0]	TC	1	5	33.0567	[0, 6, 0, 0]	TC	1	4.33333	31.97	[0, 7, 0, 0]	TC	1
7	130134874	C	2	transcript,exon,3UTR	KLHDC10	NM_014997-transcript,NM_014997-exon,NM_014997-3UTR	31	32.1667	[0, 0, 0, 28]	CT	1	31.93	33.1317	[0, 0, 0, 28]	CT	1	32.55	33.775	[0, 0, 0, 28]	CT	1	9.33333	33.34	[0, 0, 0, 8]	CT	1	1.66667	33.2233	[0, 0, 0, 1]	CT	1
7	130322520	A	2	transcript,CDS,exon	CPA4	NM_001163446-transcript,NM_016352-transcript,NM_001163446-CDS,NM_016352-CDS,NM_001163446-exon,NM_016352-exon	10.3333	31.4533	[0, 0, 2, 0]	AG	1	10.6433	32.3969	[0, 0, 2, 0]	AG	1	10.85	33.026	[0, 0, 2, 0]	AG	1	3.33333	31.4167	[0, 0, 4, 0]	AG	1	2.66667	32.7233	[0, 0, 3, 0]	AG	1
7	130322842	A	2	transcript,exon,3UTR	CPA4	NM_001163446-transcript,NM_016352-transcript,NM_001163446-exon,NM_016352-exon,NM_001163446-3UTR,NM_016352-3UTR	11	32.06	[0, 0, 11, 0]	AG	1	11.33	33.0218	[0, 0, 11, 0]	AG	1	11.55	33.663	[0, 0, 11, 0]	AG	1	4.66667	33.96	[0, 0, 2, 0]	AG	1	5	32.3567	[0, 0, 5, 0]	AG	1
7	131505937	T	2	transcript,CDS,exon	PODXL	NM_001018111-transcript,NM_005397-transcript,NM_001018111-CDS,NM_005397-CDS,NM_001018111-exon,NM_005397-exon	27.6667	31.88	[0, 25, 0, 0]	TC	1	28.4967	32.8364	[0, 25, 0, 0]	TC	1	29.05	33.474	[0, 25, 0, 0]	TC	1	59	32.8467	[0, 62, 0, 0]	TC	1	90	32.57	[0, 104, 0, 0]	TC	1
7	133034625	G	2	transcript	CHCHD3	NM_001317177-transcript,NR_133671-transcript,NM_017812-transcript,NM_001317178-transcript	66	32.11	[0, 49, 0, 0]	GC	1	67.98	33.0733	[0, 49, 0, 0]	GC	1	69.3	33.7155	[0, 49, 0, 0]	GC	1	22.3333	32.74	[0, 16, 0, 0]	GC	1	16.3333	32.6633	[0, 15, 0, 0]	GC	1
7	133034703	T	2	transcript	CHCHD3	NM_001317177-transcript,NR_133671-transcript,NM_017812-transcript,NM_001317178-transcript	36	31.7767	[0, 0, 29, 0]	TG	1	37.08	32.73	[0, 0, 29, 0]	TG	1	37.8	33.3655	[0, 0, 29, 0]	TG	1	6.66667	33.0533	[0, 0, 5, 0]	TG	1	4	32.14	[0, 0, 4, 0]	TG	1
7	133035302	G	2	transcript	CHCHD3	NM_001317177-transcript,NR_133671-transcript,NM_017812-transcript,NM_001317178-transcript	30.6667	31.7167	[0, 31, 0, 0]	GC	1	31.5867	32.6682	[0, 31, 0, 0]	GC	1	32.2	33.3025	[0, 31, 0, 0]	GC	1	8.33333	33.0433	[0, 5, 0, 0]	GC	1	7	31.6	[0, 11, 0, 0]	GC	1
7	133035306	C	2	transcript	CHCHD3	NM_001317177-transcript,NR_133671-transcript,NM_017812-transcript,NM_001317178-transcript	31.3333	31.6867	[0, 0, 34, 0]	CG	1	32.2733	32.6373	[0, 0, 34, 0]	CG	1	32.9	33.271	[0, 0, 34, 0]	CG	1	8.33333	32.4467	[0, 0, 7, 0]	CG	1	6.33333	32.1033	[0, 0, 9, 0]	CG	1
7	133035771	A	2	transcript	CHCHD3	NM_001317177-transcript,NR_133671-transcript,NM_017812-transcript,NM_001317178-transcript	47.6667	31.22	[0, 0, 32, 0]	AG	1	49.0967	32.1566	[0, 0, 32, 0]	AG	1	50.05	32.781	[0, 0, 32, 0]	AG	1	33.3333	31.7067	[0, 0, 33, 0]	AG	1	38	31.4133	[0, 0, 46, 0]	AG	1
7	134291480	T	2	3UTR,exon,transcript	SLC35B4	NM_032826-3UTR,NM_032826-exon,NM_032826-transcript	2.33333	32.3333	[0, 1, 0, 0]	TC	1	2.40333	33.3033	[0, 1, 0, 0]	TC	1	2.45	33.95	[0, 1, 0, 0]	TC	1	1	35.3333	[0, 1, 0, 0]	TC	1	1	31.3333	[0, 1, 0, 0]	TC	1
7	134970114	T	2	transcript,exon,3UTR	CALD1	NM_004342-transcript,NM_033138-transcript,NM_033157-transcript,NM_033139-transcript,NM_033140-transcript,NM_004342-exon,NM_033138-exon,NM_033139-exon,NM_033140-exon,NM_033157-exon,NM_004342-3UTR,NM_033138-3UTR,NM_033139-3UTR,NM_033140-3UTR,NM_033157-3UTR	34.3333	31.7867	[0, 33, 0, 0]	TC	1	35.3633	32.7403	[0, 33, 0, 0]	TC	1	36.05	33.376	[0, 33, 0, 0]	TC	1	4	32.4833	[0, 5, 0, 0]	TC	1	4.66667	31.9733	[0, 1, 0, 0]	TC	1
7	135164528	T	2	transcript,exon,CDS&transcript	TMEM140&CYREN	NM_018295-transcript,NM_018295-exon,NM_018295-CDS&NM_001305630-transcript	9.66667	32.3233	[3, 0, 0, 0]	TA	1	9.95667	33.293	[3, 0, 0, 0]	TA	1	10.15	33.9395	[3, 0, 0, 0]	TA	1	9.66667	33.7867	[10, 0, 0, 0]	TA	1	5.66667	33.0767	[5, 0, 0, 0]	TA	1
7	137722253	T	2	transcript	DGKI	NM_001321710-transcript,NM_001321708-transcript,NM_001321709-transcript,NM_004717-transcript	7	31.5867	[0, 9, 0, 0]	TC	1	7.21	32.5343	[0, 9, 0, 0]	TC	1	7.35	33.166	[0, 9, 0, 0]	TC	1	10.3333	32.6067	[0, 12, 0, 0]	TC	1	16	31.96	[0, 14, 0, 0]	TC	1
7	140382563	G	2	transcript,exon,5UTR	SLC37A3	NM_001363373-transcript,NM_001363374-transcript,NM_001363375-transcript,NM_001363376-transcript,NM_001363377-transcript,NM_001363378-transcript,NM_207113-transcript,NR_156489-transcript,NR_156490-transcript,NR_156491-transcript,NR_156492-transcript,NM_001287498-transcript,NM_032295-transcript,NM_001287498-exon,NM_001363373-exon,NM_001363374-exon,NM_001363375-exon,NM_001363376-exon,NM_001363377-ex…	7.33333	32.3667	[5, 0, 0, 0]	GA	1	7.55333	33.3377	[5, 0, 0, 0]	GA	1	7.7	33.985	[5, 0, 0, 0]	GA	1	2.33333	34.5567	[3, 0, 0, 0]	GA	1	4.33333	33.0833	[3, 0, 0, 0]	GA	1
7	140558200	T	2	transcript,CDS,exon	DENND2A	NR_134477-transcript,NM_001362678-transcript,NM_001318052-transcript,NM_015689-transcript,NM_001318053-transcript,NM_001318052-CDS,NM_001318053-CDS,NM_001362678-CDS,NM_015689-CDS,NM_001318052-exon,NM_001318053-exon,NM_001362678-exon,NM_015689-exon,NR_134477-exon	16.6667	31.46	[0, 9, 0, 0]	TC	1	17.1667	32.4038	[0, 9, 0, 0]	TC	1	17.5	33.033	[0, 9, 0, 0]	TC	1	7.66667	31.7733	[0, 7, 0, 0]	TC	1	3.66667	32.11	[0, 2, 0, 0]	TC	1
7	140601931	G	2	transcript,CDS,exon	DENND2A	NR_134477-transcript,NM_001362678-transcript,NM_001318052-transcript,NM_015689-transcript,NM_001318053-transcript,NM_001318052-CDS,NM_001318053-CDS,NM_001362678-CDS,NM_015689-CDS,NM_001318052-exon,NM_001318053-exon,NM_001362678-exon,NM_015689-exon,NR_134477-exon	11.6667	31.57	[0, 0, 0, 7]	GT	1	12.0167	32.5171	[0, 0, 0, 7]	GT	1	12.25	33.1485	[0, 0, 0, 7]	GT	1	3.66667	32.3333	[0, 0, 0, 3]	GT	1	2.33333	31.9433	[0, 0, 0, 3]	GT	1
7	141074667	C	2	exon,transcript,CDS	TMEM178B	NM_001195278-exon,NM_001195278-transcript,NM_001195278-CDS	3.66667	32.1667	[0, 0, 4, 0]	CG	1	3.77667	33.1317	[0, 0, 4, 0]	CG	1	3.85	33.775	[0, 0, 4, 0]	CG	1	3	33.0833	[0, 0, 4, 0]	CG	1	3	33.3333	[0, 0, 4, 0]	CG	1
7	149012006	T	2	transcript	PDIA4	NR_163909-transcript,NR_163908-transcript,NM_001371244-transcript,NM_001371245-transcript,NR_163905-transcript,NR_163906-transcript,NR_163907-transcript,NM_004911-transcript	3	30.6667	[2, 0, 0, 0]	TA	1	3.09	31.5867	[2, 0, 0, 0]	TA	1	3.15	32.2	[2, 0, 0, 0]	TA	1	1.66667	32.6667	[1, 0, 0, 0]	TA	1	1.66667	31.3333	[2, 0, 0, 0]	TA	1
7	149012007	G	2	transcript	PDIA4	NR_163909-transcript,NR_163908-transcript,NM_001371244-transcript,NM_001371245-transcript,NR_163905-transcript,NR_163906-transcript,NR_163907-transcript,NM_004911-transcript	2.66667	30.8667	[0, 0, 0, 2]	GT	1	2.74667	31.7927	[0, 0, 0, 2]	GT	1	2.8	32.41	[0, 0, 0, 2]	GT	1	1.33333	32.1667	[0, 0, 0, 1]	GT	1	1.33333	31.5	[0, 0, 0, 2]	GT	1
7	151037293	T	2	transcript	ABCB8	NM_001282293-transcript,NM_001282291-transcript,NM_001282292-transcript,NM_007188-transcript	8	31.6167	[0, 6, 0, 0]	TC	1	8.24	32.5652	[0, 6, 0, 0]	TC	1	8.4	33.1975	[0, 6, 0, 0]	TC	1	8.66667	32.6	[0, 4, 0, 0]	TC	1	3.33333	32.8667	[0, 2, 0, 0]	TC	1
7	151064593	C	2	transcript,CDS,exon	SLC4A2	NM_001199692-transcript,NM_003040-transcript,NM_001199693-transcript,NM_001199694-transcript,NM_001199692-CDS,NM_001199693-CDS,NM_001199694-CDS,NM_003040-CDS,NM_001199692-exon,NM_001199693-exon,NM_001199694-exon,NM_003040-exon	31.6667	31.6967	[24, 0, 0, 0]	CA	1	32.6167	32.6476	[24, 0, 0, 0]	CA	1	33.25	33.2815	[24, 0, 0, 0]	CA	1	14.3333	32.7	[10, 0, 0, 0]	CA	1	20.3333	32.2033	[18, 0, 0, 0]	CA	1
7	151378222	A	2	transcript,exon,3UTR	NUB1	NM_001243351-transcript,NM_001363529-transcript,NM_001385353-transcript,NM_001385354-transcript,NM_001385355-transcript,NM_001385356-transcript,NM_001385361-transcript,NM_016118-transcript,NM_001243351-exon,NM_001363529-exon,NM_001385353-exon,NM_001385354-exon,NM_001385355-exon,NM_001385356-exon,NM_001385361-exon,NM_016118-exon,NM_001243351-3UTR,NM_001363529-3UTR,NM_001385353-3UTR,NM_001385354-3U…	43.3333	31.2667	[0, 0, 12, 0]	AG	1	44.6333	32.2047	[0, 0, 12, 0]	AG	1	45.5	32.83	[0, 0, 12, 0]	AG	1	8.66667	32.2233	[0, 0, 6, 0]	AG	1	7	31.39	[0, 0, 3, 0]	AG	1
7	152121692	T	2	transcript,CDS,exon,3UTR	GALNT11	NM_001304514-transcript,NM_001371458-transcript,NM_001371459-transcript,NM_001371460-transcript,NM_001371461-transcript,NM_001371462-transcript,NM_001371463-transcript,NM_001371464-transcript,NM_001371465-transcript,NM_001371466-transcript,NM_001371467-transcript,NM_001371468-transcript,NM_001371469-transcript,NM_001371470-transcript,NM_001371475-transcript,NM_022087-transcript,NR_163956-transcri…	7	31.4533	[0, 8, 0, 0]	TC	1	7.21	32.3969	[0, 8, 0, 0]	TC	1	7.35	33.026	[0, 8, 0, 0]	TC	1	5.66667	32.5567	[0, 8, 0, 0]	TC	1	5.66667	32.96	[0, 2, 0, 0]	TC	1
7	157268948	C	2	transcript,exon,3UTR	UBE3C	NM_014671-transcript,NM_014671-exon,NM_014671-3UTR	6.33333	31.4233	[4, 0, 0, 0]	CA	1	6.52333	32.366	[4, 0, 0, 0]	CA	1	6.65	32.9945	[4, 0, 0, 0]	CA	1	1.33333	31.5	[1, 0, 0, 0]	CA	1	1.33333	30.5	[1, 0, 0, 0]	CA	1
7	157416797	T	2	transcript,exon,3UTR	DNAJB6	NM_001363676-transcript,NM_058246-transcript,NM_001363676-exon,NM_058246-exon,NM_001363676-3UTR,NM_058246-3UTR	106	33.31	[0, 95, 0, 0]	TC	1	109.18	34.3093	[0, 95, 0, 0]	TC	1	111.3	34.9755	[0, 95, 0, 0]	TC	1	9.66667	34.4033	[0, 7, 0, 0]	TC	1	12.6667	34.2033	[0, 17, 0, 0]	TC	1
8	1909382	T	2	transcript,CDS,exon	ARHGEF10	NM_001308152-transcript,NM_001308153-transcript,NM_014629-transcript,NM_001308152-CDS,NM_001308153-CDS,NM_014629-CDS,NM_001308152-exon,NM_001308153-exon,NM_014629-exon	4.66667	32.1067	[0, 8, 0, 0]	TC	1	4.80667	33.0699	[0, 8, 0, 0]	TC	1	4.9	33.712	[0, 8, 0, 0]	TC	1	10	33.24	[0, 8, 0, 0]	TC	1	8.66667	32.5667	[0, 10, 0, 0]	TC	1
8	1972994	T	2	transcript&transcript,exon	KBTBD11-OT1&LOC101928058	NR_126346-transcript&NR_136274-transcript,NR_136275-transcript,NR_136274-exon	4	31	[0, 2, 0, 0]	TC	1	4.12	31.93	[0, 2, 0, 0]	TC	1	4.2	32.55	[0, 2, 0, 0]	TC	1	4	32.8967	[0, 7, 0, 0]	TC	1	1.33333	32.5	[0, 1, 0, 0]	TC	1
8	1973262	G	2	transcript&transcript,exon	KBTBD11-OT1&LOC101928058	NR_126346-transcript&NR_136274-transcript,NR_136275-transcript,NR_136274-exon,NR_136275-exon	5	31.2633	[1, 0, 0, 0]	GA	1	5.15	32.2012	[1, 0, 0, 0]	GA	1	5.25	32.8265	[1, 0, 0, 0]	GA	1	2	32.5	[2, 0, 0, 0]	GA	1	1.66667	31.3333	[1, 0, 0, 0]	GA	1
8	2006071	G	2	transcript,exon,3UTR	KBTBD11	NM_014867-transcript,NM_014867-exon,NM_014867-3UTR	19	31.4567	[0, 13, 0, 0]	GC	1	19.57	32.4004	[0, 13, 0, 0]	GC	1	19.95	33.0295	[0, 13, 0, 0]	GC	1	20.3333	32.78	[0, 8, 0, 0]	GC	1	13.3333	31.95	[0, 7, 0, 0]	GC	1
8	10428315	T	2	transcript,exon,3UTR	MSRA	NM_001135670_2-transcript,NM_012331-transcript,NM_001135671-transcript,NM_001199729_2-transcript,NM_001135670_2-exon,NM_001135671-exon,NM_001199729_2-exon,NM_012331-exon,NM_001135670_2-3UTR,NM_001135671-3UTR,NM_001199729_2-3UTR,NM_012331-3UTR	7	31.4733	[0, 0, 3, 0]	TG	1	7.21	32.4175	[0, 0, 3, 0]	TG	1	7.35	33.047	[0, 0, 3, 0]	TG	1	4.33333	32.43	[0, 0, 3, 0]	TG	1	7	31.86	[0, 0, 6, 0]	TG	1
8	11843236	G	2	3UTR,exon,transcript	CTSB	NM_001317237-3UTR,NM_001384714-3UTR,NM_001384723-3UTR,NM_001384724-3UTR,NM_001384725-3UTR,NM_001384726-3UTR,NM_001384727-3UTR,NM_001384728-3UTR,NM_001908-3UTR,NM_147780_2-3UTR,NM_147781_2-3UTR,NM_147782_2-3UTR,NM_147783_2-3UTR,NM_001317237-exon,NM_001384714-exon,NM_001384723-exon,NM_001384724-exon,NM_001384725-exon,NM_001384726-exon,NM_001384727-exon,NM_001384728-exon,NM_001908-exon,NM_147780_2-e…	166.333	32.4033	[0, 159, 0, 0]	GC	1	171.323	33.3754	[0, 159, 0, 0]	GC	1	174.65	34.0235	[0, 159, 0, 0]	GC	1	42.3333	33.9067	[0, 37, 0, 0]	GC	1	40.3333	33.06	[0, 28, 0, 0]	GC	1
8	11844695	G	2	3UTR,exon,transcript	CTSB	NM_001317237-3UTR,NM_001384714-3UTR,NM_001384723-3UTR,NM_001384724-3UTR,NM_001384725-3UTR,NM_001384726-3UTR,NM_001384727-3UTR,NM_001384728-3UTR,NM_001908-3UTR,NM_147780_2-3UTR,NM_147781_2-3UTR,NM_147782_2-3UTR,NM_147783_2-3UTR,NM_001317237-exon,NM_001384714-exon,NM_001384723-exon,NM_001384724-exon,NM_001384725-exon,NM_001384726-exon,NM_001384727-exon,NM_001384728-exon,NM_001908-exon,NM_147780_2-e…	167	32.1467	[118, 0, 0, 0]	GA	1	172.01	33.1111	[118, 0, 0, 0]	GA	1	175.35	33.754	[118, 0, 0, 0]	GA	1	38.6667	33.04	[24, 0, 0, 0]	GA	1	22	32.4933	[15, 0, 0, 0]	GA	1
8	17962063	C	2	transcript,CDS,exon	PCM1	NM_001315508-transcript,NM_001352643-transcript,NM_001352654-transcript,NM_001352655-transcript,NM_001352656-transcript,NM_001352657-transcript,NM_001352658-transcript,NM_001315507-transcript,NM_001352632-transcript,NM_001352633-transcript,NM_001352634-transcript,NM_001352635-transcript,NM_001352636-transcript,NM_001352637-transcript,NM_001352638-transcript,NM_001352639-transcript,NM_001352640-tr…	8.66667	31.6633	[0, 0, 0, 7]	CT	1	8.92667	32.6132	[0, 0, 0, 7]	CT	1	9.1	33.2465	[0, 0, 0, 7]	CT	1	3.66667	32.25	[0, 0, 0, 4]	CT	1	3	31.5833	[0, 0, 0, 2]	CT	1
8	22104323	G	2	transcript,exon,3UTR	FAM160B2	NR_148728-transcript,NR_148729-transcript,NR_148730-transcript,NR_148731-transcript,NM_001354250-transcript,NM_001354251-transcript,NM_022749-transcript,NR_148727-transcript,NM_001354250-exon,NM_001354251-exon,NM_022749-exon,NM_001354250-3UTR,NM_001354251-3UTR,NM_022749-3UTR,NR_148728-exon,NR_148729-exon,NR_148730-exon,NR_148731-exon,NR_148727-exon	6	31.4767	[4, 0, 0, 0]	GA	1	6.18	32.421	[4, 0, 0, 0]	GA	1	6.3	33.0505	[4, 0, 0, 0]	GA	1	8.33333	31.9733	[7, 0, 0, 0]	GA	1	5.66667	31.7167	[6, 0, 0, 0]	GA	1
8	22571145	T	2	transcript,CDS,exon	SORBS3	NM_005775-transcript,NM_001018003-transcript,NM_001018003-CDS,NM_005775-CDS,NM_001018003-exon,NM_005775-exon	6.66667	32.1033	[0, 3, 0, 0]	TC	1	6.86667	33.0664	[0, 3, 0, 0]	TC	1	7	33.7085	[0, 3, 0, 0]	TC	1	2.33333	32.39	[0, 2, 0, 0]	TC	1	4	32.1067	[0, 5, 0, 0]	TC	1
8	23022649	G	2	3UTR,exon,transcript	TNFRSF10B	NM_003842-3UTR,NM_147187-3UTR,NM_003842-exon,NM_147187-exon,NR_027140-exon,NM_003842-transcript,NM_147187-transcript,NR_027140-transcript	22.3333	31.6933	[0, 20, 0, 0]	GC	1	23.0033	32.6441	[0, 20, 0, 0]	GC	1	23.45	33.278	[0, 20, 0, 0]	GC	1	9.33333	33.24	[0, 9, 0, 0]	GC	1	9.33333	32.5867	[0, 13, 0, 0]	GC	1
8	23028507	A	2	transcript,CDS,exon	TNFRSF10B	NM_003842-transcript,NM_147187-transcript,NR_027140-transcript,NM_003842-CDS,NM_003842-exon	22	32.0367	[0, 0, 17, 0]	AG	1	22.66	32.9978	[0, 0, 17, 0]	AG	1	23.1	33.6385	[0, 0, 17, 0]	AG	1	9	33.3233	[0, 0, 6, 0]	AG	1	5.66667	32.57	[0, 0, 8, 0]	AG	1
8	23680913	A	2	3UTR,exon,transcript	NKX3-1	NM_001256339-3UTR,NM_001256339-exon,NM_001256339-transcript,NM_006167-3UTR,NR_046072-exon,NM_006167-exon,NM_006167-transcript,NR_046072-transcript	10.6667	32.2833	[0, 0, 5, 0]	AG	1	10.9867	33.2518	[0, 0, 5, 0]	AG	1	11.2	33.8975	[0, 0, 5, 0]	AG	1	1	31.6667	[0, 0, 1, 0]	AG	1	2	32	[0, 0, 2, 0]	AG	1
8	25345506	A	2	transcript,CDS,exon	DOCK5	NM_024940-transcript,NM_024940-CDS,NM_024940-exon	3.33333	32	[0, 0, 2, 0]	AG	1	3.43333	32.96	[0, 0, 2, 0]	AG	1	3.5	33.6	[0, 0, 2, 0]	AG	1	2	31.8333	[0, 0, 2, 0]	AG	1	2.66667	32.8	[0, 0, 5, 0]	AG	1
8	25410106	A	2	transcript,CDS,exon	DOCK5	NM_024940-transcript,NM_024940-CDS,NM_024940-exon	6	31.8333	[0, 0, 4, 0]	AG	1	6.18	32.7883	[0, 0, 4, 0]	AG	1	6.3	33.425	[0, 0, 4, 0]	AG	1	2.66667	31.4	[0, 0, 2, 0]	AG	1	2.66667	31	[0, 0, 1, 0]	AG	1
8	26624255	T	2	transcript,CDS,exon	DPYSL2	NM_001197293-transcript,NM_001386-transcript,NM_001244604-transcript,NM_001197293-CDS,NM_001244604-CDS,NM_001386-CDS,NM_001197293-exon,NM_001244604-exon,NM_001386-exon	104	31.8133	[0, 88, 0, 0]	TC	1	107.12	32.7677	[0, 88, 0, 0]	TC	1	109.2	33.404	[0, 88, 0, 0]	TC	1	18	33.19	[0, 19, 0, 0]	TC	1	18.6667	32.3833	[0, 17, 0, 0]	TC	1
8	26657263	T	2	transcript,exon,3UTR	DPYSL2	NM_001197293-transcript,NM_001386-transcript,NM_001244604-transcript,NM_001197293-exon,NM_001244604-exon,NM_001386-exon,NM_001197293-3UTR,NM_001244604-3UTR,NM_001386-3UTR	69.3333	32.2567	[0, 71, 0, 0]	TC	1	71.4133	33.2244	[0, 71, 0, 0]	TC	1	72.8	33.8695	[0, 71, 0, 0]	TC	1	12	33.4133	[0, 8, 0, 0]	TC	1	11	32.87	[0, 12, 0, 0]	TC	1
8	27672409	T	2	transcript,exon,3UTR	SCARA3	NM_016240-transcript,NM_182826-transcript,NM_016240-exon,NM_016240-3UTR	4	32.86	[0, 2, 0, 0]	TC	1	4.12	33.8458	[0, 2, 0, 0]	TC	1	4.2	34.503	[0, 2, 0, 0]	TC	1	4.66667	31.6	[0, 6, 0, 0]	TC	1	3.33333	33.15	[0, 1, 0, 0]	TC	1
8	27672470	T	2	transcript,exon,3UTR	SCARA3	NM_016240-transcript,NM_182826-transcript,NM_016240-exon,NM_016240-3UTR	9.66667	31.89	[0, 8, 0, 0]	TC	1	9.95667	32.8467	[0, 8, 0, 0]	TC	1	10.15	33.4845	[0, 8, 0, 0]	TC	1	5	32.5867	[0, 3, 0, 0]	TC	1	7	32.2567	[0, 5, 0, 0]	TC	1
8	27672859	G	2	transcript,exon,3UTR	SCARA3	NM_016240-transcript,NM_182826-transcript,NM_016240-exon,NM_016240-3UTR	12.6667	32.1667	[0, 12, 0, 0]	GC	1	13.0467	33.1317	[0, 12, 0, 0]	GC	1	13.3	33.775	[0, 12, 0, 0]	GC	1	19.6667	33.1167	[0, 23, 0, 0]	GC	1	17.3333	32.46	[0, 15, 0, 0]	GC	1
8	27735311	G	2	3UTR,exon,transcript	CCDC25	NM_001304530-3UTR,NM_001304532-3UTR,NM_018246-3UTR,NM_001304529-3UTR,NM_001304529-exon,NM_001304530-exon,NM_001304532-exon,NM_018246-exon,NR_130761-exon,NR_130762-exon,NR_156432-exon,NM_001304529-transcript,NM_001304530-transcript,NM_001304532-transcript,NM_018246-transcript,NR_130761-transcript,NR_130762-transcript,NR_156432-transcript	15	31.8167	[10, 0, 0, 0]	GA	1	15.45	32.7712	[10, 0, 0, 0]	GA	1	15.75	33.4075	[10, 0, 0, 0]	GA	1	9	32.8967	[10, 0, 0, 0]	GA	1	6	31.8167	[6, 0, 0, 0]	GA	1
8	27735633	G	2	3UTR,exon,transcript	CCDC25	NM_001304530-3UTR,NM_001304532-3UTR,NM_018246-3UTR,NM_001304529-3UTR,NM_001304529-exon,NM_001304530-exon,NM_001304532-exon,NM_018246-exon,NR_130761-exon,NR_130762-exon,NR_156432-exon,NM_001304529-transcript,NM_001304530-transcript,NM_001304532-transcript,NM_018246-transcript,NR_130761-transcript,NR_130762-transcript,NR_156432-transcript	10	31.5833	[6, 0, 0, 0]	GA	1	10.3	32.5308	[6, 0, 0, 0]	GA	1	10.5	33.1625	[6, 0, 0, 0]	GA	1	5	31.9767	[7, 0, 0, 0]	GA	1	7	31.5833	[6, 0, 0, 0]	GA	1
8	27735698	A	2	3UTR,exon,transcript	CCDC25	NM_001304530-3UTR,NM_001304532-3UTR,NM_018246-3UTR,NM_001304529-3UTR,NM_001304529-exon,NM_001304530-exon,NM_001304532-exon,NM_018246-exon,NR_130761-exon,NR_130762-exon,NR_156432-exon,NM_001304529-transcript,NM_001304530-transcript,NM_001304532-transcript,NM_018246-transcript,NR_130761-transcript,NR_130762-transcript,NR_156432-transcript	11.6667	31.5267	[0, 0, 11, 0]	AG	1	12.0167	32.4725	[0, 0, 11, 0]	AG	1	12.25	33.103	[0, 0, 11, 0]	AG	1	7.33333	33.1933	[0, 0, 5, 0]	AG	1	6	32.0567	[0, 0, 7, 0]	AG	1
8	28346420	G	2	3UTR,exon,transcript	ZNF395	NM_018660-3UTR,NM_018660-exon,NM_018660-transcript	5	31.6667	[0, 0, 0, 5]	GT	1	5.15	32.6167	[0, 0, 0, 5]	GT	1	5.25	33.25	[0, 0, 0, 5]	GT	1	5.66667	32.4233	[0, 0, 0, 4]	GT	1	3.66667	32.8433	[0, 0, 0, 3]	GT	1
8	30069784	C	2	transcript,CDS,exon	SARAF	NM_016127-transcript,NM_001284239-transcript,NM_001284239-CDS,NM_016127-CDS,NM_001284239-exon,NM_016127-exon	19.6667	30.5967	[0, 0, 1, 0]	CG	1	20.2567	31.5146	[0, 0, 1, 0]	CG	1	20.65	32.1265	[0, 0, 1, 0]	CG	1	45.6667	30.4	[0, 0, 43, 0]	CG	1	33.3333	30.38	[0, 0, 38, 0]	CG	1
8	30069805	A	2	transcript,CDS,exon	SARAF	NM_016127-transcript,NM_001284239-transcript,NM_001284239-CDS,NM_016127-CDS,NM_001284239-exon,NM_016127-exon	57	31.23	[0, 0, 43, 0]	AG	1	58.71	32.1669	[0, 0, 43, 0]	AG	1	59.85	32.7915	[0, 0, 43, 0]	AG	1	67.3333	32.0467	[0, 0, 63, 0]	AG	1	63.6667	31.5733	[0, 0, 60, 0]	AG	1
8	30352172	T	2	-	-	-	101.333	32.1733	[67, 0, 0, 0]	TA	1	104.373	33.1385	[67, 0, 0, 0]	TA	1	106.4	33.782	[67, 0, 0, 0]	TA	1	40.6667	33.4433	[34, 0, 0, 0]	TA	1	44.6667	32.6333	[31, 0, 0, 0]	TA	1
8	30352199	A	2	-	-	-	139.333	32.2833	[0, 93, 0, 0]	AC	1	143.513	33.2518	[0, 93, 0, 0]	AC	1	146.3	33.8975	[0, 93, 0, 0]	AC	1	105.333	33.1567	[0, 89, 0, 0]	AC	1	102.333	32.7	[0, 77, 0, 0]	AC	1
8	37493696	T	2	transcript,exon	LINC01605	NR_121620-transcript,NR_121620-exon	3.33333	34.2333	[0, 2, 0, 0]	TC	1	3.43333	35.2603	[0, 2, 0, 0]	TC	1	3.5	35.945	[0, 2, 0, 0]	TC	1	4.66667	33.0533	[0, 6, 0, 0]	TC	1	3.66667	32.3767	[0, 5, 0, 0]	TC	1
8	38128379	A	2	transcript,CDS,exon	ASH2L	NM_001282272-transcript,NM_004674-transcript,NM_001105214-transcript,NM_001261832-transcript,NM_001105214-CDS,NM_001261832-CDS,NM_001282272-CDS,NM_004674-CDS,NM_001105214-exon,NM_001261832-exon,NM_001282272-exon,NM_004674-exon	9	32.0633	[0, 0, 8, 0]	AG	1	9.27	33.0252	[0, 0, 8, 0]	AG	1	9.45	33.6665	[0, 0, 8, 0]	AG	1	13.6667	33.1667	[0, 0, 12, 0]	AG	1	11	32.4433	[0, 0, 12, 0]	AG	1
8	38991331	C	2	3UTR,exon,transcript	TM2D2	NM_001024380-3UTR,NM_001024381-3UTR,NM_031940-3UTR,NM_078473-3UTR,NM_001024380-exon,NM_001024381-exon,NM_031940-exon,NM_078473-exon,NM_001024380-transcript,NM_001024381-transcript,NM_031940-transcript,NM_078473-transcript	12.3333	32.4033	[0, 0, 0, 3]	CT	1	12.7033	33.3754	[0, 0, 0, 3]	CT	1	12.95	34.0235	[0, 0, 0, 3]	CT	1	10.6667	33.2767	[0, 0, 0, 8]	CT	1	6	32.9733	[0, 0, 0, 7]	CT	1
8	39104031	G	2	transcript,exon,3UTR	ADAM9	NM_003816_2-transcript,NR_027638-transcript,NR_027639-transcript,NR_027878-transcript,NM_003816_2-exon,NR_027638-exon,NR_027639-exon,NR_027878-exon,NM_003816_2-3UTR	146.333	32.04	[0, 0, 0, 113]	GT	1	150.723	33.0012	[0, 0, 0, 113]	GT	1	153.65	33.642	[0, 0, 0, 113]	GT	1	13.6667	33.3467	[0, 0, 0, 10]	GT	1	10	32.76	[0, 0, 0, 11]	GT	1
8	42342316	T	2	transcript	POLB	NM_002690-transcript	13.3333	31.59	[0, 14, 0, 0]	TC	1	13.7333	32.5377	[0, 14, 0, 0]	TC	1	14	33.1695	[0, 14, 0, 0]	TC	1	9.66667	32.0767	[0, 11, 0, 0]	TC	1	4.66667	31.8767	[0, 5, 0, 0]	TC	1
8	42342344	T	2	transcript	POLB	NM_002690-transcript	14.6667	31.41	[0, 19, 0, 0]	TC	1	15.1067	32.3523	[0, 19, 0, 0]	TC	1	15.4	32.9805	[0, 19, 0, 0]	TC	1	15	32.1633	[0, 16, 0, 0]	TC	1	7.33333	31.5067	[0, 10, 0, 0]	TC	1
8	42342402	T	2	transcript	POLB	NM_002690-transcript	20.6667	31.8333	[0, 25, 0, 0]	TC	1	21.2867	32.7883	[0, 25, 0, 0]	TC	1	21.7	33.425	[0, 25, 0, 0]	TC	1	14	33.33	[0, 13, 0, 0]	TC	1	5.66667	33.0533	[0, 6, 0, 0]	TC	1
8	42342454	T	2	transcript	POLB	NM_002690-transcript	8	32.5267	[9, 0, 0, 0]	TA	1	8.24	33.5025	[9, 0, 0, 0]	TA	1	8.4	34.153	[9, 0, 0, 0]	TA	1	4.33333	33.51	[5, 0, 0, 0]	TA	1	1.66667	32	[1, 0, 0, 0]	TA	1
8	43199410	T	2	transcript,CDS,exon	HGSNAT	NM_001363227-transcript,NM_001363228-transcript,NM_001363229-transcript,NM_152419-transcript,NM_001363227-CDS,NM_001363228-CDS,NM_001363229-CDS,NM_152419-CDS,NM_001363227-exon,NM_001363228-exon,NM_001363229-exon,NM_152419-exon	17	32.13	[0, 17, 0, 0]	TC	1	17.51	33.0939	[0, 17, 0, 0]	TC	1	17.85	33.7365	[0, 17, 0, 0]	TC	1	2.66667	33.8333	[0, 2, 0, 0]	TC	1	3	32.5567	[0, 2, 0, 0]	TC	1
8	47972876	T	2	transcript,CDS,exon	MCM4	NM_005914-transcript,NM_182746-transcript,NM_005914-CDS,NM_182746-CDS,NM_005914-exon,NM_182746-exon	16	32.1467	[12, 0, 0, 0]	TA	1	16.48	33.1111	[12, 0, 0, 0]	TA	1	16.8	33.754	[12, 0, 0, 0]	TA	1	8	33.3667	[7, 0, 0, 0]	TA	1	6.33333	33.15	[2, 0, 0, 0]	TA	1
8	51820490	T	2	exon,transcript,CDS	PCMTD1	NM_001286782-exon,NM_001286782-transcript,NM_001286783-exon,NM_052937-exon,NM_001286783-transcript,NM_052937-transcript,NM_001286782-CDS,NM_001286783-CDS,NM_052937-CDS	18	31.2533	[16, 0, 0, 0]	TA	1	18.54	32.1909	[16, 0, 0, 0]	TA	1	18.9	32.816	[16, 0, 0, 0]	TA	1	2.66667	32.1667	[2, 0, 0, 0]	TA	1	2.66667	32	[1, 0, 0, 0]	TA	1
8	54522858	C	2	-	-	-	4	31.7967	[7, 0, 0, 0]	CA	1	4.12	32.7506	[7, 0, 0, 0]	CA	1	4.2	33.3865	[7, 0, 0, 0]	CA	1	1.33333	33	[1, 0, 0, 0]	CA	1	1.33333	31.1667	[2, 0, 0, 0]	CA	1
8	54522932	A	2	-	-	-	6	32.2767	[0, 0, 0, 9]	AT	1	6.18	33.245	[0, 0, 0, 9]	AT	1	6.3	33.8905	[0, 0, 0, 9]	AT	1	2.66667	33.6667	[0, 0, 0, 2]	AT	1	2.33333	32.9333	[0, 0, 0, 5]	AT	1
8	56050337	A	2	-	-	-	2.33333	31.3333	[0, 0, 3, 0]	AG	1	2.40333	32.2733	[0, 0, 3, 0]	AG	1	2.45	32.9	[0, 0, 3, 0]	AG	1	1.33333	32.1667	[0, 0, 2, 0]	AG	1	1.33333	32.5	[0, 0, 1, 0]	AG	1
8	56588621	A	2	-	-	-	2	31.6667	[0, 0, 2, 0]	AG	1	2.06	32.6167	[0, 0, 2, 0]	AG	1	2.1	33.25	[0, 0, 2, 0]	AG	1	13.6667	32.9333	[0, 0, 17, 0]	AG	1	13	32.3867	[0, 0, 17, 0]	AG	1
8	56588622	T	2	-	-	-	1.66667	33	[0, 2, 0, 0]	TC	1	1.71667	33.99	[0, 2, 0, 0]	TC	1	1.75	34.65	[0, 2, 0, 0]	TC	1	11.6667	33.11	[0, 16, 0, 0]	TC	1	11	32.58	[0, 16, 0, 0]	TC	1
8	73323745	A	2	transcript,exon,3UTR&transcript	RDH10&RDH10-AS1	NM_172037-transcript,NM_172037-exon,NM_172037-3UTR&NR_125388-transcript	29.3333	32.1733	[0, 0, 21, 0]	AG	1	30.2133	33.1385	[0, 0, 21, 0]	AG	1	30.8	33.782	[0, 0, 21, 0]	AG	1	5.66667	33.0467	[0, 0, 1, 0]	AG	1	5.66667	32.2833	[0, 0, 8, 0]	AG	1
8	73324135	G	2	transcript,exon,3UTR&transcript	RDH10&RDH10-AS1	NM_172037-transcript,NM_172037-exon,NM_172037-3UTR&NR_125388-transcript	6.33333	31.5633	[4, 0, 0, 0]	GA	1	6.52333	32.5102	[4, 0, 0, 0]	GA	1	6.65	33.1415	[4, 0, 0, 0]	GA	1	3	33	[3, 0, 0, 0]	GA	1	1	35	[1, 0, 0, 0]	GA	1
8	74603429	T	2	transcript	MIR2052HG	NR_033830-transcript	39.6667	31.8467	[0, 21, 0, 0]	TC	1	40.8567	32.8021	[0, 21, 0, 0]	TC	1	41.65	33.439	[0, 21, 0, 0]	TC	1	10.6667	32.7567	[0, 3, 0, 0]	TC	1	12	33.0567	[0, 4, 0, 0]	TC	1
8	74604211	T	2	transcript	MIR2052HG	NR_033830-transcript	3.33333	32.2833	[0, 4, 0, 0]	TC	1	3.43333	33.2518	[0, 4, 0, 0]	TC	1	3.5	33.8975	[0, 4, 0, 0]	TC	1	3.33333	33.5833	[0, 2, 0, 0]	TC	1	6.66667	32.7367	[0, 7, 0, 0]	TC	1
8	74604235	T	2	transcript	MIR2052HG	NR_033830-transcript	5	32.0667	[0, 5, 0, 0]	TC	1	5.15	33.0287	[0, 5, 0, 0]	TC	1	5.25	33.67	[0, 5, 0, 0]	TC	1	4.33333	33.4833	[0, 4, 0, 0]	TC	1	6.33333	33.3533	[0, 7, 0, 0]	TC	1
8	74604239	T	2	transcript	MIR2052HG	NR_033830-transcript	5.66667	31.9567	[0, 0, 7, 0]	TG	1	5.83667	32.9154	[0, 0, 7, 0]	TG	1	5.95	33.5545	[0, 0, 7, 0]	TG	1	4.33333	33.2667	[0, 0, 4, 0]	TG	1	6	33.0967	[0, 0, 5, 0]	TG	1
8	93957421	C	2	-	-	-	8	31.0967	[0, 0, 0, 12]	CT	1	8.24	32.0296	[0, 0, 0, 12]	CT	1	8.4	32.6515	[0, 0, 0, 12]	CT	1	4.66667	32.99	[0, 0, 0, 10]	CT	1	6.33333	31.7233	[0, 0, 0, 12]	CT	1
8	93957436	G	2	-	-	-	7.66667	31.5533	[10, 0, 0, 0]	GA	1	7.89667	32.4999	[10, 0, 0, 0]	GA	1	8.05	33.131	[10, 0, 0, 0]	GA	1	5.66667	32.8767	[10, 0, 0, 0]	GA	1	7.66667	32.01	[13, 0, 0, 0]	GA	1
8	93957546	T	2	-	-	-	5	32	[0, 9, 0, 0]	TC	1	5.15	32.96	[0, 9, 0, 0]	TC	1	5.25	33.6	[0, 9, 0, 0]	TC	1	1.66667	33.3333	[0, 2, 0, 0]	TC	1	1.33333	32.8333	[0, 2, 0, 0]	TC	1
8	94249727	T	2	3UTR,exon,transcript	GEM	NM_005261-3UTR,NM_181702-3UTR,NM_005261-exon,NM_181702-exon,NM_005261-transcript,NM_181702-transcript	22.3333	31.49	[0, 18, 0, 0]	TC	1	23.0033	32.4347	[0, 18, 0, 0]	TC	1	23.45	33.0645	[0, 18, 0, 0]	TC	1	3.66667	33.1833	[0, 4, 0, 0]	TC	1	2.33333	32.6667	[0, 3, 0, 0]	TC	1
8	94262129	T	2	transcript,5UTR,exon	GEM	NM_005261-transcript,NM_181702-transcript,NM_005261-5UTR,NM_005261-exon	9.33333	32.4	[0, 10, 0, 0]	TC	1	9.61333	33.372	[0, 10, 0, 0]	TC	1	9.8	34.02	[0, 10, 0, 0]	TC	1	2.66667	32.78	[0, 3, 0, 0]	TC	1	4.33333	33.0367	[0, 3, 0, 0]	TC	1
8	96494145	C	2	5UTR,exon,transcript	SDC2	NM_002998-5UTR,NM_002998-exon,NM_002998-transcript	3	31.5567	[0, 0, 2, 0]	CG	1	3.09	32.5034	[0, 0, 2, 0]	CG	1	3.15	33.1345	[0, 0, 2, 0]	CG	1	3	33.64	[0, 0, 3, 0]	CG	1	13	31.8267	[0, 0, 11, 0]	CG	1
8	96593572	C	2	transcript,CDS,exon	SDC2	NM_002998-transcript,NM_002998-CDS,NM_002998-exon	34.3333	31.7333	[0, 0, 0, 16]	CT	1	35.3633	32.6853	[0, 0, 0, 16]	CT	1	36.05	33.32	[0, 0, 0, 16]	CT	1	32.6667	32.83	[0, 0, 0, 29]	CT	1	34.6667	32.6233	[0, 0, 0, 28]	CT	1
8	97941784	T	2	transcript,CDS,exon	MATN2	NM_001317748-transcript,NM_002380-transcript,NM_030583-transcript,NM_001317748-CDS,NM_002380-CDS,NM_030583-CDS,NM_001317748-exon,NM_002380-exon,NM_030583-exon	176.333	32.1267	[0, 148, 0, 0]	TC	1	181.623	33.0905	[0, 148, 0, 0]	TC	1	185.15	33.733	[0, 148, 0, 0]	TC	1	156	33.3067	[0, 169, 0, 0]	TC	1	137	32.9	[0, 144, 0, 0]	TC	1
8	103070183	G	2	transcript,exon,3UTR	ATP6V1C1	NM_001695-transcript,NM_001695-exon,NM_001695-3UTR	2.66667	31	[3, 0, 0, 0]	GA	1	2.74667	31.93	[3, 0, 0, 0]	GA	1	2.8	32.55	[3, 0, 0, 0]	GA	1	1.66667	33.8333	[1, 0, 0, 0]	GA	1	2.66667	32	[3, 0, 0, 0]	GA	1
8	103331594	A	2	transcript,exon,3UTR	FZD6	NM_001164615-transcript,NR_133921-transcript,NM_001164616-transcript,NM_001317796-transcript,NM_003506-transcript,NM_001164615-exon,NM_001164616-exon,NM_001317796-exon,NM_003506-exon,NR_133921-exon,NM_001164615-3UTR,NM_001164616-3UTR,NM_001317796-3UTR,NM_003506-3UTR	7.66667	31.66	[0, 0, 5, 0]	AG	1	7.89667	32.6098	[0, 0, 5, 0]	AG	1	8.05	33.243	[0, 0, 5, 0]	AG	1	3	32.36	[0, 0, 3, 0]	AG	1	3	31.89	[0, 0, 3, 0]	AG	1
8	106697610	A	2	transcript	OXR1	NM_001198533-transcript,NM_018002-transcript,NM_001198532-transcript,NM_181354-transcript	286	32.0233	[0, 0, 205, 0]	AG	1	294.58	32.984	[0, 0, 205, 0]	AG	1	300.3	33.6245	[0, 0, 205, 0]	AG	1	38.6667	33.1767	[0, 0, 33, 0]	AG	1	66	32.57	[0, 0, 65, 0]	AG	1
8	106697624	C	2	transcript	OXR1	NM_001198533-transcript,NM_018002-transcript,NM_001198532-transcript,NM_181354-transcript	350	32.6233	[277, 0, 0, 0]	CA CG	1	360.5	33.602	[277, 0, 0, 0]	CA CG	1	367.5	34.2545	[277, 0, 0, 0]	CA CG	1	42.3333	33.77	[40, 0, 0, 0]	CA	1	85.6667	33.08	[85, 0, 0, 0]	CA	1
8	119582562	A	2	transcript,CDS,exon	ENPP2	NR_045555-transcript,NM_001040092-transcript,NM_001130863-transcript,NM_006209-transcript,NM_001330600-transcript,NM_001040092-CDS,NM_001130863-CDS,NM_001330600-CDS,NM_006209-CDS,NM_001040092-exon,NM_001130863-exon,NM_001330600-exon,NM_006209-exon,NR_045555-exon	64	31.76	[0, 0, 43, 0]	AG	1	65.92	32.7128	[0, 0, 43, 0]	AG	1	67.2	33.348	[0, 0, 43, 0]	AG	1	10	33.0567	[0, 0, 9, 0]	AG	1	5	32.5567	[0, 0, 3, 0]	AG	1
8	123015388	T	2	3UTR,exon,transcript	DERL1	NM_001134671-3UTR,NM_001330601-3UTR,NM_001363963-3UTR,NM_001134671-exon,NM_001330601-exon,NM_001363963-exon,NM_001363963-transcript,NM_001134671-transcript,NM_001330601-transcript,NM_024295-3UTR,NM_024295-exon,NM_024295-transcript	8.33333	31.4833	[0, 7, 0, 0]	TC	1	8.58333	32.4278	[0, 7, 0, 0]	TC	1	8.75	33.0575	[0, 7, 0, 0]	TC	1	23	32.5833	[0, 15, 0, 0]	TC	1	15.3333	31.9433	[0, 15, 0, 0]	TC	1
8	123501738	C	2	3UTR,exon,transcript	FBXO32	NM_148177-3UTR,NM_148177-exon,NM_148177-transcript,NM_001242463-3UTR,NM_058229-3UTR,NM_001242463-exon,NM_058229-exon,NM_001242463-transcript,NM_058229-transcript	23	31.5033	[0, 0, 12, 0]	CG	1	23.69	32.4484	[0, 0, 12, 0]	CG	1	24.15	33.0785	[0, 0, 12, 0]	CG	1	6.66667	32.9667	[0, 0, 7, 0]	CG	1	2.33333	32.5833	[0, 0, 1, 0]	CG	1
8	123502160	C	2	3UTR,exon,transcript	FBXO32	NM_148177-3UTR,NM_148177-exon,NM_148177-transcript,NM_001242463-3UTR,NM_058229-3UTR,NM_001242463-exon,NM_058229-exon,NM_001242463-transcript,NM_058229-transcript	67.3333	32.04	[0, 0, 0, 58]	CT	1	69.3533	33.0012	[0, 0, 0, 58]	CT	1	70.7	33.642	[0, 0, 0, 58]	CT	1	16.6667	33.4033	[0, 0, 0, 15]	CT	1	8.33333	31.9	[0, 0, 0, 6]	CT	1
8	123502476	T	2	3UTR,exon,transcript	FBXO32	NM_148177-3UTR,NM_148177-exon,NM_148177-transcript,NM_001242463-3UTR,NM_058229-3UTR,NM_001242463-exon,NM_058229-exon,NM_001242463-transcript,NM_058229-transcript	49.3333	31.46	[0, 28, 0, 0]	TC	1	50.8133	32.4038	[0, 28, 0, 0]	TC	1	51.8	33.033	[0, 28, 0, 0]	TC	1	4.33333	32.5567	[0, 3, 0, 0]	TC	1	4.33333	31.5367	[0, 4, 0, 0]	TC	1
8	123502529	A	2	3UTR,exon,transcript	FBXO32	NM_148177-3UTR,NM_148177-exon,NM_148177-transcript,NM_001242463-3UTR,NM_058229-3UTR,NM_001242463-exon,NM_058229-exon,NM_001242463-transcript,NM_058229-transcript	100.667	32.06	[0, 0, 81, 0]	AG	1	103.687	33.0218	[0, 0, 81, 0]	AG	1	105.7	33.663	[0, 0, 81, 0]	AG	1	8.66667	33.3167	[0, 0, 5, 0]	AG	1	10	32.53	[0, 0, 8, 0]	AG	1
8	133237922	A	2	3UTR,exon,transcript	NDRG1	NM_001135242-3UTR,NM_001258432-3UTR,NM_001258433-3UTR,NM_001374844-3UTR,NM_001374845-3UTR,NM_001374846-3UTR,NM_001374847-3UTR,NM_006096-3UTR,NM_001135242-exon,NM_001258432-exon,NM_001258433-exon,NM_001374844-exon,NM_001374845-exon,NM_001374846-exon,NM_001374847-exon,NM_006096-exon,NM_001374846-transcript,NM_001374845-transcript,NM_001135242-transcript,NM_001258432-transcript,NM_001258433-transcri…	13	31.39	[0, 0, 3, 0]	AG	1	13.39	32.3317	[0, 0, 3, 0]	AG	1	13.65	32.9595	[0, 0, 3, 0]	AG	1	6	32.31	[0, 0, 4, 0]	AG	1	3.33333	31.45	[0, 0, 4, 0]	AG	1
8	139988737	A	2	transcript,CDS,exon	TRAPPC9	NM_001160372-transcript,NM_001321646-transcript,NM_001374682-transcript,NM_001374683-transcript,NM_001374684-transcript,NR_164662-transcript,NM_031466-transcript,NM_001160372-CDS,NM_001321646-CDS,NM_001374682-CDS,NM_001374684-CDS,NM_031466-CDS,NM_001160372-exon,NM_001321646-exon,NM_001374682-exon,NM_001374684-exon,NM_031466-exon,NR_164662-exon	7.66667	31.9067	[0, 0, 11, 0]	AG	1	7.89667	32.8639	[0, 0, 11, 0]	AG	1	8.05	33.502	[0, 0, 11, 0]	AG	1	5.66667	32.05	[0, 0, 4, 0]	AG	1	5	32.6033	[0, 0, 5, 0]	AG	1
8	140515366	T	2	transcript,exon,3UTR	CHRAC1	NM_017444-transcript,NR_023360-transcript,NR_040712-transcript,NM_017444-exon,NR_023360-exon,NR_040712-exon,NM_017444-3UTR	17.6667	31.6867	[0, 16, 0, 0]	TC	1	18.1967	32.6373	[0, 16, 0, 0]	TC	1	18.55	33.271	[0, 16, 0, 0]	TC	1	12.3333	33.3967	[0, 18, 0, 0]	TC	1	14.3333	32.4467	[0, 14, 0, 0]	TC	1
8	142658021	T	2	3UTR,exon,transcript	JRK	NM_001279352-3UTR,NM_001077527-3UTR,NM_003724-3UTR,NM_001279352-exon,NM_001077527-exon,NM_003724-exon,NM_001077527-transcript,NM_001279352-transcript,NM_003724-transcript	1.66667	31.8333	[0, 1, 0, 0]	TC	1	1.71667	32.7883	[0, 1, 0, 0]	TC	1	1.75	33.425	[0, 1, 0, 0]	TC	1	2.33333	33.89	[0, 3, 0, 0]	TC	1	3.33333	31.0433	[0, 3, 0, 0]	TC	1
8	142665852	G	2	exon,transcript,CDS	JRK	NM_003724-exon,NM_001077527-transcript,NM_001279352-transcript,NM_003724-transcript,NM_003724-CDS,NM_001077527-CDS,NM_001279352-CDS,NM_001077527-exon,NM_001279352-exon	2	32	[0, 4, 0, 0]	GC	1	2.06	32.96	[0, 4, 0, 0]	GC	1	2.1	33.6	[0, 4, 0, 0]	GC	1	3.33333	33.3333	[0, 3, 0, 0]	GC	1	1.33333	32.3333	[0, 1, 0, 0]	GC	1
8	143022018	C	2	transcript,exon,3UTR	LY6E	NM_001127213_2-transcript,NM_002346-transcript,NM_002346-exon,NM_001127213_2-exon,NM_002346-3UTR,NM_001127213_2-3UTR	25.3333	31.33	[0, 0, 0, 21]	CT	1	26.0933	32.2699	[0, 0, 0, 21]	CT	1	26.6	32.8965	[0, 0, 0, 21]	CT	1	11.3333	32.1133	[0, 0, 0, 9]	CT	1	5.66667	31.9267	[0, 0, 0, 3]	CT	1
8	143310198	G	2	transcript,CDS,exon	TOP1MT	NM_052963-transcript,NM_001258446-transcript,NM_001258447-transcript,NM_001258446-CDS,NM_001258447-CDS,NM_052963-CDS,NM_001258446-exon,NM_001258447-exon,NM_052963-exon	2	32.0567	[1, 0, 0, 0]	GA	1	2.06	33.0184	[1, 0, 0, 0]	GA	1	2.1	33.6595	[1, 0, 0, 0]	GA	1	4.33333	32.5767	[2, 0, 0, 0]	GA	1	4.66667	32.75	[2, 0, 0, 0]	GA	1
8	143589752	G	2	transcript,CDS,exon	EEF1D	NM_001130053_2-transcript,NM_001130056-transcript,NM_001195203_2-transcript,NM_001289950-transcript,NM_001317743-transcript,NM_001330646-transcript,NM_001960-transcript,NM_032378-transcript,NM_001130057-transcript,NM_001130055-transcript,NM_001130053_2-CDS,NM_032378-CDS,NM_001130053_2-exon,NM_032378-exon	7	31.8133	[8, 0, 0, 0]	GA	1	7.21	32.7677	[8, 0, 0, 0]	GA	1	7.35	33.404	[8, 0, 0, 0]	GA	1	3.33333	34.01	[5, 0, 0, 0]	GA	1	5.66667	32.5	[8, 0, 0, 0]	GA	1
8	143600141	G	2	exon,transcript,3UTR	TIGD5	NM_032862-exon,NM_032862-transcript,NM_032862-3UTR	2.66667	31.7667	[0, 2, 0, 0]	GC	1	2.74667	32.7197	[0, 2, 0, 0]	GC	1	2.8	33.355	[0, 2, 0, 0]	GC	1	6	32.31	[0, 5, 0, 0]	GC	1	6.66667	32.2233	[0, 10, 0, 0]	GC	1
8	143693939	A	2	transcript,CDS,exon	ZNF707	NM_001100598-transcript,NM_001100599_2-transcript,NM_001288805-transcript,NM_001288806_2-transcript,NM_001288807-transcript,NM_001288808_2-transcript,NM_001288809-transcript,NM_173831-transcript,NR_110190-transcript,NR_110191-transcript,NR_110192_2-transcript,NR_110193_2-transcript,NM_001100598-CDS,NM_001100599_2-CDS,NM_001288805-CDS,NM_001288806_2-CDS,NM_001288807-CDS,NM_001288808_2-CDS,NM_00128…	3	31.75	[0, 0, 4, 0]	AG	1	3.09	32.7025	[0, 0, 4, 0]	AG	1	3.15	33.3375	[0, 0, 4, 0]	AG	1	5.66667	33.01	[0, 0, 5, 0]	AG	1	6.33333	32.6	[0, 0, 6, 0]	AG	1
8	143724840	A	2	3UTR,exon,transcript	FAM83H	NM_198488-3UTR,NM_198488-exon,NM_198488-transcript	12	31.16	[0, 0, 9, 0]	AG	1	12.36	32.0948	[0, 0, 9, 0]	AG	1	12.6	32.718	[0, 0, 9, 0]	AG	1	3.33333	32.3	[0, 0, 5, 0]	AG	1	5	32.5333	[0, 0, 2, 0]	AG	1
8	143725833	G	2	3UTR,exon,transcript	FAM83H	NM_198488-3UTR,NM_198488-exon,NM_198488-transcript	6.33333	31.99	[0, 8, 0, 0]	GC	1	6.52333	32.9497	[0, 8, 0, 0]	GC	1	6.65	33.5895	[0, 8, 0, 0]	GC	1	2	32.5	[0, 3, 0, 0]	GC	1	5.33333	32.4833	[0, 9, 0, 0]	GC	1
8	143729168	C	2	transcript,CDS,exon	FAM83H	NM_198488-transcript,NM_198488-CDS,NM_198488-exon	10.6667	31.9867	[0, 0, 10, 0]	CG	1	10.9867	32.9463	[0, 0, 10, 0]	CG	1	11.2	33.586	[0, 0, 10, 0]	CG	1	7	33.1633	[0, 0, 8, 0]	CG	1	3	32.09	[0, 0, 3, 0]	CG	1
8	143803410	A	2	transcript,CDS,exon	SCRIB	NM_015356-transcript,NM_182706_2-transcript,NM_015356-CDS,NM_182706_2-CDS,NM_015356-exon,NM_182706_2-exon	7.66667	31.6133	[0, 0, 6, 0]	AG	1	7.89667	32.5617	[0, 0, 6, 0]	AG	1	8.05	33.194	[0, 0, 6, 0]	AG	1	7.66667	32.3967	[0, 0, 8, 0]	AG	1	8	31.5567	[0, 0, 11, 0]	AG	1
8	143812326	G	2	transcript,CDS,exon	SCRIB	NM_015356-transcript,NM_182706_2-transcript,NM_015356-CDS,NM_182706_2-CDS,NM_015356-exon,NM_182706_2-exon	12.3333	31.89	[12, 0, 0, 0]	GA	1	12.7033	32.8467	[12, 0, 0, 0]	GA	1	12.95	33.4845	[12, 0, 0, 0]	GA	1	18	32.7267	[18, 0, 0, 0]	GA	1	19.6667	32.32	[12, 0, 0, 0]	GA	1
8	143992718	A	2	transcript,CDS,exon	GRINA	NM_001009184-transcript,NM_000837-transcript,NM_000837-CDS,NM_001009184-CDS,NM_000837-exon,NM_001009184-exon	124	31.54	[0, 0, 106, 0]	AG	1	127.72	32.4862	[0, 0, 106, 0]	AG	1	130.2	33.117	[0, 0, 106, 0]	AG	1	221.333	32.69	[0, 0, 193, 0]	AG	1	192	32.1567	[0, 0, 175, 0]	AG	1
8	144052892	G	2	transcript,CDS,exon	OPLAH	NM_017570-transcript,NM_017570-CDS,NM_017570-exon	2	31.11	[1, 0, 0, 0]	GA	1	2.06	32.0433	[1, 0, 0, 0]	GA	1	2.1	32.6655	[1, 0, 0, 0]	GA	1	2.66667	32.6667	[3, 0, 0, 0]	GA	1	4	32.1533	[2, 0, 0, 0]	GA	1
8	144095929	A	2	transcript,CDS,exon	CYC1	NM_001916-transcript,NM_001916-CDS,NM_001916-exon	13.6667	31.6067	[0, 0, 13, 0]	AG	1	14.0767	32.5549	[0, 0, 13, 0]	AG	1	14.35	33.187	[0, 0, 13, 0]	AG	1	26.6667	32.7867	[0, 0, 24, 0]	AG	1	34.6667	32.2167	[0, 0, 34, 0]	AG	1
8	144105743	T	2	transcript,exon,CDS	MAF1	NM_032272-transcript,NM_032272-exon,NM_032272-CDS	17.6667	31.44	[0, 3, 0, 0]	TC	1	18.1967	32.3832	[0, 3, 0, 0]	TC	1	18.55	33.012	[0, 3, 0, 0]	TC	1	20.6667	30.4167	[0, 14, 0, 0]	TC	1	7	30.4433	[0, 4, 0, 0]	TC	1
8	144106920	G	2	transcript,CDS,exon	MAF1	NM_032272-transcript,NM_032272-CDS,NM_032272-exon	59.3333	32.36	[54, 0, 0, 0]	GA	1	61.1133	33.3308	[54, 0, 0, 0]	GA	1	62.3	33.978	[54, 0, 0, 0]	GA	1	22	32.9533	[16, 0, 0, 0]	GA	1	16.6667	32.1467	[14, 0, 0, 0]	GA	1
8	144168385	C	2	transcript,CDS,exon	MROH1	NM_001099280-transcript,NM_001099281-transcript,NM_032450-transcript,NM_001288814-transcript,NM_001099280-CDS,NM_001099281-CDS,NM_001288814-CDS,NM_032450-CDS,NM_001099280-exon,NM_001099281-exon,NM_001288814-exon,NM_032450-exon	3	31.1933	[0, 0, 0, 2]	CT	1	3.09	32.1291	[0, 0, 0, 2]	CT	1	3.15	32.753	[0, 0, 0, 2]	CT	1	4.33333	31.6767	[0, 0, 0, 2]	CT	1	6.33333	31.44	[0, 0, 0, 5]	CT	1
8	144398573	G	2	transcript,CDS,exon	CPSF1	NM_013291-transcript,NM_013291-CDS,NM_013291-exon	16.3333	31.3067	[12, 0, 0, 0]	GA	1	16.8233	32.2459	[12, 0, 0, 0]	GA	1	17.15	32.872	[12, 0, 0, 0]	GA	1	9	32.0033	[10, 0, 0, 0]	GA	1	7	31.75	[3, 0, 0, 0]	GA	1
8	144424239	A	2	transcript,CDS,exon	VPS28	NM_183057-transcript,NM_016208-transcript,NM_016208-CDS,NM_183057-CDS,NM_016208-exon,NM_183057-exon	69	32.07	[0, 0, 57, 0]	AG	1	71.07	33.0321	[0, 0, 57, 0]	AG	1	72.45	33.6735	[0, 0, 57, 0]	AG	1	78	33.2033	[0, 0, 60, 0]	AG	1	92.3333	32.81	[0, 0, 77, 0]	AG	1
8	144464532	G	2	transcript,exon,CDS	CYHR1	NM_138496-transcript,NM_001129888-exon,NM_032687-exon,NM_032687-transcript,NM_001129888-transcript,NM_001129888-CDS,NM_032687-CDS,NM_138496-CDS,NM_138496-exon	3.33333	31.1333	[1, 0, 0, 0]	GA	1	3.43333	32.0673	[1, 0, 0, 0]	GA	1	3.5	32.69	[1, 0, 0, 0]	GA	1	9.33333	32.8733	[10, 0, 0, 0]	GA	1	6.33333	31.57	[7, 0, 0, 0]	GA	1
8	144464925	C	2	transcript,exon,5UTR	CYHR1	NM_138496-transcript,NM_032687-transcript,NM_001129888-transcript,NM_001129888-exon,NM_032687-exon,NM_138496-exon,NM_001129888-5UTR,NM_032687-5UTR,NM_138496-5UTR	1.66667	31.3333	[0, 0, 0, 1]	CT	1	1.71667	32.2733	[0, 0, 0, 1]	CT	1	1.75	32.9	[0, 0, 0, 1]	CT	1	3.66667	33.4333	[0, 0, 0, 5]	CT	1	3.33333	32.5	[0, 0, 0, 3]	CT	1
8	144465013	A	2	transcript,exon,5UTR	CYHR1	NM_138496-transcript,NM_032687-transcript,NM_001129888-transcript,NM_001129888-exon,NM_032687-exon,NM_138496-exon,NM_001129888-5UTR,NM_032687-5UTR,NM_138496-5UTR	2.66667	33.8	[0, 2, 0, 0]	AC	1	2.74667	34.814	[0, 2, 0, 0]	AC	1	2.8	35.49	[0, 2, 0, 0]	AC	1	2	32.89	[0, 2, 0, 0]	AC	1	1.66667	32.5	[0, 1, 0, 0]	AC	1
8	144512253	A	2	transcript,CDS,exon	RECQL4	NM_004260-transcript,NM_004260-CDS,NM_004260-exon	2.66667	31.8333	[0, 0, 2, 0]	AG	1	2.74667	32.7883	[0, 0, 2, 0]	AG	1	2.8	33.425	[0, 0, 2, 0]	AG	1	1.66667	31.11	[0, 0, 1, 0]	AG	1	3	32.8667	[0, 0, 5, 0]	AG	1
8	144790354	C	2	transcript	RPL8	NM_000973-transcript,NM_001317771-transcript,NM_001317782-transcript,NM_033301-transcript	224	31.8133	[1, 0, 205, 0]	CG CA	1	230.72	32.7677	[1, 0, 205, 0]	CG CA	1	235.2	33.404	[1, 0, 205, 0]	CG CA	1	103	33	[3, 0, 124, 0]	CG CA	1	127.667	32.3033	[1, 0, 169, 0]	CG CA	1
9	2811505	G	2	transcript,CDS,exon	PUM3	NM_014878-transcript,NM_014878-CDS,NM_014878-exon	13.3333	31.9433	[11, 0, 0, 0]	GA	1	13.7333	32.9016	[11, 0, 0, 0]	GA	1	14	33.5405	[11, 0, 0, 0]	GA	1	4.66667	32.25	[5, 0, 0, 0]	GA	1	9	32.3233	[10, 0, 0, 0]	GA	1
9	3825812	G	2	3UTR,exon,transcript	GLIS3	NM_001042413-3UTR,NM_001042413-exon,NM_001042413-transcript,NM_152629-3UTR,NM_152629-exon,NM_152629-transcript	3.33333	31.6233	[5, 0, 0, 0]	GA	1	3.43333	32.572	[5, 0, 0, 0]	GA	1	3.5	33.2045	[5, 0, 0, 0]	GA	1	2.33333	31.6667	[1, 0, 0, 0]	GA	1	1.66667	32.1667	[2, 0, 0, 0]	GA	1
9	4564432	G	2	transcript,CDS,exon	SLC1A1	NM_004170-transcript,NM_004170-CDS,NM_004170-exon	4.33333	32.7767	[5, 0, 0, 0]	GA	1	4.46333	33.76	[5, 0, 0, 0]	GA	1	4.55	34.4155	[5, 0, 0, 0]	GA	1	2.33333	33.4433	[3, 0, 0, 0]	GA	1	2.33333	31.78	[1, 0, 0, 0]	GA	1
9	7477397	A	2	-	-	-	1.66667	32.6667	[0, 0, 1, 0]	AG	1	1.71667	33.6467	[0, 0, 1, 0]	AG	1	1.75	34.3	[0, 0, 1, 0]	AG	1	1	30.6667	[0, 0, 1, 0]	AG	1	3	32.8333	[0, 0, 1, 0]	AG	1
9	7798435	C	2	3UTR,exon,transcript	DMAC1	NM_001318059-3UTR,NM_001318058-3UTR,NM_033428-3UTR,NM_001318058-exon,NM_001318059-exon,NM_033428-exon,NM_001318058-transcript,NM_001318059-transcript,NM_033428-transcript	5.33333	32.3333	[0, 0, 0, 2]	CT	1	5.49333	33.3033	[0, 0, 0, 2]	CT	1	5.6	33.95	[0, 0, 0, 2]	CT	1	10.6667	32.3233	[0, 0, 0, 4]	CT	1	5.66667	33.2633	[0, 0, 0, 6]	CT	1
9	7798518	G	2	3UTR,exon,transcript,CDS	DMAC1	NM_001318058-3UTR,NM_033428-3UTR,NM_001318058-exon,NM_001318059-exon,NM_033428-exon,NM_001318058-transcript,NM_001318059-transcript,NM_033428-transcript,NM_001318059-CDS	25.3333	32.0167	[0, 17, 0, 0]	GC	1	26.0933	32.9772	[0, 17, 0, 0]	GC	1	26.6	33.6175	[0, 17, 0, 0]	GC	1	36.3333	32.71	[0, 29, 0, 0]	GC	1	27	32.4833	[0, 18, 0, 0]	GC	1
9	14313713	T	2	transcript,exon,5UTR	NFIB	NM_005596-transcript,NM_001190738-transcript,NM_001190737-transcript,NM_001369461-transcript,NM_001369464-transcript,NM_001369471-transcript,NM_001369475-transcript,NM_001369477-transcript,NR_161382-transcript,NM_001369469-transcript,NM_001369460-transcript,NM_001369463-transcript,NM_001369466-transcript,NM_001369470-transcript,NM_001369472-transcript,NM_001369473-transcript,NM_001369478-transcri…	6.33333	31.6533	[0, 0, 7, 0]	TG	1	6.52333	32.6029	[0, 0, 7, 0]	TG	1	6.65	33.236	[0, 0, 7, 0]	TG	1	2.66667	31.9433	[0, 0, 1, 0]	TG	1	3.33333	31.89	[0, 0, 5, 0]	TG	1
9	14921865	T	2	-	-	-	44	31.6533	[0, 40, 0, 0]	TC	1	45.32	32.6029	[0, 40, 0, 0]	TC	1	46.2	33.236	[0, 40, 0, 0]	TC	1	36.3333	32.62	[0, 34, 0, 0]	TC	1	45	32.0867	[0, 57, 0, 0]	TC	1
9	19200464	G	2	-	-	-	44	31.49	[0, 31, 0, 0]	GC	1	45.32	32.4347	[0, 31, 0, 0]	GC	1	46.2	33.0645	[0, 31, 0, 0]	GC	1	15.3333	32.59	[0, 14, 0, 0]	GC	1	9.66667	32.7233	[0, 11, 0, 0]	GC	1
9	19200486	T	2	-	-	-	35.3333	31.27	[0, 19, 0, 0]	TC	1	36.3933	32.2081	[0, 19, 0, 0]	TC	1	37.1	32.8335	[0, 19, 0, 0]	TC	1	17.6667	33.09	[0, 11, 0, 0]	TC	1	16.6667	32.61	[0, 15, 0, 0]	TC	1
9	19200508	A	2	-	-	-	88	31.3333	[0, 0, 53, 0]	AG	1	90.64	32.2733	[0, 0, 53, 0]	AG	1	92.4	32.9	[0, 0, 53, 0]	AG	1	24.3333	32.3733	[0, 0, 25, 0]	AG	1	18.6667	31.5367	[0, 0, 11, 0]	AG	1
9	22747789	C	2	transcript	LINC01239	NR_038977-transcript	22	31.9367	[0, 0, 0, 24]	CT	1	22.66	32.8948	[0, 0, 0, 24]	CT	1	23.1	33.5335	[0, 0, 0, 24]	CT	1	1.66667	33.6667	[0, 0, 0, 3]	CT	1	1	32.6667	[0, 0, 0, 1]	CT	1
9	25677351	A	2	3UTR,exon,transcript	TUSC1	NM_001004125-3UTR,NM_001004125-exon,NM_001004125-transcript	3.66667	32.36	[0, 3, 0, 0]	AC	1	3.77667	33.3308	[0, 3, 0, 0]	AC	1	3.85	33.978	[0, 3, 0, 0]	AC	1	3	32.4733	[0, 2, 0, 0]	AC	1	4.33333	31.3333	[0, 2, 0, 0]	AC	1
9	30690053	T	2	-	-	-	7.66667	31.8633	[0, 6, 0, 0]	TC	1	7.89667	32.8192	[0, 6, 0, 0]	TC	1	8.05	33.4565	[0, 6, 0, 0]	TC	1	2	32.89	[0, 2, 0, 0]	TC	1	1	31	[0, 1, 0, 0]	TC	1
9	33113198	G	2	transcript,3UTR,exon	B4GALT1	NM_001378497-transcript,NM_001378495-3UTR,NM_001378496-3UTR,NM_001497-3UTR,NM_001378495-exon,NM_001378496-exon,NM_001497-exon,NM_001378495-transcript,NM_001378496-transcript,NM_001497-transcript	7	31.8367	[0, 0, 0, 5]	GT	1	7.21	32.7918	[0, 0, 0, 5]	GT	1	7.35	33.4285	[0, 0, 0, 5]	GT	1	9.66667	33.0333	[0, 0, 0, 2]	GT	1	11	32.2767	[0, 0, 0, 8]	GT	1
9	33624363	C	2	exon,transcript	ANXA2P2	NR_003573-exon,NR_003573-transcript	60.6667	31.91	[0, 0, 0, 58]	CT	1	62.4867	32.8673	[0, 0, 0, 58]	CT	1	63.7	33.5055	[0, 0, 0, 58]	CT	1	25	32.99	[0, 0, 0, 18]	CT	1	19.3333	32.63	[0, 0, 0, 15]	CT	1
9	33624636	A	2	exon,transcript	ANXA2P2	NR_003573-exon,NR_003573-transcript	117	31.5033	[0, 0, 87, 0]	AG	1	120.51	32.4484	[0, 0, 87, 0]	AG	1	122.85	33.0785	[0, 0, 87, 0]	AG	1	45	32.2533	[0, 0, 26, 0]	AG	1	32.6667	31.57	[0, 0, 36, 0]	AG	1
9	33625057	C	2	exon,transcript	ANXA2P2	NR_003573-exon,NR_003573-transcript	16.6667	31.7467	[0, 0, 0, 18]	CT	1	17.1667	32.6991	[0, 0, 0, 18]	CT	1	17.5	33.334	[0, 0, 0, 18]	CT	1	3	32.78	[0, 0, 0, 3]	CT	1	4.33333	32.9767	[0, 0, 0, 5]	CT	1
9	33625091	A	2	exon,transcript	ANXA2P2	NR_003573-exon,NR_003573-transcript	14	31.83	[0, 0, 14, 0]	AG	1	14.42	32.7849	[0, 0, 14, 0]	AG	1	14.7	33.4215	[0, 0, 14, 0]	AG	1	4	33.14	[0, 0, 2, 0]	AG	1	6	31.8567	[0, 0, 5, 0]	AG	1
9	33625304	A	2	exon,transcript	ANXA2P2	NR_003573-exon,NR_003573-transcript	4	31.6667	[0, 0, 1, 0]	AG	1	4.12	32.6167	[0, 0, 1, 0]	AG	1	4.2	33.25	[0, 0, 1, 0]	AG	1	2	32.2767	[0, 0, 1, 0]	AG	1	2.33333	31.75	[0, 0, 4, 0]	AG	1
9	33921979	G	2	3UTR,exon,transcript	UBAP2	NM_001282530-3UTR,NM_001370059-3UTR,NM_001370062-3UTR,NM_001370064-3UTR,NM_001370066-3UTR,NM_001370067-3UTR,NM_001370068-3UTR,NM_018449-3UTR,NM_001282530-exon,NM_001370059-exon,NM_001370062-exon,NM_001370064-exon,NM_001370066-exon,NM_001370067-exon,NM_001370068-exon,NM_018449-exon,NR_163243-exon,NM_001282530-transcript,NM_001370062-transcript,NM_001370064-transcript,NM_001370066-transcript,NM_001…	7	31.8733	[0, 11, 0, 0]	GC	1	7.21	32.8295	[0, 11, 0, 0]	GC	1	7.35	33.467	[0, 11, 0, 0]	GC	1	5	33.9333	[0, 3, 0, 0]	GC	1	2	32.5	[0, 2, 0, 0]	GC	1
9	33927901	G	2	transcript,CDS,exon,5UTR	UBAP2	NM_001282530-transcript,NM_001370062-transcript,NM_001370064-transcript,NM_001370066-transcript,NM_001370067-transcript,NM_001370068-transcript,NR_163243-transcript,NM_018449-transcript,NM_001370059-transcript,NM_001370059-CDS,NM_001370062-CDS,NM_001370064-CDS,NM_001370066-CDS,NM_001370067-CDS,NM_001370068-CDS,NM_018449-CDS,NM_001282530-exon,NM_001370059-exon,NM_001370062-exon,NM_001370064-exon,N…	3.33333	31.8333	[2, 0, 0, 0]	GA	1	3.43333	32.7883	[2, 0, 0, 0]	GA	1	3.5	33.425	[2, 0, 0, 0]	GA	1	9	32.3267	[6, 0, 0, 0]	GA	1	5.33333	31.9867	[5, 0, 0, 0]	GA	1
9	34252129	T	2	transcript,exon,3UTR	UBAP1	NM_001171201-transcript,NM_001171202-transcript,NM_001171203-transcript,NM_001171204-transcript,NM_016525-transcript,NR_033243-transcript,NM_001171201-exon,NM_001171202-exon,NM_001171203-exon,NM_001171204-exon,NM_016525-exon,NR_033243-exon,NM_001171201-3UTR,NM_001171202-3UTR,NM_001171203-3UTR,NM_001171204-3UTR,NM_016525-3UTR	23	31.3933	[0, 25, 0, 0]	TC	1	23.69	32.3351	[0, 25, 0, 0]	TC	1	24.15	32.963	[0, 25, 0, 0]	TC	1	19	32.34	[0, 21, 0, 0]	TC	1	28.6667	32.57	[0, 17, 0, 0]	TC	1
9	34635601	T	2	3UTR,exon,transcript	SIGMAR1	NM_001282205-3UTR,NM_001282206-3UTR,NM_001282207-3UTR,NM_005866-3UTR,NM_147157-3UTR,NM_001282209-3UTR,NM_001282208-3UTR,NM_001282205-exon,NM_001282206-exon,NM_001282207-exon,NM_001282208-exon,NM_001282209-exon,NM_005866-exon,NM_147157-exon,NR_104108-exon,NM_001282205-transcript,NM_005866-transcript,NM_001282206-transcript,NM_001282207-transcript,NM_001282208-transcript,NM_001282209-transcript,NM_…	50.6667	32.0633	[0, 37, 0, 0]	TC	1	52.1867	33.0252	[0, 37, 0, 0]	TC	1	53.2	33.6665	[0, 37, 0, 0]	TC	1	35.3333	33.3033	[0, 39, 0, 0]	TC	1	42	32.7667	[0, 43, 0, 0]	TC	1
9	35089051	A	2	3UTR,exon,transcript	PIGO	NM_001201484-3UTR,NM_032634-3UTR,NM_152850-3UTR,NM_001201484-exon,NM_032634-exon,NM_152850-exon,NM_001201484-transcript,NM_032634-transcript,NM_152850-transcript	3	32.7233	[0, 2, 0, 0]	AC	1	3.09	33.705	[0, 2, 0, 0]	AC	1	3.15	34.3595	[0, 2, 0, 0]	AC	1	2.66667	32.6	[0, 1, 0, 0]	AC	1	1.66667	33.1667	[0, 2, 0, 0]	AC	1
9	35107861	C	2	transcript,CDS,exon	FAM214B	NM_001317991-transcript,NM_025182-transcript,NR_134455-transcript,NM_001317991-CDS,NM_025182-CDS,NM_001317991-exon,NM_025182-exon	49.6667	31.68	[0, 0, 0, 36]	CT	1	51.1567	32.6304	[0, 0, 0, 36]	CT	1	52.15	33.264	[0, 0, 0, 36]	CT	1	5.66667	31.99	[0, 0, 0, 4]	CT	1	7.33333	32.3133	[0, 0, 0, 6]	CT	1
9	35546738	A	2	transcript,exon,CDS	RUSC2	NM_001330740-transcript,NM_014806-transcript,NR_052015-transcript,NM_001135999-transcript,NR_052015-exon,NM_001135999-exon,NM_014806-exon,NM_001135999-CDS,NM_014806-CDS	18.3333	31.3333	[0, 0, 20, 0]	AG	1	18.8833	32.2733	[0, 0, 20, 0]	AG	1	19.25	32.9	[0, 0, 20, 0]	AG	1	7	32.4433	[0, 0, 5, 0]	AG	1	8.66667	32	[0, 0, 10, 0]	AG	1
9	35697473	C	2	3UTR,exon,transcript	TLN1	NM_006289-3UTR,NM_006289-exon,NM_006289-transcript	24.3333	31.9767	[0, 0, 0, 12]	CT	1	25.0633	32.936	[0, 0, 0, 12]	CT	1	25.55	33.5755	[0, 0, 0, 12]	CT	1	47.6667	32.37	[0, 0, 0, 30]	CT	1	35.6667	31.95	[0, 0, 0, 34]	CT	1
9	35971908	G	2	-	-	-	1.66667	33	[0, 0, 0, 1]	GT	1	1.71667	33.99	[0, 0, 0, 1]	GT	1	1.75	34.65	[0, 0, 0, 1]	GT	1	3	33.2367	[0, 0, 0, 1]	GT	1	8	33.61	[0, 0, 0, 7]	GT	1
9	35971937	C	2	-	-	-	2.66667	31.89	[3, 0, 0, 0]	CA	1	2.74667	32.8467	[3, 0, 0, 0]	CA	1	2.8	33.4845	[3, 0, 0, 0]	CA	1	4.66667	32.5767	[1, 0, 0, 0]	CA	1	13.6667	32.2967	[13, 0, 0, 0]	CA	1
9	35972046	C	2	-	-	-	6.66667	32.04	[3, 0, 0, 0]	CA	1	6.86667	33.0012	[3, 0, 0, 0]	CA	1	7	33.642	[3, 0, 0, 0]	CA	1	12.6667	32.7533	[7, 0, 0, 0]	CA	1	15.3333	32.4167	[16, 0, 0, 0]	CA	1
9	36105267	A	2	transcript,CDS,exon	RECK	NM_001316345-transcript,NM_021111-transcript,NM_001316345-CDS,NM_021111-CDS,NM_001316345-exon,NM_021111-exon	4.33333	31.0567	[0, 0, 1, 0]	AG	1	4.46333	31.9884	[0, 0, 1, 0]	AG	1	4.55	32.6095	[0, 0, 1, 0]	AG	1	1.33333	32.1667	[0, 0, 1, 0]	AG	1	1	30.3333	[0, 0, 1, 0]	AG	1
9	37088170	C	2	transcript,exon	EBLN3P	NR_036592-transcript,NR_036592-exon	10.6667	32.1867	[0, 0, 0, 4]	CT	1	10.9867	33.1523	[0, 0, 0, 4]	CT	1	11.2	33.796	[0, 0, 0, 4]	CT	1	2.66667	33.75	[0, 0, 0, 4]	CT	1	1	31	[0, 0, 0, 1]	CT	1
9	38396505	G	2	transcript,exon,CDS	ALDH1B1	NM_000692-transcript,NM_000692-exon,NM_000692-CDS	14	31.5833	[4, 0, 0, 0]	GA	1	14.42	32.5308	[4, 0, 0, 0]	GA	1	14.7	33.1625	[4, 0, 0, 0]	GA	1	8.33333	33.2067	[7, 0, 0, 0]	GA	1	19.6667	32.47	[19, 0, 0, 0]	GA	1
9	39809861	C	2	transcript,exon	GLIDR	NR_126046-transcript,NR_015363-transcript,NR_126044-transcript,NR_126045-transcript,NR_126046-exon,NR_015363-exon,NR_126044-exon,NR_126045-exon	3	32	[0, 0, 0, 5]	CT	1	3.09	32.96	[0, 0, 0, 5]	CT	1	3.15	33.6	[0, 0, 0, 5]	CT	1	2.33333	32.2767	[0, 0, 0, 2]	CT	1	2.66667	32.2	[0, 0, 0, 5]	CT	1
9	70217489	T	2	transcript&transcript	MAMDC2&SMC5-AS1	NR_125850-transcript,NM_153267-transcript&NR_039990-transcript	12	31.95	[0, 0, 3, 0]	TG	1	12.36	32.9085	[0, 0, 3, 0]	TG	1	12.6	33.5475	[0, 0, 3, 0]	TG	1	15.3333	33.07	[0, 0, 28, 0]	TG	1	12	32.6133	[0, 0, 6, 0]	TG	1
9	70386402	C	2	3UTR,exon,transcript	KLF9	NM_001206-3UTR,NM_001206-exon,NM_001206-transcript	14.3333	31.7	[0, 0, 3, 0]	CG	1	14.7633	32.651	[0, 0, 3, 0]	CG	1	15.05	33.285	[0, 0, 3, 0]	CG	1	7.33333	33.4	[0, 0, 5, 0]	CG	1	8.33333	32.25	[0, 0, 11, 0]	CG	1
9	70387732	C	2	3UTR,exon,transcript	KLF9	NM_001206-3UTR,NM_001206-exon,NM_001206-transcript	13.6667	31.54	[0, 0, 7, 0]	CG	1	14.0767	32.4862	[0, 0, 7, 0]	CG	1	14.35	33.117	[0, 0, 7, 0]	CG	1	6.66667	33.24	[0, 0, 9, 0]	CG	1	6	32.6667	[0, 0, 5, 0]	CG	1
9	78304840	T	2	transcript,CDS,exon	PSAT1	NM_021154-transcript,NM_058179-transcript,NM_021154-CDS,NM_058179-CDS,NM_021154-exon,NM_058179-exon	25	31.84	[0, 0, 9, 0]	TG	1	25.75	32.7952	[0, 0, 9, 0]	TG	1	26.25	33.432	[0, 0, 9, 0]	TG	1	5.66667	33.1133	[0, 0, 8, 0]	TG	1	8.66667	31.4167	[0, 0, 6, 0]	TG	1
9	86021972	G	2	transcript,exon,3UTR	NAA35	NM_001321881-transcript,NM_024635-transcript,NM_001321882-transcript,NM_001321881-exon,NM_001321882-exon,NM_024635-exon,NM_001321881-3UTR,NM_001321882-3UTR,NM_024635-3UTR	6.66667	32.14	[8, 0, 0, 0]	GA	1	6.86667	33.1042	[8, 0, 0, 0]	GA	1	7	33.747	[8, 0, 0, 0]	GA	1	3	32.3333	[4, 0, 0, 0]	GA	1	1.66667	32.6667	[1, 0, 0, 0]	GA	1
9	93121676	A	2	3UTR,exon,transcript	NINJ1	NM_004148-3UTR,NM_004148-exon,NM_004148-transcript	30	31.6567	[0, 0, 0, 35]	AT	1	30.9	32.6064	[0, 0, 0, 35]	AT	1	31.5	33.2395	[0, 0, 0, 35]	AT	1	8.66667	32.9167	[0, 0, 0, 8]	AT	1	21.6667	32.72	[0, 0, 0, 16]	AT	1
9	93125038	G	2	transcript,exon,CDS	NINJ1	NM_004148-transcript,NM_004148-exon,NM_004148-CDS	58	31.98	[0, 0, 0, 38]	GT	1	59.74	32.9394	[0, 0, 0, 38]	GT	1	60.9	33.579	[0, 0, 0, 38]	GT	1	46.6667	33.35	[0, 0, 0, 45]	GT	1	45	32.41	[0, 0, 0, 50]	GT	1
9	93476296	C	2	transcript,CDS,exon	FAM120A	NM_001286724-transcript,NM_001286722-transcript,NM_014612-transcript,NM_001286723-transcript,NM_001286722-CDS,NM_001286723-CDS,NM_001286724-CDS,NM_014612-CDS,NM_001286722-exon,NM_001286723-exon,NM_001286724-exon,NM_014612-exon	53	31.6033	[0, 0, 0, 41]	CT	1	54.59	32.5514	[0, 0, 0, 41]	CT	1	55.65	33.1835	[0, 0, 0, 41]	CT	1	13	33.2933	[0, 0, 0, 12]	CT	1	16.6667	33.26	[0, 0, 0, 12]	CT	1
9	93566021	T	2	transcript,exon,3UTR	FAM120A	NM_001286722-transcript,NM_014612-transcript,NM_001286722-exon,NM_014612-exon,NM_001286722-3UTR,NM_014612-3UTR	36.3333	31.6633	[0, 25, 0, 0]	TC	1	37.4233	32.6132	[0, 25, 0, 0]	TC	1	38.15	33.2465	[0, 25, 0, 0]	TC	1	28.6667	32.64	[0, 37, 0, 0]	TC	1	27	32.12	[0, 21, 0, 0]	TC	1
9	95021727	A	2	transcript	AOPEP	NM_032823-transcript,NM_001193329-transcript	14	31.9333	[0, 0, 13, 0]	AG	1	14.42	32.8913	[0, 0, 13, 0]	AG	1	14.7	33.53	[0, 0, 13, 0]	AG	1	10	34.05	[0, 0, 12, 0]	AG	1	3.66667	32.6167	[0, 0, 2, 0]	AG	1
9	95086808	A	2	transcript,3UTR,exon	AOPEP	NM_032823-transcript,NM_001193329-transcript,NM_001193329-3UTR,NM_032823-3UTR,NM_001193329-exon,NM_032823-exon	25.3333	31.6767	[0, 0, 20, 0]	AG	1	26.0933	32.627	[0, 0, 20, 0]	AG	1	26.6	33.2605	[0, 0, 20, 0]	AG	1	16	32.96	[0, 0, 17, 0]	AG	1	18.6667	32.3433	[0, 0, 18, 0]	AG	1
9	108897203	T	2	transcript,CDS,exon	ELP1	NM_001318360-transcript,NM_001330749-transcript,NM_003640-transcript,NM_001318360-CDS,NM_001330749-CDS,NM_003640-CDS,NM_001318360-exon,NM_001330749-exon,NM_003640-exon	9.66667	32.77	[0, 0, 9, 0]	TG	1	9.95667	33.7531	[0, 0, 9, 0]	TG	1	10.15	34.4085	[0, 0, 9, 0]	TG	1	9.66667	33.57	[0, 0, 9, 0]	TG	1	12.3333	32.69	[0, 0, 15, 0]	TG	1
9	113387829	G	2	3UTR,exon,transcript	ALAD	NM_000031-3UTR,NM_001003945-3UTR,NM_001317745-3UTR,NM_000031-exon,NM_001003945-exon,NM_001317745-exon,NM_001317745-transcript,NM_000031-transcript,NM_001003945-transcript	19	31.5033	[12, 0, 0, 0]	GA	1	19.57	32.4484	[12, 0, 0, 0]	GA	1	19.95	33.0785	[12, 0, 0, 0]	GA	1	11	32.5767	[15, 0, 0, 0]	GA	1	7.33333	31.81	[3, 0, 0, 0]	GA	1
9	114424397	A	2	transcript,CDS,exon	WHRN	NM_001083885-transcript,NM_001173425-transcript,NM_015404-transcript,NM_001346890-transcript,NM_001083885-CDS,NM_001173425-CDS,NM_001346890-CDS,NM_015404-CDS,NM_001083885-exon,NM_001173425-exon,NM_001346890-exon,NM_015404-exon	6.33333	32.0767	[0, 0, 8, 0]	AG	1	6.52333	33.039	[0, 0, 8, 0]	AG	1	6.65	33.6805	[0, 0, 8, 0]	AG	1	4	32.6	[0, 0, 5, 0]	AG	1	4.66667	31.2667	[0, 0, 2, 0]	AG	1
9	118082984	A	2	-	-	-	2.33333	31.4167	[0, 2, 0, 0]	AC	1	2.40333	32.3592	[0, 2, 0, 0]	AC	1	2.45	32.9875	[0, 2, 0, 0]	AC	1	2.33333	32.1667	[0, 3, 0, 0]	AC	1	2.33333	30.7767	[0, 3, 0, 0]	AC	1
9	123103791	G	2	transcript,exon,3UTR	RABGAP1	NM_012197-transcript,NM_012197-exon,NM_012197-3UTR	8	31.8433	[0, 7, 0, 0]	GC	1	8.24	32.7986	[0, 7, 0, 0]	GC	1	8.4	33.4355	[0, 7, 0, 0]	GC	1	4	32.61	[0, 1, 0, 0]	GC	1	2.66667	33.3333	[0, 6, 0, 0]	GC	1
9	124339645	C	2	transcript,CDS,exon	NEK6	NM_001166167-transcript,NM_001145001-transcript,NM_014397-transcript,NM_001166168-transcript,NM_001166170-transcript,NM_001166171-transcript,NM_001166169-transcript,NM_001145001-CDS,NM_001166167-CDS,NM_001166168-CDS,NM_001166169-CDS,NM_001166170-CDS,NM_001166171-CDS,NM_014397-CDS,NM_001145001-exon,NM_001166167-exon,NM_001166168-exon,NM_001166169-exon,NM_001166170-exon,NM_001166171-exon,NM_014397-…	54.6667	32.1333	[0, 0, 0, 53]	CT	1	56.3067	33.0973	[0, 0, 0, 53]	CT	1	57.4	33.74	[0, 0, 0, 53]	CT	1	25.6667	33.36	[0, 0, 0, 22]	CT	1	19.3333	32.4667	[0, 0, 0, 16]	CT	1
9	124351381	A	2	transcript,exon,3UTR	NEK6	NM_001166167-transcript,NM_001145001-transcript,NM_014397-transcript,NM_001166168-transcript,NM_001166170-transcript,NM_001166171-transcript,NM_001166169-transcript,NM_001145001-exon,NM_001166167-exon,NM_001166168-exon,NM_001166169-exon,NM_001166170-exon,NM_001166171-exon,NM_014397-exon,NM_001145001-3UTR,NM_001166167-3UTR,NM_001166168-3UTR,NM_001166169-3UTR,NM_001166170-3UTR,NM_001166171-3UTR,NM_…	12.6667	32.3	[0, 0, 9, 0]	AG	1	13.0467	33.269	[0, 0, 9, 0]	AG	1	13.3	33.915	[0, 0, 9, 0]	AG	1	5.33333	31.9733	[0, 0, 5, 0]	AG	1	4	34.1667	[0, 0, 8, 0]	AG	1
9	124356107	T	2	exon,transcript&transcript	LOC100129034&PSMB7	NR_027406-exon,NR_027406-transcript&NM_002799-transcript	28	31.8	[0, 14, 0, 0]	TC	1	28.84	32.754	[0, 14, 0, 0]	TC	1	29.4	33.39	[0, 14, 0, 0]	TC	1	10.3333	33.16	[0, 8, 0, 0]	TC	1	10.3333	32.3133	[0, 13, 0, 0]	TC	1
9	124356271	G	2	exon,transcript&transcript	LOC100129034&PSMB7	NR_027406-exon,NR_027406-transcript&NM_002799-transcript	18.3333	31.6567	[10, 0, 0, 0]	GA	1	18.8833	32.6064	[10, 0, 0, 0]	GA	1	19.25	33.2395	[10, 0, 0, 0]	GA	1	4.66667	32.5567	[4, 0, 0, 0]	GA	1	6.66667	31.7467	[9, 0, 0, 0]	GA	1
9	124357077	T	2	exon,transcript&transcript	LOC100129034&PSMB7	NR_027406-exon,NR_027406-transcript&NM_002799-transcript	6.66667	32.3067	[0, 0, 6, 0]	TG	1	6.86667	33.2759	[0, 0, 6, 0]	TG	1	7	33.922	[0, 0, 6, 0]	TG	1	2.33333	31.1333	[0, 0, 1, 0]	TG	1	2	32	[0, 0, 2, 0]	TG	1
9	124878759	T	2	3UTR,exon,transcript	GOLGA1	NM_002077-3UTR,NM_002077-exon,NM_002077-transcript	6	31.4267	[0, 4, 0, 0]	TC	1	6.18	32.3695	[0, 4, 0, 0]	TC	1	6.3	32.998	[0, 4, 0, 0]	TC	1	2	33	[0, 2, 0, 0]	TC	1	3.66667	32.3867	[0, 3, 0, 0]	TC	1
9	124879485	G	2	3UTR,exon,transcript	GOLGA1	NM_002077-3UTR,NM_002077-exon,NM_002077-transcript	2	31.3333	[1, 0, 0, 0]	GA	1	2.06	32.2733	[1, 0, 0, 0]	GA	1	2.1	32.9	[1, 0, 0, 0]	GA	1	2.66667	33.5833	[3, 0, 0, 0]	GA	1	3.33333	33.1667	[2, 0, 0, 0]	GA	1
9	125235024	G	2	3UTR,exon,transcript	HSPA5	NM_005347-3UTR,NM_005347-exon,NM_005347-transcript	12.3333	31.8167	[9, 0, 0, 0]	GA	1	12.7033	32.7712	[9, 0, 0, 0]	GA	1	12.95	33.4075	[9, 0, 0, 0]	GA	1	2.33333	32.6667	[1, 0, 0, 0]	GA	1	5	31.9033	[7, 0, 0, 0]	GA	1
9	125235313	G	2	3UTR,exon,transcript	HSPA5	NM_005347-3UTR,NM_005347-exon,NM_005347-transcript	10.3333	31.38	[5, 1, 0, 0]	GA	1	10.6433	32.3214	[5, 1, 0, 0]	GA	1	10.85	32.949	[5, 1, 0, 0]	GA	1	6	32.4833	[6, 0, 0, 0]	GA	1	4.66667	32.2667	[4, 0, 0, 0]	GA	1
9	125437594	C	2	3UTR,exon,transcript	MAPKAP1	NM_001006617-3UTR,NM_001006619-3UTR,NM_001006620-3UTR,NM_001006621-3UTR,NM_024117-3UTR,NM_001006617-exon,NM_001006619-exon,NM_001006620-exon,NM_001006621-exon,NM_024117-exon,NM_001006617-transcript,NM_001006619-transcript,NM_001006620-transcript,NM_001006621-transcript,NM_024117-transcript	28	31.7233	[0, 0, 0, 17]	CT	1	28.84	32.675	[0, 0, 0, 17]	CT	1	29.4	33.3095	[0, 0, 0, 17]	CT	1	5	32.78	[0, 0, 0, 3]	CT	1	5.33333	32.61	[0, 0, 0, 2]	CT	1
9	125438020	C	2	3UTR,exon,transcript	MAPKAP1	NM_001006617-3UTR,NM_001006619-3UTR,NM_001006620-3UTR,NM_001006621-3UTR,NM_024117-3UTR,NM_001006617-exon,NM_001006619-exon,NM_001006620-exon,NM_001006621-exon,NM_024117-exon,NM_001006617-transcript,NM_001006619-transcript,NM_001006620-transcript,NM_001006621-transcript,NM_024117-transcript	10	31.74	[0, 0, 8, 0]	CG	1	10.3	32.6922	[0, 0, 8, 0]	CG	1	10.5	33.327	[0, 0, 8, 0]	CG	1	9.33333	32.1933	[0, 0, 9, 0]	CG	1	7	31.7	[0, 0, 9, 0]	CG	1
9	125438819	A	2	3UTR,exon,transcript	MAPKAP1	NM_001006617-3UTR,NM_001006619-3UTR,NM_001006620-3UTR,NM_001006621-3UTR,NM_024117-3UTR,NM_001006617-exon,NM_001006619-exon,NM_001006620-exon,NM_001006621-exon,NM_024117-exon,NM_001006617-transcript,NM_001006619-transcript,NM_001006620-transcript,NM_001006621-transcript,NM_024117-transcript	11.6667	31.9033	[0, 0, 7, 0]	AG	1	12.0167	32.8604	[0, 0, 7, 0]	AG	1	12.25	33.4985	[0, 0, 7, 0]	AG	1	11	32.3733	[0, 0, 12, 0]	AG	1	11.3333	32.5933	[0, 0, 18, 0]	AG	1
9	127479887	A	2	transcript,CDS,exon	LRSAM1	NM_138361-transcript,NM_001005373-transcript,NM_001190723-transcript,NM_001384142-transcript,NM_001384143-transcript,NM_001384144-transcript,NR_168891-transcript,NR_168892-transcript,NM_001005374-transcript,NM_001005373-CDS,NM_001005374-CDS,NM_001190723-CDS,NM_001384142-CDS,NM_001384143-CDS,NM_001384144-CDS,NM_138361-CDS,NM_001005373-exon,NM_001005374-exon,NM_001190723-exon,NM_001384142-exon,NM_0…	6.66667	32.1067	[0, 0, 4, 0]	AG	1	6.86667	33.0699	[0, 0, 4, 0]	AG	1	7	33.712	[0, 0, 4, 0]	AG	1	6	33.16	[0, 0, 4, 0]	AG	1	5.66667	32.31	[0, 0, 7, 0]	AG	1
9	127505498	C	2	3UTR,exon,transcript	NIBAN2	NM_001035534-3UTR,NM_022833-3UTR,NM_001035534-exon,NM_022833-exon,NM_022833-transcript,NM_001035534-transcript	7.33333	32.3633	[0, 0, 3, 0]	CG	1	7.55333	33.3342	[0, 0, 3, 0]	CG	1	7.7	33.9815	[0, 0, 3, 0]	CG	1	5.33333	32.9533	[0, 0, 3, 0]	CG	1	10.6667	32.3633	[0, 0, 10, 0]	CG	1
9	127505577	G	2	3UTR,exon,transcript	NIBAN2	NM_001035534-3UTR,NM_022833-3UTR,NM_001035534-exon,NM_022833-exon,NM_022833-transcript,NM_001035534-transcript	23.3333	31.6333	[0, 21, 0, 0]	GC	1	24.0333	32.5823	[0, 21, 0, 0]	GC	1	24.5	33.215	[0, 21, 0, 0]	GC	1	20.6667	32.91	[0, 19, 0, 0]	GC	1	41	32.2467	[0, 45, 0, 0]	GC	1
9	127866860	T	2	3UTR,exon,transcript	AK1	NM_001318121-3UTR,NM_001318121-exon,NM_001318121-transcript,NM_000476-3UTR,NM_001318122-3UTR,NM_000476-exon,NM_001318122-exon,NM_001318122-transcript,NM_000476-transcript	5.33333	32.2767	[0, 0, 2, 0]	TG	1	5.49333	33.245	[0, 0, 2, 0]	TG	1	5.6	33.8905	[0, 0, 2, 0]	TG	1	3.33333	32.9233	[0, 0, 3, 0]	TG	1	8.33333	31.95	[0, 0, 11, 0]	TG	1
9	127867954	G	2	3UTR,exon,transcript	AK1	NM_001318121-3UTR,NM_001318121-exon,NM_001318121-transcript,NM_000476-3UTR,NM_001318122-3UTR,NM_000476-exon,NM_001318122-exon,NM_001318122-transcript,NM_000476-transcript	1.66667	30.3333	[0, 0, 0, 2]	GT	1	1.71667	31.2433	[0, 0, 0, 2]	GT	1	1.75	31.85	[0, 0, 0, 2]	GT	1	4.33333	31.1833	[0, 0, 0, 3]	GT	1	1.66667	32.11	[0, 0, 0, 1]	GT	1
9	127886066	G	2	3UTR,exon,transcript	ST6GALNAC6	NM_001286999-3UTR,NM_001287000-3UTR,NM_001287001-3UTR,NM_001287002-3UTR,NM_013443-3UTR,NM_001287003-3UTR,NM_001286999-exon,NR_104629-exon,NM_001287000-exon,NM_001287001-exon,NM_001287002-exon,NM_001287003-exon,NM_013443-exon,NM_001287001-transcript,NM_001287003-transcript,NM_001286999-transcript,NM_001287000-transcript,NM_013443-transcript,NM_001287002-transcript,NR_104629-transcript	16.6667	32.34	[7, 0, 0, 0]	GA	1	17.1667	33.3102	[7, 0, 0, 0]	GA	1	17.5	33.957	[7, 0, 0, 0]	GA	1	3.66667	33.5	[1, 0, 0, 0]	GA	1	2	31.9433	[1, 0, 0, 0]	GA	1
9	127886240	G	2	3UTR,exon,transcript	ST6GALNAC6	NM_001286999-3UTR,NM_001287000-3UTR,NM_001287001-3UTR,NM_001287002-3UTR,NM_013443-3UTR,NM_001287003-3UTR,NM_001286999-exon,NR_104629-exon,NM_001287000-exon,NM_001287001-exon,NM_001287002-exon,NM_001287003-exon,NM_013443-exon,NM_001287001-transcript,NM_001287003-transcript,NM_001286999-transcript,NM_001287000-transcript,NM_013443-transcript,NM_001287002-transcript,NR_104629-transcript	21.3333	31.2667	[0, 21, 0, 0]	GC	1	21.9733	32.2047	[0, 21, 0, 0]	GC	1	22.4	32.83	[0, 21, 0, 0]	GC	1	5.66667	33.0133	[0, 8, 0, 0]	GC	1	4.33333	31.8	[0, 3, 0, 0]	GC	1
9	127886401	G	2	3UTR,exon,transcript	ST6GALNAC6	NM_001286999-3UTR,NM_001287000-3UTR,NM_001287001-3UTR,NM_001287002-3UTR,NM_013443-3UTR,NM_001287003-3UTR,NM_001286999-exon,NR_104629-exon,NM_001287000-exon,NM_001287001-exon,NM_001287002-exon,NM_001287003-exon,NM_013443-exon,NM_001287001-transcript,NM_001287003-transcript,NM_001286999-transcript,NM_001287000-transcript,NM_013443-transcript,NM_001287002-transcript,NR_104629-transcript	6.33333	31.3533	[4, 0, 0, 0]	GA	1	6.52333	32.2939	[4, 0, 0, 0]	GA	1	6.65	32.921	[4, 0, 0, 0]	GA	1	3.33333	33.0567	[1, 0, 0, 0]	GA	1	6.33333	32.21	[3, 0, 0, 0]	GA	1
9	127908031	A	2	3UTR,exon,transcript	ST6GALNAC4	NM_175039-3UTR,NM_175040-3UTR,NM_175039-exon,NM_175040-exon,NM_175040-transcript,NM_175039-transcript	5	32.9267	[0, 0, 2, 0]	AG	1	5.15	33.9145	[0, 0, 2, 0]	AG	1	5.25	34.573	[0, 0, 2, 0]	AG	1	15.3333	33.2267	[0, 0, 11, 0]	AG	1	18	32.4367	[0, 0, 16, 0]	AG	1
9	127908153	G	2	3UTR,exon,transcript	ST6GALNAC4	NM_175039-3UTR,NM_175040-3UTR,NM_175039-exon,NM_175040-exon,NM_175040-transcript,NM_175039-transcript	13.6667	32.2267	[13, 0, 0, 0]	GA	1	14.0767	33.1935	[13, 0, 0, 0]	GA	1	14.35	33.838	[13, 0, 0, 0]	GA	1	14.6667	33.6633	[11, 0, 0, 0]	GA	1	15	32.7867	[17, 0, 0, 0]	GA	1
9	127908253	C	2	3UTR,exon,transcript	ST6GALNAC4	NM_175039-3UTR,NM_175040-3UTR,NM_175039-exon,NM_175040-exon,NM_175040-transcript,NM_175039-transcript	13	31.4233	[0, 0, 0, 4]	CT	1	13.39	32.366	[0, 0, 0, 4]	CT	1	13.65	32.9945	[0, 0, 0, 4]	CT	1	3.66667	32.5333	[0, 0, 0, 5]	CT	1	2.33333	32.2767	[0, 0, 0, 2]	CT	1
9	127908373	A	2	3UTR,exon,transcript	ST6GALNAC4	NM_175039-3UTR,NM_175040-3UTR,NM_175039-exon,NM_175040-exon,NM_175040-transcript,NM_175039-transcript	21.3333	32.13	[0, 0, 17, 0]	AG	1	21.9733	33.0939	[0, 0, 17, 0]	AG	1	22.4	33.7365	[0, 0, 17, 0]	AG	1	8.33333	33.5133	[0, 0, 7, 0]	AG	1	12	32.6	[0, 0, 14, 0]	AG	1
9	127935750	G	2	exon,transcript,CDS	DPM2	NM_001378437-exon,NM_003863-exon,NR_165631-exon,NR_165632-exon,NM_001378437-transcript,NM_003863-transcript,NR_165631-transcript,NR_165632-transcript,NM_001378437-CDS,NM_003863-CDS	19.6667	32.15	[0, 23, 0, 0]	GC	1	20.2567	33.1145	[0, 23, 0, 0]	GC	1	20.65	33.7575	[0, 23, 0, 0]	GC	1	12.3333	32.46	[0, 9, 0, 0]	GC	1	16	32.23	[0, 20, 0, 0]	GC	1
9	127935764	A	2	exon,transcript,CDS	DPM2	NM_001378437-exon,NM_003863-exon,NR_165631-exon,NR_165632-exon,NM_001378437-transcript,NM_003863-transcript,NR_165631-transcript,NR_165632-transcript,NM_001378437-CDS,NM_003863-CDS	22.3333	31.8033	[0, 0, 21, 0]	AG	1	23.0033	32.7574	[0, 0, 21, 0]	AG	1	23.45	33.3935	[0, 0, 21, 0]	AG	1	11.6667	32.3467	[0, 0, 10, 0]	AG	1	20.6667	32.27	[0, 0, 27, 0]	AG	1
9	127941286	A	2	3UTR,exon,transcript	FAM102A	NM_001035254-3UTR,NM_203305-3UTR,NM_001035254-exon,NM_203305-exon,NM_203305-transcript,NM_001035254-transcript	19	31.6233	[0, 0, 15, 0]	AG	1	19.57	32.572	[0, 0, 15, 0]	AG	1	19.95	33.2045	[0, 0, 15, 0]	AG	1	18.3333	32.1267	[0, 0, 14, 0]	AG	1	17	31.42	[0, 0, 13, 0]	AG	1
9	127942696	T	2	3UTR,exon,transcript	FAM102A	NM_001035254-3UTR,NM_203305-3UTR,NM_001035254-exon,NM_203305-exon,NM_203305-transcript,NM_001035254-transcript	8.33333	31.29	[0, 2, 0, 0]	TC	1	8.58333	32.2287	[0, 2, 0, 0]	TC	1	8.75	32.8545	[0, 2, 0, 0]	TC	1	7.66667	32.4367	[0, 2, 0, 0]	TC	1	6	31.4867	[0, 5, 0, 0]	TC	1
9	127942841	C	2	3UTR,exon,transcript	FAM102A	NM_001035254-3UTR,NM_203305-3UTR,NM_001035254-exon,NM_203305-exon,NM_203305-transcript,NM_001035254-transcript	7.66667	31.9567	[0, 0, 0, 5]	CT	1	7.89667	32.9154	[0, 0, 0, 5]	CT	1	8.05	33.5545	[0, 0, 0, 5]	CT	1	10.6667	33.3133	[0, 0, 0, 6]	CT	1	4	31.4433	[0, 0, 0, 2]	CT	1
9	128121232	C	2	exon,transcript,CDS	PTGES2	NM_001256335-exon,NM_025072-exon,NM_198938-exon,NM_025072-transcript,NM_001256335-transcript,NM_198938-transcript,NM_001256335-CDS,NM_025072-CDS,NM_198938-CDS	8	31.6833	[0, 0, 0, 4]	CT	1	8.24	32.6338	[0, 0, 0, 4]	CT	1	8.4	33.2675	[0, 0, 0, 4]	CT	1	9	32.3833	[0, 0, 0, 7]	CT	1	4.66667	32.2	[0, 0, 0, 2]	CT	1
9	128176382	C	2	transcript,CDS,exon	CIZ1	NM_001131016-transcript,NM_001131017-transcript,NM_001131018-transcript,NM_001257976-transcript,NM_001257975-transcript,NM_001131015-transcript,NM_012127-transcript,NM_001131015-CDS,NM_001131016-CDS,NM_001131017-CDS,NM_001131018-CDS,NM_001257975-CDS,NM_001257976-CDS,NM_012127-CDS,NM_001131015-exon,NM_001131016-exon,NM_001131017-exon,NM_001131018-exon,NM_001257975-exon,NM_001257976-exon,NM_012127-…	32.3333	31.44	[0, 0, 0, 21]	CT	1	33.3033	32.3832	[0, 0, 0, 21]	CT	1	33.95	33.012	[0, 0, 0, 21]	CT	1	16	32.2967	[0, 0, 0, 28]	CT	1	14.3333	31.98	[0, 0, 0, 13]	CT	1
9	128323094	G	2	transcript,CDS,exon	COQ4	NM_001305942-transcript,NM_016035-transcript,NM_001305942-CDS,NM_016035-CDS,NM_001305942-exon,NM_016035-exon	10	32.4467	[0, 11, 0, 0]	GC	1	10.3	33.4201	[0, 11, 0, 0]	GC	1	10.5	34.069	[0, 11, 0, 0]	GC	1	14.3333	33.38	[0, 13, 0, 0]	GC	1	12.3333	32.4867	[0, 13, 0, 0]	GC	1
9	128541243	G	2	transcript$transcript,exon,3UTR	MIR1268A$GLE1	NR_031672_7-transcript$NM_001003722-transcript,NM_001003722-exon,NM_001003722-3UTR	3.66667	32.0567	[4, 0, 0, 0]	GA	1	3.77667	33.0184	[4, 0, 0, 0]	GA	1	3.85	33.6595	[4, 0, 0, 0]	GA	1	1.33333	32.5	[1, 0, 0, 0]	GA	1	1.66667	31.4433	[3, 0, 0, 0]	GA	1
9	128574817	C	2	transcript$transcript	SPTAN1$MIR1268A	NM_001130438-transcript,NM_001195532-transcript,NM_001363759-transcript,NM_001363765-transcript,NM_001375310-transcript,NM_001375311-transcript,NM_001375312-transcript,NM_001375313-transcript,NM_001375314-transcript,NM_001375318-transcript,NM_003127-transcript$NR_031672_7-transcript	17	31.9667	[10, 0, 0, 0]	CA	1	17.51	32.9257	[10, 0, 0, 0]	CA	1	17.85	33.565	[10, 0, 0, 0]	CA	1	9	33.5633	[7, 0, 0, 0]	CA	1	9.66667	32.53	[11, 0, 0, 0]	CA	1
9	128583939	A	2	transcript,CDS,exon$transcript	SPTAN1$MIR1268A	NM_001130438-transcript,NM_001195532-transcript,NM_001363759-transcript,NM_001363765-transcript,NM_001375310-transcript,NM_001375311-transcript,NM_001375312-transcript,NM_001375313-transcript,NM_001375314-transcript,NM_001375318-transcript,NM_003127-transcript,NM_001130438-CDS,NM_001195532-CDS,NM_001363759-CDS,NM_001363765-CDS,NM_001375310-CDS,NM_001375311-CDS,NM_001375312-CDS,NM_001375313-CDS,NM…	65	32.4367	[0, 63, 0, 0]	AC	1	66.95	33.4098	[0, 63, 0, 0]	AC	1	68.25	34.0585	[0, 63, 0, 0]	AC	1	42.6667	33.7333	[0, 41, 0, 0]	AC	1	45.3333	33.1267	[0, 46, 0, 0]	AC	1
9	128613422	A	2	transcript,CDS,exon$transcript	SPTAN1$MIR1268A	NM_001130438-transcript,NM_001195532-transcript,NM_001363759-transcript,NM_001363765-transcript,NM_001375310-transcript,NM_001375311-transcript,NM_001375312-transcript,NM_001375313-transcript,NM_001375314-transcript,NM_001375318-transcript,NM_003127-transcript,NM_001130438-CDS,NM_001195532-CDS,NM_001363759-CDS,NM_001363765-CDS,NM_001375310-CDS,NM_001375311-CDS,NM_001375312-CDS,NM_001375313-CDS,NM…	93	32.2267	[0, 0, 87, 0]	AG	1	95.79	33.1935	[0, 0, 87, 0]	AG	1	97.65	33.838	[0, 0, 87, 0]	AG	1	38.6667	33.3433	[0, 0, 35, 0]	AG	1	29.6667	32.9867	[0, 0, 32, 0]	AG	1
9	128656549	A	2	transcript&transcript,CDS,exon	MIR1268A&DYNC2I2	NR_031672_7-transcript&NM_052844-transcript,NM_052844-CDS,NM_052844-exon	7	32.88	[0, 5, 0, 0]	AC	1	7.21	33.8664	[0, 5, 0, 0]	AC	1	7.35	34.524	[0, 5, 0, 0]	AC	1	6.33333	33.29	[0, 5, 0, 0]	AC	1	6	32.4033	[0, 2, 0, 0]	AC	1
9	128730571	T	2	transcript&3UTR,exon,transcript	LOC100506100&ZER1	NR_046240-transcript&NM_001375954-3UTR,NM_001375955-3UTR,NM_001375956-3UTR,NM_001375957-3UTR,NM_001375958-3UTR,NM_001375959-3UTR,NM_006336-3UTR,NM_001375954-exon,NM_001375955-exon,NM_001375956-exon,NM_001375957-exon,NM_001375958-exon,NM_001375959-exon,NM_006336-exon,NM_001375954-transcript,NM_001375955-transcript,NM_001375957-transcript,NM_001375958-transcript,NM_001375959-transcript,NM_006336-tr…	12.3333	32.3367	[0, 7, 0, 0]	TC	1	12.7033	33.3068	[0, 7, 0, 0]	TC	1	12.95	33.9535	[0, 7, 0, 0]	TC	1	2	32.5567	[0, 2, 0, 0]	TC	1	1	31.3333	[0, 1, 0, 0]	TC	1
9	128730861	G	2	transcript&3UTR,exon,transcript	LOC100506100&ZER1	NR_046240-transcript&NM_001375954-3UTR,NM_001375955-3UTR,NM_001375956-3UTR,NM_001375957-3UTR,NM_001375958-3UTR,NM_001375959-3UTR,NM_006336-3UTR,NM_001375954-exon,NM_001375955-exon,NM_001375956-exon,NM_001375957-exon,NM_001375958-exon,NM_001375959-exon,NM_006336-exon,NM_001375954-transcript,NM_001375955-transcript,NM_001375957-transcript,NM_001375958-transcript,NM_001375959-transcript,NM_006336-tr…	10.3333	30.7433	[3, 0, 0, 0]	GA	1	10.6433	31.6656	[3, 0, 0, 0]	GA	1	10.85	32.2805	[3, 0, 0, 0]	GA	1	13.3333	30.2033	[4, 0, 0, 0]	GA	1	9	30.1767	[12, 0, 0, 0]	GA	1
9	128753268	G	2	transcript,CDS,exon	ZER1	NM_001375954-transcript,NM_001375955-transcript,NM_001375957-transcript,NM_001375958-transcript,NM_001375959-transcript,NM_006336-transcript,NM_001375956-transcript,NM_001375954-CDS,NM_001375955-CDS,NM_001375956-CDS,NM_001375957-CDS,NM_001375958-CDS,NM_001375959-CDS,NM_006336-CDS,NM_001375954-exon,NM_001375955-exon,NM_001375956-exon,NM_001375957-exon,NM_001375958-exon,NM_001375959-exon,NM_006336-…	12	31.7233	[0, 0, 0, 6]	GT	1	12.36	32.675	[0, 0, 0, 6]	GT	1	12.6	33.3095	[0, 0, 0, 6]	GT	1	6	32.2267	[0, 0, 0, 5]	GT	1	2.33333	31	[0, 0, 0, 1]	GT	1
9	128809477	G	2	transcript,exon,3UTR	TBC1D13	NM_001286772-transcript,NM_018201-transcript,NM_018201-exon,NM_001286772-exon,NM_018201-3UTR,NM_001286772-3UTR	5.33333	31.1967	[4, 0, 0, 0]	GA	1	5.49333	32.1326	[4, 0, 0, 0]	GA	1	5.6	32.7565	[4, 0, 0, 0]	GA	1	2.66667	32.78	[3, 0, 0, 0]	GA	1	2.33333	31.7767	[2, 0, 0, 0]	GA	1
9	128820891	T	2	transcript&3UTR,exon,transcript	ENDOG&SPOUT1	NM_004435-transcript&NM_016390-3UTR,NM_016390-exon,NM_016390-transcript	2.66667	31.89	[0, 1, 0, 0]	TC	1	2.74667	32.8467	[0, 1, 0, 0]	TC	1	2.8	33.4845	[0, 1, 0, 0]	TC	1	2	32.9433	[0, 3, 0, 0]	TC	1	2.66667	32.2767	[0, 3, 0, 0]	TC	1
9	128908640	T	2	transcript,exon,CDS	LRRC8A	NM_001127245-transcript,NM_019594-transcript,NM_001127244-transcript,NM_001127244-exon,NM_001127245-exon,NM_019594-exon,NM_001127244-CDS,NM_001127245-CDS,NM_019594-CDS	6.33333	31.36	[0, 3, 0, 0]	TC	1	6.52333	32.3008	[0, 3, 0, 0]	TC	1	6.65	32.928	[0, 3, 0, 0]	TC	1	3.66667	32.25	[0, 1, 0, 0]	TC	1	4.33333	31.4733	[0, 6, 0, 0]	TC	1
9	128917613	C	2	transcript,exon,3UTR	LRRC8A	NM_001127245-transcript,NM_019594-transcript,NM_001127244-transcript,NM_001127244-exon,NM_001127245-exon,NM_019594-exon,NM_001127244-3UTR,NM_001127245-3UTR,NM_019594-3UTR	5	31.6767	[0, 0, 0, 4]	CT	1	5.15	32.627	[0, 0, 0, 4]	CT	1	5.25	33.2605	[0, 0, 0, 4]	CT	1	9.33333	32.6233	[0, 0, 0, 10]	CT	1	8	31.53	[0, 0, 0, 13]	CT	1
9	128917618	A	2	transcript,exon,3UTR	LRRC8A	NM_001127245-transcript,NM_019594-transcript,NM_001127244-transcript,NM_001127244-exon,NM_001127245-exon,NM_019594-exon,NM_001127244-3UTR,NM_001127245-3UTR,NM_019594-3UTR	5	31.1533	[0, 0, 3, 0]	AG	1	5.15	32.0879	[0, 0, 3, 0]	AG	1	5.25	32.711	[0, 0, 3, 0]	AG	1	11	32.47	[0, 0, 10, 0]	AG	1	9.33333	32.2333	[0, 0, 12, 0]	AG	1
9	129098622	G	2	transcript,CDS,exon	CRAT	NM_000755-transcript,NM_001257363-transcript,NM_001346546-transcript,NM_001346547-transcript,NM_001346548-transcript,NM_001346549-transcript,NM_004003-transcript,NM_000755-CDS,NM_001257363-CDS,NM_001346546-CDS,NM_001346547-CDS,NM_001346548-CDS,NM_001346549-CDS,NM_004003-CDS,NM_000755-exon,NM_001257363-exon,NM_001346546-exon,NM_001346547-exon,NM_001346548-exon,NM_001346549-exon,NM_004003-exon	16	31.5	[0, 0, 0, 8]	GT	1	16.48	32.445	[0, 0, 0, 8]	GT	1	16.8	33.075	[0, 0, 0, 8]	GT	1	7	32.95	[0, 0, 0, 8]	GT	1	7.66667	31.6267	[0, 0, 0, 8]	GT	1
9	129147948	G	2	transcript,exon,3UTR	PTPA	NM_021131-transcript,NM_001271832-transcript,NM_178001-transcript,NM_178000-transcript,NM_178003-transcript,NM_001193397-transcript,NM_001193397-exon,NM_001271832-exon,NM_021131-exon,NM_178000-exon,NM_178001-exon,NM_178003-exon,NM_001193397-3UTR,NM_001271832-3UTR,NM_021131-3UTR,NM_178000-3UTR,NM_178001-3UTR,NM_178003-3UTR	7.66667	31.19	[0, 2, 0, 0]	GC	1	7.89667	32.1257	[0, 2, 0, 0]	GC	1	8.05	32.7495	[0, 2, 0, 0]	GC	1	7.33333	31.9733	[0, 7, 0, 0]	GC	1	5.33333	32.35	[0, 8, 0, 0]	GC	1
9	129148135	C	2	transcript,exon,3UTR	PTPA	NM_021131-transcript,NM_001271832-transcript,NM_178001-transcript,NM_178000-transcript,NM_178003-transcript,NM_001193397-transcript,NM_001193397-exon,NM_001271832-exon,NM_021131-exon,NM_178000-exon,NM_178001-exon,NM_178003-exon,NM_001193397-3UTR,NM_001271832-3UTR,NM_021131-3UTR,NM_178000-3UTR,NM_178001-3UTR,NM_178003-3UTR	6	32.3667	[0, 0, 0, 3]	CT	1	6.18	33.3377	[0, 0, 0, 3]	CT	1	6.3	33.985	[0, 0, 0, 3]	CT	1	7.33333	32.81	[0, 0, 0, 11]	CT	1	5.33333	32.5567	[0, 0, 0, 6]	CT	1
9	129505356	G	2	transcript	LINC00963	NR_038955-transcript	4.66667	32.4167	[4, 0, 0, 0]	GA	1	4.80667	33.3892	[4, 0, 0, 0]	GA	1	4.9	34.0375	[4, 0, 0, 0]	GA	1	5	33.4567	[3, 0, 0, 0]	GA	1	3	31.29	[5, 0, 0, 0]	GA	1
9	129637574	G	2	3UTR,exon,transcript	ASB6	NM_001202403-3UTR,NM_001202403-exon,NM_001202403-transcript,NM_017873-3UTR,NM_177999-3UTR,NM_017873-exon,NM_177999-exon,NM_017873-transcript,NM_177999-transcript	8	31.66	[5, 0, 0, 0]	GA	1	8.24	32.6098	[5, 0, 0, 0]	GA	1	8.4	33.243	[5, 0, 0, 0]	GA	1	5.33333	33.37	[9, 0, 0, 0]	GA	1	5	32.3933	[4, 0, 0, 0]	GA	1
9	129640629	C	2	transcript,CDS,exon	ASB6	NM_001202403-transcript,NM_017873-transcript,NM_177999-transcript,NM_001202403-CDS,NM_017873-CDS,NM_177999-CDS,NM_001202403-exon,NM_017873-exon,NM_177999-exon	2.66667	32.3067	[0, 0, 3, 0]	CG	1	2.74667	33.2759	[0, 0, 3, 0]	CG	1	2.8	33.922	[0, 0, 3, 0]	CG	1	4.33333	33.45	[0, 0, 4, 0]	CG	1	4.66667	32.6567	[0, 0, 7, 0]	CG	1
9	129738701	G	2	3UTR,exon,transcript	PTGES	NM_004878-3UTR,NM_004878-exon,NM_004878-transcript	22.6667	32.3933	[19, 0, 0, 0]	GA	1	23.3467	33.3651	[19, 0, 0, 0]	GA	1	23.8	34.013	[19, 0, 0, 0]	GA	1	32.3333	32.98	[30, 0, 0, 0]	GA	1	25.3333	32.5967	[17, 0, 0, 0]	GA	1
[truncated: 16,862 more rows]

## Sheet: Common_to_all_3_time_points
							CTRL					1h					2h					3h					6h
[truncated: 5,709 more rows]

## Sheet: CTRL_Only
							CTRL
[truncated: 9,130 more rows]

## Sheet: Common_to_CTRL_&_1h
							CTRL					1h
[truncated: 9,130 more rows]

## Sheet: Common_to_CTRL_&_2h
							CTRL					2h
[truncated: 9,130 more rows]

## Sheet: Common_to_CTRL_&_3h
							CTRL					3h
[truncated: 1,900 more rows]

[truncated: 2 more sheets: Common_to_CTRL_&_6h, Repeated Elements]
