# Supplementary material for: Epitranscriptome Analysis of Oxidative Stressed Retinal Epithelial Cells Depicted a Possible RNA Editing Landscape of Retinal Degeneration
Source: Antioxidants (Basel). 2022 Sep 30;11(10):1967. doi: 10.3390/antiox11101967 (PMC9598096; doi:10.3390/antiox11101967)
Supplement: Supplementary file 1 [file antioxidants-11-01967-s001.zip › Table S3.xlsx]

## Sheet: TOTAL
				CTRL					1h					2h					3h					6h
Chromosome	Position	Reference	Strand	Coverage-q30	MeanQ	BaseCount[A,C,G,T]	AllSubs	Frequency	Coverage-q30	MeanQ	BaseCount[A,C,G,T]	AllSubs	Frequency	Coverage-q30	MeanQ	BaseCount[A,C,G,T]	AllSubs	Frequency	Coverage-q30	MeanQ	BaseCount[A,C,G,T]	AllSubs	Frequency	Coverage-q30	MeanQ	BaseCount[A,C,G,T]	AllSubs	Frequency
1	629906	C	2	230.333	31.6067	[0, 0, 0, 173]	CT	1	237.243	32.5549	[0, 0, 0, 173]	CT	1	241.85	33.187	[0, 0, 0, 173]	CT	1	35.6667	32.72	[0, 0, 0, 33]	CT	1	40.6667	32.3267	[0, 0, 0, 49]	CT	1
1	632821	T	2	10	32.3667	[0, 9, 0, 0]	TC	1	10.3	33.3377	[0, 9, 0, 0]	TC	1	10.5	33.985	[0, 9, 0, 0]	TC	1	5.33333	32.39	[0, 6, 0, 0]	TC	1	2.66667	32.11	[0, 4, 0, 0]	TC	1
1	1014274	A	2	28	32.0567	[0, 0, 30, 0]	AG	1	28.84	33.0184	[0, 0, 30, 0]	AG	1	29.4	33.6595	[0, 0, 30, 0]	AG	1	14.6667	32.98	[0, 0, 9, 0]	AG	1	16.6667	32.4467	[0, 0, 21, 0]	AG	1
1	1046551	A	2	7	31.8767	[0, 0, 4, 0]	AG	1	7.21	32.833	[0, 0, 4, 0]	AG	1	7.35	33.4705	[0, 0, 4, 0]	AG	1	12	33.16	[0, 1, 5, 0]	AG AC	1	19.6667	32.3967	[0, 0, 19, 0]	AG	1
1	1047614	T	2	100.333	32.08	[0, 87, 0, 0]	TC	1	103.343	33.0424	[0, 87, 0, 0]	TC	1	105.35	33.684	[0, 87, 0, 0]	TC	1	107.333	33.39	[0, 109, 0, 0]	TC	1	100.333	32.5633	[0, 113, 0, 0]	TC	1
1	1312114	T	2	14.6667	31.57	[0, 16, 0, 0]	TC	1	15.1067	32.5171	[0, 16, 0, 0]	TC	1	15.4	33.1485	[0, 16, 0, 0]	TC	1	11.6667	32.5833	[0, 13, 0, 0]	TC	1	10.3333	32.6133	[0, 14, 0, 0]	TC	1
1	1319461	C	2	14	31.61	[0, 0, 11, 0]	CG	1	14.42	32.5583	[0, 0, 11, 0]	CG	1	14.7	33.1905	[0, 0, 11, 0]	CG	1	13	32.3	[0, 0, 8, 0]	CG	1	14	32.1833	[0, 0, 9, 0]	CG	1
1	1327764	G	2	12.6667	31.3267	[13, 0, 0, 0]	GA	1	13.0467	32.2665	[13, 0, 0, 0]	GA	1	13.3	32.893	[13, 0, 0, 0]	GA	1	10	32.5867	[8, 0, 0, 0]	GA	1	2.66667	32.5833	[2, 0, 0, 0]	GA	1
1	1335795	A	2	3.33333	31.2633	[0, 0, 1, 0]	AG	1	3.43333	32.2012	[0, 0, 1, 0]	AG	1	3.5	32.8265	[0, 0, 1, 0]	AG	1	2.66667	33.1667	[0, 0, 2, 0]	AG	1	5.33333	32.1333	[0, 0, 5, 0]	AG	1
1	1352069	T	2	10.3333	31.3967	[11, 0, 0, 0]	TA	1	10.6433	32.3386	[11, 0, 0, 0]	TA	1	10.85	32.9665	[11, 0, 0, 0]	TA	1	5.66667	33.08	[1, 0, 0, 0]	TA	1	5.66667	33.1667	[2, 0, 0, 0]	TA	1
1	1352542	G	2	5	31.7967	[2, 0, 0, 0]	GA	1	5.15	32.7506	[2, 0, 0, 0]	GA	1	5.25	33.3865	[2, 0, 0, 0]	GA	1	5.33333	34.2833	[2, 0, 0, 0]	GA	1	3	32.9667	[2, 0, 0, 0]	GA	1
1	1353091	C	2	6.66667	31.9033	[0, 0, 0, 5]	CT	1	6.86667	32.8604	[0, 0, 0, 5]	CT	1	7	33.4985	[0, 0, 0, 5]	CT	1	4	33.6233	[0, 0, 0, 3]	CT	1	4.33333	31.7133	[0, 0, 0, 2]	CT	1
1	1665581	C	2	15.6667	32.1933	[0, 0, 8, 0]	CG	1	16.1367	33.1591	[0, 0, 8, 0]	CG	1	16.45	33.803	[0, 0, 8, 0]	CG	1	6	33.6933	[0, 0, 5, 0]	CG	1	3.66667	33.49	[0, 0, 3, 0]	CG	1
1	1752730	C	2	3.33333	31.46	[0, 0, 1, 0]	CG	1	3.43333	32.4038	[0, 0, 1, 0]	CG	1	3.5	33.033	[0, 0, 1, 0]	CG	1	1.66667	34.4433	[0, 0, 1, 0]	CG	1	1.33333	32.8333	[0, 0, 1, 0]	CG	1
1	1753033	C	2	6	31.51	[0, 0, 0, 3]	CT	1	6.18	32.4553	[0, 0, 0, 3]	CT	1	6.3	33.0855	[0, 0, 0, 3]	CT	1	8	32.2433	[0, 0, 0, 4]	CT	1	6.33333	31.56	[0, 0, 0, 6]	CT	1
1	3435783	T	2	1.66667	31.3333	[0, 1, 0, 0]	TC	1	1.71667	32.2733	[0, 1, 0, 0]	TC	1	1.75	32.9	[0, 1, 0, 0]	TC	1	1.66667	33	[0, 1, 0, 0]	TC	1	2	32.5567	[0, 3, 0, 0]	TC	1
1	3889510	G	2	18.3333	31.9	[15, 0, 0, 0]	GA	1	18.8833	32.857	[15, 0, 0, 0]	GA	1	19.25	33.495	[15, 0, 0, 0]	GA	1	4.66667	32.4167	[6, 0, 0, 0]	GA	1	3.33333	31.49	[5, 0, 0, 0]	GA	1
1	3891029	G	2	17.3333	31.8033	[0, 9, 0, 0]	GC	1	17.8533	32.7574	[0, 9, 0, 0]	GC	1	18.2	33.3935	[0, 9, 0, 0]	GC	1	2.66667	32.5	[0, 4, 0, 0]	GC	1	4.66667	32.61	[0, 6, 0, 0]	GC	1
1	6644575	A	2	20.6667	31.7667	[0, 0, 10, 0]	AG	1	21.2867	32.7197	[0, 0, 10, 0]	AG	1	21.7	33.355	[0, 0, 10, 0]	AG	1	13.6667	32.7667	[0, 0, 11, 0]	AG	1	7.66667	32.2767	[0, 0, 11, 0]	AG	1
1	7961718	T	2	11	32.06	[0, 11, 0, 0]	TC	1	11.33	33.0218	[0, 11, 0, 0]	TC	1	11.55	33.663	[0, 11, 0, 0]	TC	1	9.33333	32.24	[0, 10, 0, 0]	TC	1	6	32.6833	[0, 8, 0, 0]	TC	1
1	7969342	C	2	38.6667	31.1533	[0, 0, 19, 0]	CG	1	39.8267	32.0879	[0, 0, 19, 0]	CG	1	40.6	32.711	[0, 0, 19, 0]	CG	1	26	31.93	[0, 0, 30, 0]	CG	1	18.3333	31.4233	[0, 0, 19, 0]	CG	1
1	8867113	T	2	149	31.7533	[113, 0, 0, 0]	TA	1	153.47	32.7059	[113, 0, 0, 0]	TA	1	156.45	33.341	[113, 0, 0, 0]	TA	1	18	32.3467	[19, 1, 0, 0]	TA TC	1	21.3333	32.4567	[20, 0, 0, 0]	TA	1
1	8867115	A	2	184	31.6667	[0, 0, 137, 0]	AG	1	189.52	32.6167	[0, 0, 137, 0]	AG	1	193.2	33.25	[0, 0, 137, 0]	AG	1	21.3333	32.6033	[0, 0, 25, 0]	AG	1	26.6667	31.8367	[0, 0, 22, 0]	AG	1
1	9268749	C	2	9.66667	32.6333	[0, 0, 0, 12]	CT	1	9.95667	33.6123	[0, 0, 0, 12]	CT	1	10.15	34.265	[0, 0, 0, 12]	CT	1	8.66667	32.8633	[0, 0, 0, 5]	CT	1	5	33.72	[0, 0, 0, 5]	CT	1
1	9727450	T	2	4	31.5933	[0, 1, 0, 0]	TC	1	4.12	32.5411	[0, 1, 0, 0]	TC	1	4.2	33.173	[0, 1, 0, 0]	TC	1	4	33.2767	[0, 3, 0, 0]	TC	1	1.66667	32.4433	[0, 1, 0, 0]	TC	1
1	11059842	T	2	2	31.2767	[0, 1, 0, 0]	TC	1	2.06	32.215	[0, 1, 0, 0]	TC	1	2.1	32.8405	[0, 1, 0, 0]	TC	1	7.66667	32.6167	[0, 11, 0, 0]	TC	1	4.66667	32.2767	[0, 4, 0, 0]	TC	1
1	11072160	G	2	12	31.42	[11, 0, 0, 0]	GA	1	12.36	32.3626	[11, 0, 0, 0]	GA	1	12.6	32.991	[11, 0, 0, 0]	GA	1	9.66667	32.18	[7, 0, 0, 0]	GA	1	10.3333	32.58	[10, 0, 0, 0]	GA	1
1	11145001	C	2	3.66667	31.8433	[0, 0, 0, 3]	CT	1	3.77667	32.7986	[0, 0, 0, 3]	CT	1	3.85	33.4355	[0, 0, 0, 3]	CT	1	5	33.45	[0, 0, 0, 2]	CT	1	3	32.0567	[0, 0, 0, 2]	CT	1
1	11228701	G	2	5.66667	31.8167	[2, 0, 0, 0]	GA	1	5.83667	32.7712	[2, 0, 0, 0]	GA	1	5.95	33.4075	[2, 0, 0, 0]	GA	1	4.66667	32.2867	[3, 0, 0, 0]	GA	1	3	32.2233	[3, 0, 0, 0]	GA	1
1	11750634	C	2	12	31.76	[0, 0, 0, 12]	CT	1	12.36	32.7128	[0, 0, 0, 12]	CT	1	12.6	33.348	[0, 0, 0, 12]	CT	1	3.33333	31.5667	[0, 0, 0, 1]	CT	1	2.66667	32.3333	[0, 0, 0, 3]	CT	1
1	12012461	G	2	10	32.0933	[0, 6, 0, 0]	GC	1	10.3	33.0561	[0, 6, 0, 0]	GC	1	10.5	33.698	[0, 6, 0, 0]	GC	1	10.3333	33.4333	[0, 4, 0, 0]	GC	1	11.6667	32.79	[0, 11, 0, 0]	GC	1
1	15518120	A	2	4.33333	32.0367	[0, 0, 2, 0]	AG	1	4.46333	32.9978	[0, 0, 2, 0]	AG	1	4.55	33.6385	[0, 0, 2, 0]	AG	1	3.33333	31.9233	[0, 0, 5, 0]	AG	1	4	32.3333	[0, 0, 3, 0]	AG	1
1	15807671	T	2	5.66667	32.2067	[0, 5, 0, 0]	TC	1	5.83667	33.1729	[0, 5, 0, 0]	TC	1	5.95	33.817	[0, 5, 0, 0]	TC	1	5.66667	32.65	[0, 6, 0, 0]	TC	1	11	32.44	[0, 15, 0, 0]	TC	1
1	16124918	C	2	12	31.61	[0, 0, 0, 7]	CT	1	12.36	32.5583	[0, 0, 0, 7]	CT	1	12.6	33.1905	[0, 0, 0, 7]	CT	1	16.3333	32.9167	[0, 0, 0, 12]	CT	1	24.6667	32.6733	[0, 0, 0, 25]	CT	1
1	16459592	T	2	17.6667	31.1667	[0, 11, 0, 0]	TC	1	18.1967	32.1017	[0, 11, 0, 0]	TC	1	18.55	32.725	[0, 11, 0, 0]	TC	1	13	32.6833	[0, 11, 0, 0]	TC	1	13.3333	31.99	[0, 9, 0, 0]	TC	1
1	18872143	G	2	9.33333	31.78	[5, 0, 0, 0]	GA	1	9.61333	32.7334	[5, 0, 0, 0]	GA	1	9.8	33.369	[5, 0, 0, 0]	GA	1	8	32.8867	[4, 0, 0, 0]	GA	1	9.66667	32.0767	[9, 0, 0, 0]	GA	1
1	18872727	C	2	7	31.32	[0, 0, 0, 6]	CT	1	7.21	32.2596	[0, 0, 0, 6]	CT	1	7.35	32.886	[0, 0, 0, 6]	CT	1	8.66667	32.72	[0, 0, 0, 9]	CT	1	6.66667	32.41	[0, 0, 0, 9]	CT	1
1	18875462	A	2	9	31.8067	[0, 0, 12, 0]	AG	1	9.27	32.7609	[0, 0, 12, 0]	AG	1	9.45	33.397	[0, 0, 12, 0]	AG	1	8	32.5367	[0, 0, 9, 0]	AG	1	16	32.1567	[0, 0, 15, 0]	AG	1
1	18876423	T	2	14.3333	31.8967	[0, 14, 0, 0]	TC	1	14.7633	32.8536	[0, 14, 0, 0]	TC	1	15.05	33.4915	[0, 14, 0, 0]	TC	1	7.33333	32.2	[0, 9, 0, 0]	TC	1	6.33333	32.2967	[0, 5, 0, 0]	TC	1
1	18876432	T	2	17	31.47	[0, 14, 0, 0]	TC	1	17.51	32.4141	[0, 14, 0, 0]	TC	1	17.85	33.0435	[0, 14, 0, 0]	TC	1	8	32.2	[0, 8, 0, 0]	TC	1	7	32.0467	[0, 5, 0, 0]	TC	1
1	19084635	A	2	46.6667	31.4033	[0, 0, 36, 0]	AG	1	48.0667	32.3454	[0, 0, 36, 0]	AG	1	49	32.9735	[0, 0, 36, 0]	AG	1	28	32.1167	[0, 0, 18, 0]	AG	1	19.3333	31.8233	[0, 0, 24, 0]	AG	1
1	19086767	T	2	38.3333	32.4733	[26, 0, 0, 0]	TA	1	39.4833	33.4475	[26, 0, 0, 0]	TA	1	40.25	34.097	[26, 0, 0, 0]	TA	1	23.3333	33.3833	[22, 0, 0, 0]	TA	1	15	32.5733	[17, 0, 0, 0]	TA	1
1	19106955	A	2	18	31.69	[0, 0, 11, 0]	AG	1	18.54	32.6407	[0, 0, 11, 0]	AG	1	18.9	33.2745	[0, 0, 11, 0]	AG	1	19	33.02	[0, 0, 15, 0]	AG	1	13.6667	32.59	[0, 0, 17, 0]	AG	1
1	19694500	A	2	3.66667	31.2767	[0, 0, 2, 0]	AG	1	3.77667	32.215	[0, 0, 2, 0]	AG	1	3.85	32.8405	[0, 0, 2, 0]	AG	1	7	32.7167	[0, 0, 8, 0]	AG	1	5.66667	32.17	[0, 0, 3, 0]	AG	1
1	20499750	C	2	9	31.6633	[0, 0, 0, 9]	CT	1	9.27	32.6132	[0, 0, 0, 9]	CT	1	9.45	33.2465	[0, 0, 0, 9]	CT	1	6	33.2367	[0, 0, 0, 6]	CT	1	7.33333	32.0267	[0, 0, 0, 6]	CT	1
1	20500538	A	2	10.3333	31.4267	[0, 0, 10, 0]	AG	1	10.6433	32.3695	[0, 0, 10, 0]	AG	1	10.85	32.998	[0, 0, 10, 0]	AG	1	4.33333	33.3767	[0, 0, 3, 0]	AG	1	8.33333	32.31	[0, 0, 9, 0]	AG	1
1	20650728	A	2	74.3333	31.4567	[0, 0, 0, 59]	AT	1	76.5633	32.4004	[0, 0, 0, 59]	AT	1	78.05	33.0295	[0, 0, 0, 59]	AT	1	21	32.7833	[0, 0, 0, 24]	AT	1	11.3333	31.4833	[0, 0, 0, 11]	AT	1
1	20651922	T	2	1.66667	30.1667	[0, 0, 1, 0]	TG	1	1.71667	31.0717	[0, 0, 1, 0]	TG	1	1.75	31.675	[0, 0, 1, 0]	TG	1	4.66667	32.6	[0, 0, 10, 0]	TG	1	2	33.11	[0, 0, 1, 0]	TG	1
1	20652339	T	2	21.3333	31.79	[0, 21, 0, 0]	TC	1	21.9733	32.7437	[0, 21, 0, 0]	TC	1	22.4	33.3795	[0, 21, 0, 0]	TC	1	8.66667	32.6067	[0, 9, 0, 0]	TC	1	5	31.7633	[0, 4, 0, 0]	TC	1
1	20656138	G	2	202.667	31.6633	[164, 0, 0, 0]	GA	1	208.747	32.6132	[164, 0, 0, 0]	GA	1	212.8	33.2465	[164, 0, 0, 0]	GA	1	128.667	32.6067	[124, 0, 0, 0]	GA	1	115.667	32.04	[99, 0, 0, 0]	GA	1
1	20661380	G	2	5.66667	32.9033	[0, 3, 0, 0]	GC	1	5.83667	33.8904	[0, 3, 0, 0]	GC	1	5.95	34.5485	[0, 3, 0, 0]	GC	1	3.66667	32.39	[0, 6, 0, 0]	GC	1	6	33.4133	[0, 3, 0, 0]	GC	1
1	20840911	A	2	9.33333	31.99	[0, 0, 5, 0]	AG	1	9.61333	32.9497	[0, 0, 5, 0]	AG	1	9.8	33.5895	[0, 0, 5, 0]	AG	1	2.33333	33.25	[0, 0, 2, 0]	AG	1	2	32.5	[0, 0, 1, 0]	AG	1
1	21880156	T	2	38	31.3933	[0, 32, 0, 0]	TC	1	39.14	32.3351	[0, 32, 0, 0]	TC	1	39.9	32.963	[0, 32, 0, 0]	TC	1	9.66667	32.41	[0, 10, 0, 0]	TC	1	4.66667	31.4867	[0, 4, 0, 0]	TC	1
1	21880449	G	2	10.6667	32.2133	[6, 0, 0, 0]	GA	1	10.9867	33.1797	[6, 0, 0, 0]	GA	1	11.2	33.824	[6, 0, 0, 0]	GA	1	8.33333	33.03	[8, 0, 0, 0]	GA	1	13.3333	32.45	[15, 0, 0, 0]	GA	1
1	21880742	T	2	4.33333	31.6667	[0, 5, 0, 0]	TC	1	4.46333	32.6167	[0, 5, 0, 0]	TC	1	4.55	33.25	[0, 5, 0, 0]	TC	1	11.6667	32.8067	[0, 12, 0, 0]	TC	1	12.3333	32.2133	[0, 10, 0, 0]	TC	1
1	21887634	A	2	3.66667	31.14	[0, 0, 4, 0]	AG	1	3.77667	32.0742	[0, 0, 4, 0]	AG	1	3.85	32.697	[0, 0, 4, 0]	AG	1	3.33333	32.14	[0, 0, 3, 0]	AG	1	5.66667	31.7667	[0, 0, 3, 0]	AG	1
1	22893000	T	2	15.6667	31.9133	[0, 10, 0, 0]	TC	1	16.1367	32.8707	[0, 10, 0, 0]	TC	1	16.45	33.509	[0, 10, 0, 0]	TC	1	15.6667	33.2433	[0, 19, 0, 0]	TC	1	6	32.9633	[0, 9, 0, 0]	TC	1
1	23091660	C	2	6.33333	32.2533	[0, 0, 0, 5]	CT	1	6.52333	33.2209	[0, 0, 0, 5]	CT	1	6.65	33.866	[0, 0, 0, 5]	CT	1	4.66667	34.02	[0, 0, 0, 2]	CT	1	7.33333	32.5833	[0, 0, 0, 4]	CT	1
1	23808231	T	2	37.6667	32.0567	[0, 34, 0, 0]	TC	1	38.7967	33.0184	[0, 34, 0, 0]	TC	1	39.55	33.6595	[0, 34, 0, 0]	TC	1	16	33.07	[0, 19, 0, 0]	TC	1	14.3333	32.7233	[0, 10, 0, 0]	TC	1
1	24843384	C	2	55.6667	31.4933	[37, 0, 0, 0]	CA	1	57.3367	32.4381	[37, 0, 0, 0]	CA	1	58.45	33.068	[37, 0, 0, 0]	CA	1	4.33333	32.4	[5, 0, 0, 0]	CA	1	3.33333	31.6133	[4, 0, 0, 0]	CA	1
1	25361410	T	2	11.6667	31.1	[0, 6, 0, 0]	TC	1	12.0167	32.033	[0, 6, 0, 0]	TC	1	12.25	32.655	[0, 6, 0, 0]	TC	1	7.33333	32.66	[0, 11, 0, 0]	TC	1	7.33333	32.25	[0, 5, 0, 0]	TC	1
1	25563698	A	2	5.66667	32.6433	[0, 0, 1, 0]	AG	1	5.83667	33.6226	[0, 0, 1, 0]	AG	1	5.95	34.2755	[0, 0, 1, 0]	AG	1	3.66667	34.2333	[0, 0, 5, 0]	AG	1	6	32.6467	[0, 0, 3, 0]	AG	1
1	26475513	G	2	20.3333	31.3933	[0, 0, 0, 15]	GT	1	20.9433	32.3351	[0, 0, 0, 15]	GT	1	21.35	32.963	[0, 0, 0, 15]	GT	1	2.33333	32.4467	[0, 0, 0, 1]	GT	1	2	31.3333	[0, 0, 0, 2]	GT	1
1	26884230	T	2	16.3333	31.8033	[0, 14, 0, 0]	TC	1	16.8233	32.7574	[0, 14, 0, 0]	TC	1	17.15	33.3935	[0, 14, 0, 0]	TC	1	17.3333	33.0767	[0, 13, 0, 0]	TC	1	25.3333	32.7833	[0, 23, 0, 0]	TC	1
1	27100550	T	2	17.6667	32.3767	[0, 12, 0, 0]	TC	1	18.1967	33.348	[0, 12, 0, 0]	TC	1	18.55	33.9955	[0, 12, 0, 0]	TC	1	5.33333	33.6667	[0, 7, 0, 0]	TC	1	5	32.1767	[0, 5, 0, 0]	TC	1
1	29149136	T	2	38.6667	31.6833	[0, 0, 16, 0]	TG	1	39.8267	32.6338	[0, 0, 16, 0]	TG	1	40.6	33.2675	[0, 0, 16, 0]	TG	1	5	33.3867	[0, 0, 6, 0]	TG	1	8	31.9667	[0, 0, 14, 0]	TG	1
1	29203187	T	2	26	31.93	[0, 11, 0, 0]	TC	1	26.78	32.8879	[0, 11, 0, 0]	TC	1	27.3	33.5265	[0, 11, 0, 0]	TC	1	22	32.9233	[0, 18, 0, 0]	TC	1	15.6667	32.1567	[0, 18, 0, 0]	TC	1
1	29216125	A	2	9.33333	31.0533	[0, 0, 8, 0]	AG	1	9.61333	31.9849	[0, 0, 8, 0]	AG	1	9.8	32.606	[0, 0, 8, 0]	AG	1	8.33333	32.8733	[0, 0, 14, 0]	AG	1	4.66667	32.27	[0, 0, 1, 0]	AG	1
1	31434255	A	2	8.33333	32.37	[0, 0, 8, 0]	AG	1	8.58333	33.3411	[0, 0, 8, 0]	AG	1	8.75	33.9885	[0, 0, 8, 0]	AG	1	17	32.83	[0, 0, 12, 0]	AG	1	11	32.4033	[0, 0, 14, 0]	AG	1
1	31434610	A	2	2.33333	32.8867	[0, 1, 0, 0]	AC	1	2.40333	33.8733	[0, 1, 0, 0]	AC	1	2.45	34.531	[0, 1, 0, 0]	AC	1	3.33333	32.8067	[0, 3, 0, 0]	AC	1	1	31.3333	[0, 1, 0, 0]	AC	1
1	32365942	C	2	13	32.16	[0, 0, 0, 10]	CT	1	13.39	33.1248	[0, 0, 0, 10]	CT	1	13.65	33.768	[0, 0, 0, 10]	CT	1	9.33333	33.3467	[0, 0, 0, 5]	CT	1	7	32.72	[0, 0, 0, 10]	CT	1
1	32668367	T	2	72	31.5767	[0, 49, 0, 0]	TC	1	74.16	32.524	[0, 49, 0, 0]	TC	1	75.6	33.1555	[0, 49, 0, 0]	TC	1	4.33333	32.9033	[0, 2, 0, 0]	TC	1	6.33333	32.4667	[0, 10, 0, 0]	TC	1
1	32680141	A	2	44.6667	31.79	[0, 0, 34, 0]	AG	1	46.0067	32.7437	[0, 0, 34, 0]	AG	1	46.9	33.3795	[0, 0, 34, 0]	AG	1	3.33333	33.3033	[0, 0, 4, 0]	AG	1	1.66667	31.5	[0, 0, 2, 0]	AG	1
1	32681542	C	2	21.3333	32.0567	[0, 0, 0, 15]	CT	1	21.9733	33.0184	[0, 0, 0, 15]	CT	1	22.4	33.6595	[0, 0, 0, 15]	CT	1	2	32.4433	[0, 0, 0, 1]	CT	1	5	32.92	[0, 0, 0, 5]	CT	1
1	32695277	C	2	29	31.7567	[0, 0, 0, 26]	CT	1	29.87	32.7094	[0, 0, 0, 26]	CT	1	30.45	33.3445	[0, 0, 0, 26]	CT	1	8.33333	33.03	[0, 0, 0, 6]	CT	1	5.33333	32.5667	[0, 0, 0, 4]	CT	1
1	33323781	C	2	16.6667	31.9633	[0, 0, 0, 5]	CT	1	17.1667	32.9222	[0, 0, 0, 5]	CT	1	17.5	33.5615	[0, 0, 0, 5]	CT	1	10.3333	32.0667	[0, 0, 0, 10]	CT	1	7.33333	31.7267	[0, 0, 0, 7]	CT	1
1	35351302	C	2	63.3333	31.91	[0, 0, 0, 41]	CT	1	65.2333	32.8673	[0, 0, 0, 41]	CT	1	66.5	33.5055	[0, 0, 0, 41]	CT	1	34	33.14	[0, 0, 0, 24]	CT	1	21	32.8567	[0, 0, 0, 13]	CT	1
1	35351326	A	2	38.6667	31.2	[0, 0, 0, 22]	AT	1	39.8267	32.136	[0, 0, 0, 22]	AT	1	40.6	32.76	[0, 0, 0, 22]	AT	1	24	32.49	[0, 0, 0, 18]	AT	1	14.3333	31.8567	[0, 0, 0, 10]	AT	1
1	35351354	A	2	5.33333	31.6667	[0, 0, 1, 0]	AG	1	5.49333	32.6167	[0, 0, 1, 0]	AG	1	5.6	33.25	[0, 0, 1, 0]	AG	1	10	30.3167	[0, 0, 6, 0]	AG	1	4	30.0833	[0, 0, 3, 0]	AG	1
1	36286832	C	2	20.3333	31.7933	[0, 0, 0, 11]	CT	1	20.9433	32.7471	[0, 0, 0, 11]	CT	1	21.35	33.383	[0, 0, 0, 11]	CT	1	23.6667	32.6233	[0, 0, 0, 22]	CT	1	11	32.6	[0, 0, 0, 14]	CT	1
1	36305205	C	2	17.3333	32.09	[0, 0, 16, 0]	CG	1	17.8533	33.0527	[0, 0, 16, 0]	CG	1	18.2	33.6945	[0, 0, 16, 0]	CG	1	15.6667	33.6033	[0, 0, 11, 0]	CG	1	13.6667	33.5833	[0, 0, 19, 0]	CG	1
1	36307804	T	2	12.6667	31.67	[0, 0, 11, 0]	TG	1	13.0467	32.6201	[0, 0, 11, 0]	TG	1	13.3	33.2535	[0, 0, 11, 0]	TG	1	2.33333	32.5533	[0, 0, 1, 0]	TG	1	5	32.5233	[0, 0, 7, 0]	TG	1
1	36341880	C	2	7.66667	31.9867	[0, 0, 0, 4]	CT	1	7.89667	32.9463	[0, 0, 0, 4]	CT	1	8.05	33.586	[0, 0, 0, 4]	CT	1	6.66667	31.8333	[0, 0, 0, 1]	CT	1	13.6667	31.82	[0, 0, 0, 13]	CT	1
1	36462132	G	2	33.3333	32.3333	[29, 0, 0, 0]	GA	1	34.3333	33.3033	[29, 0, 0, 0]	GA	1	35	33.95	[29, 0, 0, 0]	GA	1	32.3333	33.2367	[31, 0, 0, 0]	GA	1	22	32.75	[22, 0, 0, 0]	GA	1
1	37455649	T	2	2.33333	33.1333	[0, 1, 0, 0]	TC	1	2.40333	34.1273	[0, 1, 0, 0]	TC	1	2.45	34.79	[0, 1, 0, 0]	TC	1	3.33333	33.3567	[0, 2, 0, 0]	TC	1	1	33.6667	[0, 1, 0, 0]	TC	1
1	37493849	T	2	12.6667	31.99	[0, 9, 0, 0]	TC	1	13.0467	32.9497	[0, 9, 0, 0]	TC	1	13.3	33.5895	[0, 9, 0, 0]	TC	1	4	33.6667	[0, 3, 0, 0]	TC	1	5.33333	32.5467	[0, 5, 0, 0]	TC	1
1	37493869	C	2	13.3333	31.5533	[0, 0, 9, 0]	CG	1	13.7333	32.4999	[0, 0, 9, 0]	CG	1	14	33.131	[0, 0, 9, 0]	CG	1	3.66667	32.5267	[0, 0, 3, 0]	CG	1	6	32.6333	[0, 0, 7, 0]	CG	1
1	37873123	A	2	8	31.5967	[0, 0, 6, 0]	AG	1	8.24	32.5446	[0, 0, 6, 0]	AG	1	8.4	33.1765	[0, 0, 6, 0]	AG	1	5	33.0167	[0, 0, 4, 0]	AG	1	3.33333	32.11	[0, 0, 1, 0]	AG	1
1	40067594	T	2	34.6667	31.5233	[0, 0, 22, 0]	TG	1	35.7067	32.469	[0, 0, 22, 0]	TG	1	36.4	33.0995	[0, 0, 22, 0]	TG	1	62	32.0167	[0, 0, 57, 0]	TG	1	77	31.5767	[0, 0, 76, 0]	TG	1
1	40067643	T	2	18.6667	32.0367	[0, 0, 9, 0]	TG	1	19.2267	32.9978	[0, 0, 9, 0]	TG	1	19.6	33.6385	[0, 0, 9, 0]	TG	1	9	32.7033	[0, 0, 6, 0]	TG	1	7.66667	32.6667	[0, 0, 12, 0]	TG	1
1	40067648	T	2	21	32.73	[0, 0, 9, 0]	TG	1	21.63	33.7119	[0, 0, 9, 0]	TG	1	22.05	34.3665	[0, 0, 9, 0]	TG	1	9.66667	33.9667	[0, 0, 6, 0]	TG	1	11	32.74	[0, 0, 16, 0]	TG	1
1	40067654	T	2	20.6667	32.1	[0, 0, 10, 0]	TG	1	21.2867	33.063	[0, 0, 10, 0]	TG	1	21.7	33.705	[0, 0, 10, 0]	TG	1	11.6667	33.39	[0, 0, 8, 0]	TG	1	10	33.1433	[0, 0, 14, 0]	TG	1
1	40067675	T	2	26	32.09	[0, 0, 13, 0]	TG	1	26.78	33.0527	[0, 0, 13, 0]	TG	1	27.3	33.6945	[0, 0, 13, 0]	TG	1	27.3333	33.5467	[0, 0, 29, 0]	TG	1	27.6667	32.3767	[0, 0, 33, 0]	TG	1
1	40073556	G	2	9.66667	32.13	[0, 9, 0, 0]	GC	1	9.95667	33.0939	[0, 9, 0, 0]	GC	1	10.15	33.7365	[0, 9, 0, 0]	GC	1	3.66667	33.6333	[0, 2, 0, 0]	GC	1	1.66667	31	[0, 1, 0, 0]	GC	1
1	40073776	A	2	10	32.6467	[0, 5, 0, 0]	AC	1	10.3	33.6261	[0, 5, 0, 0]	AC	1	10.5	34.279	[0, 5, 0, 0]	AC	1	7.33333	34.4167	[0, 5, 0, 0]	AC	1	3.66667	33.98	[0, 3, 0, 0]	AC	1
1	40738897	C	2	11.6667	31.5167	[0, 0, 0, 9]	CT	1	12.0167	32.4622	[0, 0, 0, 9]	CT	1	12.25	33.0925	[0, 0, 0, 9]	CT	1	11	32.03	[0, 0, 0, 5]	CT	1	8	32.1133	[0, 0, 0, 3]	CT	1
1	42414845	T	2	3.33333	31.9667	[0, 3, 0, 0]	TC	1	3.43333	32.9257	[0, 3, 0, 0]	TC	1	3.5	33.565	[0, 3, 0, 0]	TC	1	3.66667	32.3	[0, 5, 0, 0]	TC	1	7	32.5333	[0, 10, 0, 0]	TC	1
1	42943295	G	2	84.6667	31.9233	[64, 0, 0, 0]	GA	1	87.2067	32.881	[64, 0, 0, 0]	GA	1	88.9	33.5195	[64, 0, 0, 0]	GA	1	127	33.0667	[99, 0, 0, 0]	GA	1	75.3333	32.3167	[70, 0, 0, 0]	GA	1
1	44651313	C	2	12.6667	31.7	[0, 0, 0, 9]	CT	1	13.0467	32.651	[0, 0, 0, 9]	CT	1	13.3	33.285	[0, 0, 0, 9]	CT	1	6.66667	32.9667	[0, 0, 0, 3]	CT	1	6	32.4033	[0, 0, 0, 5]	CT	1
1	44739926	T	2	5.33333	32.9867	[0, 7, 0, 0]	TC	1	5.49333	33.9763	[0, 7, 0, 0]	TC	1	5.6	34.636	[0, 7, 0, 0]	TC	1	2.66667	32.6667	[0, 3, 0, 0]	TC	1	2	31.5	[0, 2, 0, 0]	TC	1
1	44759326	A	2	31.6667	32.07	[0, 27, 0, 0]	AC	1	32.6167	33.0321	[0, 27, 0, 0]	AC	1	33.25	33.6735	[0, 27, 0, 0]	AC	1	7.33333	32.86	[0, 6, 0, 0]	AC	1	4.33333	33.14	[0, 4, 0, 0]	AC	1
1	44760412	G	2	16	31.98	[11, 0, 0, 0]	GA	1	16.48	32.9394	[11, 0, 0, 0]	GA	1	16.8	33.579	[11, 0, 0, 0]	GA	1	5	33.91	[11, 0, 0, 0]	GA	1	3	32.7767	[3, 0, 0, 0]	GA	1
1	45629600	T	2	10	32.0433	[0, 7, 0, 0]	TC	1	10.3	33.0046	[0, 7, 0, 0]	TC	1	10.5	33.6455	[0, 7, 0, 0]	TC	1	2	32.7767	[0, 1, 0, 0]	TC	1	2.66667	32.86	[0, 1, 0, 0]	TC	1
1	45660208	T	2	22	32.3433	[0, 13, 0, 0]	TC	1	22.66	33.3136	[0, 13, 0, 0]	TC	1	23.1	33.9605	[0, 13, 0, 0]	TC	1	13	32.7067	[0, 12, 0, 0]	TC	1	12.6667	32.67	[0, 9, 0, 0]	TC	1
1	46194623	T	2	42	32.17	[0, 35, 0, 0]	TC	1	43.26	33.1351	[0, 35, 0, 0]	TC	1	44.1	33.7785	[0, 35, 0, 0]	TC	1	14	33.4733	[0, 18, 0, 0]	TC	1	18.3333	32.5233	[0, 15, 0, 0]	TC	1
1	46635343	C	2	9	31.67	[5, 0, 0, 0]	CA	1	9.27	32.6201	[5, 0, 0, 0]	CA	1	9.45	33.2535	[5, 0, 0, 0]	CA	1	4	32.1833	[4, 0, 0, 0]	CA	1	2.66667	32	[2, 0, 0, 0]	CA	1
1	51825312	T	2	25.6667	31.9667	[0, 0, 27, 0]	TG	1	26.4367	32.9257	[0, 0, 27, 0]	TG	1	26.95	33.565	[0, 0, 27, 0]	TG	1	4.33333	33.49	[0, 0, 2, 0]	TG	1	4.66667	32.4467	[0, 0, 5, 0]	TG	1
1	52772270	T	2	18.6667	32.25	[0, 8, 0, 0]	TC	1	19.2267	33.2175	[0, 8, 0, 0]	TC	1	19.6	33.8625	[0, 8, 0, 0]	TC	1	6.66667	33.29	[0, 4, 0, 0]	TC	1	11.3333	32.4833	[0, 8, 0, 0]	TC	1
1	52772288	T	2	19.3333	32.33	[0, 10, 0, 0]	TC	1	19.9133	33.2999	[0, 10, 0, 0]	TC	1	20.3	33.9465	[0, 10, 0, 0]	TC	1	7.66667	32.9267	[0, 4, 0, 0]	TC	1	10.3333	32.3667	[0, 6, 0, 0]	TC	1
1	52772299	C	2	21.6667	32.67	[0, 0, 0, 14]	CT	1	22.3167	33.6501	[0, 0, 0, 14]	CT	1	22.75	34.3035	[0, 0, 0, 14]	CT	1	7	34.2933	[0, 0, 0, 4]	CT	1	13.3333	33.4133	[0, 0, 0, 8]	CT	1
1	52772309	T	2	18.6667	32.4333	[0, 12, 0, 0]	TC	1	19.2267	33.4063	[0, 12, 0, 0]	TC	1	19.6	34.055	[0, 12, 0, 0]	TC	1	6.66667	33.76	[0, 5, 0, 0]	TC	1	12.3333	32.52	[0, 8, 0, 0]	TC	1
1	52772481	T	2	32.6667	32.57	[29, 0, 0, 0]	TA	1	33.6467	33.5471	[29, 0, 0, 0]	TA	1	34.3	34.1985	[29, 0, 0, 0]	TA	1	36.3333	33.7833	[28, 0, 0, 0]	TA	1	17	33.16	[9, 0, 0, 0]	TA	1
1	52772489	C	2	4.33333	30.64	[0, 0, 2, 0]	CG	1	4.46333	31.5592	[0, 0, 2, 0]	CG	1	4.55	32.172	[0, 0, 2, 0]	CG	1	15	30.63	[0, 0, 12, 0]	CG	1	6.33333	31.1833	[0, 0, 5, 0]	CG	1
1	54216247	G	2	23.3333	32.08	[0, 13, 0, 0]	GC	1	24.0333	33.0424	[0, 13, 0, 0]	GC	1	24.5	33.684	[0, 13, 0, 0]	GC	1	9	33.1133	[0, 6, 0, 0]	GC	1	11	33.0733	[0, 9, 0, 0]	GC	1
1	54850409	A	2	65.3333	31.9167	[0, 52, 0, 0]	AC	1	67.2933	32.8742	[0, 52, 0, 0]	AC	1	68.6	33.5125	[0, 52, 0, 0]	AC	1	22	33.1533	[0, 26, 0, 0]	AC	1	15	32.32	[0, 7, 0, 0]	AC	1
1	58630909	T	2	17.3333	31.2267	[0, 7, 0, 0]	TC	1	17.8533	32.1635	[0, 7, 0, 0]	TC	1	18.2	32.788	[0, 7, 0, 0]	TC	1	5	32.5667	[0, 4, 0, 0]	TC	1	5.33333	31.82	[0, 5, 0, 0]	TC	1
1	58630980	C	2	33.3333	31.61	[19, 0, 0, 0]	CA	1	34.3333	32.5583	[19, 0, 0, 0]	CA	1	35	33.1905	[19, 0, 0, 0]	CA	1	8	32.55	[5, 0, 0, 0]	CA	1	12	32.3367	[15, 0, 0, 0]	CA	1
1	58631017	A	2	33.3333	31.64	[0, 0, 19, 0]	AG	1	34.3333	32.5892	[0, 0, 19, 0]	AG	1	35	33.222	[0, 0, 19, 0]	AG	1	8.33333	33.3	[0, 0, 6, 0]	AG	1	14.3333	32.2233	[0, 0, 13, 0]	AG	1
1	58783141	G	2	21.6667	31.99	[0, 14, 0, 0]	GC	1	22.3167	32.9497	[0, 14, 0, 0]	GC	1	22.75	33.5895	[0, 14, 0, 0]	GC	1	24.3333	32.9433	[0, 17, 0, 0]	GC	1	55.3333	32.2967	[0, 57, 0, 1]	GC GT	1
1	58783359	T	2	30.6667	32.3233	[0, 0, 27, 0]	TG	1	31.5867	33.293	[0, 0, 27, 0]	TG	1	32.2	33.9395	[0, 0, 27, 0]	TG	1	14	34.16	[0, 0, 10, 0]	TG	1	28.6667	33.23	[0, 0, 35, 0]	TG	1
1	58783675	G	2	39.6667	31.9833	[0, 46, 0, 0]	GC	1	40.8567	32.9428	[0, 46, 0, 0]	GC	1	41.65	33.5825	[0, 46, 0, 0]	GC	1	13.3333	32.81	[0, 12, 0, 0]	GC	1	17.3333	32.42	[0, 13, 0, 0]	GC	1
1	61682693	A	2	3	30.8433	[0, 0, 1, 0]	AG	1	3.09	31.7686	[0, 0, 1, 0]	AG	1	3.15	32.3855	[0, 0, 1, 0]	AG	1	4.33333	33.1767	[0, 0, 5, 0]	AG	1	3	33.29	[0, 0, 1, 0]	AG	1
1	63631761	C	2	42	31.45	[0, 0, 0, 31]	CT	1	43.26	32.3935	[0, 0, 0, 31]	CT	1	44.1	33.0225	[0, 0, 0, 31]	CT	1	9	32.9233	[0, 0, 0, 6]	CT	1	9.33333	31.96	[0, 0, 0, 16]	CT	1
1	64647885	T	2	1.66667	31.5	[0, 2, 0, 0]	TC	1	1.71667	32.445	[0, 2, 0, 0]	TC	1	1.75	33.075	[0, 2, 0, 0]	TC	1	1.66667	33	[0, 1, 0, 0]	TC	1	2.66667	33.5	[0, 3, 0, 0]	TC	1
1	65433289	G	2	31	31.54	[27, 0, 0, 0]	GA	1	31.93	32.4862	[27, 0, 0, 0]	GA	1	32.55	33.117	[27, 0, 0, 0]	GA	1	27.3333	32.8567	[16, 0, 0, 0]	GA	1	18.6667	31.9267	[14, 0, 0, 0]	GA	1
1	68159195	C	2	9.66667	31.1067	[0, 0, 0, 8]	CT	1	9.95667	32.0399	[0, 0, 0, 8]	CT	1	10.15	32.662	[0, 0, 0, 8]	CT	1	4	32.2233	[0, 0, 0, 4]	CT	1	4	32.1133	[0, 0, 0, 6]	CT	1
1	76699855	C	2	2.66667	31.0533	[0, 0, 3, 0]	CG	1	2.74667	31.9849	[0, 0, 3, 0]	CG	1	2.8	32.606	[0, 0, 3, 0]	CG	1	4	32.3333	[0, 0, 5, 0]	CG	1	4.33333	33.2	[0, 0, 4, 0]	CG	1
1	76699864	G	2	5.33333	31.51	[7, 0, 0, 0]	GA	1	5.49333	32.4553	[7, 0, 0, 0]	GA	1	5.6	33.0855	[7, 0, 0, 0]	GA	1	13	33.3433	[12, 0, 0, 0]	GA	1	8.33333	32.6967	[5, 0, 0, 0]	GA	1
1	76699867	C	2	5.33333	32.25	[0, 0, 6, 0]	CG	1	5.49333	33.2175	[0, 0, 6, 0]	CG	1	5.6	33.8625	[0, 0, 6, 0]	CG	1	12.6667	33.41	[0, 0, 11, 0]	CG	1	8.66667	33.2967	[0, 0, 5, 0]	CG	1
1	76699915	A	2	16.6667	31.98	[0, 0, 12, 0]	AG	1	17.1667	32.9394	[0, 0, 12, 0]	AG	1	17.5	33.579	[0, 0, 12, 0]	AG	1	33.3333	33.15	[0, 0, 33, 0]	AG	1	18.3333	32.2133	[0, 0, 19, 0]	AG	1
1	76700349	C	2	30.3333	31.4433	[0, 0, 21, 0]	CG	1	31.2433	32.3866	[0, 0, 21, 0]	CG	1	31.85	33.0155	[0, 0, 21, 0]	CG	1	45	32.1133	[0, 0, 40, 0]	CG	1	65.3333	31.8933	[0, 0, 49, 0]	CG	1
1	76700367	T	2	35.6667	31.5833	[0, 0, 25, 0]	TG	1	36.7367	32.5308	[0, 0, 25, 0]	TG	1	37.45	33.1625	[0, 0, 25, 0]	TG	1	53	32.4067	[0, 0, 50, 0]	TG	1	73.6667	31.8933	[0, 0, 67, 0]	TG	1
1	76700465	G	2	16	31.79	[10, 0, 0, 0]	GA	1	16.48	32.7437	[10, 0, 0, 0]	GA	1	16.8	33.3795	[10, 0, 0, 0]	GA	1	9.66667	32.8333	[10, 0, 0, 0]	GA	1	9.66667	31.7	[9, 0, 0, 0]	GA	1
1	76700466	C	2	13.6667	31.7667	[0, 0, 0, 10]	CT	1	14.0767	32.7197	[0, 0, 0, 10]	CT	1	14.35	33.355	[0, 0, 0, 10]	CT	1	10	32.6767	[0, 0, 0, 9]	CT	1	9	31.4967	[0, 0, 0, 10]	CT	1
1	77129103	A	2	3.66667	32.6	[0, 0, 2, 0]	AG	1	3.77667	33.578	[0, 0, 2, 0]	AG	1	3.85	34.23	[0, 0, 2, 0]	AG	1	5.33333	33.75	[0, 0, 5, 0]	AG	1	3.66667	32.35	[0, 0, 4, 0]	AG	1
1	77129405	A	2	16	31.4033	[0, 0, 9, 0]	AG	1	16.48	32.3454	[0, 0, 9, 0]	AG	1	16.8	32.9735	[0, 0, 9, 0]	AG	1	3.33333	32.61	[0, 0, 5, 0]	AG	1	2.33333	31.5833	[0, 0, 2, 0]	AG	1
1	85319972	T	2	25	31.6667	[0, 20, 0, 0]	TC	1	25.75	32.6167	[0, 20, 0, 0]	TC	1	26.25	33.25	[0, 20, 0, 0]	TC	1	4	33.4233	[0, 4, 0, 0]	TC	1	4.66667	32.6667	[0, 6, 0, 0]	TC	1
1	85320068	T	2	62.6667	31.6633	[0, 55, 0, 0]	TC	1	64.5467	32.6132	[0, 55, 0, 0]	TC	1	65.8	33.2465	[0, 55, 0, 0]	TC	1	3.33333	32.3867	[0, 1, 0, 0]	TC	1	3.33333	32.25	[0, 3, 0, 0]	TC	1
1	85320616	T	2	21.6667	32.0367	[14, 0, 0, 0]	TA	1	22.3167	32.9978	[14, 0, 0, 0]	TA	1	22.75	33.6385	[14, 0, 0, 0]	TA	1	1.66667	31.6667	[1, 0, 0, 0]	TA	1	3.33333	31.47	[3, 0, 0, 0]	TA	1
1	85321435	G	2	15.3333	31.4233	[0, 8, 0, 0]	GC	1	15.7933	32.366	[0, 8, 0, 0]	GC	1	16.1	32.9945	[0, 8, 0, 0]	GC	1	8.33333	32.1567	[0, 11, 0, 0]	GC	1	16.6667	32.47	[0, 14, 0, 0]	GC	1
1	87104715	G	2	3.66667	32.1333	[5, 0, 0, 0]	GA	1	3.77667	33.0973	[5, 0, 0, 0]	GA	1	3.85	33.74	[5, 0, 0, 0]	GA	1	2	33.89	[2, 0, 0, 0]	GA	1	4.33333	32.8733	[4, 0, 0, 0]	GA	1
1	88857299	G	2	19	31.5367	[22, 0, 0, 0]	GA	1	19.57	32.4828	[22, 0, 0, 0]	GA	1	19.95	33.1135	[22, 0, 0, 0]	GA	1	7	33.0967	[7, 0, 0, 0]	GA	1	8.66667	32.09	[8, 0, 0, 0]	GA	1
1	89104465	A	2	8.33333	31.7033	[0, 0, 8, 0]	AG	1	8.58333	32.6544	[0, 0, 8, 0]	AG	1	8.75	33.2885	[0, 0, 8, 0]	AG	1	2.66667	32.1667	[0, 0, 2, 0]	AG	1	3.33333	33.4467	[0, 0, 4, 0]	AG	1
1	90020853	T	2	7.66667	31.4467	[0, 0, 4, 0]	TG	1	7.89667	32.3901	[0, 0, 4, 0]	TG	1	8.05	33.019	[0, 0, 4, 0]	TG	1	4.33333	32.0967	[0, 0, 7, 0]	TG	1	3.33333	31.4167	[0, 0, 2, 0]	TG	1
1	93875711	A	2	4.66667	31.1333	[0, 0, 5, 0]	AG	1	4.80667	32.0673	[0, 0, 5, 0]	AG	1	4.9	32.69	[0, 0, 5, 0]	AG	1	3.33333	33.19	[0, 0, 5, 0]	AG	1	2.33333	32	[0, 0, 3, 0]	AG	1
1	93877008	C	2	14.3333	31.9867	[8, 0, 0, 0]	CA	1	14.7633	32.9463	[8, 0, 0, 0]	CA	1	15.05	33.586	[8, 0, 0, 0]	CA	1	2.66667	33.0833	[1, 0, 0, 0]	CA	1	3.66667	31.88	[2, 0, 0, 0]	CA	1
1	93877677	T	2	236	31.7067	[0, 199, 0, 0]	TC	1	243.08	32.6579	[0, 199, 0, 0]	TC	1	247.8	33.292	[0, 199, 0, 0]	TC	1	15.3333	33.0133	[0, 13, 0, 0]	TC	1	29	32.4767	[0, 19, 0, 0]	TC	1
1	93879160	C	2	11.6667	31.9933	[0, 0, 0, 10]	CT	1	12.0167	32.9531	[0, 0, 0, 10]	CT	1	12.25	33.593	[0, 0, 0, 10]	CT	1	1.33333	32.3333	[0, 0, 0, 1]	CT	1	3.33333	32.49	[0, 0, 0, 5]	CT	1
1	94529855	C	2	15.3333	31.99	[12, 0, 0, 0]	CA	1	15.7933	32.9497	[12, 0, 0, 0]	CA	1	16.1	33.5895	[12, 0, 0, 0]	CA	1	10.6667	32.8833	[4, 0, 0, 0]	CA	1	13.3333	32.96	[13, 0, 0, 0]	CA	1
1	94529935	C	2	30.6667	31.85	[0, 0, 0, 26]	CT	1	31.5867	32.8055	[0, 0, 0, 26]	CT	1	32.2	33.4425	[0, 0, 0, 26]	CT	1	21.3333	33.1867	[0, 0, 0, 14]	CT	1	36.3333	32.9	[0, 0, 0, 33]	CT	1
1	94530263	C	2	63.3333	31.5467	[0, 0, 0, 42]	CT	1	65.2333	32.4931	[0, 0, 0, 42]	CT	1	66.5	33.124	[0, 0, 0, 42]	CT	1	16.6667	31.89	[0, 0, 0, 13]	CT	1	29.3333	32.0533	[0, 0, 0, 32]	CT	1
1	94928796	T	2	14.3333	31.8333	[18, 0, 0, 0]	TA	1	14.7633	32.7883	[18, 0, 0, 0]	TA	1	15.05	33.425	[18, 0, 0, 0]	TA	1	3.33333	33.3067	[4, 0, 0, 0]	TA	1	1.66667	31.5	[2, 0, 0, 0]	TA	1
1	97515839	T	2	10	31.6433	[0, 6, 0, 0]	TC	1	10.3	32.5926	[0, 6, 0, 0]	TC	1	10.5	33.2255	[0, 6, 0, 0]	TC	1	3	32.7767	[0, 3, 0, 0]	TC	1	4	33.4233	[0, 5, 0, 0]	TC	1
1	100213925	C	2	4	32.1033	[0, 0, 2, 0]	CG	1	4.12	33.0664	[0, 0, 2, 0]	CG	1	4.2	33.7085	[0, 0, 2, 0]	CG	1	1.33333	33.3333	[0, 0, 2, 0]	CG	1	2.66667	32.6667	[0, 0, 3, 0]	CG	1
1	101786614	C	2	32.6667	31.5233	[31, 0, 0, 0]	CA	1	33.6467	32.469	[31, 0, 0, 0]	CA	1	34.3	33.0995	[31, 0, 0, 0]	CA	1	10.6667	32.7033	[6, 0, 0, 0]	CA	1	5	31.9333	[5, 0, 0, 0]	CA	1
1	108992271	A	2	7.66667	32.0533	[0, 0, 4, 0]	AG	1	7.89667	33.0149	[0, 0, 4, 0]	AG	1	8.05	33.656	[0, 0, 4, 0]	AG	1	7.33333	33.4167	[0, 0, 7, 0]	AG	1	5.66667	33.0933	[0, 0, 3, 0]	AG	1
1	108992318	G	2	9.33333	31.1867	[3, 0, 0, 0]	GA	1	9.61333	32.1223	[3, 0, 0, 0]	GA	1	9.8	32.746	[3, 0, 0, 0]	GA	1	5.33333	32.61	[4, 0, 0, 0]	GA	1	3.33333	31.1667	[3, 0, 0, 0]	GA	1
1	109274570	A	2	7.66667	32.38	[0, 0, 4, 0]	AG	1	7.89667	33.3514	[0, 0, 4, 0]	AG	1	8.05	33.999	[0, 0, 4, 0]	AG	1	6.66667	33.4567	[0, 0, 4, 0]	AG	1	9.33333	31.7267	[0, 0, 7, 0]	AG	1
1	109631153	G	2	8	32.62	[0, 0, 0, 1]	GT	1	8.24	33.5986	[0, 0, 0, 1]	GT	1	8.4	34.251	[0, 0, 0, 1]	GT	1	5.66667	32.3967	[0, 0, 0, 7]	GT	1	5.33333	32.3233	[0, 0, 0, 3]	GT	1
1	109631583	C	2	14	31.9167	[0, 0, 0, 18]	CT	1	14.42	32.8742	[0, 0, 0, 18]	CT	1	14.7	33.5125	[0, 0, 0, 18]	CT	1	11.3333	32.6133	[0, 0, 0, 10]	CT	1	6.66667	32.0367	[0, 0, 0, 3]	CT	1
1	109924087	T	2	6.33333	32.62	[0, 3, 0, 0]	TC	1	6.52333	33.5986	[0, 3, 0, 0]	TC	1	6.65	34.251	[0, 3, 0, 0]	TC	1	4.66667	33.59	[0, 3, 0, 0]	TC	1	1.66667	34	[0, 3, 0, 0]	TC	1
1	109930106	A	2	9	31.2933	[0, 0, 7, 0]	AG	1	9.27	32.2321	[0, 0, 7, 0]	AG	1	9.45	32.858	[0, 0, 7, 0]	AG	1	4	33.0867	[0, 0, 3, 0]	AG	1	3.33333	31.39	[0, 0, 3, 0]	AG	1
1	112913924	A	2	7.33333	30.7933	[0, 0, 0, 6]	AT	1	7.55333	31.7171	[0, 0, 0, 6]	AT	1	7.7	32.333	[0, 0, 0, 6]	AT	1	2	30	[0, 0, 0, 1]	AT	1	3	30.6667	[0, 0, 0, 2]	AT	1
1	113450159	G	2	3	32.5833	[0, 0, 0, 4]	GT	1	3.09	33.5608	[0, 0, 0, 4]	GT	1	3.15	34.2125	[0, 0, 0, 4]	GT	1	1.66667	33.3333	[0, 0, 0, 1]	GT	1	2.33333	32.25	[0, 0, 0, 4]	GT	1
1	116945088	A	2	8.66667	32.0167	[0, 0, 6, 0]	AG	1	8.92667	32.9772	[0, 0, 6, 0]	AG	1	9.1	33.6175	[0, 0, 6, 0]	AG	1	3	32.0833	[0, 0, 2, 0]	AG	1	4.33333	33.6667	[0, 0, 3, 0]	AG	1
1	116945089	T	2	10	32.62	[8, 0, 0, 0]	TA	1	10.3	33.5986	[8, 0, 0, 0]	TA	1	10.5	34.251	[8, 0, 0, 0]	TA	1	3.33333	32	[1, 0, 0, 0]	TA	1	4.66667	33.97	[3, 0, 0, 0]	TA	1
1	116986836	G	2	18.6667	31.81	[14, 0, 0, 0]	GA	1	19.2267	32.7643	[14, 0, 0, 0]	GA	1	19.6	33.4005	[14, 0, 0, 0]	GA	1	19	32.6567	[18, 0, 0, 0]	GA	1	15.3333	33.07	[19, 0, 0, 0]	GA	1
1	116987885	C	2	16.6667	32.8967	[0, 0, 0, 10]	CT	1	17.1667	33.8836	[0, 0, 0, 10]	CT	1	17.5	34.5415	[0, 0, 0, 10]	CT	1	4.66667	34.1133	[0, 0, 0, 2]	CT	1	3.66667	31.6933	[0, 0, 0, 1]	CT	1
1	116987889	C	2	18.6667	31.6033	[0, 0, 0, 10]	CT	1	19.2267	32.5514	[0, 0, 0, 10]	CT	1	19.6	33.1835	[0, 0, 0, 10]	CT	1	4.66667	32.3867	[0, 0, 0, 2]	CT	1	4.66667	31.5	[0, 0, 0, 2]	CT	1
1	116987999	A	2	58.6667	32.7	[0, 0, 62, 0]	AG	1	60.4267	33.681	[0, 0, 62, 0]	AG	1	61.6	34.335	[0, 0, 62, 0]	AG	1	9.66667	33.8567	[0, 0, 10, 0]	AG	1	8	34.1533	[0, 0, 4, 0]	AG	1
1	116988998	G	2	10	32.89	[11, 0, 0, 0]	GA	1	10.3	33.8767	[11, 0, 0, 0]	GA	1	10.5	34.5345	[11, 0, 0, 0]	GA	1	12	33.5067	[14, 0, 0, 0]	GA	1	7.66667	33.3333	[3, 0, 0, 0]	GA	1
1	116989191	T	2	3	30.6433	[0, 3, 0, 0]	TC	1	3.09	31.5626	[0, 3, 0, 0]	TC	1	3.15	32.1755	[0, 3, 0, 0]	TC	1	6.66667	32.21	[0, 4, 0, 0]	TC	1	2.33333	31.89	[0, 2, 0, 0]	TC	1
1	116989289	A	2	7	31.6867	[0, 0, 4, 0]	AG	1	7.21	32.6373	[0, 0, 4, 0]	AG	1	7.35	33.271	[0, 0, 4, 0]	AG	1	17.3333	32.12	[0, 0, 10, 0]	AG	1	8.66667	32.3333	[0, 0, 10, 0]	AG	1
1	116989669	A	2	5.66667	31.38	[0, 0, 6, 0]	AG	1	5.83667	32.3214	[0, 0, 6, 0]	AG	1	5.95	32.949	[0, 0, 6, 0]	AG	1	4	31.3	[0, 0, 5, 0]	AG	1	2.33333	31.3333	[0, 0, 1, 0]	AG	1
1	119742923	G	2	17	31.6767	[18, 0, 0, 0]	GA	1	17.51	32.627	[18, 0, 0, 0]	GA	1	17.85	33.2605	[18, 0, 0, 0]	GA	1	33	32.49	[31, 0, 0, 0]	GA	1	26	31.9167	[28, 0, 0, 0]	GA	1
1	147178495	C	2	12	31.8067	[0, 0, 0, 9]	CT	1	12.36	32.7609	[0, 0, 0, 9]	CT	1	12.6	33.397	[0, 0, 0, 9]	CT	1	3.33333	32.85	[0, 0, 0, 1]	CT	1	2.66667	32.5	[0, 0, 0, 2]	CT	1
1	147203703	T	2	14	31.8367	[0, 9, 0, 0]	TC	1	14.42	32.7918	[0, 9, 0, 0]	TC	1	14.7	33.4285	[0, 9, 0, 0]	TC	1	5	32.9267	[0, 3, 0, 0]	TC	1	3.33333	32.5	[0, 2, 0, 0]	TC	1
1	147203800	C	2	19.6667	32.23	[0, 0, 0, 18]	CT	1	20.2567	33.1969	[0, 0, 0, 18]	CT	1	20.65	33.8415	[0, 0, 0, 18]	CT	1	7	33.11	[0, 0, 0, 3]	CT	1	7.33333	32.6233	[0, 0, 0, 8]	CT	1
1	148146688	T	2	3	31.4433	[0, 3, 0, 0]	TC	1	3.09	32.3866	[0, 3, 0, 0]	TC	1	3.15	33.0155	[0, 3, 0, 0]	TC	1	5	31.7733	[0, 4, 0, 0]	TC	1	5	32.2767	[0, 8, 0, 0]	TC	1
1	150553568	G	2	9.33333	31.7467	[0, 9, 0, 0]	GC	1	9.61333	32.6991	[0, 9, 0, 0]	GC	1	9.8	33.334	[0, 9, 0, 0]	GC	1	8.33333	32.6467	[0, 9, 0, 0]	GC	1	3	31.8333	[0, 2, 0, 0]	GC	1
1	150558532	T	2	13	31.99	[0, 8, 0, 0]	TC	1	13.39	32.9497	[0, 8, 0, 0]	TC	1	13.65	33.5895	[0, 8, 0, 0]	TC	1	7.66667	32.65	[0, 4, 0, 0]	TC	1	7.33333	32.1167	[0, 5, 0, 0]	TC	1
1	150558574	G	2	8	31.16	[5, 0, 0, 0]	GA	1	8.24	32.0948	[5, 0, 0, 0]	GA	1	8.4	32.718	[5, 0, 0, 0]	GA	1	3.33333	32.8567	[1, 0, 0, 0]	GA	1	5.33333	31.8633	[7, 0, 0, 0]	GA	1
1	150799227	T	2	23	32.4467	[0, 25, 0, 0]	TC	1	23.69	33.4201	[0, 25, 0, 0]	TC	1	24.15	34.069	[0, 25, 0, 0]	TC	1	9	32.8433	[0, 9, 0, 0]	TC	1	2.66667	33.3333	[0, 3, 0, 0]	TC	1
1	150966140	G	2	144	32.24	[127, 0, 0, 0]	GA	1	148.32	33.2072	[127, 0, 0, 0]	GA	1	151.2	33.852	[127, 0, 0, 0]	GA	1	57.3333	33.05	[63, 0, 0, 0]	GA	1	57.6667	33.2967	[45, 0, 0, 0]	GA	1
1	151002632	T	2	2.66667	30.75	[0, 1, 0, 0]	TC	1	2.74667	31.6725	[0, 1, 0, 0]	TC	1	2.8	32.2875	[0, 1, 0, 0]	TC	1	4	32.5667	[0, 5, 0, 0]	TC	1	4.66667	32.3333	[0, 2, 0, 0]	TC	1
1	151034063	C	2	2.33333	30.6667	[1, 0, 0, 0]	CA	1	2.40333	31.5867	[1, 0, 0, 0]	CA	1	2.45	32.2	[1, 0, 0, 0]	CA	1	2	34.3333	[1, 0, 0, 0]	CA	1	1.33333	31.6667	[1, 0, 0, 0]	CA	1
1	151055758	G	2	15.3333	32.06	[0, 0, 0, 10]	GT	1	15.7933	33.0218	[0, 0, 0, 10]	GT	1	16.1	33.663	[0, 0, 0, 10]	GT	1	7.66667	33.07	[0, 0, 0, 6]	GT	1	11.3333	32.7533	[0, 0, 0, 10]	GT	1
1	151135661	T	2	4	31.2667	[0, 0, 4, 0]	TG	1	4.12	32.2047	[0, 0, 4, 0]	TG	1	4.2	32.83	[0, 0, 4, 0]	TG	1	1.66667	33.11	[0, 0, 1, 0]	TG	1	2	31.8333	[0, 0, 2, 0]	TG	1
1	151248120	T	2	12.3333	31.4967	[0, 11, 0, 0]	TC	1	12.7033	32.4416	[0, 11, 0, 0]	TC	1	12.95	33.0715	[0, 11, 0, 0]	TC	1	11	32.9867	[0, 12, 0, 0]	TC	1	6.66667	32.2267	[0, 5, 0, 0]	TC	1
1	151266575	T	2	9.33333	31.01	[0, 2, 0, 0]	TC	1	9.61333	31.9403	[0, 2, 0, 0]	TC	1	9.8	32.5605	[0, 2, 0, 0]	TC	1	12	30.1233	[0, 7, 0, 0]	TC	1	11.3333	31.1333	[0, 13, 0, 0]	TC	1
1	151315696	G	2	8.66667	31.3633	[14, 0, 0, 0]	GA	1	8.92667	32.3042	[14, 0, 0, 0]	GA	1	9.1	32.9315	[14, 0, 0, 0]	GA	1	7.66667	32.93	[10, 0, 0, 0]	GA	1	5	32.72	[6, 0, 0, 0]	GA	1
1	151341298	A	2	8.33333	31.3867	[0, 0, 5, 0]	AG	1	8.58333	32.3283	[0, 0, 5, 0]	AG	1	8.75	32.956	[0, 0, 5, 0]	AG	1	6.66667	32.5833	[0, 0, 8, 0]	AG	1	4.33333	32.15	[0, 0, 4, 0]	AG	1
1	151583225	C	2	8.66667	31.8333	[0, 0, 0, 4]	CT	1	8.92667	32.7883	[0, 0, 0, 4]	CT	1	9.1	33.425	[0, 0, 0, 4]	CT	1	6	32.7133	[0, 0, 0, 5]	CT	1	2.33333	32.39	[0, 0, 0, 2]	CT	1
1	153665730	T	2	14.6667	31.5767	[0, 3, 0, 0]	TC	1	15.1067	32.524	[0, 3, 0, 0]	TC	1	15.4	33.1555	[0, 3, 0, 0]	TC	1	6.33333	32.7	[0, 7, 0, 0]	TC	1	6.66667	31.7833	[0, 3, 0, 0]	TC	1
1	153665731	A	2	14.3333	31.3967	[0, 0, 4, 0]	AG	1	14.7633	32.3386	[0, 0, 4, 0]	AG	1	15.05	32.9665	[0, 0, 4, 0]	AG	1	6	32.2833	[0, 0, 7, 0]	AG	1	5.66667	31.8867	[0, 0, 3, 0]	AG	1
1	154344677	C	2	17.3333	31.8833	[0, 0, 0, 17]	CT	1	17.8533	32.8398	[0, 0, 0, 17]	CT	1	18.2	33.4775	[0, 0, 0, 17]	CT	1	3	31.7767	[0, 0, 0, 3]	CT	1	4	31.3167	[0, 0, 0, 5]	CT	1
1	154936792	A	2	10	31.6933	[0, 0, 4, 0]	AG	1	10.3	32.6441	[0, 0, 4, 0]	AG	1	10.5	33.278	[0, 0, 4, 0]	AG	1	6	32.21	[0, 0, 7, 0]	AG	1	8	32.11	[0, 0, 9, 0]	AG	1
1	154944838	G	2	60	31.6867	[44, 0, 0, 0]	GA	1	61.8	32.6373	[44, 0, 0, 0]	GA	1	63	33.271	[44, 0, 0, 0]	GA	1	23.6667	33.0267	[30, 0, 0, 0]	GA	1	13	32.2767	[12, 0, 0, 0]	GA	1
1	155859569	C	2	3.66667	32.1933	[1, 0, 0, 0]	CA	1	3.77667	33.1591	[1, 0, 0, 0]	CA	1	3.85	33.803	[1, 0, 0, 0]	CA	1	3.66667	33.7933	[1, 0, 0, 0]	CA	1	3.66667	32.2333	[4, 0, 0, 0]	CA	1
1	155868074	G	2	25	31.6133	[0, 24, 0, 0]	GC	1	25.75	32.5617	[0, 24, 0, 0]	GC	1	26.25	33.194	[0, 24, 0, 0]	GC	1	9.66667	32.5067	[0, 6, 0, 0]	GC	1	7.66667	32.2767	[0, 7, 0, 0]	GC	1
1	155868476	T	2	13.6667	31.4233	[0, 8, 0, 0]	TC	1	14.0767	32.366	[0, 8, 0, 0]	TC	1	14.35	32.9945	[0, 8, 0, 0]	TC	1	3.33333	33.0333	[0, 1, 0, 0]	TC	1	4	32.31	[0, 3, 0, 0]	TC	1
1	156035640	C	2	10.6667	31.7533	[0, 0, 12, 0]	CG	1	10.9867	32.7059	[0, 0, 12, 0]	CG	1	11.2	33.341	[0, 0, 12, 0]	CG	1	6.33333	32.6333	[0, 0, 9, 0]	CG	1	3	31.61	[0, 0, 1, 0]	CG	1
1	156211216	C	2	5.66667	32.6033	[0, 0, 4, 0]	CG	1	5.83667	33.5814	[0, 0, 4, 0]	CG	1	5.95	34.2335	[0, 0, 4, 0]	CG	1	3.66667	33	[0, 0, 6, 0]	CG	1	6	32.0433	[0, 0, 5, 0]	CG	1
1	156211979	A	2	10.3333	31.4033	[0, 0, 7, 0]	AG	1	10.6433	32.3454	[0, 0, 7, 0]	AG	1	10.85	32.9735	[0, 0, 7, 0]	AG	1	1.66667	32.3333	[0, 0, 3, 0]	AG	1	1.33333	32.3333	[0, 0, 1, 0]	AG	1
1	156232382	A	2	55.3333	31.9267	[0, 0, 58, 0]	AG	1	56.9933	32.8845	[0, 0, 58, 0]	AG	1	58.1	33.523	[0, 0, 58, 0]	AG	1	24.3333	32.62	[0, 0, 25, 0]	AG	1	18.3333	32.3167	[0, 0, 18, 0]	AG	1
1	156249659	A	2	10.6667	32.1367	[0, 0, 6, 0]	AG	1	10.9867	33.1008	[0, 0, 6, 0]	AG	1	11.2	33.7435	[0, 0, 6, 0]	AG	1	4.66667	33.9167	[0, 0, 4, 0]	AG	1	3.33333	33.1933	[0, 0, 3, 0]	AG	1
1	156250265	T	2	7	31.7033	[0, 3, 0, 0]	TC	1	7.21	32.6544	[0, 3, 0, 0]	TC	1	7.35	33.2885	[0, 3, 0, 0]	TC	1	4.33333	33.3833	[0, 4, 0, 0]	TC	1	4	32.75	[0, 2, 0, 0]	TC	1
1	156530177	T	2	7	31.6767	[0, 5, 0, 0]	TC	1	7.21	32.627	[0, 5, 0, 0]	TC	1	7.35	33.2605	[0, 5, 0, 0]	TC	1	4.33333	33.29	[0, 2, 0, 0]	TC	1	3.33333	32.25	[0, 4, 0, 0]	TC	1
1	156548587	G	2	10.3333	31.62	[8, 0, 0, 0]	GA	1	10.6433	32.5686	[8, 0, 0, 0]	GA	1	10.85	33.201	[8, 0, 0, 0]	GA	1	5.33333	32.8533	[4, 0, 0, 0]	GA	1	2.66667	32.0833	[1, 0, 0, 0]	GA	1
1	156556652	T	2	2.66667	31.5833	[0, 1, 0, 0]	TC	1	2.74667	32.5308	[0, 1, 0, 0]	TC	1	2.8	33.1625	[0, 1, 0, 0]	TC	1	3.66667	31.5567	[0, 4, 0, 0]	TC	1	2.33333	31.8333	[0, 1, 0, 0]	TC	1
1	156591859	G	2	8.33333	30.6033	[0, 7, 0, 0]	GC	1	8.58333	31.5214	[0, 7, 0, 0]	GC	1	8.75	32.1335	[0, 7, 0, 0]	GC	1	8	30.4367	[0, 10, 0, 0]	GC	1	23	30.4767	[0, 33, 0, 0]	GC	1
1	156593934	A	2	244	32.2033	[0, 171, 0, 0]	AC	1	251.32	33.1694	[0, 171, 0, 0]	AC	1	256.2	33.8135	[0, 171, 0, 0]	AC	1	41.3333	33.03	[0, 42, 0, 0]	AC	1	54.6667	32.53	[0, 46, 0, 0]	AC	1
1	156594021	G	2	166.667	32.48	[113, 0, 0, 0]	GA	1	171.667	33.4544	[113, 0, 0, 0]	GA	1	175	34.104	[113, 0, 0, 0]	GA	1	24.6667	33.49	[27, 0, 0, 0]	GA	1	27.6667	33.6933	[24, 0, 0, 0]	GA	1
1	156594060	C	2	12	32.2133	[0, 0, 0, 8]	CT	1	12.36	33.1797	[0, 0, 0, 8]	CT	1	12.6	33.824	[0, 0, 0, 8]	CT	1	3.66667	32.4667	[0, 0, 0, 3]	CT	1	3	32.11	[0, 0, 0, 2]	CT	1
1	156594106	T	2	9.33333	32.44	[0, 4, 0, 0]	TC	1	9.61333	33.4132	[0, 4, 0, 0]	TC	1	9.8	34.062	[0, 4, 0, 0]	TC	1	3.33333	34.0833	[0, 4, 0, 0]	TC	1	2.66667	33.61	[0, 3, 0, 0]	TC	1
1	156594200	C	2	4.33333	31.8333	[0, 0, 6, 0]	CG	1	4.46333	32.7883	[0, 0, 6, 0]	CG	1	4.55	33.425	[0, 0, 6, 0]	CG	1	3	33.2767	[0, 0, 6, 0]	CG	1	3	32.89	[0, 0, 1, 0]	CG	1
1	156722886	T	2	7	30.9567	[0, 6, 0, 0]	TC	1	7.21	31.8854	[0, 6, 0, 0]	TC	1	7.35	32.5045	[0, 6, 0, 0]	TC	1	4.66667	33.1367	[0, 2, 0, 0]	TC	1	6	33.06	[0, 7, 0, 0]	TC	1
1	158099997	T	2	16.6667	31.7133	[11, 0, 0, 0]	TA	1	17.1667	32.6647	[11, 0, 0, 0]	TA	1	17.5	33.299	[11, 0, 0, 0]	TA	1	6	32.4167	[4, 0, 0, 0]	TA	1	2.66667	32.5567	[3, 0, 0, 0]	TA	1
1	160267035	A	2	6	32.5	[0, 0, 0, 4]	AT	1	6.18	33.475	[0, 0, 0, 4]	AT	1	6.3	34.125	[0, 0, 0, 4]	AT	1	8.33333	32.9367	[0, 0, 0, 9]	AT	1	6.33333	31.8067	[0, 0, 0, 8]	AT	1
1	160424115	A	2	4.66667	31.38	[0, 0, 1, 0]	AG	1	4.80667	32.3214	[0, 0, 1, 0]	AG	1	4.9	32.949	[0, 0, 1, 0]	AG	1	2	34.3333	[0, 0, 2, 0]	AG	1	2.33333	32.75	[0, 0, 4, 0]	AG	1
1	160895144	T	2	6	31.64	[0, 2, 0, 0]	TC	1	6.18	32.5892	[0, 2, 0, 0]	TC	1	6.3	33.222	[0, 2, 0, 0]	TC	1	5.33333	32.6967	[0, 2, 0, 0]	TC	1	5.33333	32.4567	[0, 4, 0, 0]	TC	1
1	160895160	A	2	6.66667	33.2567	[0, 0, 0, 3]	AT	1	6.86667	34.2544	[0, 0, 0, 3]	AT	1	7	34.9195	[0, 0, 0, 3]	AT	1	3.66667	32.1267	[0, 0, 0, 2]	AT	1	7.33333	33	[0, 0, 0, 5]	AT	1
1	160997173	C	2	18.6667	31.9033	[0, 0, 0, 9]	CT	1	19.2267	32.8604	[0, 0, 0, 9]	CT	1	19.6	33.4985	[0, 0, 0, 9]	CT	1	6	33.31	[0, 0, 0, 6]	CT	1	3.33333	32.7767	[0, 0, 0, 6]	CT	1
1	160998215	G	2	5	31.38	[0, 7, 0, 0]	GC	1	5.15	32.3214	[0, 7, 0, 0]	GC	1	5.25	32.949	[0, 7, 0, 0]	GC	1	2	33.1667	[0, 3, 0, 0]	GC	1	2.33333	33	[0, 3, 0, 0]	GC	1
1	160998434	G	2	12.3333	31.5567	[5, 0, 0, 0]	GA	1	12.7033	32.5034	[5, 0, 0, 0]	GA	1	12.95	33.1345	[5, 0, 0, 0]	GA	1	10.3333	33.14	[8, 0, 0, 0]	GA	1	4	32.4433	[3, 0, 0, 0]	GA	1
1	160998819	G	2	32.3333	31.6667	[15, 0, 0, 0]	GA	1	33.3033	32.6167	[15, 0, 0, 0]	GA	1	33.95	33.25	[15, 0, 0, 0]	GA	1	32	32.42	[26, 0, 0, 0]	GA	1	33	32.1233	[21, 0, 0, 0]	GA	1
1	161021116	G	2	4.66667	31.64	[4, 0, 0, 0]	GA	1	4.80667	32.5892	[4, 0, 0, 0]	GA	1	4.9	33.222	[4, 0, 0, 0]	GA	1	3	32.8333	[1, 0, 0, 0]	GA	1	1.66667	31.7767	[3, 0, 0, 0]	GA	1
1	163327532	A	2	8	31.4367	[0, 7, 0, 0]	AC	1	8.24	32.3798	[0, 7, 0, 0]	AC	1	8.4	33.0085	[0, 7, 0, 0]	AC	1	3	32.11	[0, 3, 0, 0]	AC	1	3.66667	32.3733	[0, 2, 0, 0]	AC	1
1	165683036	A	2	42.3333	32.2367	[0, 0, 38, 0]	AG	1	43.6033	33.2038	[0, 0, 38, 0]	AG	1	44.45	33.8485	[0, 0, 38, 0]	AG	1	19.6667	33.3367	[0, 0, 17, 0]	AG	1	21	32.5567	[0, 0, 16, 0]	AG	1
1	165910794	A	2	9	31.8233	[0, 0, 7, 0]	AG	1	9.27	32.778	[0, 0, 7, 0]	AG	1	9.45	33.4145	[0, 0, 7, 0]	AG	1	5	33.49	[0, 0, 4, 0]	AG	1	4	32.0267	[0, 0, 3, 0]	AG	1
1	165910874	T	2	6	31.26	[0, 5, 0, 0]	TC	1	6.18	32.1978	[0, 5, 0, 0]	TC	1	6.3	32.823	[0, 5, 0, 0]	TC	1	5	32.56	[0, 2, 0, 0]	TC	1	3.66667	32.3767	[0, 3, 0, 0]	TC	1
1	166277419	A	2	8.66667	32.2933	[0, 0, 9, 0]	AG	1	8.92667	33.2621	[0, 0, 9, 0]	AG	1	9.1	33.908	[0, 0, 9, 0]	AG	1	3	33.4433	[0, 0, 1, 0]	AG	1	2.33333	31.3333	[0, 0, 1, 0]	AG	1
1	171670499	C	2	498	31.6233	[0, 0, 344, 0]	CG	1	512.94	32.572	[0, 0, 344, 0]	CG	1	522.9	33.2045	[0, 0, 344, 0]	CG	1	849.667	32.48	[0, 0, 817, 0]	CG	1	869.333	32.13	[0, 0, 880, 0]	CG	1
1	179100294	C	2	39.6667	31.6767	[0, 0, 0, 31]	CT	1	40.8567	32.627	[0, 0, 0, 31]	CT	1	41.65	33.2605	[0, 0, 0, 31]	CT	1	17	32.8233	[0, 0, 0, 14]	CT	1	13.3333	32.28	[0, 0, 0, 13]	CT	1
1	179103831	C	2	8.66667	31.43	[0, 0, 0, 7]	CT	1	8.92667	32.3729	[0, 0, 0, 7]	CT	1	9.1	33.0015	[0, 0, 0, 7]	CT	1	3.33333	33.3767	[0, 0, 0, 5]	CT	1	4.33333	32.61	[0, 0, 0, 6]	CT	1
1	179907853	C	2	16	31.6867	[0, 0, 6, 0]	CG	1	16.48	32.6373	[0, 0, 6, 0]	CG	1	16.8	33.271	[0, 0, 6, 0]	CG	1	8	31.95	[0, 0, 7, 0]	CG	1	4.33333	33.0367	[0, 0, 1, 0]	CG	1
1	179917990	G	2	14	31.8533	[10, 0, 0, 0]	GA	1	14.42	32.8089	[10, 0, 0, 0]	GA	1	14.7	33.446	[10, 0, 0, 0]	GA	1	5.66667	32.7867	[1, 0, 0, 0]	GA	1	3.66667	31.8867	[3, 0, 0, 0]	GA	1
1	180175953	A	2	205.333	32.0467	[0, 0, 146, 0]	AG	1	211.493	33.0081	[0, 0, 146, 0]	AG	1	215.6	33.649	[0, 0, 146, 0]	AG	1	114.333	32.9933	[0, 0, 82, 0]	AG	1	112	32.4733	[0, 0, 91, 0]	AG	1
1	180200195	C	2	9.66667	31.6933	[0, 0, 0, 2]	CT	1	9.95667	32.6441	[0, 0, 0, 2]	CT	1	10.15	33.278	[0, 0, 0, 2]	CT	1	5	32.5667	[0, 0, 0, 2]	CT	1	6	32.0667	[0, 0, 0, 6]	CT	1
1	180984717	A	2	6.66667	31.2833	[0, 0, 4, 0]	AG	1	6.86667	32.2218	[0, 0, 4, 0]	AG	1	7	32.8475	[0, 0, 4, 0]	AG	1	3	32.8333	[0, 0, 1, 0]	AG	1	2.33333	30.89	[0, 0, 2, 0]	AG	1
1	181088738	T	2	7.33333	31.6967	[0, 0, 8, 0]	TG	1	7.55333	32.6476	[0, 0, 8, 0]	TG	1	7.7	33.2815	[0, 0, 8, 0]	TG	1	7.66667	33.18	[0, 0, 6, 0]	TG	1	6	32.45	[0, 0, 5, 0]	TG	1
1	201468349	A	2	86.6667	31.77	[0, 0, 0, 56]	AT	1	89.2667	32.7231	[0, 0, 0, 56]	AT	1	91	33.3585	[0, 0, 0, 56]	AT	1	54	32.8667	[0, 0, 0, 38]	AT	1	50.6667	32.4267	[0, 0, 0, 48]	AT	1
1	201821698	T	2	32	31.69	[0, 22, 0, 0]	TC	1	32.96	32.6407	[0, 22, 0, 0]	TC	1	33.6	33.2745	[0, 22, 0, 0]	TC	1	8	33.2667	[0, 7, 0, 0]	TC	1	12.6667	32.6233	[0, 14, 0, 0]	TC	1
1	202001434	T	2	201.333	32.1767	[0, 156, 0, 0]	TC	1	207.373	33.142	[0, 156, 0, 0]	TC	1	211.4	33.7855	[0, 156, 0, 0]	TC	1	51.3333	33.53	[0, 39, 0, 0]	TC	1	48	32.72	[0, 52, 0, 0]	TC	1
1	203179505	A	2	5.33333	31.8333	[0, 0, 4, 0]	AG	1	5.49333	32.7883	[0, 0, 4, 0]	AG	1	5.6	33.425	[0, 0, 4, 0]	AG	1	6.33333	32.2233	[0, 0, 8, 0]	AG	1	7	32.4167	[0, 0, 11, 0]	AG	1
1	203183673	T	2	9	33.3567	[0, 2, 0, 0]	TC	1	9.27	34.3574	[0, 2, 0, 0]	TC	1	9.45	35.0245	[0, 2, 0, 0]	TC	1	9	33.12	[0, 4, 0, 0]	TC	1	12	32.89	[0, 19, 0, 0]	TC	1
1	204127502	T	2	2.66667	31.8	[0, 1, 0, 0]	TC	1	2.74667	32.754	[0, 1, 0, 0]	TC	1	2.8	33.39	[0, 1, 0, 0]	TC	1	2	33.3333	[0, 1, 0, 0]	TC	1	4	33.81	[0, 1, 0, 0]	TC	1
1	204974819	C	2	21.6667	32.17	[19, 0, 0, 0]	CA	1	22.3167	33.1351	[19, 0, 0, 0]	CA	1	22.75	33.7785	[19, 0, 0, 0]	CA	1	11	32.9433	[12, 0, 0, 0]	CA	1	7.66667	31.9733	[9, 0, 0, 0]	CA	1
1	205714152	T	2	4.66667	31.8533	[0, 4, 0, 0]	TC	1	4.80667	32.8089	[0, 4, 0, 0]	TC	1	4.9	33.446	[0, 4, 0, 0]	TC	1	3	32.4467	[0, 3, 0, 0]	TC	1	2.33333	31.6667	[0, 3, 0, 0]	TC	1
1	206463375	A	2	15	31.79	[0, 0, 19, 0]	AG	1	15.45	32.7437	[0, 0, 19, 0]	AG	1	15.75	33.3795	[0, 0, 19, 0]	AG	1	4.66667	32.2967	[0, 0, 1, 0]	AG	1	2.66667	32.75	[0, 0, 2, 0]	AG	1
1	209634627	G	2	13.3333	32.0333	[9, 0, 0, 0]	GA	1	13.7333	32.9943	[9, 0, 0, 0]	GA	1	14	33.635	[9, 0, 0, 0]	GA	1	6.66667	32.4067	[8, 0, 0, 0]	GA	1	4.66667	32.4667	[5, 0, 0, 0]	GA	1
1	212100297	C	2	4.66667	31.5	[0, 0, 0, 2]	CT	1	4.80667	32.445	[0, 0, 0, 2]	CT	1	4.9	33.075	[0, 0, 0, 2]	CT	1	2	32.39	[0, 0, 0, 2]	CT	1	6.33333	32.34	[0, 0, 0, 8]	CT	1
1	212101071	A	2	39	31.59	[0, 30, 0, 0]	AC	1	40.17	32.5377	[0, 30, 0, 0]	AC	1	40.95	33.1695	[0, 30, 0, 0]	AC	1	8.33333	33.3867	[0, 11, 0, 0]	AC	1	11.3333	32.7267	[0, 8, 0, 0]	AC	1
1	214318943	G	2	14.6667	31.4667	[13, 0, 0, 0]	GA	1	15.1067	32.4107	[13, 0, 0, 0]	GA	1	15.4	33.04	[13, 0, 0, 0]	GA	1	3	32.9767	[3, 0, 0, 0]	GA	1	7.66667	32.2433	[11, 0, 0, 0]	GA	1
1	215620492	G	2	38	31.6967	[34, 0, 0, 0]	GA	1	39.14	32.6476	[34, 0, 0, 0]	GA	1	39.9	33.2815	[34, 0, 0, 0]	GA	1	10.6667	33.0233	[10, 0, 0, 0]	GA	1	8	32.4867	[4, 0, 0, 0]	GA	1
1	219210563	A	2	14.3333	31.48	[0, 0, 11, 0]	AG	1	14.7633	32.4244	[0, 0, 11, 0]	AG	1	15.05	33.054	[0, 0, 11, 0]	AG	1	2.66667	32	[0, 0, 4, 0]	AG	1	1	31	[0, 0, 1, 0]	AG	1
1	220254298	C	2	29	31.4967	[0, 0, 0, 14]	CT	1	29.87	32.4416	[0, 0, 0, 14]	CT	1	30.45	33.0715	[0, 0, 0, 14]	CT	1	16	33.0767	[0, 0, 0, 8]	CT	1	12	32.4633	[0, 0, 0, 12]	CT	1
1	220254394	C	2	33.3333	31.54	[0, 0, 0, 20]	CT	1	34.3333	32.4862	[0, 0, 0, 20]	CT	1	35	33.117	[0, 0, 0, 20]	CT	1	12.3333	32.47	[0, 0, 0, 8]	CT	1	10	31.9033	[0, 0, 0, 6]	CT	1
1	220796686	A	2	5	31.5667	[0, 0, 2, 0]	AG	1	5.15	32.5137	[0, 0, 2, 0]	AG	1	5.25	33.145	[0, 0, 2, 0]	AG	1	6.33333	32.5833	[0, 0, 5, 0]	AG	1	7.33333	31.5967	[0, 0, 10, 0]	AG	1
1	222712777	A	2	16.3333	31.7333	[0, 0, 10, 0]	AG	1	16.8233	32.6853	[0, 0, 10, 0]	AG	1	17.15	33.32	[0, 0, 10, 0]	AG	1	11.6667	32.7233	[0, 0, 5, 0]	AG	1	10.6667	32.1267	[0, 0, 10, 0]	AG	1
1	223712706	C	2	13.3333	32.3367	[0, 0, 20, 0]	CG	1	13.7333	33.3068	[0, 0, 20, 0]	CG	1	14	33.9535	[0, 0, 20, 0]	CG	1	11.3333	32.9633	[0, 0, 6, 0]	CG	1	13.3333	32.4833	[0, 0, 14, 0]	CG	1
1	224160998	T	2	3	31.8333	[0, 3, 0, 0]	TC	1	3.09	32.7883	[0, 3, 0, 0]	TC	1	3.15	33.425	[0, 3, 0, 0]	TC	1	1.33333	32.5	[0, 1, 0, 0]	TC	1	1.33333	30.8333	[0, 1, 0, 0]	TC	1
1	226383139	T	2	18.3333	31.5167	[0, 11, 0, 0]	TC	1	18.8833	32.4622	[0, 11, 0, 0]	TC	1	19.25	33.0925	[0, 11, 0, 0]	TC	1	8.33333	32.6067	[0, 7, 0, 0]	TC	1	8	32.1833	[0, 7, 0, 0]	TC	1
1	228494048	C	2	6.66667	31.25	[0, 0, 0, 4]	CT	1	6.86667	32.1875	[0, 0, 0, 4]	CT	1	7	32.8125	[0, 0, 0, 4]	CT	1	7.66667	32.2633	[0, 0, 0, 7]	CT	1	8.66667	32.1967	[0, 0, 0, 6]	CT	1
1	228494629	C	2	42.6667	31.8867	[0, 0, 41, 0]	CG	1	43.9467	32.8433	[0, 0, 41, 0]	CG	1	44.8	33.481	[0, 0, 41, 0]	CG	1	28.3333	33.0067	[0, 0, 25, 0]	CG	1	22.3333	32.5433	[0, 0, 25, 0]	CG	1
1	232950710	T	2	11	31.86	[0, 6, 0, 0]	TC	1	11.33	32.8158	[0, 6, 0, 0]	TC	1	11.55	33.453	[0, 6, 0, 0]	TC	1	5.66667	32.46	[0, 3, 0, 0]	TC	1	7.33333	31.8333	[0, 5, 0, 0]	TC	1
1	234608504	G	2	8	32.2767	[6, 0, 0, 0]	GA	1	8.24	33.245	[6, 0, 0, 0]	GA	1	8.4	33.8905	[6, 0, 0, 0]	GA	1	13.3333	33.2267	[11, 0, 0, 0]	GA	1	16.3333	32.5167	[8, 0, 0, 0]	GA	1
1	235109864	G	2	47.6667	32.3367	[28, 0, 0, 0]	GA	1	49.0967	33.3068	[28, 0, 0, 0]	GA	1	50.05	33.9535	[28, 0, 0, 0]	GA	1	5	33.15	[2, 0, 0, 0]	GA	1	5.33333	32.5133	[5, 0, 0, 0]	GA	1
1	246507179	C	2	1.33333	31.5	[0, 0, 1, 0]	CG	1	1.37333	32.445	[0, 0, 1, 0]	CG	1	1.4	33.075	[0, 0, 1, 0]	CG	1	3.33333	33.0533	[0, 0, 4, 0]	CG	1	2.33333	32.3333	[0, 0, 1, 0]	CG	1
1	247298575	A	2	5.33333	31.12	[0, 0, 4, 0]	AG	1	5.49333	32.0536	[0, 0, 4, 0]	AG	1	5.6	32.676	[0, 0, 4, 0]	AG	1	2.66667	32.75	[0, 0, 2, 0]	AG	1	1.33333	34.5	[0, 0, 2, 0]	AG	1
1	247299399	C	2	11.6667	32.39	[0, 0, 0, 11]	CT	1	12.0167	33.3617	[0, 0, 0, 11]	CT	1	12.25	34.0095	[0, 0, 0, 11]	CT	1	3	33.3333	[0, 0, 0, 4]	CT	1	6	33.2767	[0, 0, 0, 7]	CT	1
1	247878923	T	2	25.6667	32.5533	[0, 21, 0, 0]	TC	1	26.4367	33.5299	[0, 21, 0, 0]	TC	1	26.95	34.181	[0, 21, 0, 0]	TC	1	1.66667	34.1667	[0, 2, 0, 0]	TC	1	3	33.7667	[0, 5, 0, 0]	TC	1
1	247895577	A	2	9.66667	31.59	[0, 0, 0, 7]	AT	1	9.95667	32.5377	[0, 0, 0, 7]	AT	1	10.15	33.1695	[0, 0, 0, 7]	AT	1	4.33333	33.3	[0, 0, 0, 4]	AT	1	4.33333	32.9733	[0, 0, 0, 3]	AT	1
2	1633759	A	2	254.667	32.3567	[0, 0, 208, 0]	AG	1	262.307	33.3274	[0, 0, 208, 0]	AG	1	267.4	33.9745	[0, 0, 208, 0]	AG	1	36.6667	32.9967	[0, 0, 33, 0]	AG	1	34.3333	32.22	[0, 0, 32, 0]	AG	1
2	1643399	T	2	69.3333	32.02	[0, 52, 0, 0]	TC	1	71.4133	32.9806	[0, 52, 0, 0]	TC	1	72.8	33.621	[0, 52, 0, 0]	TC	1	59	33.06	[0, 48, 0, 0]	TC	1	53.6667	32.5667	[0, 48, 0, 0]	TC	1
2	1649050	T	2	20.3333	31.6633	[0, 0, 13, 0]	TG	1	20.9433	32.6132	[0, 0, 13, 0]	TG	1	21.35	33.2465	[0, 0, 13, 0]	TG	1	36	32.53	[0, 0, 31, 0]	TG	1	35.3333	32.27	[0, 0, 39, 0]	TG	1
2	3542213	A	2	2	32.5	[0, 0, 1, 0]	AG	1	2.06	33.475	[0, 0, 1, 0]	AG	1	2.1	34.125	[0, 0, 1, 0]	AG	1	1.66667	32	[0, 0, 2, 0]	AG	1	1.66667	32.6667	[0, 0, 2, 0]	AG	1
2	8858494	A	2	78.6667	32.1633	[0, 0, 57, 0]	AG	1	81.0267	33.1282	[0, 0, 57, 0]	AG	1	82.6	33.7715	[0, 0, 57, 0]	AG	1	31.3333	32.7933	[0, 0, 20, 0]	AG	1	28.3333	32.7767	[0, 0, 22, 0]	AG	1
2	10048522	A	2	1	34.6667	[0, 0, 0, 1]	AT	1	1.03	35.7067	[0, 0, 0, 1]	AT	1	1.05	36.4	[0, 0, 0, 1]	AT	1	1.66667	33.2233	[0, 0, 0, 1]	AT	1	3	33.86	[0, 0, 0, 4]	AT	1
2	10571815	C	2	14	31.9233	[10, 0, 0, 0]	CA	1	14.42	32.881	[10, 0, 0, 0]	CA	1	14.7	33.5195	[10, 0, 0, 0]	CA	1	10	32.3167	[9, 0, 0, 0]	CA	1	9.66667	32.1933	[10, 0, 0, 0]	CA	1
2	10791791	T	2	22.3333	31.3067	[0, 10, 0, 0]	TC	1	23.0033	32.2459	[0, 10, 0, 0]	TC	1	23.45	32.872	[0, 10, 0, 0]	TC	1	10.3333	31.99	[0, 14, 0, 0]	TC	1	11	31.4467	[0, 16, 0, 0]	TC	1
2	20448450	G	2	2.33333	33	[0, 0, 0, 1]	GT	1	2.40333	33.99	[0, 0, 0, 1]	GT	1	2.45	34.65	[0, 0, 0, 1]	GT	1	2.33333	32.4433	[0, 0, 0, 3]	GT	1	3.66667	32.1933	[0, 0, 0, 4]	GT	1
2	20623964	T	2	3	31.8667	[0, 2, 0, 0]	TC	1	3.09	32.8227	[0, 2, 0, 0]	TC	1	3.15	33.46	[0, 2, 0, 0]	TC	1	2.66667	32.75	[0, 1, 0, 0]	TC	1	2	33.4433	[0, 1, 0, 0]	TC	1
2	23707844	A	2	8.33333	31.3967	[0, 0, 7, 0]	AG	1	8.58333	32.3386	[0, 0, 7, 0]	AG	1	8.75	32.9665	[0, 0, 7, 0]	AG	1	7.66667	33.1267	[0, 0, 9, 0]	AG	1	3	32.3333	[0, 0, 4, 0]	AG	1
2	24018492	A	2	7.33333	31.1033	[0, 0, 0, 2]	AT	1	7.55333	32.0364	[0, 0, 0, 2]	AT	1	7.7	32.6585	[0, 0, 0, 2]	AT	1	10.3333	32.6233	[0, 0, 0, 5]	AT	1	21	32.2833	[0, 0, 0, 16]	AT	1
2	24018493	T	2	7.66667	31.2867	[0, 0, 2, 0]	TG	1	7.89667	32.2253	[0, 0, 2, 0]	TG	1	8.05	32.851	[0, 0, 2, 0]	TG	1	10.6667	33.2067	[0, 0, 6, 0]	TG	1	23	32.25	[0, 0, 16, 0]	TG	1
2	24018544	T	2	7.66667	32.57	[0, 7, 0, 0]	TC	1	7.89667	33.5471	[0, 7, 0, 0]	TC	1	8.05	34.1985	[0, 7, 0, 0]	TC	1	7.66667	33.2867	[0, 7, 0, 0]	TC	1	16	32.4167	[0, 18, 0, 0]	TC	1
2	24819756	C	2	10.6667	31.4633	[0, 0, 5, 0]	CG	1	10.9867	32.4072	[0, 0, 5, 0]	CG	1	11.2	33.0365	[0, 0, 5, 0]	CG	1	7	32.7867	[0, 0, 4, 0]	CG	1	11	31.99	[0, 0, 10, 0]	CG	1
2	27131305	C	2	19.6667	32.0267	[15, 0, 0, 0]	CA	1	20.2567	32.9875	[15, 0, 0, 0]	CA	1	20.65	33.628	[15, 0, 0, 0]	CA	1	4	33.0567	[6, 0, 0, 0]	CA	1	3.66667	33.4433	[4, 0, 0, 0]	CA	1
2	27199737	C	2	4.66667	32.1667	[0, 0, 0, 4]	CT	1	4.80667	33.1317	[0, 0, 0, 4]	CT	1	4.9	33.775	[0, 0, 0, 4]	CT	1	4.33333	33.1	[0, 0, 0, 5]	CT	1	4.33333	32.5367	[0, 0, 0, 9]	CT	1
2	27377372	G	2	6.33333	31.8967	[7, 0, 0, 0]	GA	1	6.52333	32.8536	[7, 0, 0, 0]	GA	1	6.65	33.4915	[7, 0, 0, 0]	GA	1	7	32.86	[6, 0, 0, 0]	GA	1	4	32.0567	[3, 0, 0, 0]	GA	1
2	27381412	A	2	25	31.7167	[0, 0, 18, 0]	AG	1	25.75	32.6682	[0, 0, 18, 0]	AG	1	26.25	33.3025	[0, 0, 18, 0]	AG	1	11.3333	33.19	[0, 0, 7, 0]	AG	1	11.3333	32.08	[0, 0, 14, 0]	AG	1
2	27453420	A	2	4	31.8933	[0, 0, 0, 1]	AT	1	4.12	32.8501	[0, 0, 0, 1]	AT	1	4.2	33.488	[0, 0, 0, 1]	AT	1	4.33333	32.8667	[0, 0, 0, 5]	AT	1	1.66667	33	[0, 0, 0, 1]	AT	1
2	28415491	G	2	14.3333	31.6567	[0, 7, 0, 0]	GC	1	14.7633	32.6064	[0, 7, 0, 0]	GC	1	15.05	33.2395	[0, 7, 0, 0]	GC	1	5.66667	33.13	[0, 2, 0, 0]	GC	1	8.33333	32.05	[0, 6, 0, 0]	GC	1
2	28778825	A	2	30.3333	32.0033	[0, 0, 23, 0]	AG	1	31.2433	32.9634	[0, 0, 23, 0]	AG	1	31.85	33.6035	[0, 0, 23, 0]	AG	1	3.66667	32.5333	[0, 0, 4, 0]	AG	1	3.66667	32.0633	[0, 0, 7, 0]	AG	1
2	28802613	A	2	7.33333	31.46	[0, 0, 6, 0]	AG	1	7.55333	32.4038	[0, 0, 6, 0]	AG	1	7.7	33.033	[0, 0, 6, 0]	AG	1	2	31.9167	[0, 0, 1, 0]	AG	1	2	32.7767	[0, 0, 1, 0]	AG	1
2	28912602	C	2	5	31.3333	[0, 0, 6, 0]	CG	1	5.15	32.2733	[0, 0, 6, 0]	CG	1	5.25	32.9	[0, 0, 6, 0]	CG	1	2.66667	32.4	[0, 0, 2, 0]	CG	1	1.66667	32.5	[0, 0, 1, 0]	CG	1
2	33584227	A	2	23.3333	31.8033	[0, 0, 13, 0]	AG	1	24.0333	32.7574	[0, 0, 13, 0]	AG	1	24.5	33.3935	[0, 0, 13, 0]	AG	1	3	32.3667	[0, 0, 5, 0]	AG	1	4	31.5833	[0, 0, 4, 0]	AG	1
2	33840102	T	2	5	32.61	[0, 3, 0, 0]	TC	1	5.15	33.5883	[0, 3, 0, 0]	TC	1	5.25	34.2405	[0, 3, 0, 0]	TC	1	5.66667	33.7433	[0, 6, 0, 0]	TC	1	2.33333	32.0567	[0, 3, 0, 0]	TC	1
2	33840144	T	2	7.33333	32.9333	[0, 5, 0, 0]	TC	1	7.55333	33.9213	[0, 5, 0, 0]	TC	1	7.7	34.58	[0, 5, 0, 0]	TC	1	6.33333	34.21	[0, 7, 0, 0]	TC	1	2	32.11	[0, 2, 0, 0]	TC	1
2	33840160	G	2	7.66667	32.16	[0, 6, 0, 0]	GC	1	7.89667	33.1248	[0, 6, 0, 0]	GC	1	8.05	33.768	[0, 6, 0, 0]	GC	1	6.66667	33.6333	[0, 7, 0, 0]	GC	1	2.33333	33.6667	[0, 3, 0, 0]	GC	1
2	33840187	A	2	6.66667	32.4467	[0, 0, 4, 0]	AG	1	6.86667	33.4201	[0, 0, 4, 0]	AG	1	7	34.069	[0, 0, 4, 0]	AG	1	6	33.9133	[0, 0, 7, 0]	AG	1	2.33333	32.78	[0, 0, 3, 0]	AG	1
2	33840213	T	2	5	32.3867	[0, 5, 0, 0]	TC	1	5.15	33.3583	[0, 5, 0, 0]	TC	1	5.25	34.006	[0, 5, 0, 0]	TC	1	5	32.96	[0, 5, 0, 0]	TC	1	1.66667	33.1667	[0, 2, 0, 0]	TC	1
2	37817760	T	2	15	31.67	[11, 0, 0, 0]	TA	1	15.45	32.6201	[11, 0, 0, 0]	TA	1	15.75	33.2535	[11, 0, 0, 0]	TA	1	7	32.4767	[2, 0, 0, 0]	TA	1	2.66667	32.6333	[1, 0, 0, 0]	TA	1
2	37817782	G	2	13.3333	31.71	[0, 0, 0, 11]	GT	1	13.7333	32.6613	[0, 0, 0, 11]	GT	1	14	33.2955	[0, 0, 0, 11]	GT	1	6.66667	33.48	[0, 0, 0, 2]	GT	1	3.33333	32.3667	[0, 0, 0, 2]	GT	1
2	37817805	A	2	12	31.9433	[0, 0, 9, 0]	AG	1	12.36	32.9016	[0, 0, 9, 0]	AG	1	12.6	33.5405	[0, 0, 9, 0]	AG	1	7	33.01	[0, 0, 3, 0]	AG	1	2.66667	32.8	[0, 0, 1, 0]	AG	1
2	37817808	C	2	11.6667	31.7033	[0, 0, 0, 9]	CT	1	12.0167	32.6544	[0, 0, 0, 9]	CT	1	12.25	33.2885	[0, 0, 0, 9]	CT	1	7	33.2767	[0, 0, 0, 2]	CT	1	3.66667	31.8333	[0, 0, 0, 2]	CT	1
2	37817841	G	2	19	32.2167	[0, 0, 0, 17]	GT	1	19.57	33.1832	[0, 0, 0, 17]	GT	1	19.95	33.8275	[0, 0, 0, 17]	GT	1	7.33333	33.4933	[0, 0, 0, 3]	GT	1	4	32.64	[0, 0, 0, 2]	GT	1
2	37817871	C	2	17	32.21	[0, 0, 0, 12]	CT	1	17.51	33.1763	[0, 0, 0, 12]	CT	1	17.85	33.8205	[0, 0, 0, 12]	CT	1	8	34.0633	[0, 0, 0, 4]	CT	1	3.66667	33.43	[0, 0, 0, 2]	CT	1
2	38070996	T	2	17.6667	31.8033	[0, 15, 0, 0]	TC	1	18.1967	32.7574	[0, 15, 0, 0]	TC	1	18.55	33.3935	[0, 15, 0, 0]	TC	1	9	32.7533	[0, 8, 0, 0]	TC	1	3	32.4167	[0, 2, 0, 0]	TC	1
2	38071007	A	2	16.6667	32.16	[0, 0, 16, 0]	AG	1	17.1667	33.1248	[0, 0, 16, 0]	AG	1	17.5	33.768	[0, 0, 16, 0]	AG	1	7.66667	33.0967	[0, 0, 6, 0]	AG	1	3.33333	33.2767	[0, 0, 2, 0]	AG	1
2	38482002	T	2	8.66667	31.6633	[0, 9, 0, 0]	TC	1	8.92667	32.6132	[0, 9, 0, 0]	TC	1	9.1	33.2465	[0, 9, 0, 0]	TC	1	7	32.5567	[0, 8, 0, 0]	TC	1	9.33333	31.34	[0, 2, 0, 0]	TC	1
2	38482426	A	2	197.333	32.0533	[0, 0, 127, 0]	AG	1	203.253	33.0149	[0, 0, 127, 0]	AG	1	207.2	33.656	[0, 0, 127, 0]	AG	1	82.3333	33.22	[0, 0, 71, 0]	AG	1	65.3333	32.7967	[0, 0, 51, 0]	AG	1
2	38482468	A	2	42	31.28	[0, 30, 0, 1]	AC AT	1	43.26	32.2184	[0, 30, 0, 1]	AC AT	1	44.1	32.844	[0, 30, 0, 1]	AC AT	1	11.6667	31.7667	[0, 10, 0, 0]	AC	1	11.3333	31.99	[0, 2, 0, 0]	AC	1
2	38482642	T	2	13.6667	31.71	[0, 0, 7, 0]	TG	1	14.0767	32.6613	[0, 0, 7, 0]	TG	1	14.35	33.2955	[0, 0, 7, 0]	TG	1	13.3333	32.1867	[0, 0, 13, 0]	TG	1	14.6667	31.8833	[0, 0, 16, 0]	TG	1
2	38582169	A	2	13	31.4267	[0, 1, 0, 10]	AT AC	1	13.39	32.3695	[0, 1, 0, 10]	AT AC	1	13.65	32.998	[0, 1, 0, 10]	AT AC	1	9.33333	32.3133	[0, 0, 0, 5]	AT	1	3	32.7333	[0, 0, 0, 5]	AT	1
2	38582170	T	2	12.3333	31.46	[0, 8, 0, 0]	TC	1	12.7033	32.4038	[0, 8, 0, 0]	TC	1	12.95	33.033	[0, 8, 0, 0]	TC	1	9.33333	32.16	[0, 5, 0, 0]	TC	1	3.33333	31.9	[0, 5, 0, 0]	TC	1
2	38798413	G	2	7.66667	31.59	[2, 0, 0, 0]	GA	1	7.89667	32.5377	[2, 0, 0, 0]	GA	1	8.05	33.1695	[2, 0, 0, 0]	GA	1	4.33333	31.75	[3, 0, 0, 0]	GA	1	4	32.3333	[2, 0, 0, 0]	GA	1
2	38822999	A	2	4.66667	31.8467	[0, 3, 0, 0]	AC	1	4.80667	32.8021	[0, 3, 0, 0]	AC	1	4.9	33.439	[0, 3, 0, 0]	AC	1	2	33.2767	[0, 2, 0, 0]	AC	1	1.66667	34.1667	[0, 2, 0, 0]	AC	1
2	38855202	T	2	5.66667	31.22	[0, 5, 0, 0]	TC	1	5.83667	32.1566	[0, 5, 0, 0]	TC	1	5.95	32.781	[0, 5, 0, 0]	TC	1	5.66667	32.79	[0, 4, 0, 0]	TC	1	4	31.2633	[0, 2, 0, 0]	TC	1
2	41820116	C	2	8.66667	32.29	[0, 0, 0, 8]	CT	1	8.92667	33.2587	[0, 0, 0, 8]	CT	1	9.1	33.9045	[0, 0, 0, 8]	CT	1	4	33.2767	[0, 0, 0, 4]	CT	1	4.66667	32.5767	[0, 0, 0, 5]	CT	1
2	41820180	T	2	9.33333	31.8467	[0, 5, 0, 0]	TC	1	9.61333	32.8021	[0, 5, 0, 0]	TC	1	9.8	33.439	[0, 5, 0, 0]	TC	1	4	32.89	[0, 4, 0, 0]	TC	1	3.66667	33.1333	[0, 3, 0, 0]	TC	1
2	41820201	C	2	10	32.3033	[0, 0, 0, 5]	CT	1	10.3	33.2724	[0, 0, 0, 5]	CT	1	10.5	33.9185	[0, 0, 0, 5]	CT	1	3.66667	32.6	[0, 0, 0, 5]	CT	1	5.33333	32.62	[0, 0, 0, 3]	CT	1
2	42351009	A	2	75.3333	31.58	[0, 0, 75, 0]	AG	1	77.5933	32.5274	[0, 0, 75, 0]	AG	1	79.1	33.159	[0, 0, 75, 0]	AG	1	6.33333	32.7233	[0, 0, 7, 0]	AG	1	7.66667	31.8567	[0, 0, 7, 0]	AG	1
2	46903711	A	2	5.66667	31.89	[0, 0, 1, 0]	AG	1	5.83667	32.8467	[0, 0, 1, 0]	AG	1	5.95	33.4845	[0, 0, 1, 0]	AG	1	2.33333	31	[0, 0, 3, 0]	AG	1	2.33333	30.6	[0, 0, 1, 0]	AG	1
2	47690701	G	2	5.66667	31.8133	[4, 0, 0, 0]	GA	1	5.83667	32.7677	[4, 0, 0, 0]	GA	1	5.95	33.404	[4, 0, 0, 0]	GA	1	2.66667	31.5833	[2, 0, 0, 0]	GA	1	2.33333	31.61	[2, 0, 0, 0]	GA	1
2	55877745	C	2	22.6667	31.3133	[0, 0, 0, 9]	CT	1	23.3467	32.2527	[0, 0, 0, 9]	CT	1	23.8	32.879	[0, 0, 0, 9]	CT	1	5	31.38	[0, 0, 0, 1]	CT	1	3.33333	31.11	[0, 0, 0, 2]	CT	1
2	58251976	A	2	123.667	32.1867	[0, 0, 98, 0]	AG	1	127.377	33.1523	[0, 0, 98, 0]	AG	1	129.85	33.796	[0, 0, 98, 0]	AG	1	80.6667	33.4433	[0, 0, 71, 0]	AG	1	88.3333	32.8433	[0, 0, 80, 0]	AG	1
2	58252201	G	2	48.6667	32.2967	[0, 34, 0, 0]	GC	1	50.1267	33.2656	[0, 34, 0, 0]	GC	1	51.1	33.9115	[0, 34, 0, 0]	GC	1	17.6667	33.6433	[0, 11, 0, 0]	GC	1	7.66667	32.54	[0, 7, 0, 0]	GC	1
2	58252392	G	2	10	31.5633	[8, 0, 0, 0]	GA	1	10.3	32.5102	[8, 0, 0, 0]	GA	1	10.5	33.1415	[8, 0, 0, 0]	GA	1	11	32.9267	[8, 0, 0, 0]	GA	1	5	32.3567	[6, 0, 0, 0]	GA	1
2	61348173	A	2	7	31.2867	[0, 0, 7, 0]	AG	1	7.21	32.2253	[0, 0, 7, 0]	AG	1	7.35	32.851	[0, 0, 7, 0]	AG	1	4	32.39	[0, 0, 3, 0]	AG	1	4	32.5	[0, 0, 6, 0]	AG	1
2	63622170	G	2	2.66667	30.86	[1, 0, 0, 0]	GA	1	2.74667	31.7858	[1, 0, 0, 0]	GA	1	2.8	32.403	[1, 0, 0, 0]	GA	1	3	31.6667	[5, 0, 0, 0]	GA	1	1	30.6667	[1, 0, 0, 0]	GA	1
2	63622383	T	2	6.33333	30.75	[0, 8, 0, 0]	TC	1	6.52333	31.6725	[0, 8, 0, 0]	TC	1	6.65	32.2875	[0, 8, 0, 0]	TC	1	13	32.2833	[0, 7, 0, 0]	TC	1	8.33333	32.0567	[0, 7, 0, 0]	TC	1
2	63622594	T	2	1.66667	31	[0, 1, 0, 0]	TC	1	1.71667	31.93	[0, 1, 0, 0]	TC	1	1.75	32.55	[0, 1, 0, 0]	TC	1	1.33333	32.8333	[0, 2, 0, 0]	TC	1	3.33333	33.1667	[0, 1, 0, 0]	TC	1
2	65205067	G	2	10	32.3733	[0, 12, 0, 0]	GC	1	10.3	33.3445	[0, 12, 0, 0]	GC	1	10.5	33.992	[0, 12, 0, 0]	GC	1	6.66667	33.6667	[0, 6, 0, 0]	GC	1	5	32.7933	[0, 7, 0, 0]	GC	1
2	65205075	G	2	15.6667	32.4833	[0, 20, 0, 0]	GC	1	16.1367	33.4578	[0, 20, 0, 0]	GC	1	16.45	34.1075	[0, 20, 0, 0]	GC	1	9.33333	33.4833	[0, 9, 0, 0]	GC	1	6.66667	32.9767	[0, 9, 0, 1]	GC GT	1
2	65205930	C	2	3.66667	31.6833	[0, 0, 0, 4]	CT	1	3.77667	32.6338	[0, 0, 0, 4]	CT	1	3.85	33.2675	[0, 0, 0, 4]	CT	1	2.66667	32.72	[0, 0, 0, 2]	CT	1	1.66667	31.3333	[0, 0, 0, 2]	CT	1
2	68319242	T	2	16.3333	31.92	[0, 11, 0, 0]	TC	1	16.8233	32.8776	[0, 11, 0, 0]	TC	1	17.15	33.516	[0, 11, 0, 0]	TC	1	1.66667	32.3333	[0, 2, 0, 0]	TC	1	3.66667	32.7867	[0, 7, 0, 0]	TC	1
2	71553085	T	2	4	31.49	[0, 3, 0, 0]	TC	1	4.12	32.4347	[0, 3, 0, 0]	TC	1	4.2	33.0645	[0, 3, 0, 0]	TC	1	2	32	[0, 3, 0, 0]	TC	1	3	31.8067	[0, 2, 0, 0]	TC	1
2	71568022	A	2	4	31.98	[0, 0, 0, 2]	AT	1	4.12	32.9394	[0, 0, 0, 2]	AT	1	4.2	33.579	[0, 0, 0, 2]	AT	1	2.66667	32.2233	[0, 0, 0, 2]	AT	1	2.33333	31.7767	[0, 0, 0, 3]	AT	1
2	85340910	A	2	6.33333	31.31	[0, 0, 0, 6]	AT	1	6.52333	32.2493	[0, 0, 0, 6]	AT	1	6.65	32.8755	[0, 0, 0, 6]	AT	1	2.66667	31.89	[0, 0, 0, 3]	AT	1	2.66667	31.25	[0, 0, 0, 2]	AT	1
2	97656271	A	2	10.3333	31.61	[0, 0, 6, 0]	AG	1	10.6433	32.5583	[0, 0, 6, 0]	AG	1	10.85	33.1905	[0, 0, 6, 0]	AG	1	6.66667	33.1933	[0, 0, 13, 0]	AG	1	10	32.54	[0, 0, 14, 0]	AG	1
2	97658064	G	2	27.6667	32.3433	[0, 16, 0, 0]	GC	1	28.4967	33.3136	[0, 16, 0, 0]	GC	1	29.05	33.9605	[0, 16, 0, 0]	GC	1	18	32.6233	[0, 17, 0, 0]	GC	1	23.3333	31.9533	[0, 25, 0, 0]	GC	1
2	97660627	T	2	65	31.5367	[0, 37, 0, 0]	TC	1	66.95	32.4828	[0, 37, 0, 0]	TC	1	68.25	33.1135	[0, 37, 0, 0]	TC	1	48.6667	32.58	[0, 45, 0, 0]	TC	1	43	32.0867	[0, 32, 0, 0]	TC	1
2	101281950	G	2	17	31.8033	[0, 9, 0, 0]	GC	1	17.51	32.7574	[0, 9, 0, 0]	GC	1	17.85	33.3935	[0, 9, 0, 0]	GC	1	11.6667	33.6033	[0, 14, 0, 0]	GC	1	3.66667	32	[0, 4, 0, 0]	GC	1
2	108489925	A	2	6	32.45	[0, 0, 2, 0]	AG	1	6.18	33.4235	[0, 0, 2, 0]	AG	1	6.3	34.0725	[0, 0, 2, 0]	AG	1	4	33.18	[0, 0, 1, 0]	AG	1	4	33.3067	[0, 0, 4, 0]	AG	1
2	112530387	A	2	9	31.8267	[0, 0, 6, 0]	AG	1	9.27	32.7815	[0, 0, 6, 0]	AG	1	9.45	33.418	[0, 0, 6, 0]	AG	1	2.66667	33.9167	[0, 0, 3, 0]	AG	1	3.33333	31.1667	[0, 0, 1, 0]	AG	1
2	112532124	T	2	9	32.43	[0, 0, 12, 0]	TG	1	9.27	33.4029	[0, 0, 12, 0]	TG	1	9.45	34.0515	[0, 0, 12, 0]	TG	1	13.3333	34.1333	[0, 0, 11, 0]	TG	1	14.3333	33.23	[0, 0, 17, 0]	TG	1
2	112647131	G	2	10.6667	31.9733	[9, 0, 0, 0]	GA	1	10.9867	32.9325	[9, 0, 0, 0]	GA	1	11.2	33.572	[9, 0, 0, 0]	GA	1	13.6667	32.82	[12, 0, 0, 0]	GA	1	20.3333	32.0833	[24, 0, 0, 0]	GA	1
2	112756248	T	2	6.66667	31.8967	[0, 8, 0, 0]	TC	1	6.86667	32.8536	[0, 8, 0, 0]	TC	1	7	33.4915	[0, 8, 0, 0]	TC	1	4	33.1567	[0, 4, 0, 0]	TC	1	2.66667	32	[0, 4, 0, 0]	TC	1
2	113569606	T	2	2.33333	31	[0, 1, 0, 0]	TC	1	2.40333	31.93	[0, 1, 0, 0]	TC	1	2.45	32.55	[0, 1, 0, 0]	TC	1	2.66667	32.5	[0, 1, 0, 0]	TC	1	1.33333	31.6667	[0, 1, 0, 0]	TC	1
2	119264209	T	2	6.33333	31.77	[0, 4, 0, 0]	TC	1	6.52333	32.7231	[0, 4, 0, 0]	TC	1	6.65	33.3585	[0, 4, 0, 0]	TC	1	4.66667	33.2233	[0, 2, 0, 0]	TC	1	3.66667	32.0833	[0, 5, 0, 0]	TC	1
2	119437606	C	2	16.6667	31.51	[0, 0, 14, 0]	CG	1	17.1667	32.4553	[0, 0, 14, 0]	CG	1	17.5	33.0855	[0, 0, 14, 0]	CG	1	7.66667	32.7633	[0, 0, 7, 0]	CG	1	4	32.61	[0, 0, 4, 0]	CG	1
2	119438124	G	2	7.66667	33.5067	[0, 4, 0, 0]	GC	1	7.89667	34.5119	[0, 4, 0, 0]	GC	1	8.05	35.182	[0, 4, 0, 0]	GC	1	1.66667	35	[0, 2, 0, 0]	GC	1	1.66667	33.6667	[0, 2, 0, 0]	GC	1
2	119681120	A	2	3.33333	32	[0, 0, 4, 0]	AG	1	3.43333	32.96	[0, 0, 4, 0]	AG	1	3.5	33.6	[0, 0, 4, 0]	AG	1	2.33333	32.5567	[0, 0, 3, 0]	AG	1	4	32.2333	[0, 0, 5, 0]	AG	1
2	120293413	T	2	20.3333	31.67	[10, 0, 0, 0]	TA	1	20.9433	32.6201	[10, 0, 0, 0]	TA	1	21.35	33.2535	[10, 0, 0, 0]	TA	1	5.33333	31.3333	[5, 0, 0, 0]	TA	1	7	32.59	[6, 0, 0, 0]	TA	1
2	131686125	C	2	5.66667	32.9167	[0, 0, 0, 8]	CT	1	5.83667	33.9042	[0, 0, 0, 8]	CT	1	5.95	34.5625	[0, 0, 0, 8]	CT	1	1.33333	32	[0, 0, 0, 2]	CT	1	3.33333	33.6667	[0, 0, 0, 4]	CT	1
2	149576462	C	2	18.3333	32.3467	[0, 0, 0, 10]	CT	1	18.8833	33.3171	[0, 0, 0, 10]	CT	1	19.25	33.964	[0, 0, 0, 10]	CT	1	3	34.5567	[0, 0, 0, 3]	CT	1	3.66667	33.0267	[0, 0, 0, 4]	CT	1
2	150468781	A	2	66.6667	31.8333	[0, 0, 47, 0]	AG	1	68.6667	32.7883	[0, 0, 47, 0]	AG	1	70	33.425	[0, 0, 47, 0]	AG	1	9.33333	32.6667	[0, 0, 13, 0]	AG	1	7.33333	32.5367	[0, 0, 5, 0]	AG	1
2	152389709	T	2	4.33333	31.9567	[0, 5, 0, 0]	TC	1	4.46333	32.9154	[0, 5, 0, 0]	TC	1	4.55	33.5545	[0, 5, 0, 0]	TC	1	7	33.59	[0, 12, 0, 0]	TC	1	5	33.1567	[0, 9, 0, 0]	TC	1
2	156549737	G	2	3	32	[2, 0, 0, 0]	GA	1	3.09	32.96	[2, 0, 0, 0]	GA	1	3.15	33.6	[2, 0, 0, 0]	GA	1	4.33333	33.09	[2, 0, 0, 0]	GA	1	3	31.6933	[3, 0, 0, 0]	GA	1
2	158681356	A	2	58	31.9733	[0, 0, 51, 0]	AG	1	59.74	32.9325	[0, 0, 51, 0]	AG	1	60.9	33.572	[0, 0, 51, 0]	AG	1	17.6667	33.0333	[0, 0, 16, 0]	AG	1	25.6667	32.9567	[0, 0, 23, 0]	AG	1
2	159178696	T	2	3.66667	31.7233	[0, 2, 0, 0]	TC	1	3.77667	32.675	[0, 2, 0, 0]	TC	1	3.85	33.3095	[0, 2, 0, 0]	TC	1	2.33333	32.3333	[0, 3, 0, 0]	TC	1	2	31.61	[0, 2, 0, 0]	TC	1
2	159748757	T	2	24.3333	32.6533	[0, 21, 0, 0]	TC	1	25.0633	33.6329	[0, 21, 0, 0]	TC	1	25.55	34.286	[0, 21, 0, 0]	TC	1	14.3333	33.4933	[0, 11, 0, 0]	TC	1	6.66667	32.6967	[0, 7, 0, 0]	TC	1
2	166242648	A	2	4.66667	31.8667	[0, 0, 5, 0]	AG	1	4.80667	32.8227	[0, 0, 5, 0]	AG	1	4.9	33.46	[0, 0, 5, 0]	AG	1	2.66667	33.8067	[0, 0, 4, 0]	AG	1	1.66667	31.7767	[0, 0, 1, 0]	AG	1
2	170752617	G	2	5	30.39	[3, 0, 0, 0]	GA	1	5.15	31.3017	[3, 0, 0, 0]	GA	1	5.25	31.9095	[3, 0, 0, 0]	GA	1	3	30.2667	[5, 0, 0, 0]	GA	1	1.33333	30.3333	[1, 0, 0, 0]	GA	1
2	171483454	C	2	4	30.8933	[0, 0, 0, 3]	CT	1	4.12	31.8201	[0, 0, 0, 3]	CT	1	4.2	32.438	[0, 0, 0, 3]	CT	1	2	34.1667	[0, 0, 0, 1]	CT	1	1.33333	32.5	[0, 0, 0, 2]	CT	1
2	175181687	G	2	5.33333	32.03	[5, 0, 0, 0]	GA	1	5.49333	32.9909	[5, 0, 0, 0]	GA	1	5.6	33.6315	[5, 0, 0, 0]	GA	1	4.33333	32.68	[2, 0, 0, 0]	GA	1	3	32.4167	[2, 0, 0, 0]	GA	1
2	176200949	T	2	57	31.75	[0, 28, 0, 0]	TC	1	58.71	32.7025	[0, 28, 0, 0]	TC	1	59.85	33.3375	[0, 28, 0, 0]	TC	1	6	33.1233	[0, 5, 0, 0]	TC	1	3	31.14	[0, 2, 0, 0]	TC	1
2	182720028	G	2	43.3333	31.8567	[28, 0, 0, 0]	GA	1	44.6333	32.8124	[28, 0, 0, 0]	GA	1	45.5	33.4495	[28, 0, 0, 0]	GA	1	7.66667	32.96	[4, 0, 0, 0]	GA	1	6.66667	32.6667	[8, 0, 0, 0]	GA	1
2	182728970	C	2	7	31.1767	[0, 0, 0, 3]	CT	1	7.21	32.112	[0, 0, 0, 3]	CT	1	7.35	32.7355	[0, 0, 0, 3]	CT	1	5	32.3433	[0, 0, 0, 6]	CT	1	2.33333	31.89	[0, 0, 0, 2]	CT	1
2	186667690	G	2	117	32.13	[98, 0, 0, 0]	GA	1	120.51	33.0939	[98, 0, 0, 0]	GA	1	122.85	33.7365	[98, 0, 0, 0]	GA	1	24.3333	33.0367	[21, 0, 0, 0]	GA	1	26.6667	33.1233	[31, 0, 0, 0]	GA	1
2	187465410	T	2	39	32.3267	[22, 0, 0, 0]	TA	1	40.17	33.2965	[22, 0, 0, 0]	TA	1	40.95	33.943	[22, 0, 0, 0]	TA	1	30	33.6667	[40, 0, 0, 0]	TA	1	24.3333	33.2933	[16, 0, 0, 0]	TA	1
2	189043211	A	2	73.6667	31.94	[0, 0, 60, 0]	AG	1	75.8767	32.8982	[0, 0, 60, 0]	AG	1	77.35	33.537	[0, 0, 60, 0]	AG	1	24	32.91	[0, 0, 30, 0]	AG	1	20.6667	32.3	[0, 0, 22, 0]	AG	1
2	189068105	T	2	45.6667	31.9633	[0, 36, 0, 0]	TC	1	47.0367	32.9222	[0, 36, 0, 0]	TC	1	47.95	33.5615	[0, 36, 0, 0]	TC	1	10	32.55	[0, 3, 0, 0]	TC	1	9	32.6233	[0, 7, 0, 0]	TC	1
2	189110232	G	2	30.6667	31.89	[0, 0, 0, 20]	GT	1	31.5867	32.8467	[0, 0, 0, 20]	GT	1	32.2	33.4845	[0, 0, 0, 20]	GT	1	11	32.5567	[0, 0, 0, 6]	GT	1	5.66667	33.3333	[0, 0, 0, 7]	GT	1
2	189923498	T	2	7.33333	32.04	[0, 0, 3, 0]	TG	1	7.55333	33.0012	[0, 0, 3, 0]	TG	1	7.7	33.642	[0, 0, 3, 0]	TG	1	2	33.5567	[0, 0, 1, 0]	TG	1	2.33333	32.8333	[0, 0, 2, 0]	TG	1
2	191386000	G	2	5.33333	32.3433	[7, 0, 0, 0]	GA	1	5.49333	33.3136	[7, 0, 0, 0]	GA	1	5.6	33.9605	[7, 0, 0, 0]	GA	1	5.33333	34.04	[3, 0, 0, 0]	GA	1	3	33.2767	[3, 0, 0, 0]	GA	1
2	197393071	T	2	17.6667	31.65	[0, 15, 0, 0]	TC	1	18.1967	32.5995	[0, 15, 0, 0]	TC	1	18.55	33.2325	[0, 15, 0, 0]	TC	1	14.6667	32.4333	[0, 15, 0, 0]	TC	1	9.66667	31.77	[0, 10, 0, 0]	TC	1
2	197418581	T	2	13.3333	31.87	[0, 6, 0, 0]	TC	1	13.7333	32.8261	[0, 6, 0, 0]	TC	1	14	33.4635	[0, 6, 0, 0]	TC	1	10	32.79	[0, 8, 0, 0]	TC	1	4.33333	31.8767	[0, 3, 0, 0]	TC	1
2	197497294	T	2	45.3333	31.65	[0, 27, 0, 0]	TC	1	46.6933	32.5995	[0, 27, 0, 0]	TC	1	47.6	33.2325	[0, 27, 0, 0]	TC	1	29.3333	32.5667	[0, 19, 0, 0]	TC	1	22.3333	32.0433	[0, 14, 0, 0]	TC	1
2	201711098	G	2	13	32.37	[13, 0, 0, 0]	GA	1	13.39	33.3411	[13, 0, 0, 0]	GA	1	13.65	33.9885	[13, 0, 0, 0]	GA	1	4.33333	33.09	[2, 0, 0, 0]	GA	1	4.33333	32.0367	[1, 0, 0, 0]	GA	1
2	203191117	T	2	60.3333	31.6033	[0, 39, 0, 0]	TC	1	62.1433	32.5514	[0, 39, 0, 0]	TC	1	63.35	33.1835	[0, 39, 0, 0]	TC	1	3.33333	32.39	[0, 3, 0, 0]	TC	1	4.66667	32.0833	[0, 4, 0, 0]	TC	1
2	203191291	T	2	20.3333	31.4033	[0, 16, 0, 0]	TC	1	20.9433	32.3454	[0, 16, 0, 0]	TC	1	21.35	32.9735	[0, 16, 0, 0]	TC	1	4	32.9533	[0, 2, 0, 0]	TC	1	5	31.8333	[0, 6, 0, 0]	TC	1
2	206144079	T	2	6.33333	31.94	[0, 8, 0, 0]	TC	1	6.52333	32.8982	[0, 8, 0, 0]	TC	1	6.65	33.537	[0, 8, 0, 0]	TC	1	1.66667	31.8333	[0, 2, 0, 0]	TC	1	1.66667	31.7767	[0, 3, 0, 0]	TC	1
2	208236587	C	2	10.3333	31.2833	[7, 0, 0, 0]	CA	1	10.6433	32.2218	[7, 0, 0, 0]	CA	1	10.85	32.8475	[7, 0, 0, 0]	CA	1	3	32.4	[2, 0, 0, 0]	CA	1	2	30.9167	[4, 0, 0, 0]	CA	1
2	215325297	C	2	19.6667	31.9333	[0, 0, 22, 0]	CG	1	20.2567	32.8913	[0, 0, 22, 0]	CG	1	20.65	33.53	[0, 0, 22, 0]	CG	1	6.66667	32.9167	[0, 0, 6, 0]	CG	1	2.33333	32.11	[0, 0, 2, 0]	CG	1
2	215408177	T	2	165	32.4433	[0, 0, 138, 0]	TG	1	169.95	33.4166	[0, 0, 138, 0]	TG	1	173.25	34.0655	[0, 0, 138, 0]	TG	1	133.333	33.3267	[0, 0, 124, 0]	TG	1	96.3333	33.4633	[0, 0, 98, 0]	TG	1
2	215414964	A	2	12.3333	30.95	[0, 0, 0, 3]	AT	1	12.7033	31.8785	[0, 0, 0, 3]	AT	1	12.95	32.4975	[0, 0, 0, 3]	AT	1	5.66667	31.2033	[0, 0, 0, 7]	AT	1	1.66667	31.8333	[0, 0, 0, 1]	AT	1
2	216258912	A	2	32	32.5467	[0, 0, 27, 0]	AG	1	32.96	33.5231	[0, 0, 27, 0]	AG	1	33.6	34.174	[0, 0, 27, 0]	AG	1	17.6667	34.4067	[0, 0, 11, 0]	AG	1	28	33.2167	[0, 0, 26, 0]	AG	1
2	216283694	C	2	14	31.93	[13, 0, 0, 0]	CA	1	14.42	32.8879	[13, 0, 0, 0]	CA	1	14.7	33.5265	[13, 0, 0, 0]	CA	1	10.6667	33.0133	[6, 0, 0, 0]	CA	1	20.6667	32.2333	[17, 0, 0, 0]	CA	1
2	216676859	T	2	33.6667	31.7033	[0, 38, 0, 0]	TC	1	34.6767	32.6544	[0, 38, 0, 0]	TC	1	35.35	33.2885	[0, 38, 0, 0]	TC	1	28.3333	33.09	[0, 25, 0, 0]	TC	1	24.3333	32.3933	[0, 25, 0, 0]	TC	1
2	218274850	G	2	44.3333	32.0067	[40, 0, 0, 0]	GA	1	45.6633	32.9669	[40, 0, 0, 0]	GA	1	46.55	33.607	[40, 0, 0, 0]	GA	1	35.3333	33.2167	[46, 0, 0, 0]	GA	1	33.6667	32.5933	[36, 0, 0, 0]	GA	1
2	218280092	T	2	27.3333	32.21	[0, 23, 0, 0]	TC	1	28.1533	33.1763	[0, 23, 0, 0]	TC	1	28.7	33.8205	[0, 23, 0, 0]	TC	1	24.3333	33.3067	[0, 19, 0, 0]	TC	1	23.6667	32.8333	[0, 17, 0, 0]	TC	1
2	219172671	A	2	2.66667	32.2767	[0, 0, 4, 0]	AG	1	2.74667	33.245	[0, 0, 4, 0]	AG	1	2.8	33.8905	[0, 0, 4, 0]	AG	1	5.66667	32.2433	[0, 0, 2, 0]	AG	1	5	33.88	[0, 0, 4, 0]	AG	1
2	219182253	C	2	13.3333	31.3733	[9, 0, 0, 0]	CA	1	13.7333	32.3145	[9, 0, 0, 0]	CA	1	14	32.942	[9, 0, 0, 0]	CA	1	12	33.0833	[12, 0, 0, 0]	CA	1	7.33333	31.9433	[4, 0, 0, 0]	CA	1
2	219184272	T	2	12	31.8833	[0, 8, 0, 0]	TC	1	12.36	32.8398	[0, 8, 0, 0]	TC	1	12.6	33.4775	[0, 8, 0, 0]	TC	1	4.33333	32.6833	[0, 5, 0, 0]	TC	1	2.66667	32.6667	[0, 1, 0, 0]	TC	1
2	219219628	C	2	59	31.5767	[0, 0, 0, 45]	CT	1	60.77	32.524	[0, 0, 0, 45]	CT	1	61.95	33.1555	[0, 0, 0, 45]	CT	1	48	32.7867	[0, 0, 0, 36]	CT	1	36.3333	32.5333	[0, 0, 0, 43]	CT	1
2	219542000	T	2	12.3333	31.9533	[0, 11, 0, 0]	TC	1	12.7033	32.9119	[0, 11, 0, 0]	TC	1	12.95	33.551	[0, 11, 0, 0]	TC	1	35.6667	33.0533	[0, 34, 0, 0]	TC	1	24	32.7667	[0, 24, 0, 0]	TC	1
2	219556695	C	2	5	32.0433	[0, 0, 3, 0]	CG	1	5.15	33.0046	[0, 0, 3, 0]	CG	1	5.25	33.6455	[0, 0, 3, 0]	CG	1	3.33333	33.97	[0, 0, 3, 0]	CG	1	3.33333	33.8333	[0, 0, 4, 0]	CG	1
2	219635704	A	2	9.66667	30.9767	[0, 0, 4, 0]	AG	1	9.95667	31.906	[0, 0, 4, 0]	AG	1	10.15	32.5255	[0, 0, 4, 0]	AG	1	6	32.7367	[0, 0, 9, 0]	AG	1	5.33333	31.7033	[0, 0, 4, 0]	AG	1
2	219640543	T	2	13.3333	31.9133	[0, 13, 0, 0]	TC	1	13.7333	32.8707	[0, 13, 0, 0]	TC	1	14	33.509	[0, 13, 0, 0]	TC	1	8	33.04	[0, 6, 0, 0]	TC	1	4.66667	31.9433	[0, 7, 0, 0]	TC	1
2	222571888	C	2	59	32.1667	[0, 0, 0, 41]	CT	1	60.77	33.1317	[0, 0, 0, 41]	CT	1	61.95	33.775	[0, 0, 0, 41]	CT	1	22.6667	33.56	[0, 0, 0, 19]	CT	1	23.6667	32.7533	[0, 0, 0, 29]	CT	1
2	227312185	A	2	7.33333	31.6733	[0, 6, 0, 0]	AC	1	7.55333	32.6235	[0, 6, 0, 0]	AC	1	7.7	33.257	[0, 6, 0, 0]	AC	1	3	32.2867	[0, 1, 0, 0]	AC	1	1.66667	33.3333	[0, 2, 0, 0]	AC	1
2	227313929	C	2	9.66667	31.8067	[0, 0, 5, 0]	CG	1	9.95667	32.7609	[0, 0, 5, 0]	CG	1	10.15	33.397	[0, 0, 5, 0]	CG	1	3.33333	33.12	[0, 0, 2, 0]	CG	1	3.33333	32.7333	[0, 0, 2, 0]	CG	1
2	227871597	G	2	1.33333	32.1667	[0, 0, 0, 2]	GT	1	1.37333	33.1317	[0, 0, 0, 2]	GT	1	1.4	33.775	[0, 0, 0, 2]	GT	1	1.66667	32.4433	[0, 0, 0, 1]	GT	1	3	32.7767	[0, 0, 0, 5]	GT	1
2	230185999	A	2	3	30.86	[0, 0, 2, 0]	AG	1	3.09	31.7858	[0, 0, 2, 0]	AG	1	3.15	32.403	[0, 0, 2, 0]	AG	1	2	32.7767	[0, 0, 2, 0]	AG	1	3.33333	32	[0, 0, 4, 0]	AG	1
2	231256162	C	2	6.66667	32	[0, 0, 0, 4]	CT	1	6.86667	32.96	[0, 0, 0, 4]	CT	1	7	33.6	[0, 0, 0, 4]	CT	1	11	33.2667	[0, 0, 0, 6]	CT	1	2.66667	32.1667	[0, 0, 0, 2]	CT	1
2	231256404	G	2	7	31.77	[0, 0, 0, 6]	GT	1	7.21	32.7231	[0, 0, 0, 6]	GT	1	7.35	33.3585	[0, 0, 0, 6]	GT	1	4.33333	33.5	[0, 0, 0, 3]	GT	1	4.66667	32.2767	[0, 0, 0, 4]	GT	1
2	231256407	T	2	11.6667	31.97	[0, 10, 0, 0]	TC	1	12.0167	32.9291	[0, 10, 0, 0]	TC	1	12.25	33.5685	[0, 10, 0, 0]	TC	1	4.33333	33.29	[0, 3, 0, 0]	TC	1	6.33333	32.45	[0, 5, 0, 0]	TC	1
2	232582015	T	2	7	32.17	[0, 5, 0, 0]	TC	1	7.21	33.1351	[0, 5, 0, 0]	TC	1	7.35	33.7785	[0, 5, 0, 0]	TC	1	1.66667	34.5567	[0, 1, 0, 0]	TC	1	2.66667	33.4433	[0, 4, 0, 0]	TC	1
2	233842185	T	2	19.3333	31.8	[0, 15, 0, 0]	TC	1	19.9133	32.754	[0, 15, 0, 0]	TC	1	20.3	33.39	[0, 15, 0, 0]	TC	1	5.33333	33.2933	[0, 7, 0, 0]	TC	1	4.33333	32.89	[0, 3, 0, 0]	TC	1
2	236581261	C	2	40	32.0767	[0, 0, 0, 31]	CT	1	41.2	33.039	[0, 0, 0, 31]	CT	1	42	33.6805	[0, 0, 0, 31]	CT	1	12.6667	33.4033	[0, 0, 0, 18]	CT	1	17.6667	32.4867	[0, 0, 0, 15]	CT	1
2	240598657	A	2	8	32.2167	[0, 0, 5, 0]	AG	1	8.24	33.1832	[0, 0, 5, 0]	AG	1	8.4	33.8275	[0, 0, 5, 0]	AG	1	4.33333	33.57	[0, 0, 8, 0]	AG	1	4.33333	33.2633	[0, 0, 4, 0]	AG	1
2	241182976	T	2	11.3333	32.1267	[0, 5, 0, 0]	TC	1	11.6733	33.0905	[0, 5, 0, 0]	TC	1	11.9	33.733	[0, 5, 0, 0]	TC	1	10.6667	33.16	[0, 11, 0, 0]	TC	1	11.6667	32.45	[0, 9, 0, 0]	TC	1
2	241225147	C	2	2.66667	31.5	[0, 0, 0, 2]	CT	1	2.74667	32.445	[0, 0, 0, 2]	CT	1	2.8	33.075	[0, 0, 0, 2]	CT	1	1.66667	32.3333	[0, 0, 0, 2]	CT	1	2.33333	31.4433	[0, 0, 0, 2]	CT	1
2	241352963	G	2	264.667	32.07	[0, 0, 0, 222]	GT	1	272.607	33.0321	[0, 0, 0, 222]	GT	1	277.9	33.6735	[0, 0, 0, 222]	GT	1	138.667	33.32	[0, 0, 0, 117]	GT	1	123.667	32.5867	[0, 1, 0, 123]	GT GC	1
3	3844496	T	2	15	31.82	[0, 9, 0, 0]	TC	1	15.45	32.7746	[0, 9, 0, 0]	TC	1	15.75	33.411	[0, 9, 0, 0]	TC	1	8.66667	33.2367	[0, 9, 0, 0]	TC	1	4.33333	31.7033	[0, 3, 0, 0]	TC	1
3	3844896	A	2	54	31.57	[0, 0, 40, 0]	AG	1	55.62	32.5171	[0, 0, 40, 0]	AG	1	56.7	33.1485	[0, 0, 40, 0]	AG	1	15.6667	32.4133	[0, 0, 15, 0]	AG	1	7	32.6633	[0, 0, 9, 0]	AG	1
3	4361469	T	2	22	31.5133	[0, 0, 12, 0]	TG	1	22.66	32.4587	[0, 0, 12, 0]	TG	1	23.1	33.089	[0, 0, 12, 0]	TG	1	13.3333	32.8733	[0, 0, 11, 0]	TG	1	9.33333	31.5633	[0, 0, 7, 0]	TG	1
3	4361853	C	2	121.667	31.9	[0, 0, 1, 99]	CT CG	1	125.317	32.857	[0, 0, 1, 99]	CT CG	1	127.75	33.495	[0, 0, 1, 99]	CT CG	1	50.3333	33.1467	[0, 0, 0, 40]	CT	1	51.3333	32.4167	[0, 0, 0, 39]	CT	1
3	4362083	A	2	79.3333	32.6267	[0, 0, 73, 0]	AG	1	81.7133	33.6055	[0, 0, 73, 0]	AG	1	83.3	34.258	[0, 0, 73, 0]	AG	1	61.6667	33.51	[0, 0, 60, 0]	AG	1	46.3333	33.1433	[0, 0, 58, 0]	AG	1
3	4362133	T	2	19.3333	31.8567	[18, 0, 0, 0]	TA	1	19.9133	32.8124	[18, 0, 0, 0]	TA	1	20.3	33.4495	[18, 0, 0, 0]	TA	1	9	33.57	[7, 0, 0, 0]	TA	1	5.33333	32.9	[3, 0, 0, 0]	TA	1
3	5199624	C	2	3	31.3067	[3, 0, 0, 0]	CA	1	3.09	32.2459	[3, 0, 0, 0]	CA	1	3.15	32.872	[3, 0, 0, 0]	CA	1	4	32.5833	[4, 0, 0, 0]	CA	1	3.33333	32.8333	[4, 0, 0, 0]	CA	1
3	9928347	A	2	3.66667	32.4167	[0, 0, 2, 0]	AG	1	3.77667	33.3892	[0, 0, 2, 0]	AG	1	3.85	34.0375	[0, 0, 2, 0]	AG	1	4.33333	33.75	[0, 0, 5, 0]	AG	1	5	32.2067	[0, 0, 4, 0]	AG	1
3	10152940	G	2	5	31.3333	[0, 4, 0, 0]	GC	1	5.15	32.2733	[0, 4, 0, 0]	GC	1	5.25	32.9	[0, 4, 0, 0]	GC	1	6.66667	33.3567	[0, 4, 0, 0]	GC	1	4.66667	32.5333	[0, 6, 0, 0]	GC	1
3	11554828	T	2	30.6667	31.95	[0, 24, 0, 0]	TC	1	31.5867	32.9085	[0, 24, 0, 0]	TC	1	32.2	33.5475	[0, 24, 0, 0]	TC	1	8.66667	32.4033	[0, 8, 0, 0]	TC	1	14	32.4267	[0, 12, 0, 0]	TC	1
3	12572367	T	2	4.66667	31.5	[0, 2, 0, 0]	TC	1	4.80667	32.445	[0, 2, 0, 0]	TC	1	4.9	33.075	[0, 2, 0, 0]	TC	1	3	33.5833	[0, 2, 0, 0]	TC	1	1.66667	32.8333	[0, 1, 0, 0]	TC	1
3	12899595	G	2	4	31.8167	[1, 0, 0, 0]	GA	1	4.12	32.7712	[1, 0, 0, 0]	GA	1	4.2	33.4075	[1, 0, 0, 0]	GA	1	1.66667	32.1667	[1, 0, 0, 0]	GA	1	3.66667	31.4167	[1, 0, 0, 0]	GA	1
3	13319891	A	2	46	32.0033	[0, 0, 36, 0]	AG	1	47.38	32.9634	[0, 0, 36, 0]	AG	1	48.3	33.6035	[0, 0, 36, 0]	AG	1	16.6667	33.09	[0, 0, 14, 0]	AG	1	15	32.4567	[0, 0, 16, 0]	AG	1
3	13327392	G	2	45	31.6367	[40, 0, 0, 0]	GA	1	46.35	32.5858	[40, 0, 0, 0]	GA	1	47.25	33.2185	[40, 0, 0, 0]	GA	1	31.3333	32.6433	[28, 0, 0, 0]	GA	1	40.3333	32.4433	[41, 0, 0, 0]	GA	1
3	13342040	A	2	27.3333	31.8867	[0, 0, 24, 0]	AG	1	28.1533	32.8433	[0, 0, 24, 0]	AG	1	28.7	33.481	[0, 0, 24, 0]	AG	1	3.66667	32.2833	[0, 0, 4, 0]	AG	1	3.33333	32.71	[0, 0, 5, 0]	AG	1
3	14156487	A	2	15	32.1467	[0, 0, 0, 9]	AT	1	15.45	33.1111	[0, 0, 0, 9]	AT	1	15.75	33.754	[0, 0, 0, 9]	AT	1	11.6667	32.7133	[0, 0, 0, 12]	AT	1	5	32.5	[0, 0, 0, 4]	AT	1
3	14943212	C	2	12.3333	31.38	[0, 0, 8, 0]	CG	1	12.7033	32.3214	[0, 0, 8, 0]	CG	1	12.95	32.949	[0, 0, 8, 0]	CG	1	3.66667	33.4	[0, 0, 4, 0]	CG	1	2	31.7767	[0, 0, 2, 0]	CG	1
3	16271057	C	2	2.66667	31.25	[0, 0, 0, 1]	CT	1	2.74667	32.1875	[0, 0, 0, 1]	CT	1	2.8	32.8125	[0, 0, 0, 1]	CT	1	1	32	[0, 0, 0, 1]	CT	1	1	32.6667	[0, 0, 0, 1]	CT	1
3	17160842	A	2	16.6667	31.9533	[0, 21, 0, 0]	AC	1	17.1667	32.9119	[0, 21, 0, 0]	AC	1	17.5	33.551	[0, 21, 0, 0]	AC	1	10.6667	32.9033	[0, 7, 0, 0]	AC	1	5.33333	32.99	[0, 5, 0, 0]	AC	1
3	19950940	G	2	18.6667	31.4633	[0, 0, 0, 14]	GT	1	19.2267	32.4072	[0, 0, 0, 14]	GT	1	19.6	33.0365	[0, 0, 0, 14]	GT	1	5	32.6	[0, 0, 0, 2]	GT	1	3.33333	32.36	[0, 0, 0, 4]	GT	1
3	27633178	A	2	14.3333	32.3733	[0, 16, 0, 0]	AC	1	14.7633	33.3445	[0, 16, 0, 0]	AC	1	15.05	33.992	[0, 16, 0, 0]	AC	1	13	33.12	[0, 15, 0, 0]	AC	1	13.3333	32.54	[0, 12, 0, 0]	AC	1
3	27633194	C	2	14.3333	31.61	[0, 0, 0, 17]	CT	1	14.7633	32.5583	[0, 0, 0, 17]	CT	1	15.05	33.1905	[0, 0, 0, 17]	CT	1	12.6667	33.0433	[0, 0, 0, 17]	CT	1	13.6667	32.0333	[0, 0, 0, 13]	CT	1
3	28348860	A	2	3	32.3333	[0, 0, 6, 0]	AG	1	3.09	33.3033	[0, 0, 6, 0]	AG	1	3.15	33.95	[0, 0, 6, 0]	AG	1	5.33333	34.9533	[0, 0, 4, 0]	AG	1	5.33333	33.6767	[0, 0, 9, 0]	AG	1
3	33097052	A	2	8.66667	32.1633	[0, 0, 12, 0]	AG	1	8.92667	33.1282	[0, 0, 12, 0]	AG	1	9.1	33.7715	[0, 0, 12, 0]	AG	1	6	33.9467	[0, 0, 5, 0]	AG	1	8.33333	32.6367	[0, 0, 7, 0]	AG	1
3	38524744	G	2	6.33333	31.7467	[0, 0, 0, 6]	GT	1	6.52333	32.6991	[0, 0, 0, 6]	GT	1	6.65	33.334	[0, 0, 0, 6]	GT	1	2.33333	30.9433	[0, 0, 0, 2]	GT	1	1.33333	33	[0, 0, 0, 1]	GT	1
3	40457354	C	2	5	32.11	[0, 0, 0, 4]	CT	1	5.15	33.0733	[0, 0, 0, 4]	CT	1	5.25	33.7155	[0, 0, 0, 4]	CT	1	5.33333	32.99	[0, 0, 0, 8]	CT	1	7	32.3067	[0, 0, 0, 2]	CT	1
3	40462318	G	2	20	31.83	[16, 0, 0, 0]	GA	1	20.6	32.7849	[16, 0, 0, 0]	GA	1	21	33.4215	[16, 0, 0, 0]	GA	1	7	32.68	[8, 0, 0, 0]	GA	1	6.66667	32.92	[7, 0, 0, 0]	GA	1
3	42194923	A	2	16	31.8267	[0, 0, 9, 0]	AG	1	16.48	32.7815	[0, 0, 9, 0]	AG	1	16.8	33.418	[0, 0, 9, 0]	AG	1	6	33.1233	[0, 0, 5, 0]	AG	1	7	31.8667	[0, 0, 3, 0]	AG	1
3	43561311	C	2	12.6667	31.85	[0, 0, 0, 10]	CT	1	13.0467	32.8055	[0, 0, 0, 10]	CT	1	13.3	33.4425	[0, 0, 0, 10]	CT	1	7	32.6167	[0, 0, 0, 7]	CT	1	5.33333	33.26	[0, 0, 0, 3]	CT	1
3	44579834	T	2	3.33333	31.4167	[0, 2, 0, 0]	TC	1	3.43333	32.3592	[0, 2, 0, 0]	TC	1	3.5	32.9875	[0, 2, 0, 0]	TC	1	3.33333	32.5	[0, 3, 0, 0]	TC	1	4.66667	32.7233	[0, 6, 0, 0]	TC	1
3	44865254	A	2	32.3333	31.8567	[0, 0, 17, 0]	AG	1	33.3033	32.8124	[0, 0, 17, 0]	AG	1	33.95	33.4495	[0, 0, 17, 0]	AG	1	24	32.82	[0, 0, 20, 0]	AG	1	9	32.6133	[0, 0, 6, 0]	AG	1
3	45011283	G	2	6.66667	31.79	[0, 5, 0, 0]	GC	1	6.86667	32.7437	[0, 5, 0, 0]	GC	1	7	33.3795	[0, 5, 0, 0]	GC	1	5	32.51	[0, 6, 0, 0]	GC	1	7.33333	32.3633	[0, 7, 0, 0]	GC	1
3	45524062	A	2	7.33333	32.0633	[0, 0, 4, 0]	AG	1	7.55333	33.0252	[0, 0, 4, 0]	AG	1	7.7	33.6665	[0, 0, 4, 0]	AG	1	6.66667	32.53	[0, 0, 5, 0]	AG	1	5	32.6667	[0, 0, 3, 0]	AG	1
3	45547919	A	2	6.66667	31.29	[0, 0, 4, 0]	AG	1	6.86667	32.2287	[0, 0, 4, 0]	AG	1	7	32.8545	[0, 0, 4, 0]	AG	1	4.66667	32.5367	[0, 0, 4, 0]	AG	1	2.33333	32.3333	[0, 0, 4, 0]	AG	1
3	45594721	C	2	6	31.7933	[0, 0, 3, 0]	CG	1	6.18	32.7471	[0, 0, 3, 0]	CG	1	6.3	33.383	[0, 0, 3, 0]	CG	1	1.33333	32.3333	[0, 0, 1, 0]	CG	1	3	32.2233	[0, 0, 4, 0]	CG	1
3	45595761	C	2	1.33333	31.1667	[0, 0, 0, 1]	CT	1	1.37333	32.1017	[0, 0, 0, 1]	CT	1	1.4	32.725	[0, 0, 0, 1]	CT	1	2.33333	33.2767	[0, 0, 0, 2]	CT	1	1.66667	32.6667	[0, 0, 0, 2]	CT	1
3	45921260	T	2	4	31.6667	[0, 4, 0, 0]	TC	1	4.12	32.6167	[0, 4, 0, 0]	TC	1	4.2	33.25	[0, 4, 0, 0]	TC	1	3.66667	31.39	[0, 2, 0, 0]	TC	1	3.33333	31.9533	[0, 7, 0, 0]	TC	1
3	45979726	G	2	6.33333	32.95	[0, 0, 0, 2]	GT	1	6.52333	33.9385	[0, 0, 0, 2]	GT	1	6.65	34.5975	[0, 0, 0, 2]	GT	1	3	34.1667	[0, 0, 0, 1]	GT	1	3	32.5833	[0, 0, 0, 2]	GT	1
3	46670360	A	2	4	31.1933	[0, 0, 2, 0]	AG	1	4.12	32.1291	[0, 0, 2, 0]	AG	1	4.2	32.753	[0, 0, 2, 0]	AG	1	2.66667	31.2767	[0, 0, 3, 0]	AG	1	1.33333	32.5	[0, 0, 1, 0]	AG	1
3	46922012	T	2	48.3333	32.57	[0, 40, 0, 0]	TC	1	49.7833	33.5471	[0, 40, 0, 0]	TC	1	50.75	34.1985	[0, 40, 0, 0]	TC	1	40.6667	33.0933	[0, 44, 0, 0]	TC	1	23.3333	33.1267	[0, 28, 0, 0]	TC	1
3	47344095	C	2	10	31.61	[4, 0, 0, 0]	CA	1	10.3	32.5583	[4, 0, 0, 0]	CA	1	10.5	33.1905	[4, 0, 0, 0]	CA	1	2.66667	32.9733	[1, 0, 0, 0]	CA	1	3.33333	32.6667	[2, 0, 0, 0]	CA	1
3	47418189	C	2	5.33333	31.5	[0, 0, 0, 2]	CT	1	5.49333	32.445	[0, 0, 0, 2]	CT	1	5.6	33.075	[0, 0, 0, 2]	CT	1	6	32.7233	[0, 0, 0, 4]	CT	1	7.33333	31.94	[0, 0, 0, 6]	CT	1
3	48689679	G	2	17.3333	31.5967	[16, 0, 0, 0]	GA	1	17.8533	32.5446	[16, 0, 0, 0]	GA	1	18.2	33.1765	[16, 0, 0, 0]	GA	1	15.3333	32.67	[20, 0, 0, 0]	GA	1	9	31.8533	[12, 0, 0, 0]	GA	1
3	49017259	T	2	11.3333	31.4967	[0, 6, 0, 0]	TC	1	11.6733	32.4416	[0, 6, 0, 0]	TC	1	11.9	33.0715	[0, 6, 0, 0]	TC	1	5.33333	32.7867	[0, 5, 0, 0]	TC	1	2.33333	34.11	[0, 3, 0, 0]	TC	1
3	49099957	C	2	18	31.38	[0, 0, 15, 0]	CG	1	18.54	32.3214	[0, 0, 15, 0]	CG	1	18.9	32.949	[0, 0, 15, 0]	CG	1	5.66667	31.8	[0, 0, 2, 0]	CG	1	4.66667	32.0533	[0, 0, 2, 0]	CG	1
3	49108308	T	2	11.3333	31.5167	[0, 8, 0, 0]	TC	1	11.6733	32.4622	[0, 8, 0, 0]	TC	1	11.9	33.0925	[0, 8, 0, 0]	TC	1	3.33333	31.61	[0, 1, 0, 0]	TC	1	5.33333	32.1433	[0, 3, 0, 0]	TC	1
3	49119243	A	2	11	31.63	[0, 0, 7, 0]	AG	1	11.33	32.5789	[0, 0, 7, 0]	AG	1	11.55	33.2115	[0, 0, 7, 0]	AG	1	4.66667	32.9333	[0, 0, 2, 0]	AG	1	5.33333	32.14	[0, 0, 4, 0]	AG	1
3	49416072	T	2	13	31.91	[0, 7, 0, 0]	TC	1	13.39	32.8673	[0, 7, 0, 0]	TC	1	13.65	33.5055	[0, 7, 0, 0]	TC	1	7.33333	32.86	[0, 4, 0, 0]	TC	1	7	32.4133	[0, 5, 0, 0]	TC	1
3	49510575	C	2	11	32.14	[0, 0, 7, 0]	CG	1	11.33	33.1042	[0, 0, 7, 0]	CG	1	11.55	33.747	[0, 0, 7, 0]	CG	1	12.3333	32.46	[0, 0, 8, 0]	CG	1	12	31.58	[0, 0, 12, 0]	CG	1
3	49535461	T	2	26	31.6167	[0, 16, 0, 0]	TC	1	26.78	32.5652	[0, 16, 0, 0]	TC	1	27.3	33.1975	[0, 16, 0, 0]	TC	1	9.33333	32.0933	[0, 8, 0, 0]	TC	1	9	31.8833	[0, 9, 0, 0]	TC	1
3	49722606	T	2	7.66667	32.38	[0, 5, 0, 0]	TC	1	7.89667	33.3514	[0, 5, 0, 0]	TC	1	8.05	33.999	[0, 5, 0, 0]	TC	1	10.6667	32.9933	[0, 7, 0, 0]	TC	1	10.6667	33.5633	[0, 9, 0, 0]	TC	1
3	49828959	C	2	4.66667	31.6667	[0, 0, 0, 6]	CT	1	4.80667	32.6167	[0, 0, 0, 6]	CT	1	4.9	33.25	[0, 0, 0, 6]	CT	1	2.33333	33.8333	[0, 0, 0, 3]	CT	1	2	32.61	[0, 0, 0, 2]	CT	1
3	50648211	A	2	7.33333	31.4767	[0, 0, 8, 0]	AG	1	7.55333	32.421	[0, 0, 8, 0]	AG	1	7.7	33.0505	[0, 0, 8, 0]	AG	1	2.33333	33.2767	[0, 0, 2, 0]	AG	1	5	31.9667	[0, 0, 3, 0]	AG	1
3	50649086	C	2	24.3333	31.95	[16, 0, 0, 0]	CA	1	25.0633	32.9085	[16, 0, 0, 0]	CA	1	25.55	33.5475	[16, 0, 0, 0]	CA	1	24	33.3733	[17, 0, 0, 0]	CA	1	18.3333	31.9667	[23, 0, 0, 0]	CA	1
3	52482277	C	2	2.33333	31.8333	[0, 0, 2, 0]	CG	1	2.40333	32.7883	[0, 0, 2, 0]	CG	1	2.45	33.425	[0, 0, 2, 0]	CG	1	2	32.11	[0, 0, 2, 0]	CG	1	3.33333	32.1667	[0, 0, 2, 0]	CG	1
3	52483190	G	2	4.66667	31.87	[5, 0, 0, 0]	GA	1	4.80667	32.8261	[5, 0, 0, 0]	GA	1	4.9	33.4635	[5, 0, 0, 0]	GA	1	2.66667	34.1667	[2, 0, 0, 0]	GA	1	1.66667	32.2233	[3, 0, 0, 0]	GA	1
3	52839001	A	2	11.3333	31.8733	[0, 0, 7, 0]	AG	1	11.6733	32.8295	[0, 0, 7, 0]	AG	1	11.9	33.467	[0, 0, 7, 0]	AG	1	2.66667	31.9333	[0, 0, 1, 0]	AG	1	3.33333	32.7833	[0, 0, 4, 0]	AG	1
3	52839023	T	2	11.3333	31.4767	[0, 7, 0, 0]	TC	1	11.6733	32.421	[0, 7, 0, 0]	TC	1	11.9	33.0505	[0, 7, 0, 0]	TC	1	2.33333	32.5833	[0, 1, 0, 0]	TC	1	2	32.3333	[0, 1, 0, 0]	TC	1
3	52840083	T	2	8	31.77	[0, 4, 0, 0]	TC	1	8.24	32.7231	[0, 4, 0, 0]	TC	1	8.4	33.3585	[0, 4, 0, 0]	TC	1	7.33333	33.0867	[0, 8, 0, 0]	TC	1	5	31.8	[0, 1, 0, 0]	TC	1
3	52840430	C	2	3.33333	31.6333	[0, 0, 0, 2]	CT	1	3.43333	32.5823	[0, 0, 0, 2]	CT	1	3.5	33.215	[0, 0, 0, 2]	CT	1	1.33333	34.5	[0, 0, 0, 1]	CT	1	2	32.0567	[0, 0, 0, 1]	CT	1
3	53188745	C	2	3.33333	32.25	[0, 0, 0, 5]	CT	1	3.43333	33.2175	[0, 0, 0, 5]	CT	1	3.5	33.8625	[0, 0, 0, 5]	CT	1	2.33333	33.6667	[0, 0, 0, 1]	CT	1	2	32.8333	[0, 0, 0, 1]	CT	1
3	58126713	A	2	30	31.5667	[0, 0, 22, 0]	AG	1	30.9	32.5137	[0, 0, 22, 0]	AG	1	31.5	33.145	[0, 0, 22, 0]	AG	1	45.6667	32.4233	[0, 0, 34, 0]	AG	1	51	32.0167	[0, 0, 46, 0]	AG	1
3	58145919	A	2	7	31.25	[0, 0, 0, 8]	AT	1	7.21	32.1875	[0, 0, 0, 8]	AT	1	7.35	32.8125	[0, 0, 0, 8]	AT	1	6	32.4433	[0, 0, 2, 5]	AT AG	1	8	32.0767	[0, 0, 0, 5]	AT	1
3	58171792	G	2	19.3333	31.42	[0, 10, 0, 0]	GC	1	19.9133	32.3626	[0, 10, 0, 0]	GC	1	20.3	32.991	[0, 10, 0, 0]	GC	1	14.6667	32.3367	[0, 11, 0, 0]	GC	1	14	31.9533	[0, 6, 0, 0]	GC	1
3	58430808	C	2	11.6667	31.27	[0, 0, 0, 8]	CT	1	12.0167	32.2081	[0, 0, 0, 8]	CT	1	12.25	32.8335	[0, 0, 0, 8]	CT	1	12.3333	32.5967	[0, 0, 0, 17]	CT	1	8.66667	32.3067	[0, 0, 0, 2]	CT	1
3	58430811	T	2	25.6667	32.3867	[0, 25, 0, 0]	TC	1	26.4367	33.3583	[0, 25, 0, 0]	TC	1	26.95	34.006	[0, 25, 0, 0]	TC	1	26	33.7867	[0, 28, 0, 0]	TC	1	21	32.8733	[0, 16, 0, 0]	TC	1
3	61742490	C	2	73.3333	32.6433	[0, 0, 0, 28]	CT	1	75.5333	33.6226	[0, 0, 0, 28]	CT	1	77	34.2755	[0, 0, 0, 28]	CT	1	13	34.0233	[0, 0, 0, 4]	CT	1	10.3333	33.6267	[0, 0, 0, 8]	CT	1
3	61742582	G	2	6.33333	31.9867	[0, 0, 0, 3]	GT	1	6.52333	32.9463	[0, 0, 0, 3]	GT	1	6.65	33.586	[0, 0, 0, 3]	GT	1	2.33333	34.25	[0, 0, 0, 2]	GT	1	1	32.3333	[0, 0, 0, 1]	GT	1
3	61742663	C	2	16.6667	31.5967	[0, 0, 0, 17]	CT	1	17.1667	32.5446	[0, 0, 0, 17]	CT	1	17.5	33.1765	[0, 0, 0, 17]	CT	1	7	33.1267	[0, 0, 0, 8]	CT	1	3.66667	31.9	[0, 0, 0, 4]	CT	1
3	61742967	A	2	3	31.8433	[0, 0, 3, 0]	AG	1	3.09	32.7986	[0, 0, 3, 0]	AG	1	3.15	33.4355	[0, 0, 3, 0]	AG	1	4.33333	31.6667	[0, 0, 3, 0]	AG	1	1.66667	31.8333	[0, 0, 1, 0]	AG	1
3	61743051	G	2	11.3333	31.5433	[0, 12, 0, 0]	GC	1	11.6733	32.4896	[0, 12, 0, 0]	GC	1	11.9	33.1205	[0, 12, 0, 0]	GC	1	3.33333	32.5	[0, 2, 0, 0]	GC	1	4.33333	32.4767	[0, 2, 0, 0]	GC	1
3	72876985	C	2	1.33333	31.5	[0, 0, 0, 2]	CT	1	1.37333	32.445	[0, 0, 0, 2]	CT	1	1.4	33.075	[0, 0, 0, 2]	CT	1	1.66667	32.7767	[0, 0, 0, 1]	CT	1	1	34.3333	[0, 0, 0, 1]	CT	1
3	76434437	C	2	5.66667	31.3333	[0, 0, 0, 2]	CT	1	5.83667	32.2733	[0, 0, 0, 2]	CT	1	5.95	32.9	[0, 0, 0, 2]	CT	1	6.66667	32.2933	[0, 0, 0, 5]	CT	1	7.33333	31.84	[0, 0, 0, 4]	CT	1
3	96350656	A	2	8	31.9833	[0, 0, 7, 0]	AG	1	8.24	32.9428	[0, 0, 7, 0]	AG	1	8.4	33.5825	[0, 0, 7, 0]	AG	1	3.33333	32.8	[0, 0, 1, 0]	AG	1	4	33.5	[0, 0, 5, 0]	AG	1
3	96350698	A	2	7.66667	31.7133	[0, 0, 6, 0]	AG	1	7.89667	32.6647	[0, 0, 6, 0]	AG	1	8.05	33.299	[0, 0, 6, 0]	AG	1	3.66667	32.1667	[0, 0, 1, 0]	AG	1	5	32.2767	[0, 0, 7, 0]	AG	1
3	97954424	A	2	8.33333	32.5233	[0, 3, 0, 0]	AC	1	8.58333	33.499	[0, 3, 0, 0]	AC	1	8.75	34.1495	[0, 3, 0, 0]	AC	1	9.33333	33.7533	[0, 11, 0, 0]	AC	1	13.6667	32.71	[0, 10, 0, 0]	AC	1
3	98798137	T	2	245.667	31.8833	[0, 0, 171, 0]	TG	1	253.037	32.8398	[0, 0, 171, 0]	TG	1	257.95	33.4775	[0, 0, 171, 0]	TG	1	11	32.84	[0, 0, 9, 0]	TG	1	14.6667	32.61	[0, 0, 12, 0]	TG	1
3	101576740	C	2	12	30.7067	[0, 0, 0, 7]	CT	1	12.36	31.6279	[0, 0, 0, 7]	CT	1	12.6	32.242	[0, 0, 0, 7]	CT	1	5.33333	32.3733	[0, 0, 0, 4]	CT	1	5	31.3733	[0, 0, 0, 4]	CT	1
3	101576799	G	2	5.33333	31.3333	[4, 0, 0, 0]	GA	1	5.49333	32.2733	[4, 0, 0, 0]	GA	1	5.6	32.9	[4, 0, 0, 0]	GA	1	4.66667	32.6367	[3, 0, 0, 0]	GA	1	4.33333	32.1567	[5, 0, 0, 0]	GA	1
3	101593061	T	2	19	31.93	[0, 6, 0, 0]	TC	1	19.57	32.8879	[0, 6, 0, 0]	TC	1	19.95	33.5265	[0, 6, 0, 0]	TC	1	2.33333	33.3333	[0, 1, 0, 0]	TC	1	2.66667	33.5	[0, 1, 0, 0]	TC	1
3	105547527	A	2	39	31.6667	[0, 0, 33, 0]	AG	1	40.17	32.6167	[0, 0, 33, 0]	AG	1	40.95	33.25	[0, 0, 33, 0]	AG	1	4.33333	32.81	[0, 0, 5, 0]	AG	1	6.66667	32.1533	[0, 0, 5, 0]	AG	1
3	112603074	C	2	17	31.43	[0, 0, 0, 10]	CT	1	17.51	32.3729	[0, 0, 0, 10]	CT	1	17.85	33.0015	[0, 0, 0, 10]	CT	1	14	32.6833	[0, 0, 0, 18]	CT	1	10	32.3433	[0, 0, 0, 14]	CT	1
3	121663357	C	2	14	31.0867	[0, 0, 0, 4]	CT	1	14.42	32.0193	[0, 0, 0, 4]	CT	1	14.7	32.641	[0, 0, 0, 4]	CT	1	6	32.4167	[0, 0, 0, 4]	CT	1	2.66667	32.5	[0, 0, 0, 4]	CT	1
3	121664450	G	2	9.66667	32.2667	[5, 0, 0, 0]	GA	1	9.95667	33.2347	[5, 0, 0, 0]	GA	1	10.15	33.88	[5, 0, 0, 0]	GA	1	3	31.8667	[5, 0, 0, 0]	GA	1	2	31.9167	[4, 0, 0, 0]	GA	1
3	123271958	G	2	5.66667	31.49	[3, 0, 0, 0]	GA	1	5.83667	32.4347	[3, 0, 0, 0]	GA	1	5.95	33.0645	[3, 0, 0, 0]	GA	1	6	32.4933	[5, 0, 0, 0]	GA	1	5.33333	32.05	[3, 0, 0, 0]	GA	1
3	123492131	T	2	31	31.5567	[0, 29, 0, 0]	TC	1	31.93	32.5034	[0, 29, 0, 0]	TC	1	32.55	33.1345	[0, 29, 0, 0]	TC	1	7	32.9833	[0, 6, 0, 0]	TC	1	8.33333	32.5467	[0, 16, 0, 0]	TC	1
3	123492217	G	2	60.3333	31.8367	[0, 0, 0, 61]	GT	1	62.1433	32.7918	[0, 0, 0, 61]	GT	1	63.35	33.4285	[0, 0, 0, 61]	GT	1	6	33.8467	[0, 0, 0, 6]	GT	1	10.3333	32.3967	[0, 0, 0, 18]	GT	1
3	123493847	A	2	7.33333	31.1567	[0, 5, 0, 0]	AC	1	7.55333	32.0914	[0, 5, 0, 0]	AC	1	7.7	32.7145	[0, 5, 0, 0]	AC	1	3	32.0667	[0, 2, 0, 0]	AC	1	5	31.85	[0, 1, 0, 0]	AC	1
3	123494086	T	2	4.33333	31.75	[0, 1, 0, 0]	TC	1	4.46333	32.7025	[0, 1, 0, 0]	TC	1	4.55	33.3375	[0, 1, 0, 0]	TC	1	1.66667	35	[0, 2, 0, 0]	TC	1	2.33333	31.4167	[0, 2, 0, 0]	TC	1
3	123692742	G	2	28	31.6233	[27, 0, 0, 0]	GA	1	28.84	32.572	[27, 0, 0, 0]	GA	1	29.4	33.2045	[27, 0, 0, 0]	GA	1	34.6667	32.66	[41, 0, 0, 0]	GA	1	24.3333	32.2067	[26, 0, 0, 0]	GA	1
3	123700066	G	2	30.6667	31.7867	[13, 0, 0, 0]	GA	1	31.5867	32.7403	[13, 0, 0, 0]	GA	1	32.2	33.376	[13, 0, 0, 0]	GA	1	21	32.8633	[25, 0, 0, 0]	GA	1	16	32.5233	[12, 0, 0, 0]	GA	1
3	123733991	G	2	38.3333	31.6067	[26, 0, 0, 0]	GA	1	39.4833	32.5549	[26, 0, 0, 0]	GA	1	40.25	33.187	[26, 0, 0, 0]	GA	1	19.6667	33.0633	[11, 0, 0, 0]	GA	1	14	32.8433	[18, 0, 0, 0]	GA	1
3	123947055	T	2	8.66667	32.37	[0, 0, 7, 0]	TG	1	8.92667	33.3411	[0, 0, 7, 0]	TG	1	9.1	33.9885	[0, 0, 7, 0]	TG	1	8.66667	33.22	[0, 0, 18, 0]	TG	1	5	32.2367	[0, 0, 7, 0]	TG	1
3	124796384	T	2	29.6667	31.53	[14, 0, 0, 0]	TA	1	30.5567	32.4759	[14, 0, 0, 0]	TA	1	31.15	33.1065	[14, 0, 0, 0]	TA	1	33.6667	31.93	[26, 0, 0, 0]	TA	1	16.3333	31.3333	[14, 0, 0, 0]	TA	1
3	126068036	T	2	27.3333	31.35	[0, 15, 0, 0]	TC	1	28.1533	32.2905	[0, 15, 0, 0]	TC	1	28.7	32.9175	[0, 15, 0, 0]	TC	1	4.33333	32.6067	[0, 4, 0, 0]	TC	1	2	32.1667	[0, 2, 0, 0]	TC	1
3	127690066	C	2	7.66667	32.0033	[0, 0, 0, 7]	CT	1	7.89667	32.9634	[0, 0, 0, 7]	CT	1	8.05	33.6035	[0, 0, 0, 7]	CT	1	6.66667	32.45	[0, 0, 0, 2]	CT	1	10.6667	32.6433	[0, 0, 0, 9]	CT	1
3	129088133	T	2	7.33333	31.62	[7, 0, 0, 0]	TA	1	7.55333	32.5686	[7, 0, 0, 0]	TA	1	7.7	33.201	[7, 0, 0, 0]	TA	1	4.33333	32.3333	[4, 0, 0, 0]	TA	1	2	32.8333	[3, 0, 0, 0]	TA	1
3	129171507	G	2	49.3333	31.62	[37, 0, 0, 0]	GA	1	50.8133	32.5686	[37, 0, 0, 0]	GA	1	51.8	33.201	[37, 0, 0, 0]	GA	1	22	32.6267	[19, 0, 0, 0]	GA	1	42.3333	32.4933	[44, 0, 0, 0]	GA	1
3	133587674	G	2	17	31.6567	[18, 0, 0, 0]	GA	1	17.51	32.6064	[18, 0, 0, 0]	GA	1	17.85	33.2395	[18, 0, 0, 0]	GA	1	1.66667	33	[1, 0, 0, 0]	GA	1	3.33333	33.3333	[4, 0, 0, 0]	GA	1
3	133805873	G	2	4.33333	32.3033	[0, 4, 0, 0]	GC	1	4.46333	33.2724	[0, 4, 0, 0]	GC	1	4.55	33.9185	[0, 4, 0, 0]	GC	1	5	33.4033	[0, 4, 0, 0]	GC	1	6.33333	33.3333	[0, 7, 0, 0]	GC	1
3	134356680	A	2	112	32.2067	[0, 0, 84, 0]	AG	1	115.36	33.1729	[0, 0, 84, 0]	AG	1	117.6	33.817	[0, 0, 84, 0]	AG	1	29.3333	33.15	[0, 0, 35, 0]	AG	1	39.6667	32.6467	[0, 0, 45, 0]	AG	1
3	134357312	G	2	18	30.9667	[0, 0, 0, 4]	GT	1	18.54	31.8957	[0, 0, 0, 4]	GT	1	18.9	32.515	[0, 0, 0, 4]	GT	1	18.6667	30.49	[0, 0, 0, 15]	GT	1	14	30.4533	[0, 0, 0, 18]	GT	1
3	134358628	C	2	28.3333	31.2533	[0, 0, 24, 0]	CG	1	29.1833	32.1909	[0, 0, 24, 0]	CG	1	29.75	32.816	[0, 0, 24, 0]	CG	1	4.33333	32.0167	[0, 0, 3, 0]	CG	1	5.33333	31.5	[0, 0, 4, 0]	CG	1
3	140448694	A	2	18.6667	31.7067	[0, 0, 15, 0]	AG	1	19.2267	32.6579	[0, 0, 15, 0]	AG	1	19.6	33.292	[0, 0, 15, 0]	AG	1	16.6667	32.55	[0, 0, 13, 0]	AG	1	15	31.8667	[0, 0, 14, 0]	AG	1
3	140562881	C	2	18.3333	31.51	[0, 0, 0, 13]	CT	1	18.8833	32.4553	[0, 0, 0, 13]	CT	1	19.25	33.0855	[0, 0, 0, 13]	CT	1	12.6667	32.71	[0, 0, 0, 7]	CT	1	10	32.38	[0, 0, 0, 7]	CT	1
3	140566492	T	2	5.66667	33.0233	[0, 7, 0, 0]	TC	1	5.83667	34.014	[0, 7, 0, 0]	TC	1	5.95	34.6745	[0, 7, 0, 0]	TC	1	4.66667	33.79	[0, 3, 0, 0]	TC	1	1	31.6667	[0, 1, 0, 0]	TC	1
3	140566662	T	2	18	32.24	[0, 15, 0, 0]	TC	1	18.54	33.2072	[0, 15, 0, 0]	TC	1	18.9	33.852	[0, 15, 0, 0]	TC	1	15.3333	33.5033	[0, 16, 0, 0]	TC	1	6.33333	32.2433	[0, 4, 0, 0]	TC	1
3	140569097	C	2	11.6667	31.6167	[0, 0, 0, 5]	CT	1	12.0167	32.5652	[0, 0, 0, 5]	CT	1	12.25	33.1975	[0, 0, 0, 5]	CT	1	6.33333	33.5667	[0, 0, 0, 10]	CT	1	3.33333	32.6333	[0, 0, 0, 1]	CT	1
3	140569288	A	2	3.66667	31.81	[0, 2, 0, 0]	AC	1	3.77667	32.7643	[0, 2, 0, 0]	AC	1	3.85	33.4005	[0, 2, 0, 0]	AC	1	5.33333	33.4033	[0, 3, 0, 0]	AC	1	5.33333	32.1767	[0, 5, 0, 0]	AC	1
3	143028410	A	2	13.6667	31.6533	[0, 0, 8, 0]	AG	1	14.0767	32.6029	[0, 0, 8, 0]	AG	1	14.35	33.236	[0, 0, 8, 0]	AG	1	1.33333	33.3333	[0, 0, 1, 0]	AG	1	1.66667	33	[0, 0, 1, 0]	AG	1
3	149068321	C	2	6	31.81	[0, 0, 0, 5]	CT	1	6.18	32.7643	[0, 0, 0, 5]	CT	1	6.3	33.4005	[0, 0, 0, 5]	CT	1	2	32.6667	[0, 0, 0, 2]	CT	1	3.66667	32.0533	[0, 0, 0, 6]	CT	1
3	149369617	T	2	44	31.61	[0, 25, 0, 0]	TC	1	45.32	32.5583	[0, 25, 0, 0]	TC	1	46.2	33.1905	[0, 25, 0, 0]	TC	1	6.66667	32.44	[0, 2, 0, 0]	TC	1	7.33333	32.25	[0, 8, 0, 0]	TC	1
3	149518923	T	2	12.6667	31.7033	[0, 5, 0, 0]	TC	1	13.0467	32.6544	[0, 5, 0, 0]	TC	1	13.3	33.2885	[0, 5, 0, 0]	TC	1	3.33333	33.2667	[0, 1, 0, 0]	TC	1	2.66667	31.2767	[0, 1, 0, 0]	TC	1
3	149519815	T	2	3.66667	31.9167	[0, 2, 0, 0]	TC	1	3.77667	32.8742	[0, 2, 0, 0]	TC	1	3.85	33.5125	[0, 2, 0, 0]	TC	1	2.66667	32.9433	[0, 4, 0, 0]	TC	1	4	32.8333	[0, 6, 0, 0]	TC	1
3	156541490	C	2	18	32.0767	[0, 0, 0, 15]	CT	1	18.54	33.039	[0, 0, 0, 15]	CT	1	18.9	33.6805	[0, 0, 0, 15]	CT	1	6.66667	33.0167	[0, 0, 0, 8]	CT	1	6.33333	32.6667	[0, 0, 0, 4]	CT	1
3	156542456	G	2	69.3333	31.9567	[65, 0, 0, 0]	GA	1	71.4133	32.9154	[65, 0, 0, 0]	GA	1	72.8	33.5545	[65, 0, 0, 0]	GA	1	5	32.67	[6, 0, 0, 0]	GA	1	7	32.3133	[6, 0, 0, 0]	GA	1
3	156810363	A	2	16	32.1533	[0, 0, 20, 0]	AG	1	16.48	33.1179	[0, 0, 20, 0]	AG	1	16.8	33.761	[0, 0, 20, 0]	AG	1	4.66667	32.4833	[0, 0, 5, 0]	AG	1	5.66667	32.5033	[0, 0, 7, 0]	AG	1
3	156810405	T	2	11.3333	32.02	[0, 0, 9, 0]	TG	1	11.6733	32.9806	[0, 0, 9, 0]	TG	1	11.9	33.621	[0, 0, 9, 0]	TG	1	2	34.6667	[0, 0, 2, 0]	TG	1	2.33333	31.89	[0, 0, 3, 0]	TG	1
3	157437525	C	2	21.6667	31.77	[13, 0, 0, 0]	CA	1	22.3167	32.7231	[13, 0, 0, 0]	CA	1	22.75	33.3585	[13, 0, 0, 0]	CA	1	7	33.5167	[8, 0, 0, 0]	CA	1	18	32.3633	[24, 0, 0, 0]	CA	1
3	161429221	A	2	18.6667	31.4467	[0, 0, 17, 0]	AG	1	19.2267	32.3901	[0, 0, 17, 0]	AG	1	19.6	33.019	[0, 0, 17, 0]	AG	1	7.33333	32.4167	[0, 0, 7, 0]	AG	1	4.66667	32.0567	[0, 0, 5, 0]	AG	1
3	161429250	G	2	23.6667	31.1733	[0, 23, 0, 0]	GC	1	24.3767	32.1085	[0, 23, 0, 0]	GC	1	24.85	32.732	[0, 23, 0, 0]	GC	1	20.6667	32.85	[0, 20, 0, 0]	GC	1	15.3333	32.0033	[0, 14, 0, 0]	GC	1
3	171369680	G	2	2	32.25	[1, 0, 0, 0]	GA	1	2.06	33.2175	[1, 0, 0, 0]	GA	1	2.1	33.8625	[1, 0, 0, 0]	GA	1	6	32.3267	[11, 0, 0, 0]	GA	1	2.33333	32.5833	[4, 0, 0, 0]	GA	1
3	172251287	C	2	8	31.4967	[0, 0, 7, 0]	CG	1	8.24	32.4416	[0, 0, 7, 0]	CG	1	8.4	33.0715	[0, 0, 7, 0]	CG	1	4	33.2667	[0, 0, 1, 0]	CG	1	7.66667	31.5933	[0, 0, 5, 0]	CG	1
3	179018054	G	2	19.3333	33.51	[18, 0, 0, 0]	GA	1	19.9133	34.5153	[18, 0, 0, 0]	GA	1	20.3	35.1855	[18, 0, 0, 0]	GA	1	9.66667	33.37	[11, 0, 0, 0]	GA	1	7.33333	33.5567	[8, 0, 0, 0]	GA	1
3	179581211	C	2	28.6667	31.7733	[0, 0, 0, 25]	CT	1	29.5267	32.7265	[0, 0, 0, 25]	CT	1	30.1	33.362	[0, 0, 0, 25]	CT	1	4.66667	33.51	[0, 0, 0, 2]	CT	1	4	32.61	[0, 0, 0, 3]	CT	1
3	179586545	G	2	10.6667	31.8933	[7, 0, 0, 0]	GA	1	10.9867	32.8501	[7, 0, 0, 0]	GA	1	11.2	33.488	[7, 0, 0, 0]	GA	1	7	32.6667	[9, 0, 0, 0]	GA	1	7.33333	32.64	[4, 0, 0, 0]	GA	1
3	184149875	A	2	10.6667	32.1167	[0, 0, 16, 0]	AG	1	10.9867	33.0802	[0, 0, 16, 0]	AG	1	11.2	33.7225	[0, 0, 16, 0]	AG	1	14.3333	33.0667	[0, 0, 27, 0]	AG	1	15.6667	32.5467	[0, 0, 20, 0]	AG	1
3	184149879	C	2	11	32.21	[0, 0, 0, 19]	CT	1	11.33	33.1763	[0, 0, 0, 19]	CT	1	11.55	33.8205	[0, 0, 0, 19]	CT	1	14.6667	33.2267	[0, 0, 0, 28]	CT	1	17	32.5433	[0, 0, 0, 23]	CT	1
3	184149917	A	2	12.6667	32.4667	[0, 0, 20, 0]	AG	1	13.0467	33.4407	[0, 0, 20, 0]	AG	1	13.3	34.09	[0, 0, 20, 0]	AG	1	16.3333	33.15	[0, 0, 30, 0]	AG	1	18.6667	32.8733	[0, 0, 22, 0]	AG	1
3	184150112	A	2	5.66667	31.13	[0, 0, 2, 0]	AG	1	5.83667	32.0639	[0, 0, 2, 0]	AG	1	5.95	32.6865	[0, 0, 2, 0]	AG	1	7.33333	31.6367	[0, 0, 5, 0]	AG	1	11.6667	31.22	[0, 0, 4, 0]	AG	1
3	184150116	C	2	5.66667	30.8333	[0, 0, 0, 2]	CT	1	5.83667	31.7583	[0, 0, 0, 2]	CT	1	5.95	32.375	[0, 0, 0, 2]	CT	1	9	31.0367	[0, 0, 0, 6]	CT	1	11.3333	31.4333	[0, 0, 0, 4]	CT	1
3	184150173	C	2	6.33333	31.78	[0, 0, 0, 4]	CT	1	6.52333	32.7334	[0, 0, 0, 4]	CT	1	6.65	33.369	[0, 0, 0, 4]	CT	1	11	32.3733	[0, 0, 0, 7]	CT	1	11	32.05	[0, 0, 0, 8]	CT	1
3	184150183	T	2	4	31.81	[0, 5, 0, 0]	TC	1	4.12	32.7643	[0, 5, 0, 0]	TC	1	4.2	33.4005	[0, 5, 0, 0]	TC	1	7.33333	32.3	[0, 4, 0, 0]	TC	1	6.33333	31.81	[0, 5, 0, 0]	TC	1
3	184150193	A	2	3	31.86	[0, 0, 3, 0]	AG	1	3.09	32.8158	[0, 0, 3, 0]	AG	1	3.15	33.453	[0, 0, 3, 0]	AG	1	5.33333	32.3733	[0, 0, 3, 0]	AG	1	4	32.2	[0, 0, 5, 0]	AG	1
3	184150209	G	2	4	31.41	[3, 0, 0, 0]	GA	1	4.12	32.3523	[3, 0, 0, 0]	GA	1	4.2	32.9805	[3, 0, 0, 0]	GA	1	10.3333	32.1367	[8, 0, 0, 0]	GA	1	8.33333	31.4333	[10, 0, 0, 0]	GA	1
3	184257577	C	2	4.66667	31.9633	[0, 0, 0, 2]	CT	1	4.80667	32.9222	[0, 0, 0, 2]	CT	1	4.9	33.5615	[0, 0, 0, 2]	CT	1	4.66667	32.8333	[0, 0, 0, 8]	CT	1	12.3333	31.9867	[0, 0, 0, 12]	CT	1
3	184323775	T	2	3	30.9733	[0, 4, 0, 0]	TC	1	3.09	31.9025	[0, 4, 0, 0]	TC	1	3.15	32.522	[0, 4, 0, 0]	TC	1	4	32.0233	[0, 1, 0, 0]	TC	1	8.33333	31.9833	[0, 8, 0, 0]	TC	1
3	184331945	G	2	11.3333	31.3633	[0, 0, 0, 5]	GT	1	11.6733	32.3042	[0, 0, 0, 5]	GT	1	11.9	32.9315	[0, 0, 0, 5]	GT	1	6	32.0067	[0, 0, 0, 5]	GT	1	4.66667	32.25	[0, 0, 0, 8]	GT	1
3	184711115	T	2	10.6667	31.38	[0, 0, 7, 0]	TG	1	10.9867	32.3214	[0, 0, 7, 0]	TG	1	11.2	32.949	[0, 0, 7, 0]	TG	1	5.66667	33.4633	[0, 0, 2, 0]	TG	1	5.33333	32.2933	[0, 0, 8, 0]	TG	1
3	185417534	T	2	3	31.5567	[0, 3, 0, 0]	TC	1	3.09	32.5034	[0, 3, 0, 0]	TC	1	3.15	33.1345	[0, 3, 0, 0]	TC	1	5	30.9667	[0, 3, 0, 0]	TC	1	3.33333	31.22	[0, 1, 0, 0]	TC	1
3	185417678	T	2	37.3333	31.81	[0, 26, 0, 0]	TC	1	38.4533	32.7643	[0, 26, 0, 0]	TC	1	39.2	33.4005	[0, 26, 0, 0]	TC	1	60.6667	32.8667	[0, 41, 0, 0]	TC	1	58.6667	32.2333	[0, 55, 0, 0]	TC	1
3	185417852	A	2	13.3333	32.07	[0, 0, 18, 0]	AG	1	13.7333	33.0321	[0, 0, 18, 0]	AG	1	14	33.6735	[0, 0, 18, 0]	AG	1	13.3333	33.79	[0, 0, 14, 0]	AG	1	16.3333	32.8933	[0, 0, 20, 0]	AG	1
3	185418477	C	2	6	31.7433	[6, 0, 0, 0]	CA	1	6.18	32.6956	[6, 0, 0, 0]	CA	1	6.3	33.3305	[6, 0, 0, 0]	CA	1	5.66667	31.9333	[5, 0, 0, 0]	CA	1	9.33333	31.9967	[9, 0, 0, 0]	CA	1
3	186597123	T	2	4	31.5	[3, 0, 0, 0]	TA	1	4.12	32.445	[3, 0, 0, 0]	TA	1	4.2	33.075	[3, 0, 0, 0]	TA	1	4	33.5833	[4, 0, 0, 0]	TA	1	5.33333	33.1	[2, 0, 0, 0]	TA	1
3	191380177	T	2	37.3333	31.87	[0, 25, 0, 0]	TC	1	38.4533	32.8261	[0, 25, 0, 0]	TC	1	39.2	33.4635	[0, 25, 0, 0]	TC	1	16.6667	32.7133	[0, 13, 0, 0]	TC	1	16.3333	32.3267	[0, 17, 0, 0]	TC	1
3	194641039	C	2	7	31.7767	[0, 0, 0, 7]	CT	1	7.21	32.73	[0, 0, 0, 7]	CT	1	7.35	33.3655	[0, 0, 0, 7]	CT	1	4.33333	33.5	[0, 0, 0, 8]	CT	1	6	32.5	[0, 0, 0, 4]	CT	1
3	196936450	G	2	15.3333	32.72	[0, 0, 0, 13]	GT	1	15.7933	33.7016	[0, 0, 0, 13]	GT	1	16.1	34.356	[0, 0, 0, 13]	GT	1	4	33.18	[0, 0, 0, 3]	GT	1	3	33.5567	[0, 0, 0, 4]	GT	1
3	196943221	C	2	8.33333	33.3133	[6, 0, 0, 0]	CA	1	8.58333	34.3127	[6, 0, 0, 0]	CA	1	8.75	34.979	[6, 0, 0, 0]	CA	1	8	33.7667	[4, 0, 0, 0]	CA	1	8.33333	34.0667	[9, 0, 1, 0]	CA CG	1
3	196948101	C	2	1.66667	31.5	[0, 0, 0, 2]	CT	1	1.71667	32.445	[0, 0, 0, 2]	CT	1	1.75	33.075	[0, 0, 0, 2]	CT	1	2	32.0567	[0, 0, 0, 2]	CT	1	1	32.6667	[0, 0, 0, 1]	CT	1
3	196948102	T	2	2	30.8333	[0, 2, 0, 0]	TC	1	2.06	31.7583	[0, 2, 0, 0]	TC	1	2.1	32.375	[0, 2, 0, 0]	TC	1	2.33333	33.3333	[0, 2, 0, 0]	TC	1	1.66667	31.3333	[0, 1, 0, 0]	TC	1
3	197768463	G	2	12.3333	31.9033	[9, 0, 0, 0]	GA	1	12.7033	32.8604	[9, 0, 0, 0]	GA	1	12.95	33.4985	[9, 0, 0, 0]	GA	1	3.66667	33.54	[2, 0, 0, 0]	GA	1	3.33333	31.89	[2, 0, 0, 0]	GA	1
3	197782227	A	2	16.3333	31.8633	[0, 0, 11, 0]	AG	1	16.8233	32.8192	[0, 0, 11, 0]	AG	1	17.15	33.4565	[0, 0, 11, 0]	AG	1	4	32.6667	[0, 0, 3, 0]	AG	1	4.33333	32.5933	[0, 0, 3, 0]	AG	1
4	2904980	G	2	78.3333	31.7867	[0, 0, 0, 66]	GT	1	80.6833	32.7403	[0, 0, 0, 66]	GT	1	82.25	33.376	[0, 0, 0, 66]	GT	1	34.6667	32.8467	[0, 0, 0, 25]	GT	1	33	32.3933	[0, 0, 0, 36]	GT	1
4	2915035	C	2	36.3333	31.7333	[0, 0, 12, 0]	CG	1	37.4233	32.6853	[0, 0, 12, 0]	CG	1	38.15	33.32	[0, 0, 12, 0]	CG	1	17	32.8667	[0, 0, 11, 0]	CG	1	8.66667	32.8667	[0, 0, 6, 0]	CG	1
4	5828687	T	2	14.3333	31.43	[0, 10, 0, 0]	TC	1	14.7633	32.3729	[0, 10, 0, 0]	TC	1	15.05	33.0015	[0, 10, 0, 0]	TC	1	9.66667	32.31	[0, 10, 0, 0]	TC	1	4.66667	31.7933	[0, 7, 0, 0]	TC	1
4	6598285	A	2	11.6667	32.0333	[0, 0, 5, 0]	AG	1	12.0167	32.9943	[0, 0, 5, 0]	AG	1	12.25	33.635	[0, 0, 5, 0]	AG	1	14	32.9367	[0, 0, 14, 0]	AG	1	13	32.53	[0, 0, 12, 0]	AG	1
4	6617438	A	2	6.33333	31.5467	[0, 0, 7, 0]	AG	1	6.52333	32.4931	[0, 0, 7, 0]	AG	1	6.65	33.124	[0, 0, 7, 0]	AG	1	12	32.56	[0, 0, 10, 0]	AG	1	10	32.5	[0, 0, 7, 1]	AG AT	1
4	6617477	G	2	8.66667	31.34	[7, 0, 0, 0]	GA	1	8.92667	32.2802	[7, 0, 0, 0]	GA	1	9.1	32.907	[7, 0, 0, 0]	GA	1	13.3333	32.7667	[11, 0, 0, 0]	GA	1	11.6667	31.6167	[7, 0, 0, 0]	GA	1
4	6621605	G	2	6	30.77	[1, 0, 0, 0]	GA	1	6.18	31.6931	[1, 0, 0, 0]	GA	1	6.3	32.3085	[1, 0, 0, 0]	GA	1	9.33333	30.5233	[7, 0, 0, 0]	GA	1	5	30.0667	[4, 0, 0, 0]	GA	1
4	6717048	G	2	10	31.4467	[0, 0, 0, 14]	GT	1	10.3	32.3901	[0, 0, 0, 14]	GT	1	10.5	33.019	[0, 0, 0, 14]	GT	1	7	32.8433	[0, 0, 0, 6]	GT	1	8	32.5033	[0, 0, 0, 11]	GT	1
4	7032301	T	2	2.33333	30.9433	[2, 0, 0, 0]	TA	1	2.40333	31.8716	[2, 0, 0, 0]	TA	1	2.45	32.4905	[2, 0, 0, 0]	TA	1	2.66667	33	[2, 0, 0, 0]	TA	1	3	32.5833	[2, 0, 0, 0]	TA	1
4	7055379	G	2	8.66667	32.3033	[0, 14, 0, 0]	GC	1	8.92667	33.2724	[0, 14, 0, 0]	GC	1	9.1	33.9185	[0, 14, 0, 0]	GC	1	2.66667	32.0833	[0, 4, 0, 0]	GC	1	1	32.3333	[0, 1, 0, 0]	GC	1
4	7761320	T	2	21.3333	31.3833	[0, 14, 0, 0]	TC	1	21.9733	32.3248	[0, 14, 0, 0]	TC	1	22.4	32.9525	[0, 14, 0, 0]	TC	1	7	32.5433	[0, 6, 0, 0]	TC	1	2.66667	32.5	[0, 1, 0, 0]	TC	1
4	7761434	T	2	11.3333	31.6567	[0, 11, 0, 0]	TC	1	11.6733	32.6064	[0, 11, 0, 0]	TC	1	11.9	33.2395	[0, 11, 0, 0]	TC	1	4	32.1233	[0, 4, 0, 0]	TC	1	3.66667	32.1667	[0, 1, 0, 0]	TC	1
4	8174853	C	2	6	31.39	[6, 0, 0, 0]	CA	1	6.18	32.3317	[6, 0, 0, 0]	CA	1	6.3	32.9595	[6, 0, 0, 0]	CA	1	1.66667	32.6667	[1, 0, 0, 0]	CA	1	1.33333	32.3333	[2, 0, 0, 0]	CA	1
4	10084439	A	2	27	32.12	[0, 0, 0, 21]	AT	1	27.81	33.0836	[0, 0, 0, 21]	AT	1	28.35	33.726	[0, 0, 0, 21]	AT	1	64.6667	32.9267	[0, 0, 0, 50]	AT	1	84.3333	32.4967	[0, 0, 0, 75]	AT	1
4	17486621	G	2	10.6667	31.94	[9, 0, 0, 0]	GA	1	10.9867	32.8982	[9, 0, 0, 0]	GA	1	11.2	33.537	[9, 0, 0, 0]	GA	1	4.33333	33.1267	[3, 0, 0, 0]	GA	1	4	32.16	[5, 0, 0, 0]	GA	1
4	17486663	T	2	15.6667	32.2233	[0, 0, 15, 0]	TG	1	16.1367	33.19	[0, 0, 15, 0]	TG	1	16.45	33.8345	[0, 0, 15, 0]	TG	1	4	33.2533	[0, 0, 3, 0]	TG	1	3.66667	33.0267	[0, 0, 4, 0]	TG	1
4	17486910	C	2	21.3333	32.4033	[0, 0, 0, 23]	CT	1	21.9733	33.3754	[0, 0, 0, 23]	CT	1	22.4	34.0235	[0, 0, 0, 23]	CT	1	7.66667	33.53	[0, 0, 0, 7]	CT	1	8.33333	32.3267	[0, 0, 0, 9]	CT	1
4	17486911	A	2	21	32.23	[0, 0, 23, 0]	AG	1	21.63	33.1969	[0, 0, 23, 0]	AG	1	22.05	33.8415	[0, 0, 23, 0]	AG	1	7.66667	33.67	[0, 0, 7, 0]	AG	1	8	32.24	[0, 0, 9, 0]	AG	1
4	22727565	G	2	3	32.1667	[2, 0, 0, 0]	GA	1	3.09	33.1317	[2, 0, 0, 0]	GA	1	3.15	33.775	[2, 0, 0, 0]	GA	1	1.33333	32.3333	[1, 0, 0, 0]	GA	1	1.66667	32.5567	[1, 0, 0, 0]	GA	1
4	40425993	T	2	7	31.8733	[0, 5, 0, 0]	TC	1	7.21	32.8295	[0, 5, 0, 0]	TC	1	7.35	33.467	[0, 5, 0, 0]	TC	1	11.3333	32.4233	[0, 8, 0, 0]	TC	1	7.33333	32.0233	[0, 11, 0, 0]	TC	1
4	40436559	A	2	4	31	[0, 0, 3, 0]	AG	1	4.12	31.93	[0, 0, 3, 0]	AG	1	4.2	32.55	[0, 0, 3, 0]	AG	1	3	33.5	[0, 0, 6, 0]	AG	1	2.66667	31.1667	[0, 0, 1, 0]	AG	1
4	41013882	C	2	19.3333	32.0567	[0, 0, 0, 9]	CT	1	19.9133	33.0184	[0, 0, 0, 9]	CT	1	20.3	33.6595	[0, 0, 0, 9]	CT	1	8.66667	32.8233	[0, 0, 0, 10]	CT	1	14.6667	32.5533	[0, 0, 0, 16]	CT	1
4	42001654	A	2	14.6667	31.3867	[0, 0, 15, 0]	AG	1	15.1067	32.3283	[0, 0, 15, 0]	AG	1	15.4	32.956	[0, 0, 15, 0]	AG	1	4.66667	32.7533	[0, 0, 4, 0]	AG	1	3.66667	32.3333	[0, 0, 3, 0]	AG	1
4	49235096	A	2	2.66667	32.6667	[0, 0, 0, 4]	AT	1	2.74667	33.6467	[0, 0, 0, 4]	AT	1	2.8	34.3	[0, 0, 0, 4]	AT	1	3.66667	34.8667	[0, 0, 0, 1]	AT	1	3.33333	32.3867	[0, 0, 0, 1]	AT	1
4	56356471	G	2	11.6667	31.2867	[9, 0, 0, 0]	GA	1	12.0167	32.2253	[9, 0, 0, 0]	GA	1	12.25	32.851	[9, 0, 0, 0]	GA	1	4.66667	31.8433	[5, 0, 0, 0]	GA	1	5.66667	31.3867	[9, 0, 0, 0]	GA	1
4	57023511	C	2	16.6667	31.79	[0, 0, 0, 14]	CT	1	17.1667	32.7437	[0, 0, 0, 14]	CT	1	17.5	33.3795	[0, 0, 0, 14]	CT	1	6.33333	32.3367	[0, 0, 0, 3]	CT	1	7.66667	32.84	[0, 0, 0, 8]	CT	1
4	57040818	A	2	39.6667	32.0567	[0, 0, 0, 33]	AT	1	40.8567	33.0184	[0, 0, 0, 33]	AT	1	41.65	33.6595	[0, 0, 0, 33]	AT	1	5.66667	33.25	[0, 0, 0, 3]	AT	1	4	31.5333	[0, 0, 0, 5]	AT	1
4	57040819	C	2	42.6667	32.2167	[0, 0, 0, 35]	CT	1	43.9467	33.1832	[0, 0, 0, 35]	CT	1	44.8	33.8275	[0, 0, 0, 35]	CT	1	6	32.9133	[0, 0, 0, 3]	CT	1	4	32.2233	[0, 0, 0, 6]	CT	1
4	57040820	A	2	44	32.06	[0, 0, 0, 37]	AT	1	45.32	33.0218	[0, 0, 0, 37]	AT	1	46.2	33.663	[0, 0, 0, 37]	AT	1	6.33333	32.7667	[0, 0, 0, 3]	AT	1	7.66667	31.6667	[0, 0, 0, 7]	AT	1
4	57040821	G	2	123	31.7333	[0, 0, 0, 118]	GT	1	126.69	32.6853	[0, 0, 0, 118]	GT	1	129.15	33.32	[0, 0, 0, 118]	GT	1	60	32.4533	[0, 0, 0, 55]	GT	1	45.6667	32.27	[0, 0, 0, 51]	GT	1
4	65573725	T	2	53.3333	31.5833	[0, 27, 0, 0]	TC	1	54.9333	32.5308	[0, 27, 0, 0]	TC	1	56	33.1625	[0, 27, 0, 0]	TC	1	41.6667	32.7967	[0, 33, 0, 0]	TC	1	48	31.9367	[0, 34, 0, 0]	TC	1
4	68376302	C	2	2	32.6667	[0, 0, 0, 2]	CT	1	2.06	33.6467	[0, 0, 0, 2]	CT	1	2.1	34.3	[0, 0, 0, 2]	CT	1	10.3333	33.7667	[0, 0, 0, 8]	CT	1	11.3333	33.24	[0, 0, 0, 6]	CT	1
4	68376343	T	2	2.33333	30.8333	[0, 2, 0, 0]	TC	1	2.40333	31.7583	[0, 2, 0, 0]	TC	1	2.45	32.375	[0, 2, 0, 0]	TC	1	13.3333	32.7567	[0, 12, 0, 0]	TC	1	16.6667	33.1067	[0, 10, 0, 0]	TC	1
4	68376350	A	2	2	31.5833	[0, 0, 1, 0]	AG	1	2.06	32.5308	[0, 0, 1, 0]	AG	1	2.1	33.1625	[0, 0, 1, 0]	AG	1	14.3333	33.4733	[0, 0, 14, 0]	AG	1	15.6667	32.68	[0, 0, 10, 0]	AG	1
4	68376585	C	2	12	32.1167	[0, 0, 15, 0]	CG	1	12.36	33.0802	[0, 0, 15, 0]	CG	1	12.6	33.7225	[0, 0, 15, 0]	CG	1	15	32.3567	[0, 0, 14, 0]	CG	1	32.6667	32.5533	[0, 0, 23, 0]	CG	1
4	68376598	C	2	27.6667	32.1	[0, 0, 0, 22]	CT	1	28.4967	33.063	[0, 0, 0, 22]	CT	1	29.05	33.705	[0, 0, 0, 22]	CT	1	20.6667	33.63	[0, 0, 0, 14]	CT	1	43	32.46	[0, 0, 0, 27]	CT	1
4	70518771	C	2	22.3333	33.1033	[0, 0, 0, 14]	CT	1	23.0033	34.0964	[0, 0, 0, 14]	CT	1	23.45	34.7585	[0, 0, 0, 14]	CT	1	4.66667	34.3767	[0, 0, 0, 4]	CT	1	4.33333	32.6667	[0, 0, 0, 3]	CT	1
4	73125289	T	2	8.66667	32.06	[0, 12, 0, 0]	TC	1	8.92667	33.0218	[0, 12, 0, 0]	TC	1	9.1	33.663	[0, 12, 0, 0]	TC	1	6	32.5833	[0, 4, 0, 0]	TC	1	5.33333	33	[0, 8, 0, 0]	TC	1
4	76159646	C	2	7	31.6967	[0, 0, 0, 8]	CT	1	7.21	32.6476	[0, 0, 0, 8]	CT	1	7.35	33.2815	[0, 0, 0, 8]	CT	1	9	32.5	[0, 0, 0, 4]	CT	1	8.33333	31.9467	[0, 0, 0, 5]	CT	1
4	76159678	T	2	19	31.64	[0, 16, 0, 0]	TC	1	19.57	32.5892	[0, 16, 0, 0]	TC	1	19.95	33.222	[0, 16, 0, 0]	TC	1	13	32.6533	[0, 5, 0, 0]	TC	1	14	32.33	[0, 11, 0, 0]	TC	1
4	76159933	T	2	15.6667	32.2733	[14, 0, 0, 0]	TA	1	16.1367	33.2415	[14, 0, 0, 0]	TA	1	16.45	33.887	[14, 0, 0, 0]	TA	1	4.66667	33.2433	[3, 0, 0, 0]	TA	1	3.33333	32.1833	[4, 0, 0, 0]	TA	1
4	76739009	G	2	3.66667	31.4433	[0, 2, 0, 0]	GC	1	3.77667	32.3866	[0, 2, 0, 0]	GC	1	3.85	33.0155	[0, 2, 0, 0]	GC	1	4	32.4167	[0, 2, 0, 0]	GC	1	6.33333	31.98	[0, 5, 0, 0]	GC	1
4	76739578	C	2	2	31.5	[0, 0, 2, 0]	CG	1	2.06	32.445	[0, 0, 2, 0]	CG	1	2.1	33.075	[0, 0, 2, 0]	CG	1	3.66667	32.3167	[0, 0, 4, 0]	CG	1	3	32.0233	[0, 0, 1, 0]	CG	1
4	82423591	T	2	6	31.8667	[0, 7, 0, 0]	TC	1	6.18	32.8227	[0, 7, 0, 0]	TC	1	6.3	33.46	[0, 7, 0, 0]	TC	1	2.33333	33.3333	[0, 4, 0, 0]	TC	1	3	32.2233	[0, 3, 0, 0]	TC	1
4	82867191	A	2	19	32.33	[0, 0, 0, 19]	AT	1	19.57	33.2999	[0, 0, 0, 19]	AT	1	19.95	33.9465	[0, 0, 0, 19]	AT	1	8	32.9867	[0, 0, 0, 6]	AT	1	7.66667	32.0133	[0, 0, 0, 10]	AT	1
4	87892675	C	2	94	31.74	[0, 0, 0, 92]	CT	1	96.82	32.6922	[0, 0, 0, 92]	CT	1	98.7	33.327	[0, 0, 0, 92]	CT	1	7	34.2433	[0, 0, 0, 10]	CT	1	5.33333	32.5867	[0, 0, 0, 5]	CT	1
4	87892676	T	2	91	31.7133	[0, 81, 0, 0]	TC	1	93.73	32.6647	[0, 81, 0, 0]	TC	1	95.55	33.299	[0, 81, 0, 0]	TC	1	7	33.8767	[0, 10, 0, 0]	TC	1	5.33333	32.5833	[0, 4, 0, 0]	TC	1
4	87892756	T	2	78	31.43	[0, 70, 0, 0]	TC	1	80.34	32.3729	[0, 70, 0, 0]	TC	1	81.9	33.0015	[0, 70, 0, 0]	TC	1	10.6667	33.5033	[0, 14, 0, 0]	TC	1	8.33333	32.72	[0, 9, 0, 0]	TC	1
4	87892768	C	2	85	31.5633	[0, 0, 0, 86]	CT	1	87.55	32.5102	[0, 0, 0, 86]	CT	1	89.25	33.1415	[0, 0, 0, 86]	CT	1	13	33.33	[0, 0, 0, 17]	CT	1	9	32.81	[0, 0, 0, 10]	CT	1
4	87892770	G	2	7	31.5567	[1, 0, 0, 0]	GA	1	7.21	32.5034	[1, 0, 0, 0]	GA	1	7.35	33.1345	[1, 0, 0, 0]	GA	1	6	30.39	[6, 0, 0, 0]	GA	1	2.33333	30	[2, 0, 0, 0]	GA	1
4	87892906	G	2	30	32.2267	[0, 21, 0, 0]	GC	1	30.9	33.1935	[0, 21, 0, 0]	GC	1	31.5	33.838	[0, 21, 0, 0]	GC	1	6.33333	34.0933	[0, 8, 0, 0]	GC	1	10.3333	32.1533	[0, 12, 0, 0]	GC	1
4	94667298	G	2	8	31.3833	[0, 9, 0, 0]	GC	1	8.24	32.3248	[0, 9, 0, 0]	GC	1	8.4	32.9525	[0, 9, 0, 0]	GC	1	8.66667	32.4733	[0, 4, 0, 0]	GC	1	9.66667	32.1033	[0, 9, 0, 0]	GC	1
4	106247274	G	2	4.33333	31.86	[0, 3, 0, 0]	GC	1	4.46333	32.8158	[0, 3, 0, 0]	GC	1	4.55	33.453	[0, 3, 0, 0]	GC	1	1.66667	31.3333	[0, 2, 0, 0]	GC	1	2	32.5	[0, 1, 0, 0]	GC	1
4	107720144	T	2	7	32.2267	[0, 4, 0, 0]	TC	1	7.21	33.1935	[0, 4, 0, 0]	TC	1	7.35	33.838	[0, 4, 0, 0]	TC	1	2.33333	32.7767	[0, 3, 0, 0]	TC	1	3	32.6667	[0, 4, 0, 0]	TC	1
4	112457621	G	2	2	32.61	[0, 1, 0, 0]	GC	1	2.06	33.5883	[0, 1, 0, 0]	GC	1	2.1	34.2405	[0, 1, 0, 0]	GC	1	2.33333	32.89	[0, 1, 0, 0]	GC	1	1.33333	32.8333	[0, 1, 0, 0]	GC	1
4	112457644	T	2	2	30.5	[0, 0, 2, 0]	TG	1	2.06	31.415	[0, 0, 2, 0]	TG	1	2.1	32.025	[0, 0, 2, 0]	TG	1	3	33.2333	[0, 0, 2, 0]	TG	1	1.33333	32.8333	[0, 0, 1, 0]	TG	1
4	112457660	T	2	2.66667	32.25	[0, 2, 0, 0]	TC	1	2.74667	33.2175	[0, 2, 0, 0]	TC	1	2.8	33.8625	[0, 2, 0, 0]	TC	1	3.33333	32.9667	[0, 2, 0, 0]	TC	1	1.33333	32	[0, 2, 0, 0]	TC	1
4	118316193	T	2	33	31.6433	[0, 16, 0, 0]	TC	1	33.99	32.5926	[0, 16, 0, 0]	TC	1	34.65	33.2255	[0, 16, 0, 0]	TC	1	19.3333	32.4267	[0, 12, 0, 0]	TC	1	7.66667	31.8367	[0, 6, 0, 0]	TC	1
4	118815641	A	2	4.33333	31.25	[0, 2, 0, 0]	AC	1	4.46333	32.1875	[0, 2, 0, 0]	AC	1	4.55	32.8125	[0, 2, 0, 0]	AC	1	5.33333	32.1667	[0, 6, 0, 0]	AC	1	6	32	[0, 6, 0, 0]	AC	1
4	122894207	T	2	7.66667	31.29	[0, 4, 0, 0]	TC	1	7.89667	32.2287	[0, 4, 0, 0]	TC	1	8.05	32.8545	[0, 4, 0, 0]	TC	1	1.33333	32	[0, 1, 0, 0]	TC	1	2.66667	31.4433	[0, 3, 0, 0]	TC	1
4	122894969	T	2	12.3333	30.39	[0, 1, 0, 0]	TC	1	12.7033	31.3017	[0, 1, 0, 0]	TC	1	12.95	31.9095	[0, 1, 0, 0]	TC	1	7	30.62	[0, 4, 0, 0]	TC	1	6.66667	30.46	[0, 8, 0, 0]	TC	1
4	125448717	G	2	3.66667	32	[0, 2, 0, 0]	GC	1	3.77667	32.96	[0, 2, 0, 0]	GC	1	3.85	33.6	[0, 2, 0, 0]	GC	1	1.33333	33	[0, 1, 0, 0]	GC	1	1.66667	32.3333	[0, 1, 0, 0]	GC	1
4	139115039	G	2	14.3333	31.5067	[0, 10, 0, 0]	GC	1	14.7633	32.4519	[0, 10, 0, 0]	GC	1	15.05	33.082	[0, 10, 0, 0]	GC	1	14.3333	32.66	[0, 10, 0, 0]	GC	1	21	32.12	[0, 14, 0, 0]	GC	1
4	139509592	T	2	15.6667	31.37	[0, 10, 0, 0]	TC	1	16.1367	32.3111	[0, 10, 0, 0]	TC	1	16.45	32.9385	[0, 10, 0, 0]	TC	1	8.66667	32.0533	[0, 7, 0, 0]	TC	1	6.66667	32.2233	[0, 4, 0, 0]	TC	1
4	140622843	G	2	1.66667	31.11	[1, 0, 0, 0]	GA	1	1.71667	32.0433	[1, 0, 0, 0]	GA	1	1.75	32.6655	[1, 0, 0, 0]	GA	1	1.66667	33.3333	[2, 0, 0, 0]	GA	1	4	31.5867	[3, 0, 0, 0]	GA	1
4	140676972	C	2	15	32.26	[0, 0, 0, 10]	CT	1	15.45	33.2278	[0, 0, 0, 10]	CT	1	15.75	33.873	[0, 0, 0, 10]	CT	1	5.33333	31.8333	[0, 0, 0, 8]	CT	1	2	32.2233	[0, 0, 0, 3]	CT	1
4	140679166	A	2	9.66667	31.0333	[0, 0, 6, 0]	AG	1	9.95667	31.9643	[0, 0, 6, 0]	AG	1	10.15	32.585	[0, 0, 6, 0]	AG	1	3.66667	32.0467	[0, 0, 7, 0]	AG	1	5.33333	33.2067	[0, 0, 1, 0]	AG	1
4	145375957	G	2	5.66667	32.0233	[3, 0, 0, 0]	GA	1	5.83667	32.984	[3, 0, 0, 0]	GA	1	5.95	33.6245	[3, 0, 0, 0]	GA	1	7.33333	33.0267	[2, 0, 0, 0]	GA	1	6.33333	33.14	[3, 0, 0, 0]	GA	1
4	145375994	T	2	16.6667	31.95	[0, 0, 16, 0]	TG	1	17.1667	32.9085	[0, 0, 16, 0]	TG	1	17.5	33.5475	[0, 0, 16, 0]	TG	1	26.6667	33.3567	[0, 0, 27, 0]	TG	1	31.6667	32.55	[0, 0, 32, 0]	TG	1
4	145376004	A	2	18.3333	32.07	[0, 0, 19, 0]	AG	1	18.8833	33.0321	[0, 0, 19, 0]	AG	1	19.25	33.6735	[0, 0, 19, 0]	AG	1	27	33.3933	[0, 0, 28, 0]	AG	1	33.3333	32.7533	[0, 0, 34, 0]	AG	1
4	145376033	A	2	22	32.12	[0, 0, 0, 23]	AT	1	22.66	33.0836	[0, 0, 0, 23]	AT	1	23.1	33.726	[0, 0, 0, 23]	AT	1	28.6667	33.3967	[0, 0, 0, 27]	AT	1	32	32.66	[0, 0, 0, 33]	AT	1
4	145376182	C	2	16	31.5967	[0, 0, 9, 0]	CG	1	16.48	32.5446	[0, 0, 9, 0]	CG	1	16.8	33.1765	[0, 0, 9, 0]	CG	1	8.33333	33.4133	[0, 0, 5, 0]	CG	1	5.33333	32.1867	[0, 0, 9, 0]	CG	1
4	150285975	C	2	12.3333	32.2067	[0, 0, 0, 16]	CT	1	12.7033	33.1729	[0, 0, 0, 16]	CT	1	12.95	33.817	[0, 0, 0, 16]	CT	1	7.66667	33.4267	[0, 0, 0, 1]	CT	1	9.66667	33.0233	[0, 0, 0, 11]	CT	1
4	153308180	G	2	7.66667	31.3533	[4, 0, 0, 0]	GA	1	7.89667	32.2939	[4, 0, 0, 0]	GA	1	8.05	32.921	[4, 0, 0, 0]	GA	1	4.66667	31.8333	[5, 0, 0, 0]	GA	1	13.6667	31.6467	[20, 0, 0, 0]	GA	1
4	157143886	T	2	14.3333	32.2867	[0, 13, 0, 0]	TC	1	14.7633	33.2553	[0, 13, 0, 0]	TC	1	15.05	33.901	[0, 13, 0, 0]	TC	1	21.3333	33.4733	[0, 26, 0, 0]	TC	1	17.6667	33.1433	[0, 24, 0, 0]	TC	1
4	165342967	A	2	13	31.5133	[0, 0, 14, 0]	AG	1	13.39	32.4587	[0, 0, 14, 0]	AG	1	13.65	33.089	[0, 0, 14, 0]	AG	1	5.33333	31.8933	[0, 0, 7, 0]	AG	1	4.33333	32.11	[0, 0, 5, 0]	AG	1
4	169096357	T	2	4.33333	31.4567	[0, 5, 0, 0]	TC	1	4.46333	32.4004	[0, 5, 0, 0]	TC	1	4.55	33.0295	[0, 5, 0, 0]	TC	1	6	32.6533	[0, 6, 0, 0]	TC	1	2	31.3333	[0, 2, 0, 0]	TC	1
4	177360600	G	2	2	32.1667	[2, 0, 0, 0]	GA	1	2.06	33.1317	[2, 0, 0, 0]	GA	1	2.1	33.775	[2, 0, 0, 0]	GA	1	1.33333	34.8333	[1, 0, 0, 0]	GA	1	2	31.8333	[2, 0, 0, 0]	GA	1
4	182816780	A	2	10.6667	32.3733	[0, 10, 0, 0]	AC	1	10.9867	33.3445	[0, 10, 0, 0]	AC	1	11.2	33.992	[0, 10, 0, 0]	AC	1	2.66667	31.3667	[0, 2, 0, 0]	AC	1	1.33333	31.5	[0, 1, 0, 0]	AC	1
4	182817391	A	2	10.6667	31.78	[0, 0, 9, 0]	AG	1	10.9867	32.7334	[0, 0, 9, 0]	AG	1	11.2	33.369	[0, 0, 9, 0]	AG	1	4	34.11	[0, 0, 1, 0]	AG	1	1.66667	32.11	[0, 0, 1, 0]	AG	1
4	182890517	T	2	5.33333	31.0933	[0, 6, 0, 0]	TC	1	5.49333	32.0261	[0, 6, 0, 0]	TC	1	5.6	32.648	[0, 6, 0, 0]	TC	1	3.66667	31.5	[0, 2, 0, 0]	TC	1	4	31.4767	[0, 3, 0, 0]	TC	1
4	182890893	C	2	43.6667	31.9	[0, 0, 0, 39]	CT	1	44.9767	32.857	[0, 0, 0, 39]	CT	1	45.85	33.495	[0, 0, 0, 39]	CT	1	15.6667	33.0833	[0, 0, 0, 20]	CT	1	20.3333	32.8867	[0, 0, 0, 17]	CT	1
4	182891148	T	2	18	32.4633	[0, 17, 0, 0]	TC	1	18.54	33.4372	[0, 17, 0, 0]	TC	1	18.9	34.0865	[0, 17, 0, 0]	TC	1	25.3333	33.1333	[0, 29, 0, 0]	TC	1	28.6667	32.8167	[0, 21, 0, 0]	TC	1
4	182894535	A	2	30	31.7867	[0, 0, 18, 0]	AG	1	30.9	32.7403	[0, 0, 18, 0]	AG	1	31.5	33.376	[0, 0, 18, 0]	AG	1	20.6667	33.0067	[0, 0, 28, 0]	AG	1	23.3333	32.7167	[0, 0, 24, 0]	AG	1
4	182916950	C	2	3.33333	32.01	[0, 0, 0, 3]	CT	1	3.43333	32.9703	[0, 0, 0, 3]	CT	1	3.5	33.6105	[0, 0, 0, 3]	CT	1	2.66667	35.14	[0, 0, 0, 1]	CT	1	5.66667	32.7567	[0, 0, 0, 5]	CT	1
4	184694610	C	2	2.33333	31.1333	[1, 0, 0, 0]	CA	1	2.40333	32.0673	[1, 0, 0, 0]	CA	1	2.45	32.69	[1, 0, 0, 0]	CA	1	2	33	[4, 0, 0, 0]	CA	1	2.33333	32.22	[1, 0, 0, 0]	CA	1
4	185161245	G	2	12	32.1033	[0, 10, 0, 0]	GC	1	12.36	33.0664	[0, 10, 0, 0]	GC	1	12.6	33.7085	[0, 10, 0, 0]	GC	1	7.33333	32.91	[0, 5, 0, 0]	GC	1	5.66667	33.0967	[0, 8, 0, 0]	GC	1
4	185190485	T	2	26.3333	31.6667	[0, 21, 0, 0]	TC	1	27.1233	32.6167	[0, 21, 0, 0]	TC	1	27.65	33.25	[0, 21, 0, 0]	TC	1	15.6667	33.5433	[0, 19, 0, 0]	TC	1	16.6667	32.76	[0, 20, 0, 0]	TC	1
4	186153679	A	2	2.33333	31.7233	[0, 0, 2, 0]	AG	1	2.40333	32.675	[0, 0, 2, 0]	AG	1	2.45	33.3095	[0, 0, 2, 0]	AG	1	4.66667	32.75	[0, 0, 4, 0]	AG	1	2	32.6667	[0, 0, 2, 0]	AG	1
4	186157631	A	2	4	31.5667	[0, 0, 5, 0]	AG	1	4.12	32.5137	[0, 0, 5, 0]	AG	1	4.2	33.145	[0, 0, 5, 0]	AG	1	3	32.61	[0, 0, 2, 0]	AG	1	4	32.2833	[0, 0, 4, 0]	AG	1
4	186598052	C	2	42.3333	32.1967	[0, 0, 35, 0]	CG	1	43.6033	33.1626	[0, 0, 35, 0]	CG	1	44.45	33.8065	[0, 0, 35, 0]	CG	1	46	32.9767	[0, 0, 42, 0]	CG	1	33.6667	32.6133	[0, 0, 42, 0]	CG	1
4	186706638	T	2	6.66667	32.3967	[0, 5, 0, 0]	TC	1	6.86667	33.3686	[0, 5, 0, 0]	TC	1	7	34.0165	[0, 5, 0, 0]	TC	1	1.66667	33.1667	[0, 2, 0, 0]	TC	1	2	32.4167	[0, 1, 0, 0]	TC	1
4	186707244	C	2	11.3333	31.0867	[0, 0, 8, 0]	CG	1	11.6733	32.0193	[0, 0, 8, 0]	CG	1	11.9	32.641	[0, 0, 8, 0]	CG	1	1.66667	32.8333	[0, 0, 2, 0]	CG	1	2.66667	32.4733	[0, 0, 3, 0]	CG	1
4	186707986	G	2	2.66667	32.9433	[0, 1, 0, 0]	GC	1	2.74667	33.9316	[0, 1, 0, 0]	GC	1	2.8	34.5905	[0, 1, 0, 0]	GC	1	2	32.89	[0, 2, 0, 0]	GC	1	2	31.5567	[0, 2, 0, 0]	GC	1
5	311363	T	2	57.3333	31.7733	[0, 47, 0, 0]	TC	1	59.0533	32.7265	[0, 47, 0, 0]	TC	1	60.2	33.362	[0, 47, 0, 0]	TC	1	43	33.0967	[0, 33, 0, 0]	TC	1	49.6667	32.39	[0, 53, 0, 0]	TC	1
5	471379	T	2	10.3333	31.9567	[0, 9, 0, 0]	TC	1	10.6433	32.9154	[0, 9, 0, 0]	TC	1	10.85	33.5545	[0, 9, 0, 0]	TC	1	6.66667	33.4667	[0, 7, 0, 0]	TC	1	8.66667	32.09	[0, 10, 0, 0]	TC	1
5	476415	C	2	3	32.5	[0, 0, 2, 0]	CG	1	3.09	33.475	[0, 0, 2, 0]	CG	1	3.15	34.125	[0, 0, 2, 0]	CG	1	3.66667	32.8	[0, 0, 1, 0]	CG	1	3	32.36	[0, 0, 3, 0]	CG	1
5	480394	A	2	12.3333	32.28	[0, 0, 8, 0]	AG	1	12.7033	33.2484	[0, 0, 8, 0]	AG	1	12.95	33.894	[0, 0, 8, 0]	AG	1	9.66667	33.82	[0, 0, 8, 0]	AG	1	7.33333	33.2433	[0, 0, 6, 0]	AG	1
5	6378501	G	2	13.3333	32.25	[0, 8, 0, 0]	GC	1	13.7333	33.2175	[0, 8, 0, 0]	GC	1	14	33.8625	[0, 8, 0, 0]	GC	1	9.66667	33	[0, 11, 0, 0]	GC	1	11.6667	32.7767	[0, 8, 0, 0]	GC	1
5	9041812	T	2	1.66667	31.3333	[0, 2, 0, 0]	TC	1	1.71667	32.2733	[0, 2, 0, 0]	TC	1	1.75	32.9	[0, 2, 0, 0]	TC	1	1.33333	34.5	[0, 1, 0, 0]	TC	1	2.66667	32.5	[0, 3, 0, 0]	TC	1
5	10250331	T	2	9.33333	32.01	[0, 9, 0, 0]	TC	1	9.61333	32.9703	[0, 9, 0, 0]	TC	1	9.8	33.6105	[0, 9, 0, 0]	TC	1	1	33.6667	[0, 1, 0, 0]	TC	1	4	33.18	[0, 2, 0, 0]	TC	1
5	10254705	A	2	23.3333	32.4633	[0, 0, 14, 0]	AG	1	24.0333	33.4372	[0, 0, 14, 0]	AG	1	24.5	34.0865	[0, 0, 14, 0]	AG	1	2.33333	33.25	[0, 0, 1, 0]	AG	1	3.66667	32.8667	[0, 0, 3, 0]	AG	1
5	10256049	T	2	111	31.87	[0, 95, 0, 0]	TC	1	114.33	32.8261	[0, 95, 0, 0]	TC	1	116.55	33.4635	[0, 95, 0, 0]	TC	1	72.6667	32.8833	[0, 79, 0, 0]	TC	1	73.6667	32.28	[0, 68, 0, 0]	TC	1
5	10264850	A	2	21.3333	31.3333	[0, 0, 12, 0]	AG	1	21.9733	32.2733	[0, 0, 12, 0]	AG	1	22.4	32.9	[0, 0, 12, 0]	AG	1	3.66667	32.5	[0, 0, 2, 0]	AG	1	4	32.0567	[0, 0, 4, 0]	AG	1
5	10264964	C	2	15	31.65	[0, 0, 0, 6]	CT	1	15.45	32.5995	[0, 0, 0, 6]	CT	1	15.75	33.2325	[0, 0, 0, 6]	CT	1	1.66667	31.6667	[0, 0, 0, 1]	CT	1	3	33.7233	[0, 0, 0, 4]	CT	1
5	10265350	G	2	2.33333	31.3333	[2, 0, 0, 0]	GA	1	2.40333	32.2733	[2, 0, 0, 0]	GA	1	2.45	32.9	[2, 0, 0, 0]	GA	1	2	32.75	[1, 0, 0, 0]	GA	1	3	31.7333	[3, 0, 0, 0]	GA	1
5	10265376	A	2	1.66667	30.89	[0, 0, 3, 0]	AG	1	1.71667	31.8167	[0, 0, 3, 0]	AG	1	1.75	32.4345	[0, 0, 3, 0]	AG	1	2	32.5567	[0, 0, 2, 0]	AG	1	2.66667	32.1667	[0, 0, 3, 0]	AG	1
5	16673866	C	2	9.66667	31.8233	[0, 0, 9, 0]	CG	1	9.95667	32.778	[0, 0, 9, 0]	CG	1	10.15	33.4145	[0, 0, 9, 0]	CG	1	2.33333	33.3333	[0, 0, 2, 0]	CG	1	4.33333	32.6433	[0, 0, 6, 0]	CG	1
5	16794807	G	2	3.66667	31.7467	[1, 0, 0, 0]	GA	1	3.77667	32.6991	[1, 0, 0, 0]	GA	1	3.85	33.334	[1, 0, 0, 0]	GA	1	3.66667	33.51	[1, 0, 0, 0]	GA	1	3	33.3667	[2, 0, 0, 0]	GA	1
5	25909424	C	2	3	31.5	[4, 0, 0, 0]	CA	1	3.09	32.445	[4, 0, 0, 0]	CA	1	3.15	33.075	[4, 0, 0, 0]	CA	1	4.33333	33.3867	[6, 0, 0, 0]	CA	1	6.66667	33.33	[5, 0, 0, 0]	CA	1
5	25909440	A	2	4.33333	32.7933	[0, 0, 8, 0]	AG	1	4.46333	33.7771	[0, 0, 8, 0]	AG	1	4.55	34.433	[0, 0, 8, 0]	AG	1	5.66667	33.0233	[0, 0, 5, 0]	AG	1	6.33333	32.8933	[0, 0, 4, 0]	AG	1
5	25909969	A	2	4.33333	32.2233	[0, 0, 6, 0]	AG	1	4.46333	33.19	[0, 0, 6, 0]	AG	1	4.55	33.8345	[0, 0, 6, 0]	AG	1	3	33.2667	[0, 0, 1, 0]	AG	1	2	32.3333	[0, 0, 2, 0]	AG	1
5	25911023	T	2	4.66667	32.1267	[0, 3, 0, 0]	TC	1	4.80667	33.0905	[0, 3, 0, 0]	TC	1	4.9	33.733	[0, 3, 0, 0]	TC	1	5.66667	32.4667	[0, 2, 0, 0]	TC	1	3.66667	32.6167	[0, 2, 0, 0]	TC	1
5	32125321	C	2	3.66667	33.2667	[2, 0, 0, 0]	CA	1	3.77667	34.2647	[2, 0, 0, 0]	CA	1	3.85	34.93	[2, 0, 0, 0]	CA	1	1	32.6667	[1, 0, 0, 0]	CA	1	2.66667	33.0833	[2, 0, 0, 0]	CA	1
5	33162206	C	2	88	31.9433	[40, 0, 0, 0]	CA	1	90.64	32.9016	[40, 0, 0, 0]	CA	1	92.4	33.5405	[40, 0, 0, 0]	CA	1	184.333	32.0633	[95, 0, 0, 0]	CA	1	188.333	31.8367	[79, 0, 0, 0]	CA	1
5	33162324	A	2	154.667	31.99	[0, 0, 73, 0]	AG	1	159.307	32.9497	[0, 0, 73, 0]	AG	1	162.4	33.5895	[0, 0, 73, 0]	AG	1	301	32.52	[0, 0, 171, 0]	AG	1	275.333	32.1333	[0, 0, 137, 0]	AG	1
5	33162521	T	2	6.66667	31.1033	[0, 0, 7, 0]	TG	1	6.86667	32.0364	[0, 0, 7, 0]	TG	1	7	32.6585	[0, 0, 7, 0]	TG	1	6.33333	31.7833	[0, 0, 2, 0]	TG	1	5.33333	31.0967	[0, 0, 6, 0]	TG	1
5	33526336	A	2	17.3333	31.82	[0, 0, 0, 12]	AT	1	17.8533	32.7746	[0, 0, 0, 12]	AT	1	18.2	33.411	[0, 0, 0, 12]	AT	1	6.66667	32.7267	[0, 0, 0, 4]	AT	1	11	32.4433	[0, 0, 0, 15]	AT	1
5	35871088	G	2	6	31.9433	[1, 0, 0, 0]	GA	1	6.18	32.9016	[1, 0, 0, 0]	GA	1	6.3	33.5405	[1, 0, 0, 0]	GA	1	3	32.3333	[2, 0, 0, 0]	GA	1	4.33333	31.7067	[3, 0, 0, 0]	GA	1
5	35877724	A	2	8.66667	32.61	[0, 0, 0, 8]	AT	1	8.92667	33.5883	[0, 0, 0, 8]	AT	1	9.1	34.2405	[0, 0, 0, 8]	AT	1	2.66667	33.2	[0, 0, 0, 2]	AT	1	2	32	[0, 0, 0, 2]	AT	1
5	40834470	C	2	10.3333	30.7867	[8, 0, 0, 1]	CA CT	1	10.6433	31.7103	[8, 0, 0, 1]	CA CT	1	10.85	32.326	[8, 0, 0, 1]	CA CT	1	56	31.71	[29, 0, 0, 21]	CA CT	1	47.3333	31.25	[27, 0, 0, 11]	CA CT	1
5	52801055	C	2	51.6667	31.67	[41, 0, 0, 0]	CA	1	53.2167	32.6201	[41, 0, 0, 0]	CA	1	54.25	33.2535	[41, 0, 0, 0]	CA	1	24.3333	32.7967	[30, 0, 0, 0]	CA	1	16.6667	32.5567	[13, 0, 0, 0]	CA	1
5	53646253	A	2	12.3333	31.4	[0, 7, 0, 0]	AC	1	12.7033	32.342	[0, 7, 0, 0]	AC	1	12.95	32.97	[0, 7, 0, 0]	AC	1	8	32.78	[0, 4, 0, 0]	AC	1	6.33333	32.3	[0, 6, 0, 0]	AC	1
5	53683267	G	2	8.33333	32.03	[7, 0, 0, 0]	GA	1	8.58333	32.9909	[7, 0, 0, 0]	GA	1	8.75	33.6315	[7, 0, 0, 0]	GA	1	6.33333	32.8033	[4, 0, 0, 0]	GA	1	8	32.57	[5, 0, 0, 0]	GA	1
5	55164133	A	2	69	32.2233	[0, 0, 61, 0]	AG	1	71.07	33.19	[0, 0, 61, 0]	AG	1	72.45	33.8345	[0, 0, 61, 0]	AG	1	3.66667	33.4333	[0, 0, 4, 0]	AG	1	5.66667	32.9533	[0, 0, 7, 0]	AG	1
5	58454523	C	2	158.333	31.9367	[0, 0, 105, 0]	CG	1	163.083	32.8948	[0, 0, 105, 0]	CG	1	166.25	33.5335	[0, 0, 105, 0]	CG	1	63.3333	32.9967	[0, 0, 70, 0]	CG	1	50	32.39	[0, 0, 60, 0]	CG	1
5	58459876	C	2	59	31.7833	[0, 0, 0, 39]	CT	1	60.77	32.7368	[0, 0, 0, 39]	CT	1	61.95	33.3725	[0, 0, 0, 39]	CT	1	59	32.82	[0, 0, 0, 53]	CT	1	73.6667	32.21	[0, 0, 0, 48]	CT	1
5	69121816	C	2	6.66667	32.04	[0, 0, 0, 5]	CT	1	6.86667	33.0012	[0, 0, 0, 5]	CT	1	7	33.642	[0, 0, 0, 5]	CT	1	4	32.1	[0, 0, 0, 10]	CT	1	1.66667	33.1667	[0, 0, 0, 2]	CT	1
5	69123227	A	2	28	31.78	[0, 1, 0, 13]	AT AC	1	28.84	32.7334	[0, 1, 0, 13]	AT AC	1	29.4	33.369	[0, 1, 0, 13]	AT AC	1	3.33333	33.22	[0, 0, 0, 6]	AT	1	3.33333	32.2833	[0, 0, 0, 1]	AT	1
5	71649248	A	2	28.6667	31.8133	[0, 0, 22, 0]	AG	1	29.5267	32.7677	[0, 0, 22, 0]	AG	1	30.1	33.404	[0, 0, 22, 0]	AG	1	5.33333	32.3333	[0, 0, 6, 0]	AG	1	10.6667	31.8967	[0, 0, 8, 0]	AG	1
5	71658103	G	2	17	31.61	[0, 14, 0, 0]	GC	1	17.51	32.5583	[0, 14, 0, 0]	GC	1	17.85	33.1905	[0, 14, 0, 0]	GC	1	9.33333	33.4133	[0, 4, 0, 0]	GC	1	2.33333	33	[0, 3, 0, 0]	GC	1
5	72195135	A	2	6.66667	31.2833	[0, 0, 4, 0]	AG	1	6.86667	32.2218	[0, 0, 4, 0]	AG	1	7	32.8475	[0, 0, 4, 0]	AG	1	4	32.5	[0, 0, 3, 0]	AG	1	6	31.9933	[0, 0, 5, 0]	AG	1
5	72888271	C	2	15.6667	31.7467	[0, 0, 0, 11]	CT	1	16.1367	32.6991	[0, 0, 0, 11]	CT	1	16.45	33.334	[0, 0, 0, 11]	CT	1	7.66667	32.7	[0, 0, 0, 8]	CT	1	7.33333	32.31	[0, 0, 0, 5]	CT	1
5	74636490	T	2	4	31.7767	[0, 6, 0, 0]	TC	1	4.12	32.73	[0, 6, 0, 0]	TC	1	4.2	33.3655	[0, 6, 0, 0]	TC	1	4.33333	33.8433	[0, 3, 0, 0]	TC	1	3.66667	32.69	[0, 5, 0, 0]	TC	1
5	74685445	T	2	10.6667	31.6967	[0, 10, 0, 0]	TC	1	10.9867	32.6476	[0, 10, 0, 0]	TC	1	11.2	33.2815	[0, 10, 0, 0]	TC	1	7	33.28	[0, 2, 0, 0]	TC	1	6.33333	32.4	[0, 7, 0, 0]	TC	1
5	78487266	G	2	10	31.79	[0, 12, 0, 0]	GC	1	10.3	32.7437	[0, 12, 0, 0]	GC	1	10.5	33.3795	[0, 12, 0, 0]	GC	1	5.66667	32.3833	[0, 4, 0, 0]	GC	1	2	33	[0, 2, 0, 0]	GC	1
5	78488719	C	2	18.3333	32.1333	[0, 0, 0, 17]	CT	1	18.8833	33.0973	[0, 0, 0, 17]	CT	1	19.25	33.74	[0, 0, 0, 17]	CT	1	4.33333	33.37	[0, 0, 0, 9]	CT	1	4	33.9667	[0, 0, 0, 5]	CT	1
5	80351350	T	2	8.33333	31.2767	[0, 4, 0, 0]	TC	1	8.58333	32.215	[0, 4, 0, 0]	TC	1	8.75	32.8405	[0, 4, 0, 0]	TC	1	10.6667	32.5967	[0, 8, 0, 0]	TC	1	12.3333	32.1067	[0, 10, 0, 0]	TC	1
5	82009529	A	2	8.33333	31.76	[0, 0, 8, 0]	AG	1	8.58333	32.7128	[0, 0, 8, 0]	AG	1	8.75	33.348	[0, 0, 8, 0]	AG	1	1.66667	33.89	[0, 0, 1, 0]	AG	1	1	32.3333	[0, 0, 1, 0]	AG	1
5	82275850	C	2	19	31.5067	[0, 0, 0, 17]	CT	1	19.57	32.4519	[0, 0, 0, 17]	CT	1	19.95	33.082	[0, 0, 0, 17]	CT	1	2.66667	33.5567	[0, 0, 0, 3]	CT	1	3	31.8	[0, 0, 0, 3]	CT	1
5	95748427	G	2	16.6667	31.3333	[5, 0, 0, 0]	GA	1	17.1667	32.2733	[5, 0, 0, 0]	GA	1	17.5	32.9	[5, 0, 0, 0]	GA	1	9.33333	33.21	[6, 0, 0, 0]	GA	1	7.66667	33.2033	[9, 0, 0, 0]	GA	1
5	95755490	C	2	4.33333	31.3667	[0, 0, 0, 7]	CT	1	4.46333	32.3077	[0, 0, 0, 7]	CT	1	4.55	32.935	[0, 0, 0, 7]	CT	1	2	34	[0, 0, 0, 1]	CT	1	2.66667	33.4733	[1, 0, 0, 3]	CT CA	1
5	96788627	T	2	7.66667	32.2	[0, 3, 0, 0]	TC	1	7.89667	33.166	[0, 3, 0, 0]	TC	1	8.05	33.81	[0, 3, 0, 0]	TC	1	6.33333	33.17	[0, 3, 0, 0]	TC	1	7.66667	32.5733	[0, 11, 0, 0]	TC	1
5	102865886	C	2	11.3333	32.38	[0, 0, 7, 0]	CG	1	11.6733	33.3514	[0, 0, 7, 0]	CG	1	11.9	33.999	[0, 0, 7, 0]	CG	1	16.6667	32.7667	[1, 0, 18, 0]	CG CA	1	26.3333	32.4167	[0, 0, 19, 0]	CG	1
5	111734312	C	2	5.33333	31.9867	[0, 0, 4, 0]	CG	1	5.49333	32.9463	[0, 0, 4, 0]	CG	1	5.6	33.586	[0, 0, 4, 0]	CG	1	4.66667	32.5833	[0, 0, 4, 0]	CG	1	2	32.9433	[0, 0, 3, 0]	CG	1
5	111734313	G	2	5.66667	31.5433	[0, 5, 0, 0]	GC	1	5.83667	32.4896	[0, 5, 0, 0]	GC	1	5.95	33.1205	[0, 5, 0, 0]	GC	1	4	33.4667	[0, 3, 0, 0]	GC	1	2	33.61	[0, 3, 0, 0]	GC	1
5	116052233	T	2	7.66667	31.3233	[0, 10, 0, 0]	TC	1	7.89667	32.263	[0, 10, 0, 0]	TC	1	8.05	32.8895	[0, 10, 0, 0]	TC	1	3.33333	32.2	[0, 2, 0, 0]	TC	1	3.66667	32.2767	[0, 2, 0, 0]	TC	1
5	116052243	T	2	6.66667	31.4467	[0, 3, 0, 0]	TC	1	6.86667	32.3901	[0, 3, 0, 0]	TC	1	7	33.019	[0, 3, 0, 0]	TC	1	1.66667	33.1667	[0, 1, 0, 0]	TC	1	1.66667	32.5	[0, 2, 0, 0]	TC	1
5	118973766	G	2	2	32.61	[0, 1, 0, 0]	GC	1	2.06	33.5883	[0, 1, 0, 0]	GC	1	2.1	34.2405	[0, 1, 0, 0]	GC	1	1.33333	31.6667	[0, 1, 0, 0]	GC	1	1	34	[0, 1, 0, 0]	GC	1
5	118973847	C	2	3.66667	31.6533	[1, 0, 0, 0]	CA	1	3.77667	32.6029	[1, 0, 0, 0]	CA	1	3.85	33.236	[1, 0, 0, 0]	CA	1	3.66667	33.61	[6, 0, 0, 0]	CA	1	5.33333	32.5233	[3, 0, 0, 0]	CA	1
5	118974042	A	2	9.66667	31.36	[0, 0, 0, 6]	AT	1	9.95667	32.3008	[0, 0, 0, 6]	AT	1	10.15	32.928	[0, 0, 0, 6]	AT	1	2.66667	31.25	[0, 1, 0, 0]	AC	1	5	32.4333	[0, 0, 0, 6]	AT	1
5	120686124	G	2	29.6667	32.0467	[23, 0, 0, 0]	GA	1	30.5567	33.0081	[23, 0, 0, 0]	GA	1	31.15	33.649	[23, 0, 0, 0]	GA	1	20	32.7833	[25, 0, 0, 0]	GA	1	20.3333	32.3733	[26, 0, 0, 0]	GA	1
5	127551877	G	2	3.33333	31.5567	[3, 0, 0, 0]	GA	1	3.43333	32.5034	[3, 0, 0, 0]	GA	1	3.5	33.1345	[3, 0, 0, 0]	GA	1	5.33333	31.8567	[5, 0, 0, 0]	GA	1	6	31.7233	[7, 0, 0, 0]	GA	1
5	128349443	C	2	3.66667	31.11	[0, 0, 0, 7]	CT	1	3.77667	32.0433	[0, 0, 0, 7]	CT	1	3.85	32.6655	[0, 0, 0, 7]	CT	1	6	31.78	[0, 0, 0, 6]	CT	1	3	30.9567	[0, 0, 0, 1]	CT	1
5	132198878	C	2	5	31.2967	[0, 0, 3, 0]	CG	1	5.15	32.2356	[0, 0, 3, 0]	CG	1	5.25	32.8615	[0, 0, 3, 0]	CG	1	3.33333	31.7233	[0, 0, 2, 0]	CG	1	2.33333	31.3333	[0, 0, 1, 0]	CG	1
5	132266473	T	2	9.66667	31.9733	[0, 7, 0, 0]	TC	1	9.95667	32.9325	[0, 7, 0, 0]	TC	1	10.15	33.572	[0, 7, 0, 0]	TC	1	2	32.3333	[0, 1, 0, 0]	TC	1	3.66667	32.3333	[0, 1, 0, 0]	TC	1
5	134926681	A	2	2.66667	32.8867	[0, 0, 2, 0]	AG	1	2.74667	33.8733	[0, 0, 2, 0]	AG	1	2.8	34.531	[0, 0, 2, 0]	AG	1	2.33333	33.1667	[0, 0, 1, 0]	AG	1	8	32.4267	[0, 0, 7, 0]	AG	1
5	136053120	G	2	22.6667	31.16	[0, 15, 0, 0]	GC	1	23.3467	32.0948	[0, 15, 0, 0]	GC	1	23.8	32.718	[0, 15, 0, 0]	GC	1	25	31.9433	[0, 18, 0, 0]	GC	1	9.33333	31.2633	[0, 4, 0, 0]	GC	1
5	138348432	G	2	16.6667	32.7	[0, 0, 0, 20]	GT	1	17.1667	33.681	[0, 0, 0, 20]	GT	1	17.5	34.335	[0, 0, 0, 20]	GT	1	3.66667	33.9867	[0, 0, 0, 3]	GT	1	2	31.11	[0, 0, 0, 2]	GT	1
5	138507098	A	2	21	31.95	[0, 15, 0, 0]	AC	1	21.63	32.9085	[0, 15, 0, 0]	AC	1	22.05	33.5475	[0, 15, 0, 0]	AC	1	8	33.3833	[0, 9, 0, 0]	AC	1	6	32.52	[0, 3, 0, 0]	AC	1
5	139478334	T	2	6.66667	31.7833	[0, 4, 0, 0]	TC	1	6.86667	32.7368	[0, 4, 0, 0]	TC	1	7	33.3725	[0, 4, 0, 0]	TC	1	7	33.2567	[0, 3, 0, 0]	TC	1	7	32.3233	[0, 11, 0, 0]	TC	1
5	141680301	T	2	1.33333	31.3333	[0, 1, 0, 0]	TC	1	1.37333	32.2733	[0, 1, 0, 0]	TC	1	1.4	32.9	[0, 1, 0, 0]	TC	1	2.66667	31.6667	[0, 4, 0, 0]	TC	1	2	31.3333	[0, 2, 0, 0]	TC	1
5	142152661	C	2	24.6667	31.8967	[0, 0, 0, 21]	CT	1	25.4067	32.8536	[0, 0, 0, 21]	CT	1	25.9	33.4915	[0, 0, 0, 21]	CT	1	2	32.6667	[0, 0, 0, 3]	CT	1	2.33333	32.1667	[0, 0, 0, 2]	CT	1
5	144160008	G	2	9.33333	30.1267	[0, 0, 0, 1]	GT	1	9.61333	31.0305	[0, 0, 0, 1]	GT	1	9.8	31.633	[0, 0, 0, 1]	GT	1	28	30.5767	[0, 0, 0, 17]	GT	1	44.6667	30.41	[0, 0, 0, 49]	GT	1
5	146510465	A	2	10.3333	31.3233	[0, 0, 7, 0]	AG	1	10.6433	32.263	[0, 0, 7, 0]	AG	1	10.85	32.8895	[0, 0, 7, 0]	AG	1	2.66667	32.39	[0, 0, 1, 0]	AG	1	2	32.7767	[0, 0, 1, 0]	AG	1
5	147392415	C	2	17.6667	31.7633	[0, 0, 0, 9]	CT	1	18.1967	32.7162	[0, 0, 0, 9]	CT	1	18.55	33.3515	[0, 0, 0, 9]	CT	1	5	33.06	[0, 0, 0, 4]	CT	1	2.33333	32.4167	[0, 0, 0, 4]	CT	1
5	150026708	C	2	3	31.9167	[0, 0, 0, 3]	CT	1	3.09	32.8742	[0, 0, 0, 3]	CT	1	3.15	33.5125	[0, 0, 0, 3]	CT	1	1.33333	32.6667	[0, 0, 0, 1]	CT	1	3	32.3333	[0, 0, 0, 4]	CT	1
5	150298288	A	2	14.3333	31.4967	[0, 0, 14, 0]	AG	1	14.7633	32.4416	[0, 0, 14, 0]	AG	1	15.05	33.0715	[0, 0, 14, 0]	AG	1	17.3333	32.4667	[0, 0, 18, 0]	AG	1	21	32.1333	[0, 0, 20, 0]	AG	1
5	150658236	C	2	38.3333	31.85	[0, 0, 0, 27]	CT	1	39.4833	32.8055	[0, 0, 0, 27]	CT	1	40.25	33.4425	[0, 0, 0, 27]	CT	1	27.6667	32.9367	[0, 0, 0, 19]	CT	1	14.3333	33.1433	[0, 0, 0, 11]	CT	1
5	151109829	A	2	6.66667	31.2233	[0, 0, 1, 0]	AG	1	6.86667	32.16	[0, 0, 1, 0]	AG	1	7	32.7845	[0, 0, 1, 0]	AG	1	5	31.0667	[0, 0, 4, 0]	AG	1	5.66667	32.4233	[0, 0, 2, 0]	AG	1
5	151661589	G	2	176.333	31.8967	[0, 125, 0, 0]	GC	1	181.623	32.8536	[0, 125, 0, 0]	GC	1	185.15	33.4915	[0, 125, 0, 0]	GC	1	52.6667	33.0933	[0, 47, 0, 0]	GC	1	36	32.22	[0, 26, 0, 0]	GC	1
5	151662371	C	2	56.6667	31.74	[0, 0, 0, 47]	CT	1	58.3667	32.6922	[0, 0, 0, 47]	CT	1	59.5	33.327	[0, 0, 0, 47]	CT	1	7	32.7133	[0, 0, 0, 7]	CT	1	8	32.3133	[0, 0, 0, 7]	CT	1
5	151662468	G	2	171	31.6333	[137, 0, 0, 0]	GA	1	176.13	32.5823	[137, 0, 0, 0]	GA	1	179.55	33.215	[137, 0, 0, 0]	GA	1	12.3333	32.7267	[9, 0, 0, 0]	GA	1	14.6667	32.0867	[21, 0, 0, 0]	GA	1
5	151662989	C	2	868.333	31.73	[0, 0, 602, 0]	CG	1	894.383	32.6819	[0, 0, 602, 0]	CG	1	911.75	33.3165	[0, 0, 602, 0]	CG	1	185.333	32.5667	[0, 0, 147, 1]	CG CT	1	157	32.06	[0, 0, 138, 1]	CG CT	1
5	151797430	T	2	1.66667	31.3333	[0, 1, 0, 0]	TC	1	1.71667	32.2733	[0, 1, 0, 0]	TC	1	1.75	32.9	[0, 1, 0, 0]	TC	1	5	31.85	[0, 4, 0, 0]	TC	1	3	31.3333	[0, 1, 0, 0]	TC	1
5	154814175	A	2	16.3333	32.3	[0, 0, 15, 0]	AG	1	16.8233	33.269	[0, 0, 15, 0]	AG	1	17.15	33.915	[0, 0, 15, 0]	AG	1	10.6667	33.27	[0, 0, 8, 0]	AG	1	7.33333	32.1333	[0, 0, 5, 0]	AG	1
5	159950508	T	2	6	30.87	[0, 7, 0, 0]	TC	1	6.18	31.7961	[0, 7, 0, 0]	TC	1	6.3	32.4135	[0, 7, 0, 0]	TC	1	3	31.5267	[0, 3, 0, 0]	TC	1	3.33333	31.6667	[0, 4, 0, 0]	TC	1
5	159951261	T	2	1.33333	32.6667	[0, 1, 0, 0]	TC	1	1.37333	33.6467	[0, 1, 0, 0]	TC	1	1.4	34.3	[0, 1, 0, 0]	TC	1	1.66667	31.2233	[0, 1, 0, 0]	TC	1	1.66667	32.2233	[0, 1, 0, 0]	TC	1
5	159951308	T	2	3.33333	30.8333	[0, 0, 4, 0]	TG	1	3.43333	31.7583	[0, 0, 4, 0]	TG	1	3.5	32.375	[0, 0, 4, 0]	TG	1	5.33333	32.6667	[0, 0, 3, 0]	TG	1	6	32.2867	[0, 0, 7, 0]	TG	1
5	168486505	G	2	16.3333	32.15	[16, 0, 0, 0]	GA	1	16.8233	33.1145	[16, 0, 0, 0]	GA	1	17.15	33.7575	[16, 0, 0, 0]	GA	1	4	33.0533	[6, 0, 0, 0]	GA	1	7.66667	32.3367	[9, 0, 0, 0]	GA	1
5	168556342	T	2	3.33333	32.2233	[0, 3, 0, 0]	TC	1	3.43333	33.19	[0, 3, 0, 0]	TC	1	3.5	33.8345	[0, 3, 0, 0]	TC	1	5	32.4633	[0, 4, 0, 0]	TC	1	4.33333	32.5433	[0, 5, 0, 0]	TC	1
5	168785946	A	2	71.3333	31.9767	[0, 0, 52, 0]	AG	1	73.4733	32.936	[0, 0, 52, 0]	AG	1	74.9	33.5755	[0, 0, 52, 0]	AG	1	34.6667	32.8467	[0, 0, 23, 0]	AG	1	29	32.3733	[0, 0, 37, 0]	AG	1
5	169863555	G	2	8.33333	32.14	[7, 0, 0, 0]	GA	1	8.58333	33.1042	[7, 0, 0, 0]	GA	1	8.75	33.747	[7, 0, 0, 0]	GA	1	6	33.4333	[5, 0, 0, 0]	GA	1	7.66667	31.53	[7, 0, 0, 0]	GA	1
5	169863988	T	2	11	31.2933	[9, 0, 0, 0]	TA	1	11.33	32.2321	[9, 0, 0, 0]	TA	1	11.55	32.858	[9, 0, 0, 0]	TA	1	6.33333	33.02	[4, 0, 0, 0]	TA	1	9	32.0833	[9, 0, 0, 0]	TA	1
5	172656550	A	2	9.66667	31.9367	[0, 0, 4, 0]	AG	1	9.95667	32.8948	[0, 0, 4, 0]	AG	1	10.15	33.5335	[0, 0, 4, 0]	AG	1	7.33333	31.6067	[0, 0, 10, 0]	AG	1	8.66667	31.8767	[0, 0, 5, 0]	AG	1
5	172769708	G	2	34	31.9867	[0, 0, 0, 25]	GT	1	35.02	32.9463	[0, 0, 0, 25]	GT	1	35.7	33.586	[0, 0, 0, 25]	GT	1	36.3333	32.72	[0, 0, 0, 19]	GT	1	85.6667	32.0833	[0, 0, 0, 65]	GT	1
5	176658469	A	2	15	32.37	[0, 0, 9, 0]	AG	1	15.45	33.3411	[0, 0, 9, 0]	AG	1	15.75	33.9885	[0, 0, 9, 0]	AG	1	9	32.8833	[0, 0, 13, 0]	AG	1	8.66667	32.5567	[0, 0, 5, 0]	AG	1
5	177294197	T	2	14	31.8133	[0, 7, 0, 0]	TC	1	14.42	32.7677	[0, 7, 0, 0]	TC	1	14.7	33.404	[0, 7, 0, 0]	TC	1	6.33333	32.8067	[0, 3, 0, 0]	TC	1	4	32.4433	[0, 6, 0, 0]	TC	1
5	177294271	G	2	22.6667	31.5733	[0, 15, 0, 0]	GC	1	23.3467	32.5205	[0, 15, 0, 0]	GC	1	23.8	33.152	[0, 15, 0, 0]	GC	1	9.66667	32.2933	[0, 10, 0, 0]	GC	1	11.6667	31.9767	[0, 14, 0, 0]	GC	1
5	177306615	T	2	73	32.67	[0, 47, 0, 0]	TC	1	75.19	33.6501	[0, 47, 0, 0]	TC	1	76.65	34.3035	[0, 47, 0, 0]	TC	1	42.6667	33.6967	[0, 27, 0, 0]	TC	1	30	33.3867	[0, 23, 0, 0]	TC	1
5	177440942	A	2	10	31.61	[0, 0, 6, 0]	AG	1	10.3	32.5583	[0, 0, 6, 0]	AG	1	10.5	33.1905	[0, 0, 6, 0]	AG	1	5.66667	33.82	[0, 0, 7, 0]	AG	1	6.33333	32.8133	[0, 0, 1, 0]	AG	1
5	177458177	A	2	55	31.5767	[0, 0, 39, 0]	AG	1	56.65	32.524	[0, 0, 39, 0]	AG	1	57.75	33.1555	[0, 0, 39, 0]	AG	1	33.6667	32.6433	[0, 0, 26, 0]	AG	1	31	32.29	[0, 0, 34, 0]	AG	1
5	177490077	T	2	5.66667	31.6333	[0, 10, 0, 0]	TC	1	5.83667	32.5823	[0, 10, 0, 0]	TC	1	5.95	33.215	[0, 10, 0, 0]	TC	1	6	31.7933	[0, 5, 0, 0]	TC	1	6.66667	32.0433	[0, 10, 0, 0]	TC	1
5	177628124	T	2	3	31.4333	[0, 0, 2, 0]	TG	1	3.09	32.3763	[0, 0, 2, 0]	TG	1	3.15	33.005	[0, 0, 2, 0]	TG	1	9.66667	31.95	[0, 0, 6, 0]	TG	1	5	31.3933	[0, 0, 5, 0]	TG	1
5	178055609	C	2	9.33333	31.46	[0, 0, 0, 11]	CT	1	9.61333	32.4038	[0, 0, 0, 11]	CT	1	9.8	33.033	[0, 0, 0, 11]	CT	1	18.6667	33.1333	[0, 0, 0, 20]	CT	1	19	32.0933	[0, 0, 0, 24]	CT	1
5	178055616	G	2	8.66667	31.7167	[10, 0, 0, 0]	GA	1	8.92667	32.6682	[10, 0, 0, 0]	GA	1	9.1	33.3025	[10, 0, 0, 0]	GA	1	17.3333	33.13	[19, 0, 0, 0]	GA	1	19.3333	32.0067	[19, 0, 0, 0]	GA	1
5	178055841	G	2	2	31.9433	[3, 0, 0, 0]	GA	1	2.06	32.9016	[3, 0, 0, 0]	GA	1	2.1	33.5405	[3, 0, 0, 0]	GA	1	2.33333	33.4467	[1, 0, 0, 0]	GA	1	2	31.89	[2, 0, 0, 0]	GA	1
5	178055845	A	2	2.33333	31.4433	[0, 0, 2, 0]	AG	1	2.40333	32.3866	[0, 0, 2, 0]	AG	1	2.45	33.0155	[0, 0, 2, 0]	AG	1	1.66667	33.4433	[0, 0, 1, 0]	AG	1	2	31.7767	[0, 0, 2, 0]	AG	1
5	178055902	C	2	9.33333	32.39	[0, 0, 7, 0]	CG	1	9.61333	33.3617	[0, 0, 7, 0]	CG	1	9.8	34.0095	[0, 0, 7, 0]	CG	1	7.33333	33.9467	[0, 0, 8, 0]	CG	1	6.33333	33.1667	[0, 0, 8, 0]	CG	1
5	179766597	C	2	6.33333	31.8667	[0, 0, 0, 3]	CT	1	6.52333	32.8227	[0, 0, 0, 3]	CT	1	6.65	33.46	[0, 0, 0, 3]	CT	1	8.66667	32.45	[0, 0, 0, 7]	CT	1	9.33333	32.0333	[0, 0, 0, 12]	CT	1
5	179798437	G	2	7	30.95	[0, 9, 0, 0]	GC	1	7.21	31.8785	[0, 9, 0, 0]	GC	1	7.35	32.4975	[0, 9, 0, 0]	GC	1	3	32.4433	[0, 3, 0, 0]	GC	1	1.66667	31.6667	[0, 1, 0, 0]	GC	1
5	179833494	G	2	5	32.2833	[6, 0, 0, 0]	GA	1	5.15	33.2518	[6, 0, 0, 0]	GA	1	5.25	33.8975	[6, 0, 0, 0]	GA	1	7	32.9533	[9, 0, 0, 0]	GA	1	4	31.5833	[8, 0, 0, 0]	GA	1
5	179837731	T	2	170	31.9633	[0, 123, 0, 0]	TC	1	175.1	32.9222	[0, 123, 0, 0]	TC	1	178.5	33.5615	[0, 123, 0, 0]	TC	1	61.3333	32.9	[0, 50, 0, 0]	TC	1	45.3333	32.4433	[0, 40, 0, 0]	TC	1
5	179837915	G	2	91.3333	32.8733	[0, 0, 0, 91]	GT	1	94.0733	33.8595	[0, 0, 0, 91]	GT	1	95.9	34.517	[0, 0, 0, 91]	GT	1	9.66667	33.2733	[0, 0, 0, 8]	GT	1	5	33.6667	[0, 0, 0, 3]	GT	1
5	180569111	C	2	19.3333	31.8067	[0, 0, 0, 14]	CT	1	19.9133	32.7609	[0, 0, 0, 14]	CT	1	20.3	33.397	[0, 0, 0, 14]	CT	1	3.33333	33	[0, 0, 0, 4]	CT	1	5.33333	32.3433	[0, 0, 0, 6]	CT	1
6	1312509	G	2	4.66667	32.2867	[1, 0, 0, 0]	GA	1	4.80667	33.2553	[1, 0, 0, 0]	GA	1	4.9	33.901	[1, 0, 0, 0]	GA	1	1	34.6667	[1, 0, 0, 0]	GA	1	1	30.6667	[1, 0, 0, 0]	GA	1
6	4954476	A	2	11	32.11	[0, 0, 15, 0]	AG	1	11.33	33.0733	[0, 0, 15, 0]	AG	1	11.55	33.7155	[0, 0, 15, 0]	AG	1	2.33333	33.1667	[0, 0, 3, 0]	AG	1	2.33333	32.75	[0, 0, 4, 0]	AG	1
6	7339421	C	2	76.6667	31.95	[0, 0, 0, 66]	CT	1	78.9667	32.9085	[0, 0, 0, 66]	CT	1	80.5	33.5475	[0, 0, 0, 66]	CT	1	55.3333	33.0533	[0, 0, 0, 53]	CT	1	66.3333	32.4767	[0, 0, 0, 55]	CT	1
6	7339489	T	2	3.33333	32.3167	[0, 5, 0, 0]	TC	1	3.43333	33.2862	[0, 5, 0, 0]	TC	1	3.5	33.9325	[0, 5, 0, 0]	TC	1	2.33333	32.11	[0, 3, 0, 0]	TC	1	1.66667	33.2233	[0, 1, 0, 0]	TC	1
6	7581403	G	2	14	32.29	[11, 0, 0, 0]	GA	1	14.42	33.2587	[11, 0, 0, 0]	GA	1	14.7	33.9045	[11, 0, 0, 0]	GA	1	5.33333	33.4667	[1, 0, 0, 0]	GA	1	2	32.7767	[3, 0, 0, 0]	GA	1
6	17759921	G	2	15.6667	31.5167	[0, 0, 0, 15]	GT	1	16.1367	32.4622	[0, 0, 0, 15]	GT	1	16.45	33.0925	[0, 0, 0, 15]	GT	1	5.33333	32.3333	[0, 0, 0, 10]	GT	1	3.66667	32.2767	[0, 0, 0, 4]	GT	1
6	18187860	T	2	2.33333	31.2667	[0, 1, 0, 0]	TC	1	2.40333	32.2047	[0, 1, 0, 0]	TC	1	2.45	32.83	[0, 1, 0, 0]	TC	1	3	33.11	[0, 3, 0, 0]	TC	1	2	32.4167	[0, 1, 0, 0]	TC	1
6	18213757	C	2	6	31.49	[0, 0, 0, 6]	CT	1	6.18	32.4347	[0, 0, 0, 6]	CT	1	6.3	33.0645	[0, 0, 0, 6]	CT	1	5	33.5733	[0, 0, 0, 5]	CT	1	4.33333	32.21	[0, 0, 0, 2]	CT	1
6	18215072	T	2	3.66667	31.3333	[0, 3, 0, 0]	TC	1	3.77667	32.2733	[0, 3, 0, 0]	TC	1	3.85	32.9	[0, 3, 0, 0]	TC	1	4	33.38	[0, 7, 0, 0]	TC	1	3	32.7233	[0, 1, 0, 0]	TC	1
6	18399519	T	2	4.33333	31.68	[0, 2, 0, 0]	TC	1	4.46333	32.6304	[0, 2, 0, 0]	TC	1	4.55	33.264	[0, 2, 0, 0]	TC	1	2.66667	31.8333	[0, 3, 0, 0]	TC	1	5.33333	31.7567	[0, 7, 0, 0]	TC	1
6	18465479	G	2	4	31.7233	[3, 0, 0, 0]	GA	1	4.12	32.675	[3, 0, 0, 0]	GA	1	4.2	33.3095	[3, 0, 0, 0]	GA	1	2.33333	32.7233	[2, 0, 0, 0]	GA	1	3.66667	31.9667	[2, 0, 0, 0]	GA	1
6	18468233	C	2	5.33333	31.26	[0, 0, 0, 2]	CT	1	5.49333	32.1978	[0, 0, 0, 2]	CT	1	5.6	32.823	[0, 0, 0, 2]	CT	1	2	31.6667	[0, 0, 0, 1]	CT	1	1.33333	31.5	[0, 0, 0, 1]	CT	1
6	19613125	C	2	2.66667	33.25	[0, 0, 0, 2]	CT	1	2.74667	34.2475	[0, 0, 0, 2]	CT	1	2.8	34.9125	[0, 0, 0, 2]	CT	1	4.33333	32.79	[0, 0, 0, 1]	CT	1	4	31.5567	[0, 0, 0, 6]	CT	1
6	24650503	T	2	7.66667	32.2767	[0, 0, 2, 0]	TG	1	7.89667	33.245	[0, 0, 2, 0]	TG	1	8.05	33.8905	[0, 0, 2, 0]	TG	1	3.33333	32.8167	[0, 0, 5, 0]	TG	1	1.66667	31.3333	[0, 0, 3, 0]	TG	1
6	26055844	G	2	19.6667	31.3933	[0, 18, 0, 0]	GC	1	20.2567	32.3351	[0, 18, 0, 0]	GC	1	20.65	32.963	[0, 18, 0, 0]	GC	1	24.6667	32.59	[0, 21, 0, 0]	GC	1	22.6667	32.24	[0, 18, 0, 0]	GC	1
6	26545404	G	2	17.6667	31.56	[13, 0, 0, 0]	GA	1	18.1967	32.5068	[13, 0, 0, 0]	GA	1	18.55	33.138	[13, 0, 0, 0]	GA	1	12.6667	32.7933	[14, 0, 0, 0]	GA	1	12.6667	32.0367	[12, 0, 0, 0]	GA	1
6	29928300	G	2	26	31.96	[0, 0, 0, 15]	GT	1	26.78	32.9188	[0, 0, 0, 15]	GT	1	27.3	33.558	[0, 0, 0, 15]	GT	1	8	33.6633	[0, 0, 0, 11]	GT	1	5.66667	32.6067	[0, 0, 0, 1]	GT	1
6	30486025	A	2	10.6667	31.2767	[0, 0, 13, 0]	AG	1	10.9867	32.215	[0, 0, 13, 0]	AG	1	11.2	32.8405	[0, 0, 13, 0]	AG	1	5.66667	32.5767	[0, 0, 6, 0]	AG	1	9	32.2633	[0, 0, 13, 0]	AG	1
6	30486404	T	2	42	31.8333	[0, 37, 0, 0]	TC	1	43.26	32.7883	[0, 37, 0, 0]	TC	1	44.1	33.425	[0, 37, 0, 0]	TC	1	20	33.1667	[0, 16, 0, 0]	TC	1	20.3333	32.43	[0, 16, 0, 0]	TC	1
6	32981027	C	2	39.3333	31.78	[0, 0, 0, 38]	CT	1	40.5133	32.7334	[0, 0, 0, 38]	CT	1	41.3	33.369	[0, 0, 0, 38]	CT	1	5.33333	33.07	[0, 0, 0, 8]	CT	1	6.33333	32.79	[0, 0, 0, 9]	CT	1
6	33195674	G	2	11.6667	32.6767	[9, 0, 0, 0]	GA	1	12.0167	33.657	[9, 0, 0, 0]	GA	1	12.25	34.3105	[9, 0, 0, 0]	GA	1	22	33.46	[27, 0, 0, 0]	GA	1	18.3333	33.1833	[16, 0, 0, 0]	GA	1
6	33203537	T	2	2.33333	30.5	[0, 0, 3, 0]	TG	1	2.40333	31.415	[0, 0, 3, 0]	TG	1	2.45	32.025	[0, 0, 3, 0]	TG	1	2	32.1667	[0, 0, 1, 0]	TG	1	1.66667	33.2233	[0, 0, 1, 0]	TG	1
6	33414511	G	2	3	31.2233	[3, 0, 0, 0]	GA	1	3.09	32.16	[3, 0, 0, 0]	GA	1	3.15	32.7845	[3, 0, 0, 0]	GA	1	6	30.1333	[5, 0, 0, 0]	GA	1	5	32.08	[5, 0, 0, 0]	GA	1
6	33455199	T	2	3	31.7767	[0, 0, 3, 0]	TG	1	3.09	32.73	[0, 0, 3, 0]	TG	1	3.15	33.3655	[0, 0, 3, 0]	TG	1	1.66667	33.6667	[0, 0, 2, 0]	TG	1	2.66667	32.6667	[0, 0, 1, 0]	TG	1
6	33669130	C	2	12.3333	31.2733	[0, 0, 0, 13]	CT	1	12.7033	32.2115	[0, 0, 0, 13]	CT	1	12.95	32.837	[0, 0, 0, 13]	CT	1	19	32.05	[0, 0, 0, 20]	CT	1	21.3333	32.01	[0, 0, 0, 17]	CT	1
6	33673602	T	2	13.6667	31.6433	[0, 14, 0, 0]	TC	1	14.0767	32.5926	[0, 14, 0, 0]	TC	1	14.35	33.2255	[0, 14, 0, 0]	TC	1	6.33333	33.3233	[0, 5, 0, 0]	TC	1	6	33.2667	[0, 7, 0, 0]	TC	1
6	33772605	G	2	26.3333	31.6633	[29, 0, 0, 0]	GA	1	27.1233	32.6132	[29, 0, 0, 0]	GA	1	27.65	33.2465	[29, 0, 0, 0]	GA	1	28	32.78	[25, 0, 0, 0]	GA	1	16	31.84	[14, 0, 0, 0]	GA	1
6	34425814	T	2	4.33333	32.5	[0, 0, 4, 0]	TG	1	4.46333	33.475	[0, 0, 4, 0]	TG	1	4.55	34.125	[0, 0, 4, 0]	TG	1	1.66667	34.2233	[0, 0, 1, 0]	TG	1	6.33333	32.9567	[0, 0, 8, 0]	TG	1
6	34589597	A	2	10.6667	31.6467	[0, 0, 8, 0]	AG	1	10.9867	32.5961	[0, 0, 8, 0]	AG	1	11.2	33.229	[0, 0, 8, 0]	AG	1	6.66667	31.5067	[0, 0, 6, 0]	AG	1	7	31.9167	[0, 0, 4, 0]	AG	1
6	35088666	A	2	4.33333	32.3333	[0, 0, 3, 0]	AG	1	4.46333	33.3033	[0, 0, 3, 0]	AG	1	4.55	33.95	[0, 0, 3, 0]	AG	1	3.33333	32.7233	[0, 0, 4, 0]	AG	1	4	32.0467	[0, 0, 1, 0]	AG	1
6	35090340	A	2	2.66667	31.7	[0, 0, 1, 0]	AG	1	2.74667	32.651	[0, 0, 1, 0]	AG	1	2.8	33.285	[0, 0, 1, 0]	AG	1	4	32.89	[0, 0, 4, 0]	AG	1	4.66667	32.2867	[0, 0, 6, 0]	AG	1
6	36686574	T	2	36.6667	31.5067	[0, 29, 0, 0]	TC	1	37.7667	32.4519	[0, 29, 0, 0]	TC	1	38.5	33.082	[0, 29, 0, 0]	TC	1	22	32.5333	[0, 29, 0, 0]	TC	1	15	31.6033	[0, 21, 0, 0]	TC	1
6	37174646	C	2	1.66667	31.8333	[0, 0, 0, 1]	CT	1	1.71667	32.7883	[0, 0, 0, 1]	CT	1	1.75	33.425	[0, 0, 0, 1]	CT	1	2.33333	34.0833	[0, 0, 0, 1]	CT	1	2.66667	32.8333	[0, 0, 0, 4]	CT	1
6	37655790	C	2	9.66667	31.7	[0, 0, 0, 14]	CT	1	9.95667	32.651	[0, 0, 0, 14]	CT	1	10.15	33.285	[0, 0, 0, 14]	CT	1	8.66667	32.8033	[0, 0, 0, 12]	CT	1	10.3333	32.07	[0, 0, 0, 12]	CT	1
6	39958435	C	2	20.3333	31.7733	[0, 0, 0, 12]	CT	1	20.9433	32.7265	[0, 0, 0, 12]	CT	1	21.35	33.362	[0, 0, 0, 12]	CT	1	12	33	[0, 0, 0, 12]	CT	1	10	32.75	[0, 0, 0, 8]	CT	1
6	39958567	G	2	18	31.17	[16, 0, 0, 0]	GA	1	18.54	32.1051	[16, 0, 0, 0]	GA	1	18.9	32.7285	[16, 0, 0, 0]	GA	1	7.33333	32.2167	[8, 0, 0, 0]	GA	1	3	31.0833	[1, 0, 0, 0]	GA	1
6	42887660	T	2	87	31.4333	[0, 72, 0, 0]	TC	1	89.61	32.3763	[0, 72, 0, 0]	TC	1	91.35	33.005	[0, 72, 0, 0]	TC	1	18	32.56	[0, 11, 0, 0]	TC	1	17.3333	32.3033	[0, 14, 0, 0]	TC	1
6	42956543	C	2	41.6667	31.6567	[0, 0, 0, 24]	CT	1	42.9167	32.6064	[0, 0, 0, 24]	CT	1	43.75	33.2395	[0, 0, 0, 24]	CT	1	11	32.6967	[0, 0, 0, 11]	CT	1	21.3333	31.85	[0, 0, 0, 26]	CT	1
6	42956612	C	2	63.6667	31.6767	[47, 0, 0, 0]	CA	1	65.5767	32.627	[47, 0, 0, 0]	CA	1	66.85	33.2605	[47, 0, 0, 0]	CA	1	51.6667	32.3167	[43, 0, 0, 0]	CA	1	60	31.8933	[72, 0, 0, 0]	CA	1
6	42956616	A	2	62	31.9067	[0, 0, 41, 0]	AG	1	63.86	32.8639	[0, 0, 41, 0]	AG	1	65.1	33.502	[0, 0, 41, 0]	AG	1	40.6667	32.15	[0, 0, 26, 0]	AG	1	46	31.6433	[0, 0, 46, 0]	AG	1
6	43161114	T	2	5.66667	32.1	[0, 5, 0, 0]	TC	1	5.83667	33.063	[0, 5, 0, 0]	TC	1	5.95	33.705	[0, 5, 0, 0]	TC	1	3	33.89	[0, 2, 0, 0]	TC	1	4	32.25	[0, 4, 0, 0]	TC	1
6	47595956	C	2	12	32.29	[0, 0, 0, 7]	CT	1	12.36	33.2587	[0, 0, 0, 7]	CT	1	12.6	33.9045	[0, 0, 0, 7]	CT	1	3.66667	33.1667	[0, 0, 0, 4]	CT	1	1.66667	33.5	[0, 0, 0, 2]	CT	1
6	49435569	T	2	31	31.5733	[0, 21, 0, 0]	TC	1	31.93	32.5205	[0, 21, 0, 0]	TC	1	32.55	33.152	[0, 21, 0, 0]	TC	1	7.33333	32.1533	[0, 6, 0, 0]	TC	1	6.66667	32.8	[0, 11, 0, 0]	TC	1
6	52501190	G	2	16.3333	31.8367	[8, 0, 0, 0]	GA	1	16.8233	32.7918	[8, 0, 0, 0]	GA	1	17.15	33.4285	[8, 0, 0, 0]	GA	1	10.3333	32.4233	[6, 0, 0, 0]	GA	1	3.66667	31.1667	[2, 0, 0, 0]	GA	1
6	52501633	G	2	9.33333	32.11	[8, 0, 0, 0]	GA	1	9.61333	33.0733	[8, 0, 0, 0]	GA	1	9.8	33.7155	[8, 0, 0, 0]	GA	1	6.66667	33.2567	[4, 0, 0, 0]	GA	1	3.33333	32.6	[1, 0, 0, 0]	GA	1
6	52502437	G	2	16	31.6633	[7, 0, 0, 0]	GA	1	16.48	32.6132	[7, 0, 0, 0]	GA	1	16.8	33.2465	[7, 0, 0, 0]	GA	1	12.6667	32.2367	[11, 0, 0, 0]	GA	1	9.66667	31.72	[17, 0, 0, 0]	GA	1
6	52664916	C	2	20.6667	31.89	[0, 0, 22, 0]	CG	1	21.2867	32.8467	[0, 0, 22, 0]	CG	1	21.7	33.4845	[0, 0, 22, 0]	CG	1	14.3333	32.6233	[0, 0, 14, 0]	CG	1	4.33333	32.8567	[0, 0, 2, 0]	CG	1
6	52667174	C	2	30.6667	31.9067	[0, 0, 0, 29]	CT	1	31.5867	32.8639	[0, 0, 0, 29]	CT	1	32.2	33.502	[0, 0, 0, 29]	CT	1	3	33.86	[0, 0, 0, 4]	CT	1	1.33333	33	[0, 0, 0, 1]	CT	1
6	65302973	A	2	2	31.11	[0, 2, 0, 0]	AC	1	2.06	32.0433	[0, 2, 0, 0]	AC	1	2.1	32.6655	[0, 2, 0, 0]	AC	1	2	33.3333	[0, 1, 0, 0]	AC	1	2	32.25	[0, 1, 0, 0]	AC	1
6	70608732	A	2	8	31.6567	[0, 0, 5, 0]	AG	1	8.24	32.6064	[0, 0, 5, 0]	AG	1	8.4	33.2395	[0, 0, 5, 0]	AG	1	8.33333	33.12	[0, 0, 12, 0]	AG	1	5.66667	32.5233	[0, 0, 7, 0]	AG	1
6	70608779	C	2	5.66667	32.1333	[0, 0, 0, 5]	CT	1	5.83667	33.0973	[0, 0, 0, 5]	CT	1	5.95	33.74	[0, 0, 0, 5]	CT	1	7	33.04	[0, 0, 0, 11]	CT	1	4	32.25	[0, 0, 0, 4]	CT	1
6	70609096	A	2	2.33333	31.0567	[0, 0, 2, 0]	AG	1	2.40333	31.9884	[0, 0, 2, 0]	AG	1	2.45	32.6095	[0, 0, 2, 0]	AG	1	1.33333	32.8333	[0, 0, 1, 0]	AG	1	1.66667	32.5	[0, 0, 1, 0]	AG	1
6	75132006	A	2	63.3333	31.9767	[0, 0, 0, 58]	AT	1	65.2333	32.936	[0, 0, 0, 58]	AT	1	66.5	33.5755	[0, 0, 0, 58]	AT	1	15.3333	32.75	[0, 0, 0, 10]	AT	1	14	32.4833	[0, 0, 0, 17]	AT	1
6	75254235	G	2	121	32.05	[99, 0, 0, 0]	GA	1	124.63	33.0115	[99, 0, 0, 0]	GA	1	127.05	33.6525	[99, 0, 0, 0]	GA	1	9.66667	33.3633	[6, 0, 0, 0]	GA	1	13.3333	32.79	[12, 0, 0, 0]	GA	1
6	108004979	A	2	3	31.1667	[0, 0, 2, 0]	AG	1	3.09	32.1017	[0, 0, 2, 0]	AG	1	3.15	32.725	[0, 0, 2, 0]	AG	1	9	32.0933	[0, 0, 6, 0]	AG	1	4.66667	31.8167	[0, 0, 4, 0]	AG	1
6	108005002	G	2	8.66667	31.0167	[3, 0, 0, 0]	GA	1	8.92667	31.9472	[3, 0, 0, 0]	GA	1	9.1	32.5675	[3, 0, 0, 0]	GA	1	16.6667	31.78	[8, 0, 0, 0]	GA	1	14.6667	31.5	[12, 0, 0, 0]	GA	1
6	112136188	C	2	10	31.3833	[0, 0, 0, 8]	CT	1	10.3	32.3248	[0, 0, 0, 8]	CT	1	10.5	32.9525	[0, 0, 0, 8]	CT	1	15	31.7967	[0, 0, 0, 18]	CT	1	8	32.0367	[0, 0, 0, 5]	CT	1
6	116436394	T	2	2.66667	31.1333	[0, 5, 0, 0]	TC	1	2.74667	32.0673	[0, 5, 0, 0]	TC	1	2.8	32.69	[0, 5, 0, 0]	TC	1	6	32.1967	[0, 2, 1, 0]	TC TG	1	2.66667	31.6667	[0, 4, 0, 0]	TC	1
6	117998945	A	2	6.33333	32.2467	[0, 0, 6, 0]	AG	1	6.52333	33.2141	[0, 0, 6, 0]	AG	1	6.65	33.859	[0, 0, 6, 0]	AG	1	4	34.2233	[0, 0, 2, 0]	AG	1	1.66667	32.5	[0, 0, 1, 0]	AG	1
6	119189776	C	2	3.33333	32	[3, 0, 0, 0]	CA	1	3.43333	32.96	[3, 0, 0, 0]	CA	1	3.5	33.6	[3, 0, 0, 0]	CA	1	2	32.61	[2, 0, 0, 0]	CA	1	3.33333	32.1667	[1, 0, 0, 0]	CA	1
6	131950812	G	2	22.3333	31.9567	[0, 22, 0, 0]	GC	1	23.0033	32.9154	[0, 22, 0, 0]	GC	1	23.45	33.5545	[0, 22, 0, 0]	GC	1	25.3333	33.1933	[0, 22, 0, 0]	GC	1	77	32.5733	[0, 67, 0, 0]	GC	1
6	131950819	T	2	19.3333	32.21	[0, 0, 21, 0]	TG	1	19.9133	33.1763	[0, 0, 21, 0]	TG	1	20.3	33.8205	[0, 0, 21, 0]	TG	1	27	33.3367	[0, 0, 22, 0]	TG	1	79.3333	32.5267	[0, 0, 78, 0]	TG	1
6	138092132	A	2	137.333	32.23	[0, 0, 128, 0]	AG	1	141.453	33.1969	[0, 0, 128, 0]	AG	1	144.2	33.8415	[0, 0, 128, 0]	AG	1	55.3333	33.1767	[0, 0, 60, 0]	AG	1	60.6667	32.5967	[0, 0, 67, 0]	AG	1
6	138092196	G	2	48	31.49	[0, 51, 0, 0]	GC	1	49.44	32.4347	[0, 51, 0, 0]	GC	1	50.4	33.0645	[0, 51, 0, 0]	GC	1	26	32.51	[0, 25, 0, 0]	GC	1	26.3333	32.4167	[0, 26, 0, 0]	GC	1
6	149410340	C	2	7	31.1233	[0, 0, 4, 0]	CG	1	7.21	32.057	[0, 0, 4, 0]	CG	1	7.35	32.6795	[0, 0, 4, 0]	CG	1	2	30.5	[0, 0, 2, 0]	CG	1	2.33333	31.8667	[0, 0, 1, 0]	CG	1
6	151015603	C	2	10	31.9233	[0, 0, 7, 0]	CG	1	10.3	32.881	[0, 0, 7, 0]	CG	1	10.5	33.5195	[0, 0, 7, 0]	CG	1	12.6667	33.0067	[0, 0, 9, 0]	CG	1	16	32.71	[0, 0, 16, 0]	CG	1
6	153282416	A	2	49	31.4167	[0, 19, 0, 0]	AC	1	50.47	32.3592	[0, 19, 0, 0]	AC	1	51.45	32.9875	[0, 19, 0, 0]	AC	1	12.3333	31.92	[0, 9, 0, 0]	AC	1	24	31.8067	[0, 19, 1, 0]	AC AG	1
6	153282682	G	2	36.3333	31.98	[0, 24, 0, 0]	GC	1	37.4233	32.9394	[0, 24, 0, 0]	GC	1	38.15	33.579	[0, 24, 0, 0]	GC	1	55.3333	33.5867	[0, 61, 0, 0]	GC	1	55.3333	32.7233	[0, 53, 0, 0]	GC	1
6	157292745	C	2	12	32.1567	[0, 0, 0, 12]	CT	1	12.36	33.1214	[0, 0, 0, 12]	CT	1	12.6	33.7645	[0, 0, 0, 12]	CT	1	8.33333	33.5967	[0, 0, 0, 9]	CT	1	6	33.4233	[0, 0, 0, 2]	CT	1
6	158078270	G	2	12.6667	31.5667	[0, 0, 0, 6]	GT	1	13.0467	32.5137	[0, 0, 0, 6]	GT	1	13.3	33.145	[0, 0, 0, 6]	GT	1	6.66667	32.63	[0, 0, 0, 8]	GT	1	8	32.18	[0, 0, 0, 9]	GT	1
6	158084056	A	2	8.33333	33.47	[0, 0, 8, 0]	AG	1	8.58333	34.4741	[0, 0, 8, 0]	AG	1	8.75	35.1435	[0, 0, 8, 0]	AG	1	4	34.8233	[0, 0, 1, 0]	AG	1	4.66667	32	[0, 0, 4, 0]	AG	1
6	158312855	T	2	3	31.61	[0, 0, 4, 0]	TG	1	3.09	32.5583	[0, 0, 4, 0]	TG	1	3.15	33.1905	[0, 0, 4, 0]	TG	1	2	33.5	[0, 0, 1, 0]	TG	1	2.33333	32.5567	[0, 0, 3, 0]	TG	1
6	159775311	A	2	22.6667	31.9033	[0, 0, 16, 0]	AG	1	23.3467	32.8604	[0, 0, 16, 0]	AG	1	23.8	33.4985	[0, 0, 16, 0]	AG	1	13	33.5567	[0, 0, 10, 0]	AG	1	9	33.4167	[0, 0, 4, 0]	AG	1
6	159777363	G	2	26	32.0333	[21, 0, 0, 0]	GA	1	26.78	32.9943	[21, 0, 0, 0]	GA	1	27.3	33.635	[21, 0, 0, 0]	GA	1	46.3333	33.1667	[36, 0, 0, 0]	GA	1	15.6667	32.8	[15, 0, 0, 0]	GA	1
6	159778655	T	2	19.3333	31.57	[0, 16, 0, 0]	TC	1	19.9133	32.5171	[0, 16, 0, 0]	TC	1	20.3	33.1485	[0, 16, 0, 0]	TC	1	15	32.7167	[0, 15, 0, 0]	TC	1	11.3333	31.7133	[0, 12, 0, 0]	TC	1
6	160073377	A	2	26.3333	32.1133	[0, 0, 22, 0]	AG	1	27.1233	33.0767	[0, 0, 22, 0]	AG	1	27.65	33.719	[0, 0, 22, 0]	AG	1	5.66667	33.14	[0, 0, 8, 0]	AG	1	7.33333	32.7467	[0, 0, 5, 0]	AG	1
6	160084167	C	2	26	31.98	[0, 0, 17, 0]	CG	1	26.78	32.9394	[0, 0, 17, 0]	CG	1	27.3	33.579	[0, 0, 17, 0]	CG	1	19	33.0033	[0, 0, 21, 0]	CG	1	13.6667	32.04	[0, 0, 15, 0]	CG	1
6	166382803	C	2	2.66667	32.3333	[0, 0, 1, 0]	CG	1	2.74667	33.3033	[0, 0, 1, 0]	CG	1	2.8	33.95	[0, 0, 1, 0]	CG	1	3.66667	32.0567	[0, 0, 3, 0]	CG	1	3.33333	32.5833	[0, 0, 3, 0]	CG	1
6	166382804	A	2	2.66667	32.5	[0, 0, 0, 2]	AT	1	2.74667	33.475	[0, 0, 0, 2]	AT	1	2.8	34.125	[0, 0, 0, 2]	AT	1	4	32.4733	[0, 0, 0, 4]	AT	1	3.66667	32.78	[0, 0, 0, 3]	AT	1
6	166382805	C	2	2.66667	32.3333	[2, 0, 0, 0]	CA	1	2.74667	33.3033	[2, 0, 0, 0]	CA	1	2.8	33.95	[2, 0, 0, 0]	CA	1	3.66667	32.9433	[3, 0, 0, 0]	CA	1	3.66667	33.6667	[3, 0, 0, 0]	CA	1
7	785792	A	2	3.66667	31.5833	[0, 0, 4, 0]	AG	1	3.77667	32.5308	[0, 0, 4, 0]	AG	1	3.85	33.1625	[0, 0, 4, 0]	AG	1	3.66667	32.7767	[0, 0, 6, 0]	AG	1	2.33333	31.75	[0, 0, 1, 0]	AG	1
7	997215	G	2	14.3333	31.6167	[11, 0, 0, 0]	GA	1	14.7633	32.5652	[11, 0, 0, 0]	GA	1	15.05	33.1975	[11, 0, 0, 0]	GA	1	21.3333	33.3867	[20, 0, 0, 0]	GA	1	16.3333	32.17	[16, 0, 0, 0]	GA	1
7	1093669	C	2	7.33333	32.1533	[0, 0, 6, 0]	CG	1	7.55333	33.1179	[0, 0, 6, 0]	CG	1	7.7	33.761	[0, 0, 6, 0]	CG	1	3.66667	32.4167	[0, 0, 6, 0]	CG	1	4.66667	31.9	[0, 0, 5, 0]	CG	1
7	2264351	T	2	17.6667	31.6833	[0, 21, 0, 0]	TC	1	18.1967	32.6338	[0, 21, 0, 0]	TC	1	18.55	33.2675	[0, 21, 0, 0]	TC	1	10.3333	32.6067	[0, 10, 0, 0]	TC	1	5	32.2667	[0, 5, 0, 0]	TC	1
7	2662192	G	2	7.33333	31.45	[4, 0, 0, 0]	GA	1	7.55333	32.3935	[4, 0, 0, 0]	GA	1	7.7	33.0225	[4, 0, 0, 0]	GA	1	12	32.8867	[9, 0, 0, 0]	GA	1	18.6667	32.1133	[11, 0, 0, 0]	GA	1
7	2662559	G	2	30.6667	32.6267	[30, 0, 0, 0]	GA	1	31.5867	33.6055	[30, 0, 0, 0]	GA	1	32.2	34.258	[30, 0, 0, 0]	GA	1	19.3333	33.8533	[19, 0, 0, 0]	GA	1	24	32.8333	[24, 0, 0, 0]	GA	1
7	2662648	C	2	2.66667	30.5	[0, 0, 0, 2]	CT	1	2.74667	31.415	[0, 0, 0, 2]	CT	1	2.8	32.025	[0, 0, 0, 2]	CT	1	8.66667	30.46	[0, 0, 0, 8]	CT	1	6.66667	30.3833	[0, 0, 0, 6]	CT	1
7	2663830	G	2	16	32.16	[12, 0, 0, 0]	GA	1	16.48	33.1248	[12, 0, 0, 0]	GA	1	16.8	33.768	[12, 0, 0, 0]	GA	1	4.66667	34.04	[3, 0, 0, 0]	GA	1	6	32.95	[7, 0, 0, 0]	GA	1
7	2664018	T	2	39.3333	31.2633	[0, 37, 0, 0]	TC	1	40.5133	32.2012	[0, 37, 0, 0]	TC	1	41.3	32.8265	[0, 37, 0, 0]	TC	1	34.6667	32.62	[0, 27, 0, 0]	TC	1	33.6667	32.2267	[0, 32, 0, 0]	TC	1
7	2729230	T	2	16.6667	31.22	[0, 13, 0, 0]	TC	1	17.1667	32.1566	[0, 13, 0, 0]	TC	1	17.5	32.781	[0, 13, 0, 0]	TC	1	3.66667	32.9167	[0, 3, 0, 0]	TC	1	4	33.1233	[0, 5, 0, 0]	TC	1
7	2729263	C	2	15	31.4733	[0, 0, 0, 8]	CT	1	15.45	32.4175	[0, 0, 0, 8]	CT	1	15.75	33.047	[0, 0, 0, 8]	CT	1	1.66667	33	[0, 0, 0, 2]	CT	1	4.66667	31.6	[0, 0, 0, 5]	CT	1
7	2729301	G	2	28.3333	31.7133	[0, 0, 0, 27]	GT	1	29.1833	32.6647	[0, 0, 0, 27]	GT	1	29.75	33.299	[0, 0, 0, 27]	GT	1	6.33333	32.6833	[0, 0, 0, 5]	GT	1	8.66667	32.7033	[0, 0, 0, 13]	GT	1
7	5307664	A	2	7	30.9233	[0, 0, 3, 0]	AG	1	7.21	31.851	[0, 0, 3, 0]	AG	1	7.35	32.4695	[0, 0, 3, 0]	AG	1	10	32.9967	[0, 0, 9, 0]	AG	1	7.66667	31.8567	[0, 0, 8, 0]	AG	1
7	5475993	T	2	3.66667	33.0167	[0, 0, 5, 0]	TG	1	3.77667	34.0072	[0, 0, 5, 0]	TG	1	3.85	34.6675	[0, 0, 5, 0]	TG	1	3.66667	33.6667	[0, 0, 2, 0]	TG	1	2.66667	34.0567	[0, 0, 3, 0]	TG	1
7	5528862	A	2	3.66667	31.9433	[0, 0, 4, 0]	AG	1	3.77667	32.9016	[0, 0, 4, 0]	AG	1	3.85	33.5405	[0, 0, 4, 0]	AG	1	2	33.0567	[0, 0, 2, 0]	AG	1	1.66667	32.8333	[0, 0, 1, 0]	AG	1
7	6165368	A	2	40	31.82	[0, 38, 0, 0]	AC	1	41.2	32.7746	[0, 38, 0, 0]	AC	1	42	33.411	[0, 38, 0, 0]	AC	1	26.6667	33.3233	[0, 24, 0, 0]	AC	1	25	33.2367	[0, 19, 0, 0]	AC	1
7	6330563	C	2	7	32.1567	[0, 0, 0, 7]	CT	1	7.21	33.1214	[0, 0, 0, 7]	CT	1	7.35	33.7645	[0, 0, 0, 7]	CT	1	3	32.8067	[0, 0, 0, 2]	CT	1	2	31.2233	[0, 0, 0, 1]	CT	1
7	6330674	C	2	10.6667	32.1067	[0, 0, 11, 0]	CG	1	10.9867	33.0699	[0, 0, 11, 0]	CG	1	11.2	33.712	[0, 0, 11, 0]	CG	1	4	33.1667	[0, 0, 4, 0]	CG	1	6.33333	32.4567	[0, 0, 2, 0]	CG	1
7	6466064	A	2	3.33333	31.0833	[0, 0, 0, 2]	AT	1	3.43333	32.0158	[0, 0, 0, 2]	AT	1	3.5	32.6375	[0, 0, 0, 2]	AT	1	1	33	[0, 0, 0, 1]	AT	1	1	32	[0, 0, 0, 1]	AT	1
7	6466270	T	2	72.3333	31.5167	[0, 39, 0, 0]	TC	1	74.5033	32.4622	[0, 39, 0, 0]	TC	1	75.95	33.0925	[0, 39, 0, 0]	TC	1	74	32.2467	[0, 43, 0, 0]	TC	1	89.6667	32.01	[0, 79, 0, 0]	TC	1
7	7607020	G	2	8.66667	31.38	[0, 0, 0, 6]	GT	1	8.92667	32.3214	[0, 0, 0, 6]	GT	1	9.1	32.949	[0, 0, 0, 6]	GT	1	6	33.12	[0, 0, 0, 5]	GT	1	2	32.0567	[0, 0, 0, 1]	GT	1
7	7607056	A	2	5	31.8467	[0, 0, 3, 0]	AG	1	5.15	32.8021	[0, 0, 3, 0]	AG	1	5.25	33.439	[0, 0, 3, 0]	AG	1	2.33333	32.5567	[0, 0, 3, 0]	AG	1	1	31.3333	[0, 0, 1, 0]	AG	1
7	16627116	T	2	3.66667	31.6833	[0, 0, 2, 0]	TG	1	3.77667	32.6338	[0, 0, 2, 0]	TG	1	3.85	33.2675	[0, 0, 2, 0]	TG	1	3.33333	33.7233	[0, 0, 2, 0]	TG	1	3.33333	32.4767	[0, 0, 2, 0]	TG	1
7	16627134	G	2	5.33333	31.39	[0, 4, 0, 0]	GC	1	5.49333	32.3317	[0, 4, 0, 0]	GC	1	5.6	32.9595	[0, 4, 0, 0]	GC	1	3.33333	33	[0, 2, 0, 0]	GC	1	4.66667	33.0567	[0, 2, 0, 0]	GC	1
7	16783470	G	2	53.6667	31.85	[37, 0, 0, 0]	GA	1	55.2767	32.8055	[37, 0, 0, 0]	GA	1	56.35	33.4425	[37, 0, 0, 0]	GA	1	7.33333	32.09	[3, 0, 0, 0]	GA	1	10.6667	32.3367	[12, 0, 0, 0]	GA	1
7	16784353	T	2	48.3333	31.52	[0, 0, 30, 0]	TG	1	49.7833	32.4656	[0, 0, 30, 0]	TG	1	50.75	33.096	[0, 0, 30, 0]	TG	1	11.3333	32.8067	[0, 0, 10, 0]	TG	1	8.66667	32.5267	[0, 0, 8, 0]	TG	1
7	20411804	G	2	4	31.9767	[1, 0, 0, 0]	GA	1	4.12	32.936	[1, 0, 0, 0]	GA	1	4.2	33.5755	[1, 0, 0, 0]	GA	1	4.66667	32.9433	[6, 0, 0, 0]	GA	1	3.66667	31.9833	[5, 0, 0, 0]	GA	1
7	20827360	T	2	149.667	32.3033	[0, 97, 0, 0]	TC	1	154.157	33.2724	[0, 97, 0, 0]	TC	1	157.15	33.9185	[0, 97, 0, 0]	TC	1	230.667	33.68	[0, 184, 0, 0]	TC	1	283.333	32.92	[0, 211, 0, 0]	TC	1
7	20827377	G	2	131.333	31.9133	[0, 0, 0, 82]	GT	1	135.273	32.8707	[0, 0, 0, 82]	GT	1	137.9	33.509	[0, 0, 0, 82]	GT	1	212	32.8733	[0, 0, 0, 176]	GT	1	255	32.3233	[0, 0, 0, 200]	GT	1
7	20827400	G	2	147.333	32.3933	[106, 0, 0, 0]	GA	1	151.753	33.3651	[106, 0, 0, 0]	GA	1	154.7	34.013	[106, 0, 0, 0]	GA	1	228.333	33.6133	[179, 0, 0, 0]	GA	1	272	32.8333	[202, 0, 0, 0]	GA	1
7	20827406	C	2	140.333	32.2767	[0, 0, 0, 96]	CT	1	144.543	33.245	[0, 0, 0, 96]	CT	1	147.35	33.8905	[0, 0, 0, 96]	CT	1	215	33.44	[0, 0, 0, 168]	CT	1	259.667	32.6833	[0, 1, 0, 201]	CT	1
7	24815146	G	2	11.6667	31.53	[6, 0, 0, 0]	GA	1	12.0167	32.4759	[6, 0, 0, 0]	GA	1	12.25	33.1065	[6, 0, 0, 0]	GA	1	7	33.1933	[8, 0, 0, 0]	GA	1	5	33.0267	[5, 0, 0, 0]	GA	1
7	25155046	G	2	2	30.5567	[0, 1, 0, 0]	GC	1	2.06	31.4734	[0, 1, 0, 0]	GC	1	2.1	32.0845	[0, 1, 0, 0]	GC	1	1.33333	31	[0, 2, 0, 0]	GC	1	1.66667	30.11	[0, 3, 0, 0]	GC	1
7	27458686	C	2	4	32.36	[0, 0, 0, 6]	CT	1	4.12	33.3308	[0, 0, 0, 6]	CT	1	4.2	33.978	[0, 0, 0, 6]	CT	1	5.33333	32.2733	[0, 0, 0, 2]	CT	1	5	32.2	[0, 0, 0, 10]	CT	1
7	30621502	T	2	15.3333	32.23	[8, 0, 0, 0]	TA	1	15.7933	33.1969	[8, 0, 0, 0]	TA	1	16.1	33.8415	[8, 0, 0, 0]	TA	1	14.6667	33.9367	[15, 0, 0, 0]	TA	1	14.3333	32.5767	[5, 0, 0, 0]	TA	1
7	32868675	T	2	17.3333	32.2133	[0, 17, 0, 0]	TC	1	17.8533	33.1797	[0, 17, 0, 0]	TC	1	18.2	33.824	[0, 17, 0, 0]	TC	1	3.33333	32.7833	[0, 5, 0, 0]	TC	1	3.33333	31.8667	[0, 1, 0, 0]	TC	1
7	34153150	G	2	4.33333	30.4233	[0, 1, 0, 0]	GC	1	4.46333	31.336	[0, 1, 0, 0]	GC	1	4.55	31.9445	[0, 1, 0, 0]	GC	1	2.66667	31	[0, 2, 0, 0]	GC	1	4.33333	31.1333	[0, 2, 0, 0]	GC	1
7	36299140	T	2	8	31.5733	[0, 5, 0, 0]	TC	1	8.24	32.5205	[0, 5, 0, 0]	TC	1	8.4	33.152	[0, 5, 0, 0]	TC	1	4.66667	32.3333	[0, 4, 0, 0]	TC	1	2.33333	32.4167	[0, 1, 0, 0]	TC	1
7	36299517	A	2	14.3333	32.2833	[0, 0, 20, 0]	AG	1	14.7633	33.2518	[0, 0, 20, 0]	AG	1	15.05	33.8975	[0, 0, 20, 0]	AG	1	5.33333	33.7733	[0, 0, 8, 0]	AG	1	1.66667	32.6667	[0, 0, 1, 0]	AG	1
7	36406247	G	2	46	32.2233	[42, 0, 0, 0]	GA	1	47.38	33.19	[42, 0, 0, 0]	GA	1	48.3	33.8345	[42, 0, 0, 0]	GA	1	7.33333	33.1767	[8, 0, 0, 0]	GA	1	5	31.8433	[6, 0, 0, 0]	GA	1
7	37951315	A	2	11.6667	31.2933	[0, 0, 7, 0]	AG	1	12.0167	32.2321	[0, 0, 7, 0]	AG	1	12.25	32.858	[0, 0, 7, 0]	AG	1	3.66667	32.61	[0, 0, 4, 0]	AG	1	4	31.3233	[0, 0, 2, 0]	AG	1
7	38724750	C	2	4.33333	33	[0, 0, 0, 4]	CT	1	4.46333	33.99	[0, 0, 0, 4]	CT	1	4.55	34.65	[0, 0, 0, 4]	CT	1	1.33333	33.8333	[0, 0, 0, 1]	CT	1	1	31.6667	[0, 0, 0, 1]	CT	1
7	42937492	G	2	14.3333	31.6767	[8, 0, 0, 0]	GA	1	14.7633	32.627	[8, 0, 0, 0]	GA	1	15.05	33.2605	[8, 0, 0, 0]	GA	1	16.3333	33.31	[13, 0, 0, 0]	GA	1	14.3333	32.7267	[16, 0, 0, 0]	GA	1
7	42937596	G	2	11	32.1133	[12, 0, 0, 0]	GA	1	11.33	33.0767	[12, 0, 0, 0]	GA	1	11.55	33.719	[12, 0, 0, 0]	GA	1	6.33333	33.3367	[6, 0, 0, 0]	GA	1	4.33333	32.36	[6, 0, 0, 0]	GA	1
7	42937644	T	2	9.33333	31.6667	[0, 6, 0, 0]	TC	1	9.61333	32.6167	[0, 6, 0, 0]	TC	1	9.8	33.25	[0, 6, 0, 0]	TC	1	4	32.9933	[0, 3, 0, 0]	TC	1	2	31.11	[0, 1, 0, 0]	TC	1
7	44566499	C	2	25.6667	31.5533	[0, 0, 0, 15]	CT	1	26.4367	32.4999	[0, 0, 0, 15]	CT	1	26.95	33.131	[0, 0, 0, 15]	CT	1	13	32.7733	[0, 0, 0, 7]	CT	1	10	31.9233	[0, 0, 0, 14]	CT	1
7	44581237	C	2	124.333	32.1567	[107, 0, 0, 0]	CA	1	128.063	33.1214	[107, 0, 0, 0]	CA	1	130.55	33.7645	[107, 0, 0, 0]	CA	1	56	32.9567	[54, 0, 0, 0]	CA	1	67.6667	32.25	[66, 0, 1, 0]	CA CG	1
7	44708731	A	2	8.66667	31.5333	[0, 0, 4, 0]	AG	1	8.92667	32.4793	[0, 0, 4, 0]	AG	1	9.1	33.11	[0, 0, 4, 0]	AG	1	3.33333	33.4433	[0, 0, 1, 0]	AG	1	4.33333	31.5	[0, 0, 6, 0]	AG	1
7	44802822	A	2	6	32.2	[0, 0, 5, 0]	AG	1	6.18	33.166	[0, 0, 5, 0]	AG	1	6.3	33.81	[0, 0, 5, 0]	AG	1	2.66667	31.5	[0, 0, 2, 0]	AG	1	1.33333	31	[0, 0, 1, 0]	AG	1
7	44828503	A	2	16.3333	31.68	[0, 0, 11, 0]	AG	1	16.8233	32.6304	[0, 0, 11, 0]	AG	1	17.15	33.264	[0, 0, 11, 0]	AG	1	3	32.4	[0, 0, 2, 0]	AG	1	2.33333	33.6	[0, 0, 1, 0]	AG	1
7	44833077	A	2	14.3333	31.56	[0, 0, 10, 0]	AG	1	14.7633	32.5068	[0, 0, 10, 0]	AG	1	15.05	33.138	[0, 0, 10, 0]	AG	1	5	32.5067	[0, 0, 4, 0]	AG	1	6.66667	31.7767	[0, 0, 5, 0]	AG	1
7	45073571	G	2	35.6667	31.9667	[27, 0, 0, 0]	GA	1	36.7367	32.9257	[27, 0, 0, 0]	GA	1	37.45	33.565	[27, 0, 0, 0]	GA	1	39	32.3867	[35, 0, 0, 0]	GA	1	38	32.3433	[27, 0, 0, 0]	GA	1
7	45109068	G	2	32	31.5333	[18, 0, 0, 0]	GA	1	32.96	32.4793	[18, 0, 0, 0]	GA	1	33.6	33.11	[18, 0, 0, 0]	GA	1	16	32.63	[16, 0, 0, 0]	GA	1	11.6667	31.82	[4, 0, 0, 0]	GA	1
7	47276988	A	2	18	31.8	[0, 10, 0, 0]	AC	1	18.54	32.754	[0, 10, 0, 0]	AC	1	18.9	33.39	[0, 10, 0, 0]	AC	1	10.3333	32.52	[0, 7, 0, 0]	AC	1	4.66667	31.9067	[0, 3, 0, 0]	AC	1
7	47277448	C	2	43.6667	31.98	[0, 0, 0, 28]	CT	1	44.9767	32.9394	[0, 0, 0, 28]	CT	1	45.85	33.579	[0, 0, 0, 28]	CT	1	15.3333	32.35	[0, 0, 0, 15]	CT	1	9	31.8067	[0, 0, 0, 11]	CT	1
7	47277912	G	2	43.3333	31.4333	[34, 0, 0, 0]	GA	1	44.6333	32.3763	[34, 0, 0, 0]	GA	1	45.5	33.005	[34, 0, 0, 0]	GA	1	40.3333	32.77	[46, 0, 0, 0]	GA	1	21	32.0233	[20, 0, 0, 0]	GA	1
7	47283858	A	2	31.6667	31.8167	[0, 0, 24, 0]	AG	1	32.6167	32.7712	[0, 0, 24, 0]	AG	1	33.25	33.4075	[0, 0, 24, 0]	AG	1	23.6667	33.0067	[0, 0, 19, 0]	AG	1	16.3333	32.7667	[0, 0, 13, 0]	AG	1
7	47369377	T	2	10.6667	31.3067	[9, 0, 0, 0]	TA	1	10.9867	32.2459	[9, 0, 0, 0]	TA	1	11.2	32.872	[9, 0, 0, 0]	TA	1	17.3333	32.43	[17, 0, 0, 0]	TA	1	6.33333	32.1733	[9, 0, 0, 0]	TA	1
7	50592741	T	2	10.6667	31.01	[0, 7, 0, 0]	TC	1	10.9867	31.9403	[0, 7, 0, 0]	TC	1	11.2	32.5605	[0, 7, 0, 0]	TC	1	10.3333	32.5667	[0, 8, 0, 0]	TC	1	10	31.9267	[0, 14, 0, 0]	TC	1
7	50605332	T	2	14.6667	31.77	[0, 9, 0, 0]	TC	1	15.1067	32.7231	[0, 9, 0, 0]	TC	1	15.4	33.3585	[0, 9, 0, 0]	TC	1	4.66667	33.0567	[0, 2, 0, 0]	TC	1	6.33333	32.08	[0, 5, 0, 0]	TC	1
7	55208317	A	2	48	31.97	[0, 0, 39, 0]	AG	1	49.44	32.9291	[0, 0, 39, 0]	AG	1	50.4	33.5685	[0, 0, 39, 0]	AG	1	33.3333	32.9667	[0, 0, 29, 0]	AG	1	15.6667	32.5367	[0, 0, 18, 0]	AG	1
7	55431365	A	2	11.6667	31.6533	[0, 0, 9, 0]	AG	1	12.0167	32.6029	[0, 0, 9, 0]	AG	1	12.25	33.236	[0, 0, 9, 0]	AG	1	10.6667	33.0767	[0, 0, 12, 0]	AG	1	8	31.7933	[0, 0, 9, 0]	AG	1
7	56068501	C	2	18	31.8633	[0, 0, 0, 17]	CT	1	18.54	32.8192	[0, 0, 0, 17]	CT	1	18.9	33.4565	[0, 0, 0, 17]	CT	1	18	33.3633	[0, 0, 0, 15]	CT	1	11.6667	32.3067	[0, 0, 0, 13]	CT	1
7	56068567	C	2	4.66667	30.3933	[1, 0, 0, 0]	CA	1	4.80667	31.3051	[1, 0, 0, 0]	CA	1	4.9	31.913	[1, 0, 0, 0]	CA	1	8	30.57	[7, 0, 0, 0]	CA	1	2.33333	30.5	[2, 0, 0, 0]	CA	1
7	64434218	A	2	6.33333	31.2767	[0, 0, 6, 0]	AG	1	6.52333	32.215	[0, 0, 6, 0]	AG	1	6.65	32.8405	[0, 0, 6, 0]	AG	1	2	32.3333	[0, 0, 3, 0]	AG	1	5	33.4033	[0, 0, 6, 0]	AG	1
7	64434281	T	2	19.3333	31.4533	[0, 19, 0, 0]	TC	1	19.9133	32.3969	[0, 19, 0, 0]	TC	1	20.3	33.026	[0, 19, 0, 0]	TC	1	6	32.7867	[0, 5, 0, 0]	TC	1	6	31.3367	[0, 8, 0, 0]	TC	1
7	64434298	T	2	20	32.23	[0, 21, 0, 0]	TC	1	20.6	33.1969	[0, 21, 0, 0]	TC	1	21	33.8415	[0, 21, 0, 0]	TC	1	7.33333	33.5967	[0, 6, 0, 0]	TC	1	6	32	[0, 6, 0, 0]	TC	1
7	64434361	T	2	10.6667	31.7733	[0, 12, 0, 0]	TC	1	10.9867	32.7265	[0, 12, 0, 0]	TC	1	11.2	33.362	[0, 12, 0, 0]	TC	1	4	33.0333	[0, 2, 0, 0]	TC	1	3.66667	32.5	[0, 2, 0, 0]	TC	1
7	64434370	C	2	9.33333	31.9367	[0, 0, 0, 10]	CT	1	9.61333	32.8948	[0, 0, 0, 10]	CT	1	9.8	33.5335	[0, 0, 0, 10]	CT	1	3.66667	32.3333	[0, 0, 0, 2]	CT	1	2	32.5	[0, 0, 0, 1]	CT	1
7	64991048	C	2	11.3333	31.84	[0, 0, 0, 13]	CT	1	11.6733	32.7952	[0, 0, 0, 13]	CT	1	11.9	33.432	[0, 0, 0, 13]	CT	1	1.66667	33.1667	[0, 0, 0, 1]	CT	1	3.33333	32.3667	[0, 0, 0, 5]	CT	1
7	66423256	G	2	6.33333	31.28	[9, 0, 0, 0]	GA	1	6.52333	32.2184	[9, 0, 0, 0]	GA	1	6.65	32.844	[9, 0, 0, 0]	GA	1	1	30.6667	[1, 0, 0, 0]	GA	1	1.66667	31.6667	[2, 0, 0, 0]	GA	1
7	66423300	C	2	26	31.57	[0, 0, 0, 25]	CT	1	26.78	32.5171	[0, 0, 0, 25]	CT	1	27.3	33.1485	[0, 0, 0, 25]	CT	1	2.66667	31.75	[0, 0, 0, 4]	CT	1	3.66667	31.7633	[0, 0, 0, 1]	CT	1
7	66423301	A	2	26.6667	31.5367	[0, 0, 27, 0]	AG	1	27.4667	32.4828	[0, 0, 27, 0]	AG	1	28	33.1135	[0, 0, 27, 0]	AG	1	3	31.4167	[0, 0, 4, 0]	AG	1	2.66667	31.3667	[0, 0, 1, 0]	AG	1
7	66423306	T	2	21.6667	31.4167	[23, 0, 0, 0]	TA	1	22.3167	32.3592	[23, 0, 0, 0]	TA	1	22.75	32.9875	[23, 0, 0, 0]	TA	1	3	32.2667	[2, 0, 0, 0]	TA	1	3.66667	31.3333	[1, 0, 0, 0]	TA	1
7	66554203	G	2	6.33333	31.31	[1, 0, 0, 0]	GA	1	6.52333	32.2493	[1, 0, 0, 0]	GA	1	6.65	32.8755	[1, 0, 0, 0]	GA	1	2.66667	32.89	[3, 0, 0, 0]	GA	1	3.33333	32.75	[4, 0, 0, 0]	GA	1
7	66554403	G	2	7.33333	31.98	[0, 0, 0, 6]	GT	1	7.55333	32.9394	[0, 0, 0, 6]	GT	1	7.7	33.579	[0, 0, 0, 6]	GT	1	5	32.9633	[0, 0, 0, 4]	GT	1	3.66667	32.0833	[0, 0, 0, 3]	GT	1
7	66554644	A	2	7	31.9133	[0, 0, 6, 0]	AG	1	7.21	32.8707	[0, 0, 6, 0]	AG	1	7.35	33.509	[0, 0, 6, 0]	AG	1	5.33333	33	[0, 0, 8, 0]	AG	1	6	32.33	[0, 0, 6, 0]	AG	1
7	66606843	G	2	4.66667	32.2233	[3, 0, 0, 0]	GA	1	4.80667	33.19	[3, 0, 0, 0]	GA	1	4.9	33.8345	[3, 0, 0, 0]	GA	1	5	32.9333	[5, 0, 0, 0]	GA	1	5	33.4433	[3, 0, 0, 0]	GA	1
7	66956001	T	2	47.3333	31.9467	[0, 30, 0, 0]	TC	1	48.7533	32.9051	[0, 30, 0, 0]	TC	1	49.7	33.544	[0, 30, 0, 0]	TC	1	10	33.14	[0, 9, 0, 0]	TC	1	15	32.18	[0, 15, 0, 0]	TC	1
7	76030497	T	2	8.66667	31.8833	[0, 7, 0, 0]	TC	1	8.92667	32.8398	[0, 7, 0, 0]	TC	1	9.1	33.4775	[0, 7, 0, 0]	TC	1	3	32.89	[0, 1, 0, 0]	TC	1	2.66667	32.0833	[0, 2, 0, 0]	TC	1
7	80744412	T	2	20.6667	31.7467	[0, 17, 0, 0]	TC	1	21.2867	32.6991	[0, 17, 0, 0]	TC	1	21.7	33.334	[0, 17, 0, 0]	TC	1	2	34.3333	[0, 2, 0, 0]	TC	1	1.33333	31.8333	[0, 1, 0, 0]	TC	1
7	80745122	T	2	164	31.5233	[0, 137, 0, 0]	TC	1	168.92	32.469	[0, 137, 0, 0]	TC	1	172.2	33.0995	[0, 137, 0, 0]	TC	1	91	32.79	[0, 111, 0, 0]	TC	1	98.3333	32.18	[0, 96, 0, 0]	TC	1
7	80749003	G	2	36.6667	31.6567	[0, 25, 0, 0]	GC	1	37.7667	32.6064	[0, 25, 0, 0]	GC	1	38.5	33.2395	[0, 25, 0, 0]	GC	1	35.3333	32.6767	[0, 32, 0, 0]	GC	1	25.6667	32.42	[0, 23, 0, 0]	GC	1
7	93922116	C	2	11.6667	31.5967	[0, 0, 0, 6]	CT	1	12.0167	32.5446	[0, 0, 0, 6]	CT	1	12.25	33.1765	[0, 0, 0, 6]	CT	1	14.6667	32.86	[0, 0, 0, 8]	CT	1	13	32.0133	[0, 0, 0, 10]	CT	1
7	98216431	A	2	9	32.1533	[0, 0, 1, 0]	AG	1	9.27	33.1179	[0, 0, 1, 0]	AG	1	9.45	33.761	[0, 0, 1, 0]	AG	1	8.33333	32.5267	[0, 0, 10, 0]	AG	1	6.66667	32.74	[0, 0, 4, 0]	AG	1
7	98291311	A	2	47	31.5567	[0, 0, 30, 0]	AG	1	48.41	32.5034	[0, 0, 30, 0]	AG	1	49.35	33.1345	[0, 0, 30, 0]	AG	1	49.6667	32.5167	[0, 0, 37, 0]	AG	1	49.6667	31.9867	[0, 0, 43, 0]	AG	1
7	98304289	C	2	10.3333	32.1367	[0, 0, 0, 7]	CT	1	10.6433	33.1008	[0, 0, 0, 7]	CT	1	10.85	33.7435	[0, 0, 0, 7]	CT	1	5.66667	33.1067	[0, 0, 0, 5]	CT	1	5.66667	31.8733	[0, 0, 0, 4]	CT	1
7	98386082	G	2	39.6667	31.7367	[0, 11, 0, 0]	GC	1	40.8567	32.6888	[0, 11, 0, 0]	GC	1	41.65	33.3235	[0, 11, 0, 0]	GC	1	5.66667	32.0967	[0, 3, 0, 0]	GC	1	13	31.9467	[0, 12, 0, 0]	GC	1
7	100036110	G	2	12.3333	32.0433	[7, 0, 0, 0]	GA	1	12.7033	33.0046	[7, 0, 0, 0]	GA	1	12.95	33.6455	[7, 0, 0, 0]	GA	1	3.33333	33.1667	[4, 0, 0, 0]	GA	1	3.33333	34.0233	[1, 0, 0, 0]	GA	1
7	100039619	G	2	4.66667	31.3333	[4, 0, 0, 0]	GA	1	4.80667	32.2733	[4, 0, 0, 0]	GA	1	4.9	32.9	[4, 0, 0, 0]	GA	1	3.66667	34.2	[5, 0, 0, 0]	GA	1	3.66667	32.5333	[3, 0, 0, 0]	GA	1
7	100149507	G	2	31	32.0167	[23, 0, 0, 0]	GA	1	31.93	32.9772	[23, 0, 0, 0]	GA	1	32.55	33.6175	[23, 0, 0, 0]	GA	1	16	32.97	[17, 0, 0, 0]	GA	1	16.6667	32.4567	[16, 0, 0, 0]	GA	1
7	100681034	A	2	9.66667	31.9333	[0, 0, 7, 0]	AG	1	9.95667	32.8913	[0, 0, 7, 0]	AG	1	10.15	33.53	[0, 0, 7, 0]	AG	1	19.3333	32.8833	[0, 0, 18, 0]	AG	1	16	32.6433	[0, 0, 15, 0]	AG	1
7	100818628	A	2	2.66667	30.6667	[0, 0, 1, 0]	AG	1	2.74667	31.5867	[0, 0, 1, 0]	AG	1	2.8	32.2	[0, 0, 1, 0]	AG	1	5	30.37	[0, 0, 2, 0]	AG	1	5.66667	30.1667	[0, 0, 4, 0]	AG	1
7	102274250	G	2	393.333	32.0067	[316, 0, 0, 0]	GA	1	405.133	32.9669	[316, 0, 0, 0]	GA	1	413	33.607	[316, 0, 0, 0]	GA	1	86.3333	33.0267	[86, 0, 0, 0]	GA	1	96	32.6433	[88, 0, 0, 0]	GA	1
7	102283807	A	2	4.33333	31.55	[0, 4, 0, 0]	AC	1	4.46333	32.4965	[0, 4, 0, 0]	AC	1	4.55	33.1275	[0, 4, 0, 0]	AC	1	4.66667	32.8333	[0, 2, 0, 0]	AC	1	1.66667	32	[0, 1, 0, 0]	AC	1
7	102425204	C	2	18.3333	31.76	[0, 0, 0, 15]	CT	1	18.8833	32.7128	[0, 0, 0, 15]	CT	1	19.25	33.348	[0, 0, 0, 15]	CT	1	2.33333	32.6667	[0, 0, 0, 1]	CT	1	3.33333	31.6667	[0, 0, 0, 6]	CT	1
7	102449148	G	2	10.3333	31.5033	[11, 0, 0, 0]	GA	1	10.6433	32.4484	[11, 0, 0, 0]	GA	1	10.85	33.0785	[11, 0, 0, 0]	GA	1	13	32.1733	[13, 0, 0, 0]	GA	1	12.3333	32.0933	[4, 0, 0, 0]	GA	1
7	103353918	C	2	6	30.8833	[0, 0, 1, 0]	CG	1	6.18	31.8098	[0, 0, 1, 0]	CG	1	6.3	32.4275	[0, 0, 1, 0]	CG	1	4	32.2	[0, 0, 1, 0]	CG	1	4.33333	31.4	[0, 0, 5, 0]	CG	1
7	103367502	A	2	41	31.5967	[0, 27, 0, 0]	AC	1	42.23	32.5446	[0, 27, 0, 0]	AC	1	43.05	33.1765	[0, 27, 0, 0]	AC	1	30.3333	32.9867	[0, 27, 0, 0]	AC	1	22.3333	32.3433	[0, 24, 0, 0]	AC	1
7	103515258	A	2	4	31.8967	[0, 0, 2, 0]	AG	1	4.12	32.8536	[0, 0, 2, 0]	AG	1	4.2	33.4915	[0, 0, 2, 0]	AG	1	4.33333	32.0533	[0, 0, 1, 0]	AG	1	3.33333	31.29	[0, 0, 3, 0]	AG	1
7	104669344	T	2	3	31.3333	[0, 4, 0, 0]	TC	1	3.09	32.2733	[0, 4, 0, 0]	TC	1	3.15	32.9	[0, 4, 0, 0]	TC	1	3	32	[0, 3, 0, 0]	TC	1	3.66667	31.1933	[0, 4, 0, 0]	TC	1
7	104669388	T	2	21.3333	32.1467	[0, 0, 12, 0]	TG	1	21.9733	33.1111	[0, 0, 12, 0]	TG	1	22.4	33.754	[0, 0, 12, 0]	TG	1	8.33333	33.42	[0, 0, 9, 0]	TG	1	8.66667	33.1433	[0, 0, 10, 0]	TG	1
7	104669495	C	2	15.3333	31.4367	[0, 0, 0, 12]	CT	1	15.7933	32.3798	[0, 0, 0, 12]	CT	1	16.1	33.0085	[0, 0, 0, 12]	CT	1	14	32.5367	[0, 0, 0, 13]	CT	1	6	31.39	[0, 0, 0, 7]	CT	1
7	114979543	C	2	12.3333	32.2167	[11, 0, 0, 0]	CA	1	12.7033	33.1832	[11, 0, 0, 0]	CA	1	12.95	33.8275	[11, 0, 0, 0]	CA	1	4.66667	32.6333	[5, 0, 0, 0]	CA	1	2.33333	32.6667	[1, 0, 0, 0]	CA	1
7	128501811	T	2	10	32.8033	[0, 5, 0, 0]	TC	1	10.3	33.7874	[0, 5, 0, 0]	TC	1	10.5	34.4435	[0, 5, 0, 0]	TC	1	8.66667	33.1767	[0, 8, 0, 0]	TC	1	11	33.0267	[0, 12, 0, 0]	TC	1
7	128847812	T	2	17	32.3433	[0, 11, 0, 0]	TC	1	17.51	33.3136	[0, 11, 0, 0]	TC	1	17.85	33.9605	[0, 11, 0, 0]	TC	1	12	32.9333	[0, 14, 0, 0]	TC	1	22.3333	32.5133	[0, 23, 0, 0]	TC	1
7	128913078	T	2	7.66667	31.25	[0, 2, 0, 0]	TC	1	7.89667	32.1875	[0, 2, 0, 0]	TC	1	8.05	32.8125	[0, 2, 0, 0]	TC	1	2.33333	31	[0, 1, 0, 0]	TC	1	2.66667	31.3333	[0, 1, 0, 0]	TC	1
7	128954671	C	2	7.66667	32.2067	[0, 0, 0, 5]	CT	1	7.89667	33.1729	[0, 0, 0, 5]	CT	1	8.05	33.817	[0, 0, 0, 5]	CT	1	3	32.6667	[0, 0, 0, 4]	CT	1	3.66667	32.2667	[0, 0, 0, 1]	CT	1
7	129001172	G	2	5.66667	32.2333	[0, 1, 0, 0]	GC	1	5.83667	33.2003	[0, 1, 0, 0]	GC	1	5.95	33.845	[0, 1, 0, 0]	GC	1	3	32.9	[0, 5, 0, 0]	GC	1	1.33333	31.8333	[0, 1, 0, 0]	GC	1
7	129206487	G	2	5.33333	32.29	[0, 2, 0, 0]	GC	1	5.49333	33.2587	[0, 2, 0, 0]	GC	1	5.6	33.9045	[0, 2, 0, 0]	GC	1	12.3333	33.4167	[0, 14, 0, 0]	GC	1	8	32.6267	[0, 8, 0, 0]	GC	1
7	129832441	C	2	11.3333	31.8833	[0, 0, 7, 0]	CG	1	11.6733	32.8398	[0, 0, 7, 0]	CG	1	11.9	33.4775	[0, 0, 7, 0]	CG	1	20.3333	32.66	[0, 0, 12, 0]	CG	1	7.33333	31.8833	[0, 0, 7, 0]	CG	1
7	130134240	T	2	30	31.64	[0, 30, 0, 0]	TC	1	30.9	32.5892	[0, 30, 0, 0]	TC	1	31.5	33.222	[0, 30, 0, 0]	TC	1	5	33.0567	[0, 6, 0, 0]	TC	1	4.33333	31.97	[0, 7, 0, 0]	TC	1
7	130134874	C	2	31	32.1667	[0, 0, 0, 28]	CT	1	31.93	33.1317	[0, 0, 0, 28]	CT	1	32.55	33.775	[0, 0, 0, 28]	CT	1	9.33333	33.34	[0, 0, 0, 8]	CT	1	1.66667	33.2233	[0, 0, 0, 1]	CT	1
7	130322520	A	2	10.3333	31.4533	[0, 0, 2, 0]	AG	1	10.6433	32.3969	[0, 0, 2, 0]	AG	1	10.85	33.026	[0, 0, 2, 0]	AG	1	3.33333	31.4167	[0, 0, 4, 0]	AG	1	2.66667	32.7233	[0, 0, 3, 0]	AG	1
7	130322842	A	2	11	32.06	[0, 0, 11, 0]	AG	1	11.33	33.0218	[0, 0, 11, 0]	AG	1	11.55	33.663	[0, 0, 11, 0]	AG	1	4.66667	33.96	[0, 0, 2, 0]	AG	1	5	32.3567	[0, 0, 5, 0]	AG	1
7	131505937	T	2	27.6667	31.88	[0, 25, 0, 0]	TC	1	28.4967	32.8364	[0, 25, 0, 0]	TC	1	29.05	33.474	[0, 25, 0, 0]	TC	1	59	32.8467	[0, 62, 0, 0]	TC	1	90	32.57	[0, 104, 0, 0]	TC	1
7	133034625	G	2	66	32.11	[0, 49, 0, 0]	GC	1	67.98	33.0733	[0, 49, 0, 0]	GC	1	69.3	33.7155	[0, 49, 0, 0]	GC	1	22.3333	32.74	[0, 16, 0, 0]	GC	1	16.3333	32.6633	[0, 15, 0, 0]	GC	1
7	133034703	T	2	36	31.7767	[0, 0, 29, 0]	TG	1	37.08	32.73	[0, 0, 29, 0]	TG	1	37.8	33.3655	[0, 0, 29, 0]	TG	1	6.66667	33.0533	[0, 0, 5, 0]	TG	1	4	32.14	[0, 0, 4, 0]	TG	1
7	133035302	G	2	30.6667	31.7167	[0, 31, 0, 0]	GC	1	31.5867	32.6682	[0, 31, 0, 0]	GC	1	32.2	33.3025	[0, 31, 0, 0]	GC	1	8.33333	33.0433	[0, 5, 0, 0]	GC	1	7	31.6	[0, 11, 0, 0]	GC	1
7	133035306	C	2	31.3333	31.6867	[0, 0, 34, 0]	CG	1	32.2733	32.6373	[0, 0, 34, 0]	CG	1	32.9	33.271	[0, 0, 34, 0]	CG	1	8.33333	32.4467	[0, 0, 7, 0]	CG	1	6.33333	32.1033	[0, 0, 9, 0]	CG	1
7	133035771	A	2	47.6667	31.22	[0, 0, 32, 0]	AG	1	49.0967	32.1566	[0, 0, 32, 0]	AG	1	50.05	32.781	[0, 0, 32, 0]	AG	1	33.3333	31.7067	[0, 0, 33, 0]	AG	1	38	31.4133	[0, 0, 46, 0]	AG	1
7	134291480	T	2	2.33333	32.3333	[0, 1, 0, 0]	TC	1	2.40333	33.3033	[0, 1, 0, 0]	TC	1	2.45	33.95	[0, 1, 0, 0]	TC	1	1	35.3333	[0, 1, 0, 0]	TC	1	1	31.3333	[0, 1, 0, 0]	TC	1
7	134970114	T	2	34.3333	31.7867	[0, 33, 0, 0]	TC	1	35.3633	32.7403	[0, 33, 0, 0]	TC	1	36.05	33.376	[0, 33, 0, 0]	TC	1	4	32.4833	[0, 5, 0, 0]	TC	1	4.66667	31.9733	[0, 1, 0, 0]	TC	1
7	135164528	T	2	9.66667	32.3233	[3, 0, 0, 0]	TA	1	9.95667	33.293	[3, 0, 0, 0]	TA	1	10.15	33.9395	[3, 0, 0, 0]	TA	1	9.66667	33.7867	[10, 0, 0, 0]	TA	1	5.66667	33.0767	[5, 0, 0, 0]	TA	1
7	137722253	T	2	7	31.5867	[0, 9, 0, 0]	TC	1	7.21	32.5343	[0, 9, 0, 0]	TC	1	7.35	33.166	[0, 9, 0, 0]	TC	1	10.3333	32.6067	[0, 12, 0, 0]	TC	1	16	31.96	[0, 14, 0, 0]	TC	1
7	140382563	G	2	7.33333	32.3667	[5, 0, 0, 0]	GA	1	7.55333	33.3377	[5, 0, 0, 0]	GA	1	7.7	33.985	[5, 0, 0, 0]	GA	1	2.33333	34.5567	[3, 0, 0, 0]	GA	1	4.33333	33.0833	[3, 0, 0, 0]	GA	1
7	140558200	T	2	16.6667	31.46	[0, 9, 0, 0]	TC	1	17.1667	32.4038	[0, 9, 0, 0]	TC	1	17.5	33.033	[0, 9, 0, 0]	TC	1	7.66667	31.7733	[0, 7, 0, 0]	TC	1	3.66667	32.11	[0, 2, 0, 0]	TC	1
7	140601931	G	2	11.6667	31.57	[0, 0, 0, 7]	GT	1	12.0167	32.5171	[0, 0, 0, 7]	GT	1	12.25	33.1485	[0, 0, 0, 7]	GT	1	3.66667	32.3333	[0, 0, 0, 3]	GT	1	2.33333	31.9433	[0, 0, 0, 3]	GT	1
7	141074667	C	2	3.66667	32.1667	[0, 0, 4, 0]	CG	1	3.77667	33.1317	[0, 0, 4, 0]	CG	1	3.85	33.775	[0, 0, 4, 0]	CG	1	3	33.0833	[0, 0, 4, 0]	CG	1	3	33.3333	[0, 0, 4, 0]	CG	1
7	149012006	T	2	3	30.6667	[2, 0, 0, 0]	TA	1	3.09	31.5867	[2, 0, 0, 0]	TA	1	3.15	32.2	[2, 0, 0, 0]	TA	1	1.66667	32.6667	[1, 0, 0, 0]	TA	1	1.66667	31.3333	[2, 0, 0, 0]	TA	1
7	149012007	G	2	2.66667	30.8667	[0, 0, 0, 2]	GT	1	2.74667	31.7927	[0, 0, 0, 2]	GT	1	2.8	32.41	[0, 0, 0, 2]	GT	1	1.33333	32.1667	[0, 0, 0, 1]	GT	1	1.33333	31.5	[0, 0, 0, 2]	GT	1
7	151037293	T	2	8	31.6167	[0, 6, 0, 0]	TC	1	8.24	32.5652	[0, 6, 0, 0]	TC	1	8.4	33.1975	[0, 6, 0, 0]	TC	1	8.66667	32.6	[0, 4, 0, 0]	TC	1	3.33333	32.8667	[0, 2, 0, 0]	TC	1
7	151064593	C	2	31.6667	31.6967	[24, 0, 0, 0]	CA	1	32.6167	32.6476	[24, 0, 0, 0]	CA	1	33.25	33.2815	[24, 0, 0, 0]	CA	1	14.3333	32.7	[10, 0, 0, 0]	CA	1	20.3333	32.2033	[18, 0, 0, 0]	CA	1
7	151378222	A	2	43.3333	31.2667	[0, 0, 12, 0]	AG	1	44.6333	32.2047	[0, 0, 12, 0]	AG	1	45.5	32.83	[0, 0, 12, 0]	AG	1	8.66667	32.2233	[0, 0, 6, 0]	AG	1	7	31.39	[0, 0, 3, 0]	AG	1
7	152121692	T	2	7	31.4533	[0, 8, 0, 0]	TC	1	7.21	32.3969	[0, 8, 0, 0]	TC	1	7.35	33.026	[0, 8, 0, 0]	TC	1	5.66667	32.5567	[0, 8, 0, 0]	TC	1	5.66667	32.96	[0, 2, 0, 0]	TC	1
7	157268948	C	2	6.33333	31.4233	[4, 0, 0, 0]	CA	1	6.52333	32.366	[4, 0, 0, 0]	CA	1	6.65	32.9945	[4, 0, 0, 0]	CA	1	1.33333	31.5	[1, 0, 0, 0]	CA	1	1.33333	30.5	[1, 0, 0, 0]	CA	1
7	157416797	T	2	106	33.31	[0, 95, 0, 0]	TC	1	109.18	34.3093	[0, 95, 0, 0]	TC	1	111.3	34.9755	[0, 95, 0, 0]	TC	1	9.66667	34.4033	[0, 7, 0, 0]	TC	1	12.6667	34.2033	[0, 17, 0, 0]	TC	1
8	1909382	T	2	4.66667	32.1067	[0, 8, 0, 0]	TC	1	4.80667	33.0699	[0, 8, 0, 0]	TC	1	4.9	33.712	[0, 8, 0, 0]	TC	1	10	33.24	[0, 8, 0, 0]	TC	1	8.66667	32.5667	[0, 10, 0, 0]	TC	1
8	1972994	T	2	4	31	[0, 2, 0, 0]	TC	1	4.12	31.93	[0, 2, 0, 0]	TC	1	4.2	32.55	[0, 2, 0, 0]	TC	1	4	32.8967	[0, 7, 0, 0]	TC	1	1.33333	32.5	[0, 1, 0, 0]	TC	1
8	1973262	G	2	5	31.2633	[1, 0, 0, 0]	GA	1	5.15	32.2012	[1, 0, 0, 0]	GA	1	5.25	32.8265	[1, 0, 0, 0]	GA	1	2	32.5	[2, 0, 0, 0]	GA	1	1.66667	31.3333	[1, 0, 0, 0]	GA	1
8	2006071	G	2	19	31.4567	[0, 13, 0, 0]	GC	1	19.57	32.4004	[0, 13, 0, 0]	GC	1	19.95	33.0295	[0, 13, 0, 0]	GC	1	20.3333	32.78	[0, 8, 0, 0]	GC	1	13.3333	31.95	[0, 7, 0, 0]	GC	1
8	10428315	T	2	7	31.4733	[0, 0, 3, 0]	TG	1	7.21	32.4175	[0, 0, 3, 0]	TG	1	7.35	33.047	[0, 0, 3, 0]	TG	1	4.33333	32.43	[0, 0, 3, 0]	TG	1	7	31.86	[0, 0, 6, 0]	TG	1
8	11843236	G	2	166.333	32.4033	[0, 159, 0, 0]	GC	1	171.323	33.3754	[0, 159, 0, 0]	GC	1	174.65	34.0235	[0, 159, 0, 0]	GC	1	42.3333	33.9067	[0, 37, 0, 0]	GC	1	40.3333	33.06	[0, 28, 0, 0]	GC	1
8	11844695	G	2	167	32.1467	[118, 0, 0, 0]	GA	1	172.01	33.1111	[118, 0, 0, 0]	GA	1	175.35	33.754	[118, 0, 0, 0]	GA	1	38.6667	33.04	[24, 0, 0, 0]	GA	1	22	32.4933	[15, 0, 0, 0]	GA	1
8	17962063	C	2	8.66667	31.6633	[0, 0, 0, 7]	CT	1	8.92667	32.6132	[0, 0, 0, 7]	CT	1	9.1	33.2465	[0, 0, 0, 7]	CT	1	3.66667	32.25	[0, 0, 0, 4]	CT	1	3	31.5833	[0, 0, 0, 2]	CT	1
8	22104323	G	2	6	31.4767	[4, 0, 0, 0]	GA	1	6.18	32.421	[4, 0, 0, 0]	GA	1	6.3	33.0505	[4, 0, 0, 0]	GA	1	8.33333	31.9733	[7, 0, 0, 0]	GA	1	5.66667	31.7167	[6, 0, 0, 0]	GA	1
8	22571145	T	2	6.66667	32.1033	[0, 3, 0, 0]	TC	1	6.86667	33.0664	[0, 3, 0, 0]	TC	1	7	33.7085	[0, 3, 0, 0]	TC	1	2.33333	32.39	[0, 2, 0, 0]	TC	1	4	32.1067	[0, 5, 0, 0]	TC	1
8	23022649	G	2	22.3333	31.6933	[0, 20, 0, 0]	GC	1	23.0033	32.6441	[0, 20, 0, 0]	GC	1	23.45	33.278	[0, 20, 0, 0]	GC	1	9.33333	33.24	[0, 9, 0, 0]	GC	1	9.33333	32.5867	[0, 13, 0, 0]	GC	1
8	23028507	A	2	22	32.0367	[0, 0, 17, 0]	AG	1	22.66	32.9978	[0, 0, 17, 0]	AG	1	23.1	33.6385	[0, 0, 17, 0]	AG	1	9	33.3233	[0, 0, 6, 0]	AG	1	5.66667	32.57	[0, 0, 8, 0]	AG	1
8	23680913	A	2	10.6667	32.2833	[0, 0, 5, 0]	AG	1	10.9867	33.2518	[0, 0, 5, 0]	AG	1	11.2	33.8975	[0, 0, 5, 0]	AG	1	1	31.6667	[0, 0, 1, 0]	AG	1	2	32	[0, 0, 2, 0]	AG	1
8	25345506	A	2	3.33333	32	[0, 0, 2, 0]	AG	1	3.43333	32.96	[0, 0, 2, 0]	AG	1	3.5	33.6	[0, 0, 2, 0]	AG	1	2	31.8333	[0, 0, 2, 0]	AG	1	2.66667	32.8	[0, 0, 5, 0]	AG	1
8	25410106	A	2	6	31.8333	[0, 0, 4, 0]	AG	1	6.18	32.7883	[0, 0, 4, 0]	AG	1	6.3	33.425	[0, 0, 4, 0]	AG	1	2.66667	31.4	[0, 0, 2, 0]	AG	1	2.66667	31	[0, 0, 1, 0]	AG	1
8	26624255	T	2	104	31.8133	[0, 88, 0, 0]	TC	1	107.12	32.7677	[0, 88, 0, 0]	TC	1	109.2	33.404	[0, 88, 0, 0]	TC	1	18	33.19	[0, 19, 0, 0]	TC	1	18.6667	32.3833	[0, 17, 0, 0]	TC	1
8	26657263	T	2	69.3333	32.2567	[0, 71, 0, 0]	TC	1	71.4133	33.2244	[0, 71, 0, 0]	TC	1	72.8	33.8695	[0, 71, 0, 0]	TC	1	12	33.4133	[0, 8, 0, 0]	TC	1	11	32.87	[0, 12, 0, 0]	TC	1
8	27672409	T	2	4	32.86	[0, 2, 0, 0]	TC	1	4.12	33.8458	[0, 2, 0, 0]	TC	1	4.2	34.503	[0, 2, 0, 0]	TC	1	4.66667	31.6	[0, 6, 0, 0]	TC	1	3.33333	33.15	[0, 1, 0, 0]	TC	1
8	27672470	T	2	9.66667	31.89	[0, 8, 0, 0]	TC	1	9.95667	32.8467	[0, 8, 0, 0]	TC	1	10.15	33.4845	[0, 8, 0, 0]	TC	1	5	32.5867	[0, 3, 0, 0]	TC	1	7	32.2567	[0, 5, 0, 0]	TC	1
8	27672859	G	2	12.6667	32.1667	[0, 12, 0, 0]	GC	1	13.0467	33.1317	[0, 12, 0, 0]	GC	1	13.3	33.775	[0, 12, 0, 0]	GC	1	19.6667	33.1167	[0, 23, 0, 0]	GC	1	17.3333	32.46	[0, 15, 0, 0]	GC	1
8	27735311	G	2	15	31.8167	[10, 0, 0, 0]	GA	1	15.45	32.7712	[10, 0, 0, 0]	GA	1	15.75	33.4075	[10, 0, 0, 0]	GA	1	9	32.8967	[10, 0, 0, 0]	GA	1	6	31.8167	[6, 0, 0, 0]	GA	1
8	27735633	G	2	10	31.5833	[6, 0, 0, 0]	GA	1	10.3	32.5308	[6, 0, 0, 0]	GA	1	10.5	33.1625	[6, 0, 0, 0]	GA	1	5	31.9767	[7, 0, 0, 0]	GA	1	7	31.5833	[6, 0, 0, 0]	GA	1
8	27735698	A	2	11.6667	31.5267	[0, 0, 11, 0]	AG	1	12.0167	32.4725	[0, 0, 11, 0]	AG	1	12.25	33.103	[0, 0, 11, 0]	AG	1	7.33333	33.1933	[0, 0, 5, 0]	AG	1	6	32.0567	[0, 0, 7, 0]	AG	1
8	28346420	G	2	5	31.6667	[0, 0, 0, 5]	GT	1	5.15	32.6167	[0, 0, 0, 5]	GT	1	5.25	33.25	[0, 0, 0, 5]	GT	1	5.66667	32.4233	[0, 0, 0, 4]	GT	1	3.66667	32.8433	[0, 0, 0, 3]	GT	1
8	30069784	C	2	19.6667	30.5967	[0, 0, 1, 0]	CG	1	20.2567	31.5146	[0, 0, 1, 0]	CG	1	20.65	32.1265	[0, 0, 1, 0]	CG	1	45.6667	30.4	[0, 0, 43, 0]	CG	1	33.3333	30.38	[0, 0, 38, 0]	CG	1
8	30069805	A	2	57	31.23	[0, 0, 43, 0]	AG	1	58.71	32.1669	[0, 0, 43, 0]	AG	1	59.85	32.7915	[0, 0, 43, 0]	AG	1	67.3333	32.0467	[0, 0, 63, 0]	AG	1	63.6667	31.5733	[0, 0, 60, 0]	AG	1
8	30352172	T	2	101.333	32.1733	[67, 0, 0, 0]	TA	1	104.373	33.1385	[67, 0, 0, 0]	TA	1	106.4	33.782	[67, 0, 0, 0]	TA	1	40.6667	33.4433	[34, 0, 0, 0]	TA	1	44.6667	32.6333	[31, 0, 0, 0]	TA	1
8	30352199	A	2	139.333	32.2833	[0, 93, 0, 0]	AC	1	143.513	33.2518	[0, 93, 0, 0]	AC	1	146.3	33.8975	[0, 93, 0, 0]	AC	1	105.333	33.1567	[0, 89, 0, 0]	AC	1	102.333	32.7	[0, 77, 0, 0]	AC	1
8	37493696	T	2	3.33333	34.2333	[0, 2, 0, 0]	TC	1	3.43333	35.2603	[0, 2, 0, 0]	TC	1	3.5	35.945	[0, 2, 0, 0]	TC	1	4.66667	33.0533	[0, 6, 0, 0]	TC	1	3.66667	32.3767	[0, 5, 0, 0]	TC	1
8	38128379	A	2	9	32.0633	[0, 0, 8, 0]	AG	1	9.27	33.0252	[0, 0, 8, 0]	AG	1	9.45	33.6665	[0, 0, 8, 0]	AG	1	13.6667	33.1667	[0, 0, 12, 0]	AG	1	11	32.4433	[0, 0, 12, 0]	AG	1
8	38991331	C	2	12.3333	32.4033	[0, 0, 0, 3]	CT	1	12.7033	33.3754	[0, 0, 0, 3]	CT	1	12.95	34.0235	[0, 0, 0, 3]	CT	1	10.6667	33.2767	[0, 0, 0, 8]	CT	1	6	32.9733	[0, 0, 0, 7]	CT	1
8	39104031	G	2	146.333	32.04	[0, 0, 0, 113]	GT	1	150.723	33.0012	[0, 0, 0, 113]	GT	1	153.65	33.642	[0, 0, 0, 113]	GT	1	13.6667	33.3467	[0, 0, 0, 10]	GT	1	10	32.76	[0, 0, 0, 11]	GT	1
8	42342316	T	2	13.3333	31.59	[0, 14, 0, 0]	TC	1	13.7333	32.5377	[0, 14, 0, 0]	TC	1	14	33.1695	[0, 14, 0, 0]	TC	1	9.66667	32.0767	[0, 11, 0, 0]	TC	1	4.66667	31.8767	[0, 5, 0, 0]	TC	1
8	42342344	T	2	14.6667	31.41	[0, 19, 0, 0]	TC	1	15.1067	32.3523	[0, 19, 0, 0]	TC	1	15.4	32.9805	[0, 19, 0, 0]	TC	1	15	32.1633	[0, 16, 0, 0]	TC	1	7.33333	31.5067	[0, 10, 0, 0]	TC	1
8	42342402	T	2	20.6667	31.8333	[0, 25, 0, 0]	TC	1	21.2867	32.7883	[0, 25, 0, 0]	TC	1	21.7	33.425	[0, 25, 0, 0]	TC	1	14	33.33	[0, 13, 0, 0]	TC	1	5.66667	33.0533	[0, 6, 0, 0]	TC	1
8	42342454	T	2	8	32.5267	[9, 0, 0, 0]	TA	1	8.24	33.5025	[9, 0, 0, 0]	TA	1	8.4	34.153	[9, 0, 0, 0]	TA	1	4.33333	33.51	[5, 0, 0, 0]	TA	1	1.66667	32	[1, 0, 0, 0]	TA	1
8	43199410	T	2	17	32.13	[0, 17, 0, 0]	TC	1	17.51	33.0939	[0, 17, 0, 0]	TC	1	17.85	33.7365	[0, 17, 0, 0]	TC	1	2.66667	33.8333	[0, 2, 0, 0]	TC	1	3	32.5567	[0, 2, 0, 0]	TC	1
8	47972876	T	2	16	32.1467	[12, 0, 0, 0]	TA	1	16.48	33.1111	[12, 0, 0, 0]	TA	1	16.8	33.754	[12, 0, 0, 0]	TA	1	8	33.3667	[7, 0, 0, 0]	TA	1	6.33333	33.15	[2, 0, 0, 0]	TA	1
8	51820490	T	2	18	31.2533	[16, 0, 0, 0]	TA	1	18.54	32.1909	[16, 0, 0, 0]	TA	1	18.9	32.816	[16, 0, 0, 0]	TA	1	2.66667	32.1667	[2, 0, 0, 0]	TA	1	2.66667	32	[1, 0, 0, 0]	TA	1
8	54522858	C	2	4	31.7967	[7, 0, 0, 0]	CA	1	4.12	32.7506	[7, 0, 0, 0]	CA	1	4.2	33.3865	[7, 0, 0, 0]	CA	1	1.33333	33	[1, 0, 0, 0]	CA	1	1.33333	31.1667	[2, 0, 0, 0]	CA	1
8	54522932	A	2	6	32.2767	[0, 0, 0, 9]	AT	1	6.18	33.245	[0, 0, 0, 9]	AT	1	6.3	33.8905	[0, 0, 0, 9]	AT	1	2.66667	33.6667	[0, 0, 0, 2]	AT	1	2.33333	32.9333	[0, 0, 0, 5]	AT	1
8	56050337	A	2	2.33333	31.3333	[0, 0, 3, 0]	AG	1	2.40333	32.2733	[0, 0, 3, 0]	AG	1	2.45	32.9	[0, 0, 3, 0]	AG	1	1.33333	32.1667	[0, 0, 2, 0]	AG	1	1.33333	32.5	[0, 0, 1, 0]	AG	1
8	56588621	A	2	2	31.6667	[0, 0, 2, 0]	AG	1	2.06	32.6167	[0, 0, 2, 0]	AG	1	2.1	33.25	[0, 0, 2, 0]	AG	1	13.6667	32.9333	[0, 0, 17, 0]	AG	1	13	32.3867	[0, 0, 17, 0]	AG	1
8	56588622	T	2	1.66667	33	[0, 2, 0, 0]	TC	1	1.71667	33.99	[0, 2, 0, 0]	TC	1	1.75	34.65	[0, 2, 0, 0]	TC	1	11.6667	33.11	[0, 16, 0, 0]	TC	1	11	32.58	[0, 16, 0, 0]	TC	1
8	73323745	A	2	29.3333	32.1733	[0, 0, 21, 0]	AG	1	30.2133	33.1385	[0, 0, 21, 0]	AG	1	30.8	33.782	[0, 0, 21, 0]	AG	1	5.66667	33.0467	[0, 0, 1, 0]	AG	1	5.66667	32.2833	[0, 0, 8, 0]	AG	1
8	73324135	G	2	6.33333	31.5633	[4, 0, 0, 0]	GA	1	6.52333	32.5102	[4, 0, 0, 0]	GA	1	6.65	33.1415	[4, 0, 0, 0]	GA	1	3	33	[3, 0, 0, 0]	GA	1	1	35	[1, 0, 0, 0]	GA	1
8	74603429	T	2	39.6667	31.8467	[0, 21, 0, 0]	TC	1	40.8567	32.8021	[0, 21, 0, 0]	TC	1	41.65	33.439	[0, 21, 0, 0]	TC	1	10.6667	32.7567	[0, 3, 0, 0]	TC	1	12	33.0567	[0, 4, 0, 0]	TC	1
8	74604211	T	2	3.33333	32.2833	[0, 4, 0, 0]	TC	1	3.43333	33.2518	[0, 4, 0, 0]	TC	1	3.5	33.8975	[0, 4, 0, 0]	TC	1	3.33333	33.5833	[0, 2, 0, 0]	TC	1	6.66667	32.7367	[0, 7, 0, 0]	TC	1
8	74604235	T	2	5	32.0667	[0, 5, 0, 0]	TC	1	5.15	33.0287	[0, 5, 0, 0]	TC	1	5.25	33.67	[0, 5, 0, 0]	TC	1	4.33333	33.4833	[0, 4, 0, 0]	TC	1	6.33333	33.3533	[0, 7, 0, 0]	TC	1
8	74604239	T	2	5.66667	31.9567	[0, 0, 7, 0]	TG	1	5.83667	32.9154	[0, 0, 7, 0]	TG	1	5.95	33.5545	[0, 0, 7, 0]	TG	1	4.33333	33.2667	[0, 0, 4, 0]	TG	1	6	33.0967	[0, 0, 5, 0]	TG	1
8	93957421	C	2	8	31.0967	[0, 0, 0, 12]	CT	1	8.24	32.0296	[0, 0, 0, 12]	CT	1	8.4	32.6515	[0, 0, 0, 12]	CT	1	4.66667	32.99	[0, 0, 0, 10]	CT	1	6.33333	31.7233	[0, 0, 0, 12]	CT	1
8	93957436	G	2	7.66667	31.5533	[10, 0, 0, 0]	GA	1	7.89667	32.4999	[10, 0, 0, 0]	GA	1	8.05	33.131	[10, 0, 0, 0]	GA	1	5.66667	32.8767	[10, 0, 0, 0]	GA	1	7.66667	32.01	[13, 0, 0, 0]	GA	1
8	93957546	T	2	5	32	[0, 9, 0, 0]	TC	1	5.15	32.96	[0, 9, 0, 0]	TC	1	5.25	33.6	[0, 9, 0, 0]	TC	1	1.66667	33.3333	[0, 2, 0, 0]	TC	1	1.33333	32.8333	[0, 2, 0, 0]	TC	1
8	94249727	T	2	22.3333	31.49	[0, 18, 0, 0]	TC	1	23.0033	32.4347	[0, 18, 0, 0]	TC	1	23.45	33.0645	[0, 18, 0, 0]	TC	1	3.66667	33.1833	[0, 4, 0, 0]	TC	1	2.33333	32.6667	[0, 3, 0, 0]	TC	1
8	94262129	T	2	9.33333	32.4	[0, 10, 0, 0]	TC	1	9.61333	33.372	[0, 10, 0, 0]	TC	1	9.8	34.02	[0, 10, 0, 0]	TC	1	2.66667	32.78	[0, 3, 0, 0]	TC	1	4.33333	33.0367	[0, 3, 0, 0]	TC	1
8	96494145	C	2	3	31.5567	[0, 0, 2, 0]	CG	1	3.09	32.5034	[0, 0, 2, 0]	CG	1	3.15	33.1345	[0, 0, 2, 0]	CG	1	3	33.64	[0, 0, 3, 0]	CG	1	13	31.8267	[0, 0, 11, 0]	CG	1
8	96593572	C	2	34.3333	31.7333	[0, 0, 0, 16]	CT	1	35.3633	32.6853	[0, 0, 0, 16]	CT	1	36.05	33.32	[0, 0, 0, 16]	CT	1	32.6667	32.83	[0, 0, 0, 29]	CT	1	34.6667	32.6233	[0, 0, 0, 28]	CT	1
8	97941784	T	2	176.333	32.1267	[0, 148, 0, 0]	TC	1	181.623	33.0905	[0, 148, 0, 0]	TC	1	185.15	33.733	[0, 148, 0, 0]	TC	1	156	33.3067	[0, 169, 0, 0]	TC	1	137	32.9	[0, 144, 0, 0]	TC	1
8	103070183	G	2	2.66667	31	[3, 0, 0, 0]	GA	1	2.74667	31.93	[3, 0, 0, 0]	GA	1	2.8	32.55	[3, 0, 0, 0]	GA	1	1.66667	33.8333	[1, 0, 0, 0]	GA	1	2.66667	32	[3, 0, 0, 0]	GA	1
8	103331594	A	2	7.66667	31.66	[0, 0, 5, 0]	AG	1	7.89667	32.6098	[0, 0, 5, 0]	AG	1	8.05	33.243	[0, 0, 5, 0]	AG	1	3	32.36	[0, 0, 3, 0]	AG	1	3	31.89	[0, 0, 3, 0]	AG	1
8	106697610	A	2	286	32.0233	[0, 0, 205, 0]	AG	1	294.58	32.984	[0, 0, 205, 0]	AG	1	300.3	33.6245	[0, 0, 205, 0]	AG	1	38.6667	33.1767	[0, 0, 33, 0]	AG	1	66	32.57	[0, 0, 65, 0]	AG	1
8	106697624	C	2	350	32.6233	[277, 0, 0, 0]	CA	1	360.5	33.602	[277, 0, 0, 0]	CA	1	367.5	34.2545	[277, 0, 0, 0]	CA	1	42.3333	33.77	[40, 0, 0, 0]	CA	1	85.6667	33.08	[85, 0, 0, 0]	CA	1
8	119582562	A	2	64	31.76	[0, 0, 43, 0]	AG	1	65.92	32.7128	[0, 0, 43, 0]	AG	1	67.2	33.348	[0, 0, 43, 0]	AG	1	10	33.0567	[0, 0, 9, 0]	AG	1	5	32.5567	[0, 0, 3, 0]	AG	1
8	123015388	T	2	8.33333	31.4833	[0, 7, 0, 0]	TC	1	8.58333	32.4278	[0, 7, 0, 0]	TC	1	8.75	33.0575	[0, 7, 0, 0]	TC	1	23	32.5833	[0, 15, 0, 0]	TC	1	15.3333	31.9433	[0, 15, 0, 0]	TC	1
8	123501738	C	2	23	31.5033	[0, 0, 12, 0]	CG	1	23.69	32.4484	[0, 0, 12, 0]	CG	1	24.15	33.0785	[0, 0, 12, 0]	CG	1	6.66667	32.9667	[0, 0, 7, 0]	CG	1	2.33333	32.5833	[0, 0, 1, 0]	CG	1
8	123502160	C	2	67.3333	32.04	[0, 0, 0, 58]	CT	1	69.3533	33.0012	[0, 0, 0, 58]	CT	1	70.7	33.642	[0, 0, 0, 58]	CT	1	16.6667	33.4033	[0, 0, 0, 15]	CT	1	8.33333	31.9	[0, 0, 0, 6]	CT	1
8	123502476	T	2	49.3333	31.46	[0, 28, 0, 0]	TC	1	50.8133	32.4038	[0, 28, 0, 0]	TC	1	51.8	33.033	[0, 28, 0, 0]	TC	1	4.33333	32.5567	[0, 3, 0, 0]	TC	1	4.33333	31.5367	[0, 4, 0, 0]	TC	1
8	123502529	A	2	100.667	32.06	[0, 0, 81, 0]	AG	1	103.687	33.0218	[0, 0, 81, 0]	AG	1	105.7	33.663	[0, 0, 81, 0]	AG	1	8.66667	33.3167	[0, 0, 5, 0]	AG	1	10	32.53	[0, 0, 8, 0]	AG	1
8	133237922	A	2	13	31.39	[0, 0, 3, 0]	AG	1	13.39	32.3317	[0, 0, 3, 0]	AG	1	13.65	32.9595	[0, 0, 3, 0]	AG	1	6	32.31	[0, 0, 4, 0]	AG	1	3.33333	31.45	[0, 0, 4, 0]	AG	1
8	139988737	A	2	7.66667	31.9067	[0, 0, 11, 0]	AG	1	7.89667	32.8639	[0, 0, 11, 0]	AG	1	8.05	33.502	[0, 0, 11, 0]	AG	1	5.66667	32.05	[0, 0, 4, 0]	AG	1	5	32.6033	[0, 0, 5, 0]	AG	1
8	140515366	T	2	17.6667	31.6867	[0, 16, 0, 0]	TC	1	18.1967	32.6373	[0, 16, 0, 0]	TC	1	18.55	33.271	[0, 16, 0, 0]	TC	1	12.3333	33.3967	[0, 18, 0, 0]	TC	1	14.3333	32.4467	[0, 14, 0, 0]	TC	1
8	142658021	T	2	1.66667	31.8333	[0, 1, 0, 0]	TC	1	1.71667	32.7883	[0, 1, 0, 0]	TC	1	1.75	33.425	[0, 1, 0, 0]	TC	1	2.33333	33.89	[0, 3, 0, 0]	TC	1	3.33333	31.0433	[0, 3, 0, 0]	TC	1
8	142665852	G	2	2	32	[0, 4, 0, 0]	GC	1	2.06	32.96	[0, 4, 0, 0]	GC	1	2.1	33.6	[0, 4, 0, 0]	GC	1	3.33333	33.3333	[0, 3, 0, 0]	GC	1	1.33333	32.3333	[0, 1, 0, 0]	GC	1
8	143022018	C	2	25.3333	31.33	[0, 0, 0, 21]	CT	1	26.0933	32.2699	[0, 0, 0, 21]	CT	1	26.6	32.8965	[0, 0, 0, 21]	CT	1	11.3333	32.1133	[0, 0, 0, 9]	CT	1	5.66667	31.9267	[0, 0, 0, 3]	CT	1
8	143310198	G	2	2	32.0567	[1, 0, 0, 0]	GA	1	2.06	33.0184	[1, 0, 0, 0]	GA	1	2.1	33.6595	[1, 0, 0, 0]	GA	1	4.33333	32.5767	[2, 0, 0, 0]	GA	1	4.66667	32.75	[2, 0, 0, 0]	GA	1
8	143589752	G	2	7	31.8133	[8, 0, 0, 0]	GA	1	7.21	32.7677	[8, 0, 0, 0]	GA	1	7.35	33.404	[8, 0, 0, 0]	GA	1	3.33333	34.01	[5, 0, 0, 0]	GA	1	5.66667	32.5	[8, 0, 0, 0]	GA	1
8	143600141	G	2	2.66667	31.7667	[0, 2, 0, 0]	GC	1	2.74667	32.7197	[0, 2, 0, 0]	GC	1	2.8	33.355	[0, 2, 0, 0]	GC	1	6	32.31	[0, 5, 0, 0]	GC	1	6.66667	32.2233	[0, 10, 0, 0]	GC	1
8	143693939	A	2	3	31.75	[0, 0, 4, 0]	AG	1	3.09	32.7025	[0, 0, 4, 0]	AG	1	3.15	33.3375	[0, 0, 4, 0]	AG	1	5.66667	33.01	[0, 0, 5, 0]	AG	1	6.33333	32.6	[0, 0, 6, 0]	AG	1
8	143724840	A	2	12	31.16	[0, 0, 9, 0]	AG	1	12.36	32.0948	[0, 0, 9, 0]	AG	1	12.6	32.718	[0, 0, 9, 0]	AG	1	3.33333	32.3	[0, 0, 5, 0]	AG	1	5	32.5333	[0, 0, 2, 0]	AG	1
8	143725833	G	2	6.33333	31.99	[0, 8, 0, 0]	GC	1	6.52333	32.9497	[0, 8, 0, 0]	GC	1	6.65	33.5895	[0, 8, 0, 0]	GC	1	2	32.5	[0, 3, 0, 0]	GC	1	5.33333	32.4833	[0, 9, 0, 0]	GC	1
8	143729168	C	2	10.6667	31.9867	[0, 0, 10, 0]	CG	1	10.9867	32.9463	[0, 0, 10, 0]	CG	1	11.2	33.586	[0, 0, 10, 0]	CG	1	7	33.1633	[0, 0, 8, 0]	CG	1	3	32.09	[0, 0, 3, 0]	CG	1
8	143803410	A	2	7.66667	31.6133	[0, 0, 6, 0]	AG	1	7.89667	32.5617	[0, 0, 6, 0]	AG	1	8.05	33.194	[0, 0, 6, 0]	AG	1	7.66667	32.3967	[0, 0, 8, 0]	AG	1	8	31.5567	[0, 0, 11, 0]	AG	1
8	143812326	G	2	12.3333	31.89	[12, 0, 0, 0]	GA	1	12.7033	32.8467	[12, 0, 0, 0]	GA	1	12.95	33.4845	[12, 0, 0, 0]	GA	1	18	32.7267	[18, 0, 0, 0]	GA	1	19.6667	32.32	[12, 0, 0, 0]	GA	1
8	143992718	A	2	124	31.54	[0, 0, 106, 0]	AG	1	127.72	32.4862	[0, 0, 106, 0]	AG	1	130.2	33.117	[0, 0, 106, 0]	AG	1	221.333	32.69	[0, 0, 193, 0]	AG	1	192	32.1567	[0, 0, 175, 0]	AG	1
8	144052892	G	2	2	31.11	[1, 0, 0, 0]	GA	1	2.06	32.0433	[1, 0, 0, 0]	GA	1	2.1	32.6655	[1, 0, 0, 0]	GA	1	2.66667	32.6667	[3, 0, 0, 0]	GA	1	4	32.1533	[2, 0, 0, 0]	GA	1
8	144095929	A	2	13.6667	31.6067	[0, 0, 13, 0]	AG	1	14.0767	32.5549	[0, 0, 13, 0]	AG	1	14.35	33.187	[0, 0, 13, 0]	AG	1	26.6667	32.7867	[0, 0, 24, 0]	AG	1	34.6667	32.2167	[0, 0, 34, 0]	AG	1
8	144105743	T	2	17.6667	31.44	[0, 3, 0, 0]	TC	1	18.1967	32.3832	[0, 3, 0, 0]	TC	1	18.55	33.012	[0, 3, 0, 0]	TC	1	20.6667	30.4167	[0, 14, 0, 0]	TC	1	7	30.4433	[0, 4, 0, 0]	TC	1
8	144106920	G	2	59.3333	32.36	[54, 0, 0, 0]	GA	1	61.1133	33.3308	[54, 0, 0, 0]	GA	1	62.3	33.978	[54, 0, 0, 0]	GA	1	22	32.9533	[16, 0, 0, 0]	GA	1	16.6667	32.1467	[14, 0, 0, 0]	GA	1
8	144168385	C	2	3	31.1933	[0, 0, 0, 2]	CT	1	3.09	32.1291	[0, 0, 0, 2]	CT	1	3.15	32.753	[0, 0, 0, 2]	CT	1	4.33333	31.6767	[0, 0, 0, 2]	CT	1	6.33333	31.44	[0, 0, 0, 5]	CT	1
8	144398573	G	2	16.3333	31.3067	[12, 0, 0, 0]	GA	1	16.8233	32.2459	[12, 0, 0, 0]	GA	1	17.15	32.872	[12, 0, 0, 0]	GA	1	9	32.0033	[10, 0, 0, 0]	GA	1	7	31.75	[3, 0, 0, 0]	GA	1
8	144424239	A	2	69	32.07	[0, 0, 57, 0]	AG	1	71.07	33.0321	[0, 0, 57, 0]	AG	1	72.45	33.6735	[0, 0, 57, 0]	AG	1	78	33.2033	[0, 0, 60, 0]	AG	1	92.3333	32.81	[0, 0, 77, 0]	AG	1
8	144464532	G	2	3.33333	31.1333	[1, 0, 0, 0]	GA	1	3.43333	32.0673	[1, 0, 0, 0]	GA	1	3.5	32.69	[1, 0, 0, 0]	GA	1	9.33333	32.8733	[10, 0, 0, 0]	GA	1	6.33333	31.57	[7, 0, 0, 0]	GA	1
8	144464925	C	2	1.66667	31.3333	[0, 0, 0, 1]	CT	1	1.71667	32.2733	[0, 0, 0, 1]	CT	1	1.75	32.9	[0, 0, 0, 1]	CT	1	3.66667	33.4333	[0, 0, 0, 5]	CT	1	3.33333	32.5	[0, 0, 0, 3]	CT	1
8	144465013	A	2	2.66667	33.8	[0, 2, 0, 0]	AC	1	2.74667	34.814	[0, 2, 0, 0]	AC	1	2.8	35.49	[0, 2, 0, 0]	AC	1	2	32.89	[0, 2, 0, 0]	AC	1	1.66667	32.5	[0, 1, 0, 0]	AC	1
8	144512253	A	2	2.66667	31.8333	[0, 0, 2, 0]	AG	1	2.74667	32.7883	[0, 0, 2, 0]	AG	1	2.8	33.425	[0, 0, 2, 0]	AG	1	1.66667	31.11	[0, 0, 1, 0]	AG	1	3	32.8667	[0, 0, 5, 0]	AG	1
8	144790354	C	2	224	31.8133	[1, 0, 205, 0]	CG CA	1	230.72	32.7677	[1, 0, 205, 0]	CG CA	1	235.2	33.404	[1, 0, 205, 0]	CG CA	1	103	33	[3, 0, 124, 0]	CG CA	1	127.667	32.3033	[1, 0, 169, 0]	CG CA	1
9	2811505	G	2	13.3333	31.9433	[11, 0, 0, 0]	GA	1	13.7333	32.9016	[11, 0, 0, 0]	GA	1	14	33.5405	[11, 0, 0, 0]	GA	1	4.66667	32.25	[5, 0, 0, 0]	GA	1	9	32.3233	[10, 0, 0, 0]	GA	1
9	3825812	G	2	3.33333	31.6233	[5, 0, 0, 0]	GA	1	3.43333	32.572	[5, 0, 0, 0]	GA	1	3.5	33.2045	[5, 0, 0, 0]	GA	1	2.33333	31.6667	[1, 0, 0, 0]	GA	1	1.66667	32.1667	[2, 0, 0, 0]	GA	1
9	4564432	G	2	4.33333	32.7767	[5, 0, 0, 0]	GA	1	4.46333	33.76	[5, 0, 0, 0]	GA	1	4.55	34.4155	[5, 0, 0, 0]	GA	1	2.33333	33.4433	[3, 0, 0, 0]	GA	1	2.33333	31.78	[1, 0, 0, 0]	GA	1
9	7477397	A	2	1.66667	32.6667	[0, 0, 1, 0]	AG	1	1.71667	33.6467	[0, 0, 1, 0]	AG	1	1.75	34.3	[0, 0, 1, 0]	AG	1	1	30.6667	[0, 0, 1, 0]	AG	1	3	32.8333	[0, 0, 1, 0]	AG	1
9	7798435	C	2	5.33333	32.3333	[0, 0, 0, 2]	CT	1	5.49333	33.3033	[0, 0, 0, 2]	CT	1	5.6	33.95	[0, 0, 0, 2]	CT	1	10.6667	32.3233	[0, 0, 0, 4]	CT	1	5.66667	33.2633	[0, 0, 0, 6]	CT	1
9	7798518	G	2	25.3333	32.0167	[0, 17, 0, 0]	GC	1	26.0933	32.9772	[0, 17, 0, 0]	GC	1	26.6	33.6175	[0, 17, 0, 0]	GC	1	36.3333	32.71	[0, 29, 0, 0]	GC	1	27	32.4833	[0, 18, 0, 0]	GC	1
9	14313713	T	2	6.33333	31.6533	[0, 0, 7, 0]	TG	1	6.52333	32.6029	[0, 0, 7, 0]	TG	1	6.65	33.236	[0, 0, 7, 0]	TG	1	2.66667	31.9433	[0, 0, 1, 0]	TG	1	3.33333	31.89	[0, 0, 5, 0]	TG	1
9	14921865	T	2	44	31.6533	[0, 40, 0, 0]	TC	1	45.32	32.6029	[0, 40, 0, 0]	TC	1	46.2	33.236	[0, 40, 0, 0]	TC	1	36.3333	32.62	[0, 34, 0, 0]	TC	1	45	32.0867	[0, 57, 0, 0]	TC	1
9	19200464	G	2	44	31.49	[0, 31, 0, 0]	GC	1	45.32	32.4347	[0, 31, 0, 0]	GC	1	46.2	33.0645	[0, 31, 0, 0]	GC	1	15.3333	32.59	[0, 14, 0, 0]	GC	1	9.66667	32.7233	[0, 11, 0, 0]	GC	1
9	19200486	T	2	35.3333	31.27	[0, 19, 0, 0]	TC	1	36.3933	32.2081	[0, 19, 0, 0]	TC	1	37.1	32.8335	[0, 19, 0, 0]	TC	1	17.6667	33.09	[0, 11, 0, 0]	TC	1	16.6667	32.61	[0, 15, 0, 0]	TC	1
9	19200508	A	2	88	31.3333	[0, 0, 53, 0]	AG	1	90.64	32.2733	[0, 0, 53, 0]	AG	1	92.4	32.9	[0, 0, 53, 0]	AG	1	24.3333	32.3733	[0, 0, 25, 0]	AG	1	18.6667	31.5367	[0, 0, 11, 0]	AG	1
9	22747789	C	2	22	31.9367	[0, 0, 0, 24]	CT	1	22.66	32.8948	[0, 0, 0, 24]	CT	1	23.1	33.5335	[0, 0, 0, 24]	CT	1	1.66667	33.6667	[0, 0, 0, 3]	CT	1	1	32.6667	[0, 0, 0, 1]	CT	1
9	25677351	A	2	3.66667	32.36	[0, 3, 0, 0]	AC	1	3.77667	33.3308	[0, 3, 0, 0]	AC	1	3.85	33.978	[0, 3, 0, 0]	AC	1	3	32.4733	[0, 2, 0, 0]	AC	1	4.33333	31.3333	[0, 2, 0, 0]	AC	1
9	30690053	T	2	7.66667	31.8633	[0, 6, 0, 0]	TC	1	7.89667	32.8192	[0, 6, 0, 0]	TC	1	8.05	33.4565	[0, 6, 0, 0]	TC	1	2	32.89	[0, 2, 0, 0]	TC	1	1	31	[0, 1, 0, 0]	TC	1
9	33113198	G	2	7	31.8367	[0, 0, 0, 5]	GT	1	7.21	32.7918	[0, 0, 0, 5]	GT	1	7.35	33.4285	[0, 0, 0, 5]	GT	1	9.66667	33.0333	[0, 0, 0, 2]	GT	1	11	32.2767	[0, 0, 0, 8]	GT	1
9	33624363	C	2	60.6667	31.91	[0, 0, 0, 58]	CT	1	62.4867	32.8673	[0, 0, 0, 58]	CT	1	63.7	33.5055	[0, 0, 0, 58]	CT	1	25	32.99	[0, 0, 0, 18]	CT	1	19.3333	32.63	[0, 0, 0, 15]	CT	1
9	33624636	A	2	117	31.5033	[0, 0, 87, 0]	AG	1	120.51	32.4484	[0, 0, 87, 0]	AG	1	122.85	33.0785	[0, 0, 87, 0]	AG	1	45	32.2533	[0, 0, 26, 0]	AG	1	32.6667	31.57	[0, 0, 36, 0]	AG	1
9	33625057	C	2	16.6667	31.7467	[0, 0, 0, 18]	CT	1	17.1667	32.6991	[0, 0, 0, 18]	CT	1	17.5	33.334	[0, 0, 0, 18]	CT	1	3	32.78	[0, 0, 0, 3]	CT	1	4.33333	32.9767	[0, 0, 0, 5]	CT	1
9	33625091	A	2	14	31.83	[0, 0, 14, 0]	AG	1	14.42	32.7849	[0, 0, 14, 0]	AG	1	14.7	33.4215	[0, 0, 14, 0]	AG	1	4	33.14	[0, 0, 2, 0]	AG	1	6	31.8567	[0, 0, 5, 0]	AG	1
9	33625304	A	2	4	31.6667	[0, 0, 1, 0]	AG	1	4.12	32.6167	[0, 0, 1, 0]	AG	1	4.2	33.25	[0, 0, 1, 0]	AG	1	2	32.2767	[0, 0, 1, 0]	AG	1	2.33333	31.75	[0, 0, 4, 0]	AG	1
9	33921979	G	2	7	31.8733	[0, 11, 0, 0]	GC	1	7.21	32.8295	[0, 11, 0, 0]	GC	1	7.35	33.467	[0, 11, 0, 0]	GC	1	5	33.9333	[0, 3, 0, 0]	GC	1	2	32.5	[0, 2, 0, 0]	GC	1
9	33927901	G	2	3.33333	31.8333	[2, 0, 0, 0]	GA	1	3.43333	32.7883	[2, 0, 0, 0]	GA	1	3.5	33.425	[2, 0, 0, 0]	GA	1	9	32.3267	[6, 0, 0, 0]	GA	1	5.33333	31.9867	[5, 0, 0, 0]	GA	1
9	34252129	T	2	23	31.3933	[0, 25, 0, 0]	TC	1	23.69	32.3351	[0, 25, 0, 0]	TC	1	24.15	32.963	[0, 25, 0, 0]	TC	1	19	32.34	[0, 21, 0, 0]	TC	1	28.6667	32.57	[0, 17, 0, 0]	TC	1
9	34635601	T	2	50.6667	32.0633	[0, 37, 0, 0]	TC	1	52.1867	33.0252	[0, 37, 0, 0]	TC	1	53.2	33.6665	[0, 37, 0, 0]	TC	1	35.3333	33.3033	[0, 39, 0, 0]	TC	1	42	32.7667	[0, 43, 0, 0]	TC	1
9	35089051	A	2	3	32.7233	[0, 2, 0, 0]	AC	1	3.09	33.705	[0, 2, 0, 0]	AC	1	3.15	34.3595	[0, 2, 0, 0]	AC	1	2.66667	32.6	[0, 1, 0, 0]	AC	1	1.66667	33.1667	[0, 2, 0, 0]	AC	1
9	35107861	C	2	49.6667	31.68	[0, 0, 0, 36]	CT	1	51.1567	32.6304	[0, 0, 0, 36]	CT	1	52.15	33.264	[0, 0, 0, 36]	CT	1	5.66667	31.99	[0, 0, 0, 4]	CT	1	7.33333	32.3133	[0, 0, 0, 6]	CT	1
9	35546738	A	2	18.3333	31.3333	[0, 0, 20, 0]	AG	1	18.8833	32.2733	[0, 0, 20, 0]	AG	1	19.25	32.9	[0, 0, 20, 0]	AG	1	7	32.4433	[0, 0, 5, 0]	AG	1	8.66667	32	[0, 0, 10, 0]	AG	1
9	35697473	C	2	24.3333	31.9767	[0, 0, 0, 12]	CT	1	25.0633	32.936	[0, 0, 0, 12]	CT	1	25.55	33.5755	[0, 0, 0, 12]	CT	1	47.6667	32.37	[0, 0, 0, 30]	CT	1	35.6667	31.95	[0, 0, 0, 34]	CT	1
9	35971908	G	2	1.66667	33	[0, 0, 0, 1]	GT	1	1.71667	33.99	[0, 0, 0, 1]	GT	1	1.75	34.65	[0, 0, 0, 1]	GT	1	3	33.2367	[0, 0, 0, 1]	GT	1	8	33.61	[0, 0, 0, 7]	GT	1
9	35971937	C	2	2.66667	31.89	[3, 0, 0, 0]	CA	1	2.74667	32.8467	[3, 0, 0, 0]	CA	1	2.8	33.4845	[3, 0, 0, 0]	CA	1	4.66667	32.5767	[1, 0, 0, 0]	CA	1	13.6667	32.2967	[13, 0, 0, 0]	CA	1
9	35972046	C	2	6.66667	32.04	[3, 0, 0, 0]	CA	1	6.86667	33.0012	[3, 0, 0, 0]	CA	1	7	33.642	[3, 0, 0, 0]	CA	1	12.6667	32.7533	[7, 0, 0, 0]	CA	1	15.3333	32.4167	[16, 0, 0, 0]	CA	1
9	36105267	A	2	4.33333	31.0567	[0, 0, 1, 0]	AG	1	4.46333	31.9884	[0, 0, 1, 0]	AG	1	4.55	32.6095	[0, 0, 1, 0]	AG	1	1.33333	32.1667	[0, 0, 1, 0]	AG	1	1	30.3333	[0, 0, 1, 0]	AG	1
9	37088170	C	2	10.6667	32.1867	[0, 0, 0, 4]	CT	1	10.9867	33.1523	[0, 0, 0, 4]	CT	1	11.2	33.796	[0, 0, 0, 4]	CT	1	2.66667	33.75	[0, 0, 0, 4]	CT	1	1	31	[0, 0, 0, 1]	CT	1
9	38396505	G	2	14	31.5833	[4, 0, 0, 0]	GA	1	14.42	32.5308	[4, 0, 0, 0]	GA	1	14.7	33.1625	[4, 0, 0, 0]	GA	1	8.33333	33.2067	[7, 0, 0, 0]	GA	1	19.6667	32.47	[19, 0, 0, 0]	GA	1
9	39809861	C	2	3	32	[0, 0, 0, 5]	CT	1	3.09	32.96	[0, 0, 0, 5]	CT	1	3.15	33.6	[0, 0, 0, 5]	CT	1	2.33333	32.2767	[0, 0, 0, 2]	CT	1	2.66667	32.2	[0, 0, 0, 5]	CT	1
9	70217489	T	2	12	31.95	[0, 0, 3, 0]	TG	1	12.36	32.9085	[0, 0, 3, 0]	TG	1	12.6	33.5475	[0, 0, 3, 0]	TG	1	15.3333	33.07	[0, 0, 28, 0]	TG	1	12	32.6133	[0, 0, 6, 0]	TG	1
9	70386402	C	2	14.3333	31.7	[0, 0, 3, 0]	CG	1	14.7633	32.651	[0, 0, 3, 0]	CG	1	15.05	33.285	[0, 0, 3, 0]	CG	1	7.33333	33.4	[0, 0, 5, 0]	CG	1	8.33333	32.25	[0, 0, 11, 0]	CG	1
9	70387732	C	2	13.6667	31.54	[0, 0, 7, 0]	CG	1	14.0767	32.4862	[0, 0, 7, 0]	CG	1	14.35	33.117	[0, 0, 7, 0]	CG	1	6.66667	33.24	[0, 0, 9, 0]	CG	1	6	32.6667	[0, 0, 5, 0]	CG	1
9	78304840	T	2	25	31.84	[0, 0, 9, 0]	TG	1	25.75	32.7952	[0, 0, 9, 0]	TG	1	26.25	33.432	[0, 0, 9, 0]	TG	1	5.66667	33.1133	[0, 0, 8, 0]	TG	1	8.66667	31.4167	[0, 0, 6, 0]	TG	1
9	86021972	G	2	6.66667	32.14	[8, 0, 0, 0]	GA	1	6.86667	33.1042	[8, 0, 0, 0]	GA	1	7	33.747	[8, 0, 0, 0]	GA	1	3	32.3333	[4, 0, 0, 0]	GA	1	1.66667	32.6667	[1, 0, 0, 0]	GA	1
9	93121676	A	2	30	31.6567	[0, 0, 0, 35]	AT	1	30.9	32.6064	[0, 0, 0, 35]	AT	1	31.5	33.2395	[0, 0, 0, 35]	AT	1	8.66667	32.9167	[0, 0, 0, 8]	AT	1	21.6667	32.72	[0, 0, 0, 16]	AT	1
9	93125038	G	2	58	31.98	[0, 0, 0, 38]	GT	1	59.74	32.9394	[0, 0, 0, 38]	GT	1	60.9	33.579	[0, 0, 0, 38]	GT	1	46.6667	33.35	[0, 0, 0, 45]	GT	1	45	32.41	[0, 0, 0, 50]	GT	1
9	93476296	C	2	53	31.6033	[0, 0, 0, 41]	CT	1	54.59	32.5514	[0, 0, 0, 41]	CT	1	55.65	33.1835	[0, 0, 0, 41]	CT	1	13	33.2933	[0, 0, 0, 12]	CT	1	16.6667	33.26	[0, 0, 0, 12]	CT	1
9	93566021	T	2	36.3333	31.6633	[0, 25, 0, 0]	TC	1	37.4233	32.6132	[0, 25, 0, 0]	TC	1	38.15	33.2465	[0, 25, 0, 0]	TC	1	28.6667	32.64	[0, 37, 0, 0]	TC	1	27	32.12	[0, 21, 0, 0]	TC	1
9	95021727	A	2	14	31.9333	[0, 0, 13, 0]	AG	1	14.42	32.8913	[0, 0, 13, 0]	AG	1	14.7	33.53	[0, 0, 13, 0]	AG	1	10	34.05	[0, 0, 12, 0]	AG	1	3.66667	32.6167	[0, 0, 2, 0]	AG	1
9	95086808	A	2	25.3333	31.6767	[0, 0, 20, 0]	AG	1	26.0933	32.627	[0, 0, 20, 0]	AG	1	26.6	33.2605	[0, 0, 20, 0]	AG	1	16	32.96	[0, 0, 17, 0]	AG	1	18.6667	32.3433	[0, 0, 18, 0]	AG	1
9	108897203	T	2	9.66667	32.77	[0, 0, 9, 0]	TG	1	9.95667	33.7531	[0, 0, 9, 0]	TG	1	10.15	34.4085	[0, 0, 9, 0]	TG	1	9.66667	33.57	[0, 0, 9, 0]	TG	1	12.3333	32.69	[0, 0, 15, 0]	TG	1
9	113387829	G	2	19	31.5033	[12, 0, 0, 0]	GA	1	19.57	32.4484	[12, 0, 0, 0]	GA	1	19.95	33.0785	[12, 0, 0, 0]	GA	1	11	32.5767	[15, 0, 0, 0]	GA	1	7.33333	31.81	[3, 0, 0, 0]	GA	1
9	114424397	A	2	6.33333	32.0767	[0, 0, 8, 0]	AG	1	6.52333	33.039	[0, 0, 8, 0]	AG	1	6.65	33.6805	[0, 0, 8, 0]	AG	1	4	32.6	[0, 0, 5, 0]	AG	1	4.66667	31.2667	[0, 0, 2, 0]	AG	1
9	118082984	A	2	2.33333	31.4167	[0, 2, 0, 0]	AC	1	2.40333	32.3592	[0, 2, 0, 0]	AC	1	2.45	32.9875	[0, 2, 0, 0]	AC	1	2.33333	32.1667	[0, 3, 0, 0]	AC	1	2.33333	30.7767	[0, 3, 0, 0]	AC	1
9	123103791	G	2	8	31.8433	[0, 7, 0, 0]	GC	1	8.24	32.7986	[0, 7, 0, 0]	GC	1	8.4	33.4355	[0, 7, 0, 0]	GC	1	4	32.61	[0, 1, 0, 0]	GC	1	2.66667	33.3333	[0, 6, 0, 0]	GC	1
9	124339645	C	2	54.6667	32.1333	[0, 0, 0, 53]	CT	1	56.3067	33.0973	[0, 0, 0, 53]	CT	1	57.4	33.74	[0, 0, 0, 53]	CT	1	25.6667	33.36	[0, 0, 0, 22]	CT	1	19.3333	32.4667	[0, 0, 0, 16]	CT	1
9	124351381	A	2	12.6667	32.3	[0, 0, 9, 0]	AG	1	13.0467	33.269	[0, 0, 9, 0]	AG	1	13.3	33.915	[0, 0, 9, 0]	AG	1	5.33333	31.9733	[0, 0, 5, 0]	AG	1	4	34.1667	[0, 0, 8, 0]	AG	1
9	124356107	T	2	28	31.8	[0, 14, 0, 0]	TC	1	28.84	32.754	[0, 14, 0, 0]	TC	1	29.4	33.39	[0, 14, 0, 0]	TC	1	10.3333	33.16	[0, 8, 0, 0]	TC	1	10.3333	32.3133	[0, 13, 0, 0]	TC	1
9	124356271	G	2	18.3333	31.6567	[10, 0, 0, 0]	GA	1	18.8833	32.6064	[10, 0, 0, 0]	GA	1	19.25	33.2395	[10, 0, 0, 0]	GA	1	4.66667	32.5567	[4, 0, 0, 0]	GA	1	6.66667	31.7467	[9, 0, 0, 0]	GA	1
9	124357077	T	2	6.66667	32.3067	[0, 0, 6, 0]	TG	1	6.86667	33.2759	[0, 0, 6, 0]	TG	1	7	33.922	[0, 0, 6, 0]	TG	1	2.33333	31.1333	[0, 0, 1, 0]	TG	1	2	32	[0, 0, 2, 0]	TG	1
9	124878759	T	2	6	31.4267	[0, 4, 0, 0]	TC	1	6.18	32.3695	[0, 4, 0, 0]	TC	1	6.3	32.998	[0, 4, 0, 0]	TC	1	2	33	[0, 2, 0, 0]	TC	1	3.66667	32.3867	[0, 3, 0, 0]	TC	1
9	124879485	G	2	2	31.3333	[1, 0, 0, 0]	GA	1	2.06	32.2733	[1, 0, 0, 0]	GA	1	2.1	32.9	[1, 0, 0, 0]	GA	1	2.66667	33.5833	[3, 0, 0, 0]	GA	1	3.33333	33.1667	[2, 0, 0, 0]	GA	1
9	125235024	G	2	12.3333	31.8167	[9, 0, 0, 0]	GA	1	12.7033	32.7712	[9, 0, 0, 0]	GA	1	12.95	33.4075	[9, 0, 0, 0]	GA	1	2.33333	32.6667	[1, 0, 0, 0]	GA	1	5	31.9033	[7, 0, 0, 0]	GA	1
9	125235313	G	2	10.3333	31.38	[5, 1, 0, 0]	GA GC	1	10.6433	32.3214	[5, 1, 0, 0]	GA GC	1	10.85	32.949	[5, 1, 0, 0]	GA GC	1	6	32.4833	[6, 0, 0, 0]	GA	1	4.66667	32.2667	[4, 0, 0, 0]	GA	1
9	125437594	C	2	28	31.7233	[0, 0, 0, 17]	CT	1	28.84	32.675	[0, 0, 0, 17]	CT	1	29.4	33.3095	[0, 0, 0, 17]	CT	1	5	32.78	[0, 0, 0, 3]	CT	1	5.33333	32.61	[0, 0, 0, 2]	CT	1
9	125438020	C	2	10	31.74	[0, 0, 8, 0]	CG	1	10.3	32.6922	[0, 0, 8, 0]	CG	1	10.5	33.327	[0, 0, 8, 0]	CG	1	9.33333	32.1933	[0, 0, 9, 0]	CG	1	7	31.7	[0, 0, 9, 0]	CG	1
9	125438819	A	2	11.6667	31.9033	[0, 0, 7, 0]	AG	1	12.0167	32.8604	[0, 0, 7, 0]	AG	1	12.25	33.4985	[0, 0, 7, 0]	AG	1	11	32.3733	[0, 0, 12, 0]	AG	1	11.3333	32.5933	[0, 0, 18, 0]	AG	1
9	127479887	A	2	6.66667	32.1067	[0, 0, 4, 0]	AG	1	6.86667	33.0699	[0, 0, 4, 0]	AG	1	7	33.712	[0, 0, 4, 0]	AG	1	6	33.16	[0, 0, 4, 0]	AG	1	5.66667	32.31	[0, 0, 7, 0]	AG	1
9	127505498	C	2	7.33333	32.3633	[0, 0, 3, 0]	CG	1	7.55333	33.3342	[0, 0, 3, 0]	CG	1	7.7	33.9815	[0, 0, 3, 0]	CG	1	5.33333	32.9533	[0, 0, 3, 0]	CG	1	10.6667	32.3633	[0, 0, 10, 0]	CG	1
9	127505577	G	2	23.3333	31.6333	[0, 21, 0, 0]	GC	1	24.0333	32.5823	[0, 21, 0, 0]	GC	1	24.5	33.215	[0, 21, 0, 0]	GC	1	20.6667	32.91	[0, 19, 0, 0]	GC	1	41	32.2467	[0, 45, 0, 0]	GC	1
9	127866860	T	2	5.33333	32.2767	[0, 0, 2, 0]	TG	1	5.49333	33.245	[0, 0, 2, 0]	TG	1	5.6	33.8905	[0, 0, 2, 0]	TG	1	3.33333	32.9233	[0, 0, 3, 0]	TG	1	8.33333	31.95	[0, 0, 11, 0]	TG	1
9	127867954	G	2	1.66667	30.3333	[0, 0, 0, 2]	GT	1	1.71667	31.2433	[0, 0, 0, 2]	GT	1	1.75	31.85	[0, 0, 0, 2]	GT	1	4.33333	31.1833	[0, 0, 0, 3]	GT	1	1.66667	32.11	[0, 0, 0, 1]	GT	1
9	127886066	G	2	16.6667	32.34	[7, 0, 0, 0]	GA	1	17.1667	33.3102	[7, 0, 0, 0]	GA	1	17.5	33.957	[7, 0, 0, 0]	GA	1	3.66667	33.5	[1, 0, 0, 0]	GA	1	2	31.9433	[1, 0, 0, 0]	GA	1
9	127886240	G	2	21.3333	31.2667	[0, 21, 0, 0]	GC	1	21.9733	32.2047	[0, 21, 0, 0]	GC	1	22.4	32.83	[0, 21, 0, 0]	GC	1	5.66667	33.0133	[0, 8, 0, 0]	GC	1	4.33333	31.8	[0, 3, 0, 0]	GC	1
9	127886401	G	2	6.33333	31.3533	[4, 0, 0, 0]	GA	1	6.52333	32.2939	[4, 0, 0, 0]	GA	1	6.65	32.921	[4, 0, 0, 0]	GA	1	3.33333	33.0567	[1, 0, 0, 0]	GA	1	6.33333	32.21	[3, 0, 0, 0]	GA	1
9	127908031	A	2	5	32.9267	[0, 0, 2, 0]	AG	1	5.15	33.9145	[0, 0, 2, 0]	AG	1	5.25	34.573	[0, 0, 2, 0]	AG	1	15.3333	33.2267	[0, 0, 11, 0]	AG	1	18	32.4367	[0, 0, 16, 0]	AG	1
9	127908153	G	2	13.6667	32.2267	[13, 0, 0, 0]	GA	1	14.0767	33.1935	[13, 0, 0, 0]	GA	1	14.35	33.838	[13, 0, 0, 0]	GA	1	14.6667	33.6633	[11, 0, 0, 0]	GA	1	15	32.7867	[17, 0, 0, 0]	GA	1
9	127908253	C	2	13	31.4233	[0, 0, 0, 4]	CT	1	13.39	32.366	[0, 0, 0, 4]	CT	1	13.65	32.9945	[0, 0, 0, 4]	CT	1	3.66667	32.5333	[0, 0, 0, 5]	CT	1	2.33333	32.2767	[0, 0, 0, 2]	CT	1
9	127908373	A	2	21.3333	32.13	[0, 0, 17, 0]	AG	1	21.9733	33.0939	[0, 0, 17, 0]	AG	1	22.4	33.7365	[0, 0, 17, 0]	AG	1	8.33333	33.5133	[0, 0, 7, 0]	AG	1	12	32.6	[0, 0, 14, 0]	AG	1
9	127935750	G	2	19.6667	32.15	[0, 23, 0, 0]	GC	1	20.2567	33.1145	[0, 23, 0, 0]	GC	1	20.65	33.7575	[0, 23, 0, 0]	GC	1	12.3333	32.46	[0, 9, 0, 0]	GC	1	16	32.23	[0, 20, 0, 0]	GC	1
9	127935764	A	2	22.3333	31.8033	[0, 0, 21, 0]	AG	1	23.0033	32.7574	[0, 0, 21, 0]	AG	1	23.45	33.3935	[0, 0, 21, 0]	AG	1	11.6667	32.3467	[0, 0, 10, 0]	AG	1	20.6667	32.27	[0, 0, 27, 0]	AG	1
9	127941286	A	2	19	31.6233	[0, 0, 15, 0]	AG	1	19.57	32.572	[0, 0, 15, 0]	AG	1	19.95	33.2045	[0, 0, 15, 0]	AG	1	18.3333	32.1267	[0, 0, 14, 0]	AG	1	17	31.42	[0, 0, 13, 0]	AG	1
9	127942696	T	2	8.33333	31.29	[0, 2, 0, 0]	TC	1	8.58333	32.2287	[0, 2, 0, 0]	TC	1	8.75	32.8545	[0, 2, 0, 0]	TC	1	7.66667	32.4367	[0, 2, 0, 0]	TC	1	6	31.4867	[0, 5, 0, 0]	TC	1
9	127942841	C	2	7.66667	31.9567	[0, 0, 0, 5]	CT	1	7.89667	32.9154	[0, 0, 0, 5]	CT	1	8.05	33.5545	[0, 0, 0, 5]	CT	1	10.6667	33.3133	[0, 0, 0, 6]	CT	1	4	31.4433	[0, 0, 0, 2]	CT	1
9	128121232	C	2	8	31.6833	[0, 0, 0, 4]	CT	1	8.24	32.6338	[0, 0, 0, 4]	CT	1	8.4	33.2675	[0, 0, 0, 4]	CT	1	9	32.3833	[0, 0, 0, 7]	CT	1	4.66667	32.2	[0, 0, 0, 2]	CT	1
9	128176382	C	2	32.3333	31.44	[0, 0, 0, 21]	CT	1	33.3033	32.3832	[0, 0, 0, 21]	CT	1	33.95	33.012	[0, 0, 0, 21]	CT	1	16	32.2967	[0, 0, 0, 28]	CT	1	14.3333	31.98	[0, 0, 0, 13]	CT	1
9	128323094	G	2	10	32.4467	[0, 11, 0, 0]	GC	1	10.3	33.4201	[0, 11, 0, 0]	GC	1	10.5	34.069	[0, 11, 0, 0]	GC	1	14.3333	33.38	[0, 13, 0, 0]	GC	1	12.3333	32.4867	[0, 13, 0, 0]	GC	1
9	128541243	G	2	3.66667	32.0567	[4, 0, 0, 0]	GA	1	3.77667	33.0184	[4, 0, 0, 0]	GA	1	3.85	33.6595	[4, 0, 0, 0]	GA	1	1.33333	32.5	[1, 0, 0, 0]	GA	1	1.66667	31.4433	[3, 0, 0, 0]	GA	1
9	128574817	C	2	17	31.9667	[10, 0, 0, 0]	CA	1	17.51	32.9257	[10, 0, 0, 0]	CA	1	17.85	33.565	[10, 0, 0, 0]	CA	1	9	33.5633	[7, 0, 0, 0]	CA	1	9.66667	32.53	[11, 0, 0, 0]	CA	1
9	128583939	A	2	65	32.4367	[0, 63, 0, 0]	AC	1	66.95	33.4098	[0, 63, 0, 0]	AC	1	68.25	34.0585	[0, 63, 0, 0]	AC	1	42.6667	33.7333	[0, 41, 0, 0]	AC	1	45.3333	33.1267	[0, 46, 0, 0]	AC	1
9	128613422	A	2	93	32.2267	[0, 0, 87, 0]	AG	1	95.79	33.1935	[0, 0, 87, 0]	AG	1	97.65	33.838	[0, 0, 87, 0]	AG	1	38.6667	33.3433	[0, 0, 35, 0]	AG	1	29.6667	32.9867	[0, 0, 32, 0]	AG	1
9	128656549	A	2	7	32.88	[0, 5, 0, 0]	AC	1	7.21	33.8664	[0, 5, 0, 0]	AC	1	7.35	34.524	[0, 5, 0, 0]	AC	1	6.33333	33.29	[0, 5, 0, 0]	AC	1	6	32.4033	[0, 2, 0, 0]	AC	1
9	128730571	T	2	12.3333	32.3367	[0, 7, 0, 0]	TC	1	12.7033	33.3068	[0, 7, 0, 0]	TC	1	12.95	33.9535	[0, 7, 0, 0]	TC	1	2	32.5567	[0, 2, 0, 0]	TC	1	1	31.3333	[0, 1, 0, 0]	TC	1
9	128730861	G	2	10.3333	30.7433	[3, 0, 0, 0]	GA	1	10.6433	31.6656	[3, 0, 0, 0]	GA	1	10.85	32.2805	[3, 0, 0, 0]	GA	1	13.3333	30.2033	[4, 0, 0, 0]	GA	1	9	30.1767	[12, 0, 0, 0]	GA	1
9	128753268	G	2	12	31.7233	[0, 0, 0, 6]	GT	1	12.36	32.675	[0, 0, 0, 6]	GT	1	12.6	33.3095	[0, 0, 0, 6]	GT	1	6	32.2267	[0, 0, 0, 5]	GT	1	2.33333	31	[0, 0, 0, 1]	GT	1
9	128809477	G	2	5.33333	31.1967	[4, 0, 0, 0]	GA	1	5.49333	32.1326	[4, 0, 0, 0]	GA	1	5.6	32.7565	[4, 0, 0, 0]	GA	1	2.66667	32.78	[3, 0, 0, 0]	GA	1	2.33333	31.7767	[2, 0, 0, 0]	GA	1
9	128820891	T	2	2.66667	31.89	[0, 1, 0, 0]	TC	1	2.74667	32.8467	[0, 1, 0, 0]	TC	1	2.8	33.4845	[0, 1, 0, 0]	TC	1	2	32.9433	[0, 3, 0, 0]	TC	1	2.66667	32.2767	[0, 3, 0, 0]	TC	1
9	128908640	T	2	6.33333	31.36	[0, 3, 0, 0]	TC	1	6.52333	32.3008	[0, 3, 0, 0]	TC	1	6.65	32.928	[0, 3, 0, 0]	TC	1	3.66667	32.25	[0, 1, 0, 0]	TC	1	4.33333	31.4733	[0, 6, 0, 0]	TC	1
9	128917613	C	2	5	31.6767	[0, 0, 0, 4]	CT	1	5.15	32.627	[0, 0, 0, 4]	CT	1	5.25	33.2605	[0, 0, 0, 4]	CT	1	9.33333	32.6233	[0, 0, 0, 10]	CT	1	8	31.53	[0, 0, 0, 13]	CT	1
9	128917618	A	2	5	31.1533	[0, 0, 3, 0]	AG	1	5.15	32.0879	[0, 0, 3, 0]	AG	1	5.25	32.711	[0, 0, 3, 0]	AG	1	11	32.47	[0, 0, 10, 0]	AG	1	9.33333	32.2333	[0, 0, 12, 0]	AG	1
9	129098622	G	2	16	31.5	[0, 0, 0, 8]	GT	1	16.48	32.445	[0, 0, 0, 8]	GT	1	16.8	33.075	[0, 0, 0, 8]	GT	1	7	32.95	[0, 0, 0, 8]	GT	1	7.66667	31.6267	[0, 0, 0, 8]	GT	1
9	129147948	G	2	7.66667	31.19	[0, 2, 0, 0]	GC	1	7.89667	32.1257	[0, 2, 0, 0]	GC	1	8.05	32.7495	[0, 2, 0, 0]	GC	1	7.33333	31.9733	[0, 7, 0, 0]	GC	1	5.33333	32.35	[0, 8, 0, 0]	GC	1
9	129148135	C	2	6	32.3667	[0, 0, 0, 3]	CT	1	6.18	33.3377	[0, 0, 0, 3]	CT	1	6.3	33.985	[0, 0, 0, 3]	CT	1	7.33333	32.81	[0, 0, 0, 11]	CT	1	5.33333	32.5567	[0, 0, 0, 6]	CT	1
9	129505356	G	2	4.66667	32.4167	[4, 0, 0, 0]	GA	1	4.80667	33.3892	[4, 0, 0, 0]	GA	1	4.9	34.0375	[4, 0, 0, 0]	GA	1	5	33.4567	[3, 0, 0, 0]	GA	1	3	31.29	[5, 0, 0, 0]	GA	1
9	129637574	G	2	8	31.66	[5, 0, 0, 0]	GA	1	8.24	32.6098	[5, 0, 0, 0]	GA	1	8.4	33.243	[5, 0, 0, 0]	GA	1	5.33333	33.37	[9, 0, 0, 0]	GA	1	5	32.3933	[4, 0, 0, 0]	GA	1
9	129640629	C	2	2.66667	32.3067	[0, 0, 3, 0]	CG	1	2.74667	33.2759	[0, 0, 3, 0]	CG	1	2.8	33.922	[0, 0, 3, 0]	CG	1	4.33333	33.45	[0, 0, 4, 0]	CG	1	4.66667	32.6567	[0, 0, 7, 0]	CG	1
9	129738701	G	2	22.6667	32.3933	[19, 0, 0, 0]	GA	1	23.3467	33.3651	[19, 0, 0, 0]	GA	1	23.8	34.013	[19, 0, 0, 0]	GA	1	32.3333	32.98	[30, 0, 0, 0]	GA	1	25.3333	32.5967	[17, 0, 0, 0]	GA	1
9	129869401	T	2	6.33333	31.1633	[0, 7, 0, 0]	TC	1	6.52333	32.0982	[0, 7, 0, 0]	TC	1	6.65	32.7215	[0, 7, 0, 0]	TC	1	4.33333	33.14	[0, 3, 0, 0]	TC	1	4.33333	32.8667	[0, 4, 0, 0]	TC	1
9	129887578	C	2	5.33333	32.2733	[0, 0, 0, 3]	CT	1	5.49333	33.2415	[0, 0, 0, 3]	CT	1	5.6	33.887	[0, 0, 0, 3]	CT	1	1.33333	32.5	[0, 0, 0, 1]	CT	1	2	31.8333	[0, 0, 0, 2]	CT	1
9	129888250	T	2	6.33333	31.1933	[0, 9, 0, 0]	TC	1	6.52333	32.1291	[0, 9, 0, 0]	TC	1	6.65	32.753	[0, 9, 0, 0]	TC	1	2.33333	32.25	[0, 1, 0, 0]	TC	1	2	33.0833	[0, 1, 0, 0]	TC	1
9	130135914	G	2	12	31.69	[8, 0, 0, 0]	GA	1	12.36	32.6407	[8, 0, 0, 0]	GA	1	12.6	33.2745	[8, 0, 0, 0]	GA	1	5.33333	32.88	[5, 0, 0, 0]	GA	1	8.66667	32.3167	[8, 0, 0, 0]	GA	1
9	130137797	T	2	17.6667	31.1633	[0, 13, 0, 0]	TC	1	18.1967	32.0982	[0, 13, 0, 0]	TC	1	18.55	32.7215	[0, 13, 0, 0]	TC	1	4	32.4933	[0, 5, 0, 0]	TC	1	7.33333	32.1467	[0, 9, 0, 0]	TC	1
9	130233489	G	2	59	31.45	[45, 0, 0, 0]	GA	1	60.77	32.3935	[45, 0, 0, 0]	GA	1	61.95	33.0225	[45, 0, 0, 0]	GA	1	16.3333	33.1867	[18, 0, 0, 0]	GA	1	17	32.2667	[12, 0, 0, 0]	GA	1
9	130884642	C	2	10	31.6667	[0, 0, 7, 0]	CG	1	10.3	32.6167	[0, 0, 7, 0]	CG	1	10.5	33.25	[0, 0, 7, 0]	CG	1	7.66667	32.2733	[0, 0, 8, 0]	CG	1	7.33333	31.96	[0, 0, 9, 0]	CG	1
9	130885614	A	2	39.3333	31.51	[0, 0, 29, 0]	AG	1	40.5133	32.4553	[0, 0, 29, 0]	AG	1	41.3	33.0855	[0, 0, 29, 0]	AG	1	15	32.3867	[0, 0, 14, 0]	AG	1	19.6667	31.6333	[0, 0, 14, 0]	AG	1
9	130887439	C	2	20.3333	31.7567	[0, 0, 0, 11]	CT	1	20.9433	32.7094	[0, 0, 0, 11]	CT	1	21.35	33.3445	[0, 0, 0, 11]	CT	1	11	33.1533	[0, 0, 0, 13]	CT	1	11	32.89	[0, 0, 0, 10]	CT	1
9	131470928	T	2	3.33333	31.8667	[0, 1, 0, 0]	TC	1	3.43333	32.8227	[0, 1, 0, 0]	TC	1	3.5	33.46	[0, 1, 0, 0]	TC	1	9	32.5733	[0, 6, 0, 0]	TC	1	7.33333	32.14	[0, 10, 0, 0]	TC	1
9	131475260	T	2	3.33333	31.79	[0, 3, 0, 0]	TC	1	3.43333	32.7437	[0, 3, 0, 0]	TC	1	3.5	33.3795	[0, 3, 0, 0]	TC	1	5	32.96	[0, 9, 0, 0]	TC	1	8.33333	32.6333	[0, 10, 0, 0]	TC	1
9	131475678	G	2	13.3333	32.1433	[0, 0, 0, 7]	GT	1	13.7333	33.1076	[0, 0, 0, 7]	GT	1	14	33.7505	[0, 0, 0, 7]	GT	1	6.66667	33	[0, 0, 0, 5]	GT	1	4.33333	33.0567	[0, 0, 0, 4]	GT	1
9	131496845	C	2	31	32.0133	[0, 0, 0, 19]	CT	1	31.93	32.9737	[0, 0, 0, 19]	CT	1	32.55	33.614	[0, 0, 0, 19]	CT	1	29.3333	33.1367	[0, 0, 0, 22]	CT	1	27.3333	32.7967	[0, 0, 0, 20]	CT	1
9	131498383	G	2	25.3333	31.6867	[0, 18, 0, 0]	GC	1	26.0933	32.6373	[0, 18, 0, 0]	GC	1	26.6	33.271	[0, 18, 0, 0]	GC	1	6	33.1667	[0, 3, 0, 0]	GC	1	6	32.43	[0, 4, 0, 0]	GC	1
9	131499214	C	2	49	32.5067	[0, 0, 37, 0]	CG	1	50.47	33.4819	[0, 0, 37, 0]	CG	1	51.45	34.132	[0, 0, 37, 0]	CG	1	17.3333	33.37	[0, 0, 15, 0]	CG	1	13.3333	32.65	[0, 0, 13, 0]	CG	1
9	131512101	T	2	47	31.65	[0, 36, 0, 0]	TC	1	48.41	32.5995	[0, 36, 0, 0]	TC	1	49.35	33.2325	[0, 36, 0, 0]	TC	1	12	32.7233	[0, 11, 0, 0]	TC	1	12	31.6967	[0, 14, 0, 0]	TC	1
9	131523147	T	2	7.66667	31.5567	[0, 8, 0, 0]	TC	1	7.89667	32.5034	[0, 8, 0, 0]	TC	1	8.05	33.1345	[0, 8, 0, 0]	TC	1	5.66667	32.3633	[0, 3, 0, 0]	TC	1	4.33333	31.4433	[0, 7, 0, 0]	TC	1
9	131523332	T	2	7.33333	31.63	[0, 4, 0, 0]	TC	1	7.55333	32.5789	[0, 4, 0, 0]	TC	1	7.7	33.2115	[0, 4, 0, 0]	TC	1	6	33.0567	[0, 4, 0, 0]	TC	1	5	31.7767	[0, 1, 0, 0]	TC	1
9	131523384	T	2	3.66667	31.0333	[0, 4, 0, 0]	TC	1	3.77667	31.9643	[0, 4, 0, 0]	TC	1	3.85	32.585	[0, 4, 0, 0]	TC	1	3.66667	33.5	[0, 2, 0, 0]	TC	1	3.33333	33.9433	[0, 3, 0, 0]	TC	1
9	131523454	C	2	5.66667	31.4	[0, 0, 0, 10]	CT	1	5.83667	32.342	[0, 0, 0, 10]	CT	1	5.95	32.97	[0, 0, 0, 10]	CT	1	4.33333	33.14	[0, 0, 0, 4]	CT	1	3.33333	32.4467	[0, 0, 0, 3]	CT	1
9	131523969	A	2	70.3333	31.7367	[0, 0, 60, 0]	AG	1	72.4433	32.6888	[0, 0, 60, 0]	AG	1	73.85	33.3235	[0, 0, 60, 0]	AG	1	27.3333	32.5367	[0, 0, 16, 0]	AG	1	35.3333	32.02	[0, 0, 32, 0]	AG	1
9	131525948	C	2	21.3333	31.92	[0, 0, 0, 13]	CT	1	21.9733	32.8776	[0, 0, 0, 13]	CT	1	22.4	33.516	[0, 0, 0, 13]	CT	1	25.6667	32.99	[0, 0, 0, 30]	CT	1	18.3333	32.37	[0, 0, 0, 19]	CT	1
9	131577294	G	2	13	32.6167	[10, 0, 0, 0]	GA	1	13.39	33.5952	[10, 0, 0, 0]	GA	1	13.65	34.2475	[10, 0, 0, 0]	GA	1	8.33333	33.1033	[9, 0, 0, 0]	GA	1	8.66667	32.4733	[9, 0, 0, 0]	GA	1
9	132388186	G	2	4.33333	33.0367	[0, 0, 0, 2]	GT	1	4.46333	34.0278	[0, 0, 0, 2]	GT	1	4.55	34.6885	[0, 0, 0, 2]	GT	1	3.66667	33.0167	[0, 0, 0, 2]	GT	1	2	32.39	[0, 0, 0, 2]	GT	1
9	132595027	T	2	6.33333	31.2	[0, 5, 0, 0]	TC	1	6.52333	32.136	[0, 5, 0, 0]	TC	1	6.65	32.76	[0, 5, 0, 0]	TC	1	2	31.5567	[0, 2, 0, 0]	TC	1	6.33333	31.32	[0, 5, 0, 0]	TC	1
9	133058374	C	2	13.6667	31.52	[0, 0, 0, 6]	CT	1	14.0767	32.4656	[0, 0, 0, 6]	CT	1	14.35	33.096	[0, 0, 0, 6]	CT	1	12.6667	32.1167	[0, 0, 0, 7]	CT	1	6.33333	31.5667	[0, 0, 0, 3]	CT	1
9	133098291	C	2	13.6667	31.4867	[0, 0, 0, 10]	CT	1	14.0767	32.4313	[0, 0, 0, 10]	CT	1	14.35	33.061	[0, 0, 0, 10]	CT	1	12	32.69	[0, 0, 0, 11]	CT	1	6	32.3767	[0, 0, 0, 8]	CT	1
9	133098692	G	2	12.3333	31.61	[0, 11, 0, 0]	GC	1	12.7033	32.5583	[0, 11, 0, 0]	GC	1	12.95	33.1905	[0, 11, 0, 0]	GC	1	11	32.8167	[0, 6, 0, 0]	GC	1	6.33333	32.2233	[0, 9, 0, 0]	GC	1
9	133332667	G	2	1.33333	31.5	[2, 0, 0, 0]	GA	1	1.37333	32.445	[2, 0, 0, 0]	GA	1	1.4	33.075	[2, 0, 0, 0]	GA	1	2	33.2233	[1, 0, 0, 0]	GA	1	2.33333	33.5833	[2, 0, 0, 0]	GA	1
9	133360384	G	2	5.66667	31.9	[2, 0, 0, 0]	GA	1	5.83667	32.857	[2, 0, 0, 0]	GA	1	5.95	33.495	[2, 0, 0, 0]	GA	1	5	34.1967	[3, 0, 0, 0]	GA	1	5	32.2233	[4, 0, 0, 0]	GA	1
9	133361989	C	2	194.667	31.9	[188, 0, 0, 0]	CA	1	200.507	32.857	[188, 0, 0, 0]	CA	1	204.4	33.495	[188, 0, 0, 0]	CA	1	50	32.9833	[56, 0, 0, 0]	CA	1	69	32.7033	[78, 0, 0, 0]	CA	1
9	133362957	C	2	55	31.4067	[0, 0, 27, 0]	CG	1	56.65	32.3489	[0, 0, 27, 0]	CG	1	57.75	32.977	[0, 0, 27, 0]	CG	1	5	32.3333	[0, 0, 3, 0]	CG	1	7.66667	32.1933	[0, 0, 9, 0]	CG	1
9	133412360	G	2	6	32.14	[4, 0, 0, 0]	GA	1	6.18	33.1042	[4, 0, 0, 0]	GA	1	6.3	33.747	[4, 0, 0, 0]	GA	1	3	33.1933	[2, 0, 0, 0]	GA	1	5.33333	31.8567	[7, 0, 0, 0]	GA	1
9	133475078	T	2	3.33333	31.2767	[0, 0, 5, 0]	TG	1	3.43333	32.215	[0, 0, 5, 0]	TG	1	3.5	32.8405	[0, 0, 5, 0]	TG	1	8.66667	33.0267	[0, 0, 4, 0]	TG	1	8.33333	32.4	[0, 0, 5, 0]	TG	1
9	134440465	T	2	7.66667	31.3533	[0, 0, 4, 0]	TG	1	7.89667	32.2939	[0, 0, 4, 0]	TG	1	8.05	32.921	[0, 0, 4, 0]	TG	1	3.33333	31.86	[0, 0, 4, 0]	TG	1	3.66667	31.75	[0, 0, 4, 0]	TG	1
9	134843428	A	2	34	31.6467	[0, 0, 0, 19]	AT	1	35.02	32.5961	[0, 0, 0, 19]	AT	1	35.7	33.229	[0, 0, 0, 19]	AT	1	32	32.46	[0, 0, 0, 33]	AT	1	28.6667	32.12	[0, 0, 0, 20]	AT	1
9	135808672	C	2	9	31.5833	[0, 0, 0, 6]	CT	1	9.27	32.5308	[0, 0, 0, 6]	CT	1	9.45	33.1625	[0, 0, 0, 6]	CT	1	3.33333	33.75	[0, 0, 0, 2]	CT	1	5.33333	31.97	[0, 0, 0, 4]	CT	1
9	135946294	T	2	33.6667	32.6533	[0, 26, 0, 0]	TC	1	34.6767	33.6329	[0, 26, 0, 0]	TC	1	35.35	34.286	[0, 26, 0, 0]	TC	1	10.6667	33.1333	[0, 6, 0, 0]	TC	1	5	35.1267	[0, 5, 0, 0]	TC	1
9	136007784	A	2	2.33333	32.2767	[0, 0, 2, 0]	AG	1	2.40333	33.245	[0, 0, 2, 0]	AG	1	2.45	33.8905	[0, 0, 2, 0]	AG	1	2	32.39	[0, 0, 1, 0]	AG	1	4.33333	32.21	[0, 0, 5, 0]	AG	1
9	136010944	A	2	8.66667	31.86	[0, 0, 10, 0]	AG	1	8.92667	32.8158	[0, 0, 10, 0]	AG	1	9.1	33.453	[0, 0, 10, 0]	AG	1	6.66667	33.1833	[0, 0, 8, 0]	AG	1	8.66667	32.1833	[0, 0, 9, 0]	AG	1
9	136672371	A	2	1.66667	31.4433	[0, 0, 3, 0]	AG	1	1.71667	32.3866	[0, 0, 3, 0]	AG	1	1.75	33.0155	[0, 0, 3, 0]	AG	1	2.66667	33.3333	[0, 0, 2, 0]	AG	1	4	31.4033	[0, 0, 7, 0]	AG	1
9	136837879	G	2	8.33333	31.4133	[0, 2, 0, 0]	GC	1	8.58333	32.3557	[0, 2, 0, 0]	GC	1	8.75	32.984	[0, 2, 0, 0]	GC	1	8.66667	32.9567	[0, 8, 0, 0]	GC	1	5.33333	32.1967	[0, 6, 0, 0]	GC	1
9	137007762	A	2	16.6667	31.6733	[0, 0, 13, 0]	AG	1	17.1667	32.6235	[0, 0, 13, 0]	AG	1	17.5	33.257	[0, 0, 13, 0]	AG	1	7	32.7733	[0, 0, 8, 0]	AG	1	6	33.2767	[0, 0, 7, 0]	AG	1
9	137009585	A	2	14	31.3867	[0, 0, 12, 0]	AG	1	14.42	32.3283	[0, 0, 12, 0]	AG	1	14.7	32.956	[0, 0, 12, 0]	AG	1	15.3333	32.6167	[0, 0, 13, 0]	AG	1	11	31.8867	[0, 0, 13, 0]	AG	1
9	137011907	G	2	19.3333	31.85	[17, 0, 0, 0]	GA	1	19.9133	32.8055	[17, 0, 0, 0]	GA	1	20.3	33.4425	[17, 0, 0, 0]	GA	1	22.6667	32.94	[27, 0, 0, 0]	GA	1	21.6667	32.2133	[21, 0, 0, 0]	GA	1
9	137018032	A	2	11.3333	31.62	[0, 0, 18, 0]	AG	1	11.6733	32.5686	[0, 0, 18, 0]	AG	1	11.9	33.201	[0, 0, 18, 0]	AG	1	7.33333	32.5167	[0, 0, 8, 0]	AG	1	6.66667	32.4133	[0, 0, 6, 0]	AG	1
9	137043347	G	2	3	31.4433	[2, 0, 0, 0]	GA	1	3.09	32.3866	[2, 0, 0, 0]	GA	1	3.15	33.0155	[2, 0, 0, 0]	GA	1	3	32.91	[1, 0, 0, 0]	GA	1	2.33333	31.4167	[4, 0, 0, 0]	GA	1
9	137044154	T	2	8.66667	31.3067	[0, 7, 0, 0]	TC	1	8.92667	32.2459	[0, 7, 0, 0]	TC	1	9.1	32.872	[0, 7, 0, 0]	TC	1	3.33333	32.4167	[0, 4, 0, 0]	TC	1	4.33333	31.3	[0, 5, 0, 0]	TC	1
9	137087175	A	2	48.3333	31.6167	[0, 0, 42, 0]	AG	1	49.7833	32.5652	[0, 0, 42, 0]	AG	1	50.75	33.1975	[0, 0, 42, 0]	AG	1	17.3333	32.45	[0, 0, 19, 0]	AG	1	14	32.14	[0, 0, 13, 0]	AG	1
9	137190033	G	2	45.3333	32.2067	[38, 0, 0, 0]	GA	1	46.6933	33.1729	[38, 0, 0, 0]	GA	1	47.6	33.817	[38, 0, 0, 0]	GA	1	31	32.6133	[34, 0, 0, 0]	GA	1	24	32.53	[16, 0, 0, 0]	GA	1
9	137190301	A	2	19.3333	31.3133	[0, 0, 9, 0]	AG	1	19.9133	32.2527	[0, 0, 9, 0]	AG	1	20.3	32.879	[0, 0, 9, 0]	AG	1	6	31.9667	[0, 0, 3, 0]	AG	1	6.33333	31.91	[0, 0, 6, 0]	AG	1
10	1040176	C	2	9.33333	31.6867	[0, 0, 0, 11]	CT	1	9.61333	32.6373	[0, 0, 0, 11]	CT	1	9.8	33.271	[0, 0, 0, 11]	CT	1	4.66667	32.5	[0, 0, 0, 6]	CT	1	2.66667	31.72	[0, 0, 0, 3]	CT	1
10	3126947	A	2	4.33333	32.9433	[0, 0, 6, 0]	AG	1	4.46333	33.9316	[0, 0, 6, 0]	AG	1	4.55	34.5905	[0, 0, 6, 0]	AG	1	1.33333	33.8333	[0, 0, 1, 0]	AG	1	2.33333	33.3333	[0, 0, 1, 0]	AG	1
10	3128551	A	2	8	31.4733	[0, 0, 2, 0]	AG	1	8.24	32.4175	[0, 0, 2, 0]	AG	1	8.4	33.047	[0, 0, 2, 0]	AG	1	1	33.6667	[0, 0, 1, 0]	AG	1	2	32.2233	[0, 0, 3, 0]	AG	1
10	3136689	C	2	4.33333	30.5833	[0, 0, 0, 2]	CT	1	4.46333	31.5008	[0, 0, 0, 2]	CT	1	4.55	32.1125	[0, 0, 0, 2]	CT	1	16	30.6467	[0, 0, 0, 17]	CT	1	15	30.8467	[0, 0, 0, 26]	CT	1
10	3136713	T	2	14	31.4467	[8, 0, 0, 0]	TA	1	14.42	32.3901	[8, 0, 0, 0]	TA	1	14.7	33.019	[8, 0, 0, 0]	TA	1	22	32.9033	[20, 0, 0, 0]	TA	1	23	32.2533	[19, 0, 0, 0]	TA	1
10	3136723	C	2	16	31.7267	[0, 0, 1, 14]	CT CG	1	16.48	32.6785	[0, 0, 1, 14]	CT CG	1	16.8	33.313	[0, 0, 1, 14]	CT CG	1	23.6667	32.69	[0, 0, 0, 21]	CT	1	26	32.23	[0, 0, 0, 25]	CT	1
10	3138035	T	2	41.6667	31.7167	[0, 29, 0, 0]	TC	1	42.9167	32.6682	[0, 29, 0, 0]	TC	1	43.75	33.3025	[0, 29, 0, 0]	TC	1	12.6667	32.89	[0, 15, 0, 0]	TC	1	14	32.5233	[0, 13, 0, 0]	TC	1
10	3147188	C	2	25.6667	32.12	[0, 0, 0, 28]	CT	1	26.4367	33.0836	[0, 0, 0, 28]	CT	1	26.95	33.726	[0, 0, 0, 28]	CT	1	8	32.6433	[0, 0, 0, 12]	CT	1	7.66667	32.5767	[0, 0, 0, 11]	CT	1
10	3158100	G	2	20	31.4333	[20, 0, 0, 0]	GA	1	20.6	32.3763	[20, 0, 0, 0]	GA	1	21	33.005	[20, 0, 0, 0]	GA	1	5.33333	32.64	[4, 0, 0, 0]	GA	1	3	31.0433	[1, 0, 0, 0]	GA	1
10	3159873	T	2	28	31.54	[0, 21, 0, 0]	TC	1	28.84	32.4862	[0, 21, 0, 0]	TC	1	29.4	33.117	[0, 21, 0, 0]	TC	1	19	32.7667	[0, 12, 0, 0]	TC	1	10	32.11	[0, 8, 0, 0]	TC	1
10	5097493	G	2	36.3333	32.2933	[30, 0, 0, 0]	GA	1	37.4233	33.2621	[30, 0, 0, 0]	GA	1	38.15	33.908	[30, 0, 0, 0]	GA	1	2.33333	32.5533	[1, 0, 0, 0]	GA	1	1.66667	33.5567	[1, 0, 0, 0]	GA	1
10	5107511	G	2	41.6667	31.6267	[17, 0, 0, 0]	GA	1	42.9167	32.5755	[17, 0, 0, 0]	GA	1	43.75	33.208	[17, 0, 0, 0]	GA	1	17.6667	32.6667	[20, 0, 0, 0]	GA	1	2.33333	32.4433	[3, 0, 0, 0]	GA	1
10	5639385	T	2	4	31.4167	[0, 2, 0, 0]	TC	1	4.12	32.3592	[0, 2, 0, 0]	TC	1	4.2	32.9875	[0, 2, 0, 0]	TC	1	7.33333	32.6567	[0, 4, 0, 0]	TC	1	2.33333	32.2233	[0, 2, 0, 0]	TC	1
10	5639427	A	2	7.66667	32.5267	[0, 0, 6, 0]	AG	1	7.89667	33.5025	[0, 0, 6, 0]	AG	1	8.05	34.153	[0, 0, 6, 0]	AG	1	10	33.2333	[0, 0, 6, 0]	AG	1	4	33.5	[0, 0, 4, 0]	AG	1
10	5960405	T	2	4.33333	32.5333	[0, 0, 3, 0]	TG	1	4.46333	33.5093	[0, 0, 3, 0]	TG	1	4.55	34.16	[0, 0, 3, 0]	TG	1	3.66667	32.61	[0, 0, 3, 0]	TG	1	2.66667	32.1667	[0, 0, 1, 0]	TG	1
10	11257772	A	2	11	32.5367	[0, 0, 0, 12]	AT	1	11.33	33.5128	[0, 0, 0, 12]	AT	1	11.55	34.1635	[0, 0, 0, 12]	AT	1	6.33333	33.9233	[0, 0, 0, 7]	AT	1	4.66667	32.1667	[0, 0, 0, 3]	AT	1
10	11755468	G	2	8.33333	31.5133	[6, 0, 0, 0]	GA	1	8.58333	32.4587	[6, 0, 0, 0]	GA	1	8.75	33.089	[6, 0, 0, 0]	GA	1	3.66667	31.7567	[5, 0, 0, 0]	GA	1	4	32.3333	[2, 0, 0, 0]	GA	1
10	11763355	A	2	27	32.2433	[0, 0, 25, 0]	AG	1	27.81	33.2106	[0, 0, 25, 0]	AG	1	28.35	33.8555	[0, 0, 25, 0]	AG	1	2.66667	32.9	[0, 0, 1, 0]	AG	1	4.66667	32.5	[0, 0, 8, 0]	AG	1
10	12106287	T	2	2.66667	32.3333	[0, 4, 0, 0]	TC	1	2.74667	33.3033	[0, 4, 0, 0]	TC	1	2.8	33.95	[0, 4, 0, 0]	TC	1	3.33333	32.65	[0, 1, 0, 0]	TC	1	2.33333	30.8333	[0, 2, 0, 0]	TC	1
10	12167753	T	2	8	31.6733	[0, 6, 0, 0]	TC	1	8.24	32.6235	[0, 6, 0, 0]	TC	1	8.4	33.257	[0, 6, 0, 0]	TC	1	5	32.4267	[0, 2, 0, 0]	TC	1	5.66667	32.3733	[0, 6, 0, 0]	TC	1
10	13333906	T	2	21.6667	31.5067	[0, 17, 0, 0]	TC	1	22.3167	32.4519	[0, 17, 0, 0]	TC	1	22.75	33.082	[0, 17, 0, 0]	TC	1	12	32.57	[0, 13, 0, 0]	TC	1	13.6667	32.0533	[0, 11, 0, 0]	TC	1
10	14521098	A	2	14	31.8167	[0, 0, 19, 0]	AG	1	14.42	32.7712	[0, 0, 19, 0]	AG	1	14.7	33.4075	[0, 0, 19, 0]	AG	1	7.66667	32.8567	[0, 0, 10, 0]	AG	1	3.66667	32.3333	[0, 0, 3, 0]	AG	1
10	20217489	G	2	26	31.7167	[21, 0, 0, 0]	GA	1	26.78	32.6682	[21, 0, 0, 0]	GA	1	27.3	33.3025	[21, 0, 0, 0]	GA	1	7.66667	32.3467	[7, 0, 0, 0]	GA	1	6.66667	32.7633	[7, 0, 0, 0]	GA	1
10	27111932	G	2	12.3333	31.8933	[10, 0, 0, 0]	GA	1	12.7033	32.8501	[10, 0, 0, 0]	GA	1	12.95	33.488	[10, 0, 0, 0]	GA	1	2.33333	33.2233	[3, 0, 0, 0]	GA	1	3	32.1667	[3, 0, 0, 0]	GA	1
10	32102577	T	2	6.66667	31.8367	[0, 5, 0, 0]	TC	1	6.86667	32.7918	[0, 5, 0, 0]	TC	1	7	33.4285	[0, 5, 0, 0]	TC	1	4	33.39	[0, 6, 0, 0]	TC	1	1.33333	31.5	[0, 1, 0, 0]	TC	1
10	32188434	G	2	3	31.6667	[0, 4, 0, 0]	GC	1	3.09	32.6167	[0, 4, 0, 0]	GC	1	3.15	33.25	[0, 4, 0, 0]	GC	1	1.66667	31.89	[0, 3, 0, 0]	GC	1	3.33333	32.2833	[0, 1, 0, 0]	GC	1
10	32928182	G	2	576	32.2433	[440, 0, 0, 0]	GA	1	593.28	33.2106	[440, 0, 0, 0]	GA	1	604.8	33.8555	[440, 0, 0, 0]	GA	1	50	33.3767	[43, 0, 0, 0]	GA	1	69.6667	33.3333	[61, 0, 0, 0]	GA	1
10	34399359	G	2	5.33333	31.0767	[1, 0, 0, 0]	GA	1	5.49333	32.009	[1, 0, 0, 0]	GA	1	5.6	32.6305	[1, 0, 0, 0]	GA	1	5.66667	32.1767	[6, 0, 0, 0]	GA	1	8.33333	32.5767	[8, 0, 0, 0]	GA	1
10	35483474	G	2	12.3333	31.8667	[10, 0, 0, 0]	GA	1	12.7033	32.8227	[10, 0, 0, 0]	GA	1	12.95	33.46	[10, 0, 0, 0]	GA	1	4.66667	32.1167	[5, 0, 0, 0]	GA	1	3.66667	31.8333	[1, 0, 0, 0]	GA	1
10	42567288	G	2	3.33333	32.1	[0, 2, 0, 0]	GC	1	3.43333	33.063	[0, 2, 0, 0]	GC	1	3.5	33.705	[0, 2, 0, 0]	GC	1	2	33.3333	[0, 2, 0, 0]	GC	1	1.33333	32.5	[0, 1, 0, 0]	GC	1
10	42567303	C	2	3	32.1933	[0, 0, 0, 2]	CT	1	3.09	33.1591	[0, 0, 0, 2]	CT	1	3.15	33.803	[0, 0, 0, 2]	CT	1	1.66667	33	[0, 0, 0, 2]	CT	1	1.66667	32.5	[0, 0, 0, 1]	CT	1
10	43387894	T	2	88.3333	31.4733	[76, 0, 0, 0]	TA	1	90.9833	32.4175	[76, 0, 0, 0]	TA	1	92.75	33.047	[76, 0, 0, 0]	TA	1	54.6667	32.6433	[54, 0, 0, 0]	TA	1	75.3333	32.0867	[80, 0, 0, 0]	TA	1
10	43394628	A	2	4	31.1267	[0, 0, 2, 0]	AG	1	4.12	32.0605	[0, 0, 2, 0]	AG	1	4.2	32.683	[0, 0, 2, 0]	AG	1	3	32.14	[0, 0, 2, 0]	AG	1	5.33333	31.6433	[0, 0, 7, 0]	AG	1
10	44976597	A	2	8	31.8033	[0, 0, 12, 0]	AG	1	8.24	32.7574	[0, 0, 12, 0]	AG	1	8.4	33.3935	[0, 0, 12, 0]	AG	1	5	32.8567	[0, 0, 4, 0]	AG	1	4	32.7367	[0, 0, 7, 0]	AG	1
10	48446299	C	2	6.33333	31.59	[0, 0, 0, 4]	CT	1	6.52333	32.5377	[0, 0, 0, 4]	CT	1	6.65	33.1695	[0, 0, 0, 4]	CT	1	2.66667	32.9467	[0, 0, 0, 3]	CT	1	3.33333	32.5833	[0, 0, 0, 4]	CT	1
10	48446360	C	2	8.66667	32.0167	[0, 0, 0, 8]	CT	1	8.92667	32.9772	[0, 0, 0, 8]	CT	1	9.1	33.6175	[0, 0, 0, 8]	CT	1	2.66667	33.1667	[0, 0, 0, 2]	CT	1	5.33333	32.7033	[0, 0, 0, 7]	CT	1
10	48459752	T	2	9.66667	32.2767	[0, 14, 0, 0]	TC	1	9.95667	33.245	[0, 14, 0, 0]	TC	1	10.15	33.8905	[0, 14, 0, 0]	TC	1	7.33333	33.07	[0, 7, 0, 0]	TC	1	9	32.8833	[0, 5, 0, 0]	TC	1
10	49459059	T	2	25.6667	31.5	[0, 21, 0, 0]	TC	1	26.4367	32.445	[0, 21, 0, 0]	TC	1	26.95	33.075	[0, 21, 0, 0]	TC	1	16.6667	31.8267	[0, 8, 0, 0]	TC	1	9.66667	32	[0, 8, 0, 0]	TC	1
10	49515970	C	2	20.6667	32.6067	[0, 0, 0, 24]	CT	1	21.2867	33.5849	[0, 0, 0, 24]	CT	1	21.7	34.237	[0, 0, 0, 24]	CT	1	7.33333	32.6333	[0, 0, 0, 3]	CT	1	1.66667	33.6667	[0, 0, 0, 2]	CT	1
10	49532830	G	2	10.3333	31.3133	[0, 5, 0, 0]	GC	1	10.6433	32.2527	[0, 5, 0, 0]	GC	1	10.85	32.879	[0, 5, 0, 0]	GC	1	7.66667	32.52	[0, 10, 0, 0]	GC	1	2	32	[0, 2, 0, 0]	GC	1
10	50265741	T	2	9.33333	31.9267	[0, 0, 9, 0]	TG	1	9.61333	32.8845	[0, 0, 9, 0]	TG	1	9.8	33.523	[0, 0, 9, 0]	TG	1	4	32.5667	[0, 0, 2, 0]	TG	1	3.33333	31.35	[0, 0, 5, 0]	TG	1
10	50266464	C	2	15	32.2	[0, 0, 0, 8]	CT	1	15.45	33.166	[0, 0, 0, 8]	CT	1	15.75	33.81	[0, 0, 0, 8]	CT	1	14.3333	33.12	[0, 0, 0, 11]	CT	1	10.3333	32.4867	[0, 0, 0, 11]	CT	1
10	50266682	C	2	7.66667	31.66	[0, 0, 0, 6]	CT	1	7.89667	32.6098	[0, 0, 0, 6]	CT	1	8.05	33.243	[0, 0, 0, 6]	CT	1	5.33333	32.71	[0, 0, 0, 9]	CT	1	5.66667	32.4433	[0, 0, 0, 8]	CT	1
10	59790299	C	2	20	32.1133	[0, 0, 0, 22]	CT	1	20.6	33.0767	[0, 0, 0, 22]	CT	1	21	33.719	[0, 0, 0, 22]	CT	1	6.66667	32.2767	[0, 0, 0, 6]	CT	1	4	32.41	[0, 0, 0, 3]	CT	1
10	59792934	G	2	5	31.9433	[0, 0, 0, 4]	GT	1	5.15	32.9016	[0, 0, 0, 4]	GT	1	5.25	33.5405	[0, 0, 0, 4]	GT	1	3	32.3067	[0, 0, 0, 4]	GT	1	4	31.7767	[0, 0, 0, 4]	GT	1
10	59793016	C	2	5	31.7	[0, 0, 0, 8]	CT	1	5.15	32.651	[0, 0, 0, 8]	CT	1	5.25	33.285	[0, 0, 0, 8]	CT	1	5.33333	31.85	[0, 0, 0, 5]	CT	1	3.66667	32.2867	[0, 0, 0, 3]	CT	1
10	63207685	A	2	4	31.2333	[0, 0, 0, 1]	AT	1	4.12	32.1703	[0, 0, 0, 1]	AT	1	4.2	32.795	[0, 0, 0, 1]	AT	1	3.33333	32.4767	[0, 0, 0, 2]	AT	1	2.33333	30.22	[0, 0, 0, 3]	AT	1
10	63902771	A	2	1.33333	31.8333	[0, 0, 1, 0]	AG	1	1.37333	32.7883	[0, 0, 1, 0]	AG	1	1.4	33.425	[0, 0, 1, 0]	AG	1	1.66667	32.3333	[0, 0, 1, 0]	AG	1	2	32.2767	[0, 0, 2, 0]	AG	1
10	68345803	G	2	3.66667	32.5	[3, 0, 0, 0]	GA	1	3.77667	33.475	[3, 0, 0, 0]	GA	1	3.85	34.125	[3, 0, 0, 0]	GA	1	2.66667	34.6	[2, 0, 0, 0]	GA	1	1.33333	33.3333	[1, 0, 0, 0]	GA	1
10	68742531	G	2	7.66667	32.09	[6, 0, 0, 0]	GA	1	7.89667	33.0527	[6, 0, 0, 0]	GA	1	8.05	33.6945	[6, 0, 0, 0]	GA	1	3.66667	32.7467	[1, 0, 0, 0]	GA	1	2.33333	32.5	[1, 0, 0, 0]	GA	1
10	70116626	C	2	6.66667	31.5567	[0, 0, 0, 4]	CT	1	6.86667	32.5034	[0, 0, 0, 4]	CT	1	7	33.1345	[0, 0, 0, 4]	CT	1	8.33333	33.1667	[0, 0, 0, 7]	CT	1	4	31.5	[0, 0, 0, 3]	CT	1
10	70151132	C	2	17.3333	31.8033	[0, 0, 0, 16]	CT	1	17.8533	32.7574	[0, 0, 0, 16]	CT	1	18.2	33.3935	[0, 0, 0, 16]	CT	1	3.66667	32.9333	[0, 0, 0, 5]	CT	1	4.33333	31.6267	[0, 0, 0, 3]	CT	1
10	70428227	G	2	15.3333	32.85	[8, 0, 0, 0]	GA	1	15.7933	33.8355	[8, 0, 0, 0]	GA	1	16.1	34.4925	[8, 0, 0, 0]	GA	1	4.33333	33.3	[4, 0, 0, 0]	GA	1	2.33333	33.11	[3, 0, 0, 0]	GA	1
10	71819903	G	2	6.66667	30.5267	[0, 6, 0, 0]	GC	1	6.86667	31.4425	[0, 6, 0, 0]	GC	1	7	32.053	[0, 6, 0, 0]	GC	1	6.66667	32.74	[0, 8, 0, 0]	GC	1	7.33333	31.4767	[0, 11, 0, 1]	GC GT	1
10	72334907	T	2	2.33333	31.4433	[0, 2, 0, 0]	TC	1	2.40333	32.3866	[0, 2, 0, 0]	TC	1	2.45	33.0155	[0, 2, 0, 0]	TC	1	2.66667	34.11	[0, 2, 0, 0]	TC	1	3	34.33	[0, 3, 0, 0]	TC	1
10	73799109	G	2	8.66667	32.1467	[5, 0, 0, 0]	GA	1	8.92667	33.1111	[5, 0, 0, 0]	GA	1	9.1	33.754	[5, 0, 0, 0]	GA	1	5	32.8367	[6, 0, 0, 0]	GA	1	5	32.73	[4, 0, 0, 0]	GA	1
10	73802403	C	2	8	31.46	[8, 0, 0, 0]	CA	1	8.24	32.4038	[8, 0, 0, 0]	CA	1	8.4	33.033	[8, 0, 0, 0]	CA	1	5.33333	32.89	[9, 0, 0, 0]	CA	1	4.66667	32	[6, 0, 0, 0]	CA	1
10	74105307	G	2	71	31.8567	[63, 0, 0, 0]	GA	1	73.13	32.8124	[63, 0, 0, 0]	GA	1	74.55	33.4495	[63, 0, 0, 0]	GA	1	25.6667	32.8167	[34, 0, 0, 0]	GA	1	24	32.5433	[29, 0, 0, 0]	GA	1
10	76036137	A	2	6.66667	31.4667	[0, 6, 0, 0]	AC	1	6.86667	32.4107	[0, 6, 0, 0]	AC	1	7	33.04	[0, 6, 0, 0]	AC	1	3.33333	31.5	[0, 1, 0, 0]	AC	1	5.66667	31.5667	[0, 3, 0, 0]	AC	1
10	76036138	T	2	7	31.38	[6, 0, 0, 0]	TA	1	7.21	32.3214	[6, 0, 0, 0]	TA	1	7.35	32.949	[6, 0, 0, 0]	TA	1	3	31.5767	[1, 0, 0, 0]	TA	1	6.33333	31.2533	[3, 0, 0, 0]	TA	1
10	76885695	G	2	16	31.6867	[10, 0, 0, 0]	GA	1	16.48	32.6373	[10, 0, 0, 0]	GA	1	16.8	33.271	[10, 0, 0, 0]	GA	1	2	33.5	[1, 0, 0, 0]	GA	1	2.66667	31.5833	[2, 0, 0, 0]	GA	1
10	77856847	T	2	6	32.3467	[0, 2, 0, 0]	TC	1	6.18	33.3171	[0, 2, 0, 0]	TC	1	6.3	33.964	[0, 2, 0, 0]	TC	1	8.33333	33.1867	[0, 11, 0, 0]	TC	1	5	32.4067	[0, 3, 0, 0]	TC	1
10	79512772	G	2	19.3333	31.1267	[0, 14, 0, 0]	GC	1	19.9133	32.0605	[0, 14, 0, 0]	GC	1	20.3	32.683	[0, 14, 0, 0]	GC	1	6.33333	32.4167	[0, 4, 0, 0]	GC	1	4.33333	31.6767	[0, 2, 0, 0]	GC	1
10	79512782	G	2	25.3333	31.1533	[26, 0, 0, 0]	GA	1	26.0933	32.0879	[26, 0, 0, 0]	GA	1	26.6	32.711	[26, 0, 0, 0]	GA	1	9.66667	32.5733	[7, 0, 0, 0]	GA	1	5.33333	31.4667	[3, 0, 0, 0]	GA	1
10	79512975	C	2	64	31.1067	[0, 0, 43, 0]	CG	1	65.92	32.0399	[0, 0, 43, 0]	CG	1	67.2	32.662	[0, 0, 43, 0]	CG	1	30.3333	32.1333	[0, 0, 21, 0]	CG	1	23.6667	31.7267	[0, 0, 22, 0]	CG	1
10	80181161	C	2	2.33333	35.8333	[4, 0, 0, 0]	CA	1	2.40333	36.9083	[4, 0, 0, 0]	CA	1	2.45	37.625	[4, 0, 0, 0]	CA	1	1	35.6667	[1, 0, 0, 0]	CA	1	1.66667	34.4433	[1, 0, 0, 0]	CA	1
10	80247316	G	2	3	31.36	[2, 0, 0, 0]	GA	1	3.09	32.3008	[2, 0, 0, 0]	GA	1	3.15	32.928	[2, 0, 0, 0]	GA	1	3.66667	31.9	[5, 0, 0, 0]	GA	1	1	31.3333	[1, 0, 0, 0]	GA	1
10	80247358	G	2	9	31.03	[0, 5, 0, 0]	GC	1	9.27	31.9609	[0, 5, 0, 0]	GC	1	9.45	32.5815	[0, 5, 0, 0]	GC	1	5.66667	31.4833	[0, 9, 0, 0]	GC	1	4.33333	31.7633	[0, 7, 0, 0]	GC	1
10	80520384	C	2	7.33333	31.7933	[0, 0, 0, 8]	CT	1	7.55333	32.7471	[0, 0, 0, 8]	CT	1	7.7	33.383	[0, 0, 0, 8]	CT	1	4.33333	32.7033	[0, 0, 0, 1]	CT	1	7	32.2133	[0, 0, 0, 6]	CT	1
10	88991225	T	2	3.33333	32.1667	[0, 0, 2, 0]	TG	1	3.43333	33.1317	[0, 0, 2, 0]	TG	1	3.5	33.775	[0, 0, 2, 0]	TG	1	8	32.0967	[0, 0, 7, 0]	TG	1	5.33333	33.1767	[0, 0, 5, 0]	TG	1
10	93313149	T	2	16	31.4	[0, 4, 0, 0]	TC	1	16.48	32.342	[0, 4, 0, 0]	TC	1	16.8	32.97	[0, 4, 0, 0]	TC	1	20.3333	30.88	[0, 11, 0, 0]	TC	1	9.66667	31.08	[0, 14, 0, 0]	TC	1
10	93482242	A	2	11	31.67	[0, 6, 0, 0]	AC	1	11.33	32.6201	[0, 6, 0, 0]	AC	1	11.55	33.2535	[0, 6, 0, 0]	AC	1	2.33333	32	[0, 1, 0, 0]	AC	1	2.33333	31.8333	[0, 2, 0, 0]	AC	1
10	93503224	A	2	18	31.4567	[0, 0, 11, 0]	AG	1	18.54	32.4004	[0, 0, 11, 0]	AG	1	18.9	33.0295	[0, 0, 11, 0]	AG	1	13	32.6433	[0, 0, 10, 0]	AG	1	6.33333	31.9733	[0, 0, 6, 0]	AG	1
10	93700060	C	2	6.33333	31.6933	[0, 0, 0, 4]	CT	1	6.52333	32.6441	[0, 0, 0, 4]	CT	1	6.65	33.278	[0, 0, 0, 4]	CT	1	3	33.22	[0, 0, 0, 3]	CT	1	2.33333	32.4433	[0, 0, 0, 2]	CT	1
10	95237678	T	2	7.33333	31.78	[0, 4, 0, 0]	TC	1	7.55333	32.7334	[0, 4, 0, 0]	TC	1	7.7	33.369	[0, 4, 0, 0]	TC	1	3.33333	32.9167	[0, 2, 0, 0]	TC	1	5.33333	31.2767	[0, 8, 0, 0]	TC	1
10	95237722	A	2	18	32.2533	[0, 20, 0, 0]	AC	1	18.54	33.2209	[0, 20, 0, 0]	AC	1	18.9	33.866	[0, 20, 0, 0]	AC	1	14	32.28	[0, 14, 0, 0]	AC	1	13	32.23	[0, 19, 0, 0]	AC	1
10	97460128	G	2	40	32.0467	[35, 0, 0, 0]	GA	1	41.2	33.0081	[35, 0, 0, 0]	GA	1	42	33.649	[35, 0, 0, 0]	GA	1	34	33.2833	[25, 0, 0, 0]	GA	1	30.6667	32.4533	[19, 0, 0, 0]	GA	1
10	97673797	G	2	12.3333	32.17	[11, 0, 0, 0]	GA	1	12.7033	33.1351	[11, 0, 0, 0]	GA	1	12.95	33.7785	[11, 0, 0, 0]	GA	1	8	33.42	[7, 0, 0, 0]	GA	1	4.33333	32.5667	[4, 0, 0, 0]	GA	1
10	97759996	G	2	10.3333	31.94	[10, 0, 0, 0]	GA	1	10.6433	32.8982	[10, 0, 0, 0]	GA	1	10.85	33.537	[10, 0, 0, 0]	GA	1	6.66667	32.6267	[3, 0, 0, 0]	GA	1	8	32.3	[7, 0, 0, 0]	GA	1
10	100152307	T	2	15.3333	31.7067	[0, 9, 0, 0]	TC	1	15.7933	32.6579	[0, 9, 0, 0]	TC	1	16.1	33.292	[0, 9, 0, 0]	TC	1	2.66667	31.5	[0, 2, 0, 0]	TC	1	5	32.1833	[0, 4, 0, 0]	TC	1
10	100347494	C	2	23.3333	32.6133	[0, 0, 18, 0]	CG	1	24.0333	33.5917	[0, 0, 18, 0]	CG	1	24.5	34.244	[0, 0, 18, 0]	CG	1	23.3333	33.23	[0, 0, 18, 0]	CG	1	20	32.9	[0, 0, 17, 0]	CG	1
10	100986474	C	2	5.33333	31.5833	[0, 0, 0, 2]	CT	1	5.49333	32.5308	[0, 0, 0, 2]	CT	1	5.6	33.1625	[0, 0, 0, 2]	CT	1	3.66667	32.5567	[0, 0, 0, 6]	CT	1	4	31.7767	[0, 0, 0, 6]	CT	1
10	101676337	T	2	6.66667	31.86	[0, 6, 0, 0]	TC	1	6.86667	32.8158	[0, 6, 0, 0]	TC	1	7	33.453	[0, 6, 0, 0]	TC	1	4	33.5	[0, 5, 0, 0]	TC	1	3	32.8	[0, 5, 0, 0]	TC	1
10	101676340	C	2	6.33333	31.9767	[6, 0, 0, 0]	CA	1	6.52333	32.936	[6, 0, 0, 0]	CA	1	6.65	33.5755	[6, 0, 0, 0]	CA	1	4.33333	33.6433	[6, 0, 0, 0]	CA	1	3	33.39	[6, 0, 0, 0]	CA	1
10	102376712	T	2	44.3333	31.8933	[0, 40, 0, 0]	TC	1	45.6633	32.8501	[0, 40, 0, 0]	TC	1	46.55	33.488	[0, 40, 0, 0]	TC	1	9.33333	32.99	[0, 10, 0, 0]	TC	1	9.33333	32.26	[0, 5, 0, 0]	TC	1
10	102479343	T	2	35.6667	30.9633	[0, 18, 0, 0]	TC	1	36.7367	31.8922	[0, 18, 0, 0]	TC	1	37.45	32.5115	[0, 18, 0, 0]	TC	1	23.6667	31.9967	[0, 18, 0, 0]	TC	1	17	31.5	[0, 9, 0, 0]	TC	1
10	102480224	T	2	21.6667	32.5533	[0, 0, 10, 0]	TG	1	22.3167	33.5299	[0, 0, 10, 0]	TG	1	22.75	34.181	[0, 0, 10, 0]	TG	1	8.33333	33.22	[0, 0, 6, 0]	TG	1	14	32.8333	[0, 0, 7, 0]	TG	1
10	102813124	T	2	12.6667	31.42	[0, 8, 0, 0]	TC	1	13.0467	32.3626	[0, 8, 0, 0]	TC	1	13.3	32.991	[0, 8, 0, 0]	TC	1	8.66667	32.38	[0, 5, 0, 0]	TC	1	7.66667	32.53	[0, 5, 0, 0]	TC	1
10	102813206	T	2	9.66667	32.0267	[0, 8, 0, 0]	TC	1	9.95667	32.9875	[0, 8, 0, 0]	TC	1	10.15	33.628	[0, 8, 0, 0]	TC	1	11.3333	33.3333	[0, 13, 0, 0]	TC	1	10.6667	33.6767	[0, 12, 0, 0]	TC	1
10	102814099	C	2	55.6667	32.1333	[0, 0, 0, 68]	CT	1	57.3367	33.0973	[0, 0, 0, 68]	CT	1	58.45	33.74	[0, 0, 0, 68]	CT	1	4.66667	32.76	[0, 0, 0, 4]	CT	1	4	32.6267	[0, 0, 0, 2]	CT	1
10	102814306	G	2	18.6667	31.82	[14, 0, 0, 0]	GA	1	19.2267	32.7746	[14, 0, 0, 0]	GA	1	19.6	33.411	[14, 0, 0, 0]	GA	1	11.6667	32.81	[9, 0, 0, 0]	GA	1	12.3333	33.0267	[15, 0, 0, 0]	GA	1
10	102814665	A	2	27.6667	32.17	[0, 0, 31, 0]	AG	1	28.4967	33.1351	[0, 0, 31, 0]	AG	1	29.05	33.7785	[0, 0, 31, 0]	AG	1	7	33.4267	[0, 0, 7, 0]	AG	1	5.33333	32.1667	[0, 0, 8, 0]	AG	1
10	102816095	C	2	5.66667	31.8333	[0, 0, 0, 6]	CT	1	5.83667	32.7883	[0, 0, 0, 6]	CT	1	5.95	33.425	[0, 0, 0, 6]	CT	1	4.66667	32.46	[0, 0, 0, 7]	CT	1	1.66667	32.8333	[0, 0, 0, 1]	CT	1
10	103089711	G	2	13	32.13	[9, 0, 0, 0]	GA	1	13.39	33.0939	[9, 0, 0, 0]	GA	1	13.65	33.7365	[9, 0, 0, 0]	GA	1	2.33333	32.61	[2, 0, 0, 0]	GA	1	3	32.2233	[3, 0, 0, 0]	GA	1
10	103445545	A	2	8.33333	31.7667	[0, 10, 0, 0]	AC	1	8.58333	32.7197	[0, 10, 0, 0]	AC	1	8.75	33.355	[0, 10, 0, 0]	AC	1	4	32.8067	[0, 2, 0, 0]	AC	1	3	30.9433	[0, 2, 0, 0]	AC	1
10	103897558	G	2	6	32.18	[0, 2, 0, 0]	GC	1	6.18	33.1454	[0, 2, 0, 0]	GC	1	6.3	33.789	[0, 2, 0, 0]	GC	1	2.33333	33	[0, 2, 0, 0]	GC	1	2	31.9167	[0, 1, 0, 0]	GC	1
10	103900068	T	2	8.66667	31.2667	[0, 8, 0, 0]	TC	1	8.92667	32.2047	[0, 8, 0, 0]	TC	1	9.1	32.83	[0, 8, 0, 0]	TC	1	13	33.1367	[0, 11, 0, 0]	TC	1	9	31.8967	[0, 6, 0, 0]	TC	1
10	104313810	T	2	9	31.9433	[0, 4, 0, 0]	TC	1	9.27	32.9016	[0, 4, 0, 0]	TC	1	9.45	33.5405	[0, 4, 0, 0]	TC	1	2.33333	33.1667	[0, 1, 0, 0]	TC	1	4.33333	31.8167	[0, 1, 0, 0]	TC	1
10	112153464	T	2	14	31.5067	[0, 7, 0, 0]	TC	1	14.42	32.4519	[0, 7, 0, 0]	TC	1	14.7	33.082	[0, 7, 0, 0]	TC	1	2.66667	32.75	[0, 2, 0, 0]	TC	1	4.33333	31.6667	[0, 2, 0, 0]	TC	1
10	114435021	C	2	3.33333	30.9467	[0, 0, 3, 0]	CG	1	3.43333	31.8751	[0, 0, 3, 0]	CG	1	3.5	32.494	[0, 0, 3, 0]	CG	1	2.33333	33.1667	[0, 0, 2, 0]	CG	1	3	31.4333	[0, 0, 5, 0]	CG	1
10	119161076	T	2	5.33333	33.2367	[0, 5, 0, 0]	TC	1	5.49333	34.2338	[0, 5, 0, 0]	TC	1	5.6	34.8985	[0, 5, 0, 0]	TC	1	1.66667	33	[0, 1, 0, 0]	TC	1	1.66667	32.11	[0, 1, 0, 0]	TC	1
10	119173812	G	2	12.6667	31.5633	[7, 0, 0, 0]	GA	1	13.0467	32.5102	[7, 0, 0, 0]	GA	1	13.3	33.1415	[7, 0, 0, 0]	GA	1	18.3333	32.5333	[13, 0, 0, 0]	GA	1	17	32.26	[22, 0, 0, 0]	GA	1
10	120591249	A	2	9	32.2967	[0, 11, 0, 0]	AC	1	9.27	33.2656	[0, 11, 0, 0]	AC	1	9.45	33.9115	[0, 11, 0, 0]	AC	1	2.66667	32.0333	[0, 2, 0, 0]	AC	1	4.33333	32.4167	[0, 6, 0, 0]	AC	1
10	121836739	T	2	8	32.2433	[0, 5, 0, 0]	TC	1	8.24	33.2106	[0, 5, 0, 0]	TC	1	8.4	33.8555	[0, 5, 0, 0]	TC	1	2.66667	32.3333	[0, 2, 0, 0]	TC	1	3	31.71	[0, 3, 0, 0]	TC	1
10	124400865	G	2	35.3333	31.8467	[18, 0, 0, 0]	GA	1	36.3933	32.8021	[18, 0, 0, 0]	GA	1	37.1	33.439	[18, 0, 0, 0]	GA	1	5.33333	33.12	[1, 0, 0, 0]	GA	1	3.66667	32.9167	[2, 0, 0, 0]	GA	1
10	124484294	A	2	9.33333	32.0067	[0, 0, 5, 0]	AG	1	9.61333	32.9669	[0, 0, 5, 0]	AG	1	9.8	33.607	[0, 0, 5, 0]	AG	1	18.3333	32.36	[0, 0, 10, 0]	AG	1	11.6667	32.2067	[0, 0, 10, 0]	AG	1
10	126016711	G	2	6.66667	31.4267	[0, 3, 0, 0]	GC	1	6.86667	32.3695	[0, 3, 0, 0]	GC	1	7	32.998	[0, 3, 0, 0]	GC	1	5.66667	32.54	[0, 1, 0, 0]	GC	1	5.66667	32.36	[0, 6, 0, 0]	GC	1
10	126016798	T	2	13	32.8567	[0, 7, 0, 0]	TC	1	13.39	33.8424	[0, 7, 0, 0]	TC	1	13.65	34.4995	[0, 7, 0, 0]	TC	1	9.33333	32.75	[0, 8, 0, 0]	TC	1	8.33333	32.0333	[0, 3, 0, 0]	TC	1
10	126016835	A	2	22.3333	32.0533	[0, 0, 12, 0]	AG	1	23.0033	33.0149	[0, 0, 12, 0]	AG	1	23.45	33.656	[0, 0, 12, 0]	AG	1	18	33.2567	[0, 0, 14, 0]	AG	1	19.3333	32.85	[0, 0, 14, 0]	AG	1
10	127127749	A	2	15.3333	32.2033	[0, 0, 13, 0]	AG	1	15.7933	33.1694	[0, 0, 13, 0]	AG	1	16.1	33.8135	[0, 0, 13, 0]	AG	1	1.66667	35.3333	[0, 0, 2, 0]	AG	1	1.66667	35.11	[0, 0, 1, 0]	AG	1
10	128085106	A	2	73	32.68	[0, 0, 74, 0]	AG	1	75.19	33.6604	[0, 0, 74, 0]	AG	1	76.65	34.314	[0, 0, 74, 0]	AG	1	19.3333	33.8567	[0, 0, 19, 0]	AG	1	32.6667	33.0833	[0, 0, 34, 0]	AG	1
10	133283930	A	2	45.6667	31.78	[0, 0, 30, 0]	AG	1	47.0367	32.7334	[0, 0, 30, 0]	AG	1	47.95	33.369	[0, 0, 30, 0]	AG	1	21.3333	32.49	[0, 0, 22, 0]	AG	1	15.3333	32.95	[0, 0, 16, 0]	AG	1
10	133370622	G	2	31.3333	31.6033	[26, 0, 0, 0]	GA	1	32.2733	32.5514	[26, 0, 0, 0]	GA	1	32.9	33.1835	[26, 0, 0, 0]	GA	1	5.33333	32.8233	[3, 0, 0, 0]	GA	1	8	32.16	[13, 0, 0, 0]	GA	1
10	133420037	A	2	19.3333	31.8467	[0, 0, 19, 0]	AG	1	19.9133	32.8021	[0, 0, 19, 0]	AG	1	20.3	33.439	[0, 0, 19, 0]	AG	1	10.6667	32.8967	[0, 0, 11, 0]	AG	1	14	32.22	[0, 0, 11, 0]	AG	1
11	204062	T	2	12.3333	31.4733	[0, 11, 0, 0]	TC	1	12.7033	32.4175	[0, 11, 0, 0]	TC	1	12.95	33.047	[0, 11, 0, 0]	TC	1	9	31.9233	[0, 11, 0, 0]	TC	1	10	32.03	[0, 15, 0, 0]	TC	1
11	204986	C	2	24.3333	32.0833	[18, 0, 0, 0]	CA	1	25.0633	33.0458	[18, 0, 0, 0]	CA	1	25.55	33.6875	[18, 0, 0, 0]	CA	1	7.66667	33.87	[9, 0, 0, 0]	CA	1	4.33333	32.7333	[4, 0, 0, 0]	CA	1
11	208235	G	2	8.33333	32.16	[9, 0, 0, 0]	GA	1	8.58333	33.1248	[9, 0, 0, 0]	GA	1	8.75	33.768	[9, 0, 0, 0]	GA	1	4	33.1667	[7, 0, 0, 0]	GA	1	2.66667	32.5567	[1, 0, 0, 0]	GA	1
11	237087	A	2	31.3333	31.82	[0, 0, 27, 0]	AG	1	32.2733	32.7746	[0, 0, 27, 0]	AG	1	32.9	33.411	[0, 0, 27, 0]	AG	1	17.6667	32.5033	[0, 0, 13, 0]	AG	1	17.6667	32.1067	[0, 0, 18, 0]	AG	1
11	244171	T	2	7.33333	31.6567	[0, 5, 0, 0]	TC	1	7.55333	32.6064	[0, 5, 0, 0]	TC	1	7.7	33.2395	[0, 5, 0, 0]	TC	1	4.66667	32.11	[0, 4, 0, 0]	TC	1	5	31.6	[0, 5, 0, 0]	TC	1
11	244197	T	2	4.33333	31.3133	[0, 2, 0, 0]	TC	1	4.46333	32.2527	[0, 2, 0, 0]	TC	1	4.55	32.879	[0, 2, 0, 0]	TC	1	2.66667	30.5667	[0, 1, 0, 0]	TC	1	3.66667	31.6667	[0, 6, 0, 0]	TC	1
11	252851	A	2	16	32.5567	[0, 0, 12, 0]	AG	1	16.48	33.5334	[0, 0, 12, 0]	AG	1	16.8	34.1845	[0, 0, 12, 0]	AG	1	15.3333	33.1033	[0, 0, 12, 0]	AG	1	14.3333	32.6267	[0, 0, 20, 0]	AG	1
11	499059	C	2	137.333	31.75	[0, 0, 0, 121]	CT	1	141.453	32.7025	[0, 0, 0, 121]	CT	1	144.2	33.3375	[0, 0, 0, 121]	CT	1	91.3333	32.9433	[0, 0, 0, 71]	CT	1	80	32.37	[0, 0, 0, 59]	CT	1
11	502217	C	2	47	31.6033	[0, 0, 0, 37]	CT	1	48.41	32.5514	[0, 0, 0, 37]	CT	1	49.35	33.1835	[0, 0, 0, 37]	CT	1	25.3333	32.3767	[0, 0, 0, 20]	CT	1	28.3333	31.89	[0, 0, 0, 19]	CT	1
11	567189	G	2	29.3333	31.6467	[22, 0, 0, 0]	GA	1	30.2133	32.5961	[22, 0, 0, 0]	GA	1	30.8	33.229	[22, 0, 0, 0]	GA	1	15.3333	32.88	[15, 0, 0, 0]	GA	1	25.3333	32.3333	[15, 0, 0, 0]	GA	1
11	610277	T	2	5	32.1867	[0, 5, 0, 0]	TC	1	5.15	33.1523	[0, 5, 0, 0]	TC	1	5.25	33.796	[0, 5, 0, 0]	TC	1	2.66667	33.2	[0, 1, 0, 0]	TC	1	6	32.4167	[0, 2, 0, 0]	TC	1
11	767750	C	2	42.6667	32.39	[0, 0, 0, 39]	CT	1	43.9467	33.3617	[0, 0, 0, 39]	CT	1	44.8	34.0095	[0, 0, 0, 39]	CT	1	7	34.09	[0, 0, 0, 5]	CT	1	6.33333	32.9367	[0, 0, 0, 7]	CT	1
11	770007	C	2	7	31.72	[0, 0, 0, 9]	CT	1	7.21	32.6716	[0, 0, 0, 9]	CT	1	7.35	33.306	[0, 0, 0, 9]	CT	1	6	32.8	[0, 0, 0, 5]	CT	1	6	31.9567	[0, 0, 0, 8]	CT	1
11	791462	G	2	5	31.1267	[1, 0, 0, 0]	GA	1	5.15	32.0605	[1, 0, 0, 0]	GA	1	5.25	32.683	[1, 0, 0, 0]	GA	1	4.33333	32.1133	[3, 0, 0, 0]	GA	1	2.66667	31.89	[1, 0, 0, 0]	GA	1
11	837582	G	2	1630.33	31.88	[1190, 0, 0, 0]	GA	1	1679.24	32.8364	[1190, 0, 0, 0]	GA	1	1711.85	33.474	[1190, 0, 0, 0]	GA	1	803.333	32.7767	[700, 0, 0, 0]	GA	1	813.333	32.2633	[816, 0, 0, 0]	GA	1
11	838634	C	2	105.667	31.5433	[0, 0, 86, 0]	CG	1	108.837	32.4896	[0, 0, 86, 0]	CG	1	110.95	33.1205	[0, 0, 86, 0]	CG	1	133.667	32.44	[0, 0, 133, 0]	CG	1	117.333	32.1767	[0, 0, 117, 0]	CG	1
11	838760	T	2	197	31.7333	[148, 0, 0, 0]	TA	1	202.91	32.6853	[148, 0, 0, 0]	TA	1	206.85	33.32	[148, 0, 0, 0]	TA	1	328	32.68	[318, 0, 6, 0]	TA TG	1	288	32.23	[269, 0, 0, 0]	TA	1
11	840363	C	2	140	32.1267	[0, 0, 0, 100]	CT	1	144.2	33.0905	[0, 0, 0, 100]	CT	1	147	33.733	[0, 0, 0, 100]	CT	1	305.333	32.9167	[0, 0, 0, 285]	CT	1	267.667	32.4867	[0, 0, 0, 250]	CT	1
11	862652	T	2	11.3333	31.46	[0, 3, 0, 0]	TC	1	11.6733	32.4038	[0, 3, 0, 0]	TC	1	11.9	33.033	[0, 3, 0, 0]	TC	1	37.6667	31.03	[0, 28, 0, 0]	TC	1	26.6667	30.6333	[0, 30, 0, 0]	TC	1
11	866920	T	2	92	33.0067	[0, 0, 86, 0]	TG	1	94.76	33.9969	[0, 0, 86, 0]	TG	1	96.6	34.657	[0, 0, 86, 0]	TG	1	53.3333	34.05	[0, 0, 59, 0]	TG	1	100.333	33.12	[0, 0, 106, 0]	TG	1
11	1480440	G	2	19.3333	32.35	[0, 16, 0, 0]	GC	1	19.9133	33.3205	[0, 16, 0, 0]	GC	1	20.3	33.9675	[0, 16, 0, 0]	GC	1	5.66667	33.4333	[0, 6, 0, 0]	GC	1	4.66667	32.3667	[0, 5, 0, 0]	GC	1
11	2972123	T	2	43.3333	31.9067	[0, 31, 0, 0]	TC	1	44.6333	32.8639	[0, 31, 0, 0]	TC	1	45.5	33.502	[0, 31, 0, 0]	TC	1	13.6667	32.8533	[0, 18, 0, 0]	TC	1	14.3333	32.75	[0, 14, 0, 0]	TC	1
11	6218114	G	2	8	32.02	[9, 0, 0, 0]	GA	1	8.24	32.9806	[9, 0, 0, 0]	GA	1	8.4	33.621	[9, 0, 0, 0]	GA	1	3.33333	33.6333	[5, 0, 0, 0]	GA	1	6.33333	33.28	[5, 0, 0, 0]	GA	1
11	6222574	A	2	6.33333	32.3333	[0, 0, 4, 0]	AG	1	6.52333	33.3033	[0, 0, 4, 0]	AG	1	6.65	33.95	[0, 0, 4, 0]	AG	1	2.66667	34.2233	[0, 0, 1, 0]	AG	1	2	33.7767	[0, 0, 1, 0]	AG	1
11	7992932	C	2	52.6667	32.0767	[0, 0, 0, 44]	CT	1	54.2467	33.039	[0, 0, 0, 44]	CT	1	55.3	33.6805	[0, 0, 0, 44]	CT	1	55.6667	32.92	[0, 0, 0, 48]	CT	1	62	32.3867	[0, 0, 0, 60]	CT	1
11	9446907	G	2	9.66667	31.4467	[8, 0, 0, 0]	GA	1	9.95667	32.3901	[8, 0, 0, 0]	GA	1	10.15	33.019	[8, 0, 0, 0]	GA	1	2	31.2233	[3, 0, 0, 0]	GA	1	1.66667	31.7767	[1, 0, 0, 0]	GA	1
11	9516357	G	2	5.33333	32.0233	[0, 3, 0, 0]	GC	1	5.49333	32.984	[0, 3, 0, 0]	GC	1	5.6	33.6245	[0, 3, 0, 0]	GC	1	4.33333	35.8767	[0, 1, 0, 0]	GC	1	3.33333	33.6667	[0, 1, 0, 0]	GC	1
11	10534042	A	2	18.3333	32.2133	[0, 0, 19, 0]	AG	1	18.8833	33.1797	[0, 0, 19, 0]	AG	1	19.25	33.824	[0, 0, 19, 0]	AG	1	6.33333	32.56	[0, 0, 5, 0]	AG	1	2	31.1667	[0, 0, 1, 0]	AG	1
11	10764595	C	2	7	32.0433	[0, 0, 0, 5]	CT	1	7.21	33.0046	[0, 0, 0, 5]	CT	1	7.35	33.6455	[0, 0, 0, 5]	CT	1	4	32.95	[0, 0, 0, 3]	CT	1	3.33333	33.9	[0, 0, 0, 4]	CT	1
11	10800803	C	2	102	31.5967	[0, 0, 0, 70]	CT	1	105.06	32.5446	[0, 0, 0, 70]	CT	1	107.1	33.1765	[0, 0, 0, 70]	CT	1	49.6667	32.9267	[0, 0, 0, 50]	CT	1	33.3333	32.1333	[0, 0, 0, 28]	CT	1
11	11955081	G	2	7	30.9033	[3, 0, 0, 0]	GA	1	7.21	31.8304	[3, 0, 0, 0]	GA	1	7.35	32.4485	[3, 0, 0, 0]	GA	1	4.33333	31.3333	[5, 0, 0, 0]	GA	1	2	30.6667	[3, 0, 0, 0]	GA	1
11	12504378	C	2	21	31.3333	[0, 0, 0, 16]	CT	1	21.63	32.2733	[0, 0, 0, 16]	CT	1	22.05	32.9	[0, 0, 0, 16]	CT	1	29.6667	32.3267	[0, 0, 0, 31]	CT	1	26.3333	31.7367	[0, 0, 0, 28]	CT	1
11	12531927	A	2	7.66667	31.79	[0, 3, 0, 0]	AC	1	7.89667	32.7437	[0, 3, 0, 0]	AC	1	8.05	33.3795	[0, 3, 0, 0]	AC	1	4.33333	33.0567	[0, 2, 0, 0]	AC	1	2.33333	32.89	[0, 1, 0, 0]	AC	1
11	16738697	T	2	7.66667	32	[0, 0, 5, 0]	TG	1	7.89667	32.96	[0, 0, 5, 0]	TG	1	8.05	33.6	[0, 0, 5, 0]	TG	1	9.33333	32.8333	[0, 0, 7, 0]	TG	1	8.66667	32.4033	[0, 0, 6, 0]	TG	1
11	18402904	C	2	916	32.1	[0, 1, 0, 824]	CT	1	943.48	33.063	[0, 1, 0, 824]	CT	1	961.8	33.705	[0, 1, 0, 824]	CT	1	390.667	33.1333	[0, 0, 0, 416]	CT	1	457	32.6267	[0, 0, 0, 472]	CT	1
11	18402940	A	2	713	31.77	[0, 0, 538, 0]	AG	1	734.39	32.7231	[0, 0, 538, 0]	AG	1	748.65	33.3585	[0, 0, 538, 0]	AG	1	270	32.77	[0, 0, 252, 0]	AG	1	333.333	32.2067	[0, 0, 309, 0]	AG	1
11	19933954	A	2	6.66667	31.5467	[0, 0, 1, 0]	AG	1	6.86667	32.4931	[0, 0, 1, 0]	AG	1	7	33.124	[0, 0, 1, 0]	AG	1	1.33333	35	[0, 0, 1, 0]	AG	1	3.66667	31.6	[0, 0, 1, 0]	AG	1
11	20080158	C	2	3	32.14	[0, 0, 0, 4]	CT	1	3.09	33.1042	[0, 0, 0, 4]	CT	1	3.15	33.747	[0, 0, 0, 4]	CT	1	1.66667	32.11	[0, 0, 0, 3]	CT	1	2	32.6667	[0, 0, 0, 1]	CT	1
11	20103368	A	2	21	31.8733	[0, 20, 0, 0]	AC	1	21.63	32.8295	[0, 20, 0, 0]	AC	1	22.05	33.467	[0, 20, 0, 0]	AC	1	15.3333	33.0733	[0, 21, 0, 0]	AC	1	11	32.2233	[0, 8, 0, 0]	AC	1
11	27368542	T	2	11.3333	32.0867	[0, 7, 0, 0]	TC	1	11.6733	33.0493	[0, 7, 0, 0]	TC	1	11.9	33.691	[0, 7, 0, 0]	TC	1	5.66667	33.26	[0, 4, 0, 0]	TC	1	2.66667	32.6933	[0, 3, 0, 0]	TC	1
11	27495238	C	2	2.66667	31.86	[0, 0, 1, 0]	CG	1	2.74667	32.8158	[0, 0, 1, 0]	CG	1	2.8	33.453	[0, 0, 1, 0]	CG	1	5.33333	31.8667	[0, 0, 2, 0]	CG	1	3.33333	31.9167	[0, 0, 4, 0]	CG	1
11	27581844	C	2	4	31.25	[0, 0, 0, 1]	CT	1	4.12	32.1875	[0, 0, 0, 1]	CT	1	4.2	32.8125	[0, 0, 0, 1]	CT	1	2.66667	33.6	[0, 0, 0, 2]	CT	1	1.66667	31.7767	[0, 0, 0, 1]	CT	1
11	27889503	C	2	7	31.4433	[0, 0, 6, 0]	CG	1	7.21	32.3866	[0, 0, 6, 0]	CG	1	7.35	33.0155	[0, 0, 6, 0]	CG	1	4	33.4833	[0, 0, 5, 0]	CG	1	6.33333	31.4333	[0, 0, 8, 0]	CG	1
11	27889843	A	2	2	31.3333	[0, 0, 0, 1]	AT	1	2.06	32.2733	[0, 0, 0, 1]	AT	1	2.1	32.9	[0, 0, 0, 1]	AT	1	5	32.1333	[0, 0, 0, 4]	AT	1	3	32.11	[0, 0, 0, 3]	AT	1
11	27890977	T	2	19	31.59	[0, 18, 0, 0]	TC	1	19.57	32.5377	[0, 18, 0, 0]	TC	1	19.95	33.1695	[0, 18, 0, 0]	TC	1	2	31.8333	[0, 2, 0, 0]	TC	1	2.33333	32.0833	[0, 4, 0, 0]	TC	1
11	32105392	T	2	58.3333	31.8533	[0, 30, 0, 0]	TC	1	60.0833	32.8089	[0, 30, 0, 0]	TC	1	61.25	33.446	[0, 30, 0, 0]	TC	1	27.6667	32.6733	[0, 18, 0, 0]	TC	1	24.3333	31.6867	[0, 25, 0, 0]	TC	1
11	32935074	A	2	3.66667	32.2767	[0, 0, 1, 0]	AG	1	3.77667	33.245	[0, 0, 1, 0]	AG	1	3.85	33.8905	[0, 0, 1, 0]	AG	1	4.33333	33.5433	[0, 0, 5, 0]	AG	1	2.66667	32.1667	[0, 0, 1, 0]	AG	1
11	33708715	G	2	8	31.6067	[0, 0, 0, 7]	GT	1	8.24	32.5549	[0, 0, 0, 7]	GT	1	8.4	33.187	[0, 0, 0, 7]	GT	1	2	32.1667	[0, 0, 0, 2]	GT	1	2.66667	32.25	[0, 0, 0, 2]	GT	1
11	33710345	T	2	3	31	[0, 0, 2, 0]	TG	1	3.09	31.93	[0, 0, 2, 0]	TG	1	3.15	32.55	[0, 0, 2, 0]	TG	1	3	31.2233	[1, 0, 3, 0]	TG TA	1	2.33333	30.8333	[0, 0, 1, 0]	TG	1
11	34100822	G	2	30	31.6567	[0, 0, 0, 17]	GT	1	30.9	32.6064	[0, 0, 0, 17]	GT	1	31.5	33.2395	[0, 0, 0, 17]	GT	1	5.33333	33.3733	[0, 0, 0, 2]	GT	1	6.33333	33.1367	[0, 0, 0, 4]	GT	1
11	34970180	T	2	9.66667	31.8133	[0, 12, 0, 0]	TC	1	9.95667	32.7677	[0, 12, 0, 0]	TC	1	10.15	33.404	[0, 12, 0, 0]	TC	1	4.66667	32.8333	[0, 6, 0, 0]	TC	1	1.66667	32.5	[0, 2, 0, 0]	TC	1
11	43919094	G	2	11.3333	31.73	[0, 0, 0, 10]	GT	1	11.6733	32.6819	[0, 0, 0, 10]	GT	1	11.9	33.3165	[0, 0, 0, 10]	GT	1	6.33333	32.19	[0, 0, 0, 8]	GT	1	3.33333	31.6667	[0, 0, 0, 2]	GT	1
11	44615289	C	2	43.3333	31.8633	[0, 0, 0, 29]	CT	1	44.6333	32.8192	[0, 0, 0, 29]	CT	1	45.5	33.4565	[0, 0, 0, 29]	CT	1	10.3333	32.7433	[0, 0, 0, 11]	CT	1	8.33333	32.27	[0, 0, 0, 9]	CT	1
11	44618718	A	2	35	31.9633	[0, 0, 29, 0]	AG	1	36.05	32.9222	[0, 0, 29, 0]	AG	1	36.75	33.5615	[0, 0, 29, 0]	AG	1	22.3333	32.9367	[0, 0, 15, 0]	AG	1	25.3333	32.6333	[0, 0, 24, 0]	AG	1
11	44619090	C	2	29.6667	31.69	[0, 0, 23, 0]	CG	1	30.5567	32.6407	[0, 0, 23, 0]	CG	1	31.15	33.2745	[0, 0, 23, 0]	CG	1	19.6667	32.46	[0, 0, 10, 0]	CG	1	22	31.7133	[0, 0, 23, 0]	CG	1
11	44619242	T	2	3.33333	33.25	[0, 3, 0, 0]	TC	1	3.43333	34.2475	[0, 3, 0, 0]	TC	1	3.5	34.9125	[0, 3, 0, 0]	TC	1	3.33333	33.1667	[0, 2, 0, 0]	TC	1	3.66667	32.8333	[0, 3, 0, 0]	TC	1
11	45812493	C	2	1.66667	31.1667	[0, 0, 0, 1]	CT	1	1.71667	32.1017	[0, 0, 0, 1]	CT	1	1.75	32.725	[0, 0, 0, 1]	CT	1	1.66667	31.8333	[0, 0, 0, 1]	CT	1	1.33333	32.1667	[0, 0, 0, 1]	CT	1
11	45915716	C	2	16.6667	31.8767	[0, 0, 0, 13]	CT	1	17.1667	32.833	[0, 0, 0, 13]	CT	1	17.5	33.4705	[0, 0, 0, 13]	CT	1	20.6667	32.8933	[0, 0, 0, 12]	CT	1	15	32.35	[0, 0, 0, 11]	CT	1
11	46428873	A	2	10	31.8033	[0, 0, 7, 0]	AG	1	10.3	32.7574	[0, 0, 7, 0]	AG	1	10.5	33.3935	[0, 0, 7, 0]	AG	1	4.66667	32.8233	[0, 0, 3, 0]	AG	1	6.33333	32.23	[0, 0, 2, 0]	AG	1
11	46428890	T	2	34.3333	31.6233	[0, 23, 0, 0]	TC	1	35.3633	32.572	[0, 23, 0, 0]	TC	1	36.05	33.2045	[0, 23, 0, 0]	TC	1	8.33333	32.0433	[0, 6, 0, 0]	TC	1	7.33333	31.5767	[0, 3, 0, 0]	TC	1
11	46429157	G	2	15.6667	32.5533	[8, 0, 0, 0]	GA	1	16.1367	33.5299	[8, 0, 0, 0]	GA	1	16.45	34.181	[8, 0, 0, 0]	GA	1	10	33.6767	[5, 0, 0, 0]	GA	1	17.3333	33	[20, 0, 0, 0]	GA	1
11	46677677	T	2	6	32.2633	[0, 2, 0, 0]	TC	1	6.18	33.2312	[0, 2, 0, 0]	TC	1	6.3	33.8765	[0, 2, 0, 0]	TC	1	12	32.34	[0, 12, 0, 0]	TC	1	2.66667	31.9433	[0, 3, 0, 0]	TC	1
11	46681370	T	2	53	32.25	[0, 47, 0, 0]	TC	1	54.59	33.2175	[0, 47, 0, 0]	TC	1	55.65	33.8625	[0, 47, 0, 0]	TC	1	21.3333	32.7833	[0, 11, 0, 0]	TC	1	16.3333	32.2767	[0, 19, 0, 0]	TC	1
11	47166763	T	2	15	32.02	[0, 11, 0, 0]	TC	1	15.45	32.9806	[0, 11, 0, 0]	TC	1	15.75	33.621	[0, 11, 0, 0]	TC	1	13.3333	33.29	[0, 11, 0, 0]	TC	1	11.6667	32.5967	[0, 8, 0, 0]	TC	1
11	47239492	T	2	6.66667	32.1033	[0, 3, 0, 0]	TC	1	6.86667	33.0664	[0, 3, 0, 0]	TC	1	7	33.7085	[0, 3, 0, 0]	TC	1	5.33333	33.36	[0, 4, 0, 0]	TC	1	4.66667	31.1833	[0, 5, 0, 0]	TC	1
11	48168975	T	2	7.33333	32.2067	[0, 2, 0, 0]	TC	1	7.55333	33.1729	[0, 2, 0, 0]	TC	1	7.7	33.817	[0, 2, 0, 0]	TC	1	4	33.79	[0, 3, 0, 0]	TC	1	4.33333	31.4167	[0, 1, 0, 0]	TC	1
11	57803760	C	2	37	31.6367	[0, 0, 0, 30]	CT	1	38.11	32.5858	[0, 0, 0, 30]	CT	1	38.85	33.2185	[0, 0, 0, 30]	CT	1	7	33.1667	[0, 0, 0, 4]	CT	1	7	31.7733	[0, 0, 0, 6]	CT	1
11	60850661	A	2	15.6667	31.99	[0, 0, 13, 0]	AG	1	16.1367	32.9497	[0, 0, 13, 0]	AG	1	16.45	33.5895	[0, 0, 13, 0]	AG	1	10.6667	33.4167	[0, 0, 12, 0]	AG	1	21	32.8233	[0, 0, 18, 0]	AG	1
11	60927829	C	2	4.66667	31.24	[2, 0, 0, 0]	CA	1	4.80667	32.1772	[2, 0, 0, 0]	CA	1	4.9	32.802	[2, 0, 0, 0]	CA	1	6	31.9633	[3, 0, 0, 0]	CA	1	2.66667	31.4433	[2, 0, 0, 0]	CA	1
11	61348873	T	2	9.66667	31.79	[0, 3, 0, 0]	TC	1	9.95667	32.7437	[0, 3, 0, 0]	TC	1	10.15	33.3795	[0, 3, 0, 0]	TC	1	6.66667	31.9933	[0, 3, 0, 0]	TC	1	5	32.1667	[0, 10, 0, 0]	TC	1
11	61873739	A	2	4.66667	31.77	[0, 0, 3, 0]	AG	1	4.80667	32.7231	[0, 0, 3, 0]	AG	1	4.9	33.3585	[0, 0, 3, 0]	AG	1	3	32.39	[0, 0, 2, 0]	AG	1	3	32.7767	[0, 0, 3, 0]	AG	1
11	62128269	A	2	13.6667	31.9633	[0, 0, 10, 0]	AG	1	14.0767	32.9222	[0, 0, 10, 0]	AG	1	14.35	33.5615	[0, 0, 10, 0]	AG	1	12	32.78	[0, 0, 13, 0]	AG	1	3.66667	32.6667	[0, 0, 4, 0]	AG	1
11	62138902	T	2	8.33333	31.5567	[0, 3, 0, 0]	TC	1	8.58333	32.5034	[0, 3, 0, 0]	TC	1	8.75	33.1345	[0, 3, 0, 0]	TC	1	13.3333	32.8333	[0, 11, 0, 0]	TC	1	3.66667	32.5167	[0, 5, 0, 0]	TC	1
11	62525410	G	2	7	31.61	[0, 0, 0, 4]	GT	1	7.21	32.5583	[0, 0, 0, 4]	GT	1	7.35	33.1905	[0, 0, 0, 4]	GT	1	7.33333	32.22	[0, 0, 0, 9]	GT	1	6.33333	31.9533	[0, 0, 0, 7]	GT	1
11	62633441	T	2	119.667	32.35	[0, 97, 0, 0]	TC	1	123.257	33.3205	[0, 97, 0, 0]	TC	1	125.65	33.9675	[0, 97, 0, 0]	TC	1	42.3333	33.4	[0, 38, 0, 0]	TC	1	34	32.8933	[0, 33, 0, 0]	TC	1
11	62633444	C	2	126.667	32.7	[0, 0, 110, 0]	CG	1	130.467	33.681	[0, 0, 110, 0]	CG	1	133	34.335	[0, 0, 110, 0]	CG	1	45.3333	33.5933	[0, 0, 42, 0]	CG	1	35.6667	33.04	[0, 0, 36, 0]	CG	1
11	64229857	A	2	18	32.72	[0, 0, 18, 0]	AG	1	18.54	33.7016	[0, 0, 18, 0]	AG	1	18.9	34.356	[0, 0, 18, 0]	AG	1	14	34.49	[0, 0, 7, 0]	AG	1	13	33.11	[0, 0, 12, 0]	AG	1
11	64229866	T	2	15.3333	32.63	[0, 16, 0, 0]	TC	1	15.7933	33.6089	[0, 16, 0, 0]	TC	1	16.1	34.2615	[0, 16, 0, 0]	TC	1	13.3333	33.45	[0, 9, 0, 0]	TC	1	12	32.9267	[0, 13, 0, 0]	TC	1
11	64243969	T	2	41	31.8633	[0, 22, 0, 0]	TC	1	42.23	32.8192	[0, 22, 0, 0]	TC	1	43.05	33.4565	[0, 22, 0, 0]	TC	1	12.3333	32.7033	[0, 12, 0, 0]	TC	1	25	32.32	[0, 20, 0, 0]	TC	1
11	64244753	G	2	362.667	31.9467	[0, 290, 0, 0]	GC	1	373.547	32.9051	[0, 290, 0, 0]	GC	1	380.8	33.544	[0, 290, 0, 0]	GC	1	171.667	32.9	[0, 176, 0, 0]	GC	1	167	32.55	[0, 178, 0, 0]	GC	1
11	64317602	T	2	2.66667	32.14	[1, 0, 0, 0]	TA	1	2.74667	33.1042	[1, 0, 0, 0]	TA	1	2.8	33.747	[1, 0, 0, 0]	TA	1	4	32.64	[4, 0, 0, 0]	TA	1	3	32.0833	[4, 0, 0, 0]	TA	1
11	64318313	A	2	17.6667	31.9	[0, 0, 13, 0]	AG	1	18.1967	32.857	[0, 0, 13, 0]	AG	1	18.55	33.495	[0, 0, 13, 0]	AG	1	51.3333	32.7433	[0, 0, 54, 0]	AG	1	46	32.2867	[0, 0, 35, 0]	AG	1
11	64804546	T	2	4	31.8233	[0, 3, 0, 0]	TC	1	4.12	32.778	[0, 3, 0, 0]	TC	1	4.2	33.4145	[0, 3, 0, 0]	TC	1	3.66667	33.0333	[0, 2, 0, 0]	TC	1	3.66667	31.89	[0, 3, 0, 0]	TC	1
11	64805085	A	2	3.66667	31.7333	[0, 0, 3, 0]	AG	1	3.77667	32.6853	[0, 0, 3, 0]	AG	1	3.85	33.32	[0, 0, 3, 0]	AG	1	3	32.1667	[0, 0, 2, 0]	AG	1	2.66667	31.6	[0, 0, 2, 0]	AG	1
11	64853046	G	2	4.66667	30.9433	[6, 0, 0, 0]	GA	1	4.80667	31.8716	[6, 0, 0, 0]	GA	1	4.9	32.4905	[6, 0, 0, 0]	GA	1	4.33333	32.7967	[2, 0, 0, 0]	GA	1	3	31.8667	[2, 0, 0, 0]	GA	1
11	64853998	G	2	10	32.0267	[7, 0, 0, 0]	GA	1	10.3	32.9875	[7, 0, 0, 0]	GA	1	10.5	33.628	[7, 0, 0, 0]	GA	1	14	32.6767	[15, 0, 0, 0]	GA	1	18.6667	32.0367	[21, 0, 0, 0]	GA	1
11	64855397	G	2	35.6667	32.0767	[0, 32, 0, 0]	GC	1	36.7367	33.039	[0, 32, 0, 0]	GC	1	37.45	33.6805	[0, 32, 0, 0]	GC	1	4	33.0167	[0, 4, 0, 0]	GC	1	2	31.7233	[0, 2, 0, 0]	GC	1
11	65411584	C	2	1	31.3333	[0, 0, 1, 0]	CG	1	1.03	32.2733	[0, 0, 1, 0]	CG	1	1.05	32.9	[0, 0, 1, 0]	CG	1	2.66667	32.6667	[0, 0, 3, 0]	CG	1	3.33333	32.0267	[0, 0, 3, 0]	CG	1
11	65580165	G	2	3	32.4	[0, 3, 0, 0]	GC	1	3.09	33.372	[0, 3, 0, 0]	GC	1	3.15	34.02	[0, 3, 0, 0]	GC	1	3	32.9433	[0, 4, 0, 0]	GC	1	4.33333	32.11	[0, 5, 0, 0]	GC	1
11	66332516	C	2	4	31.8667	[0, 0, 0, 1]	CT	1	4.12	32.8227	[0, 0, 0, 1]	CT	1	4.2	33.46	[0, 0, 0, 1]	CT	1	1.33333	33.6667	[0, 0, 0, 2]	CT	1	1.33333	32	[0, 0, 0, 1]	CT	1
11	66340203	A	2	8	31.4167	[0, 0, 5, 0]	AG	1	8.24	32.3592	[0, 0, 5, 0]	AG	1	8.4	32.9875	[0, 0, 5, 0]	AG	1	4	31.8333	[0, 0, 1, 0]	AG	1	8.66667	32.2333	[0, 0, 9, 0]	AG	1
11	67066781	C	2	6.66667	31.1133	[0, 0, 0, 3]	CT	1	6.86667	32.0467	[0, 0, 0, 3]	CT	1	7	32.669	[0, 0, 0, 3]	CT	1	12.6667	32.1367	[0, 0, 0, 14]	CT	1	7.66667	31.7233	[0, 0, 0, 8]	CT	1
11	67490352	C	2	47	32.0367	[33, 0, 0, 0]	CA	1	48.41	32.9978	[33, 0, 0, 0]	CA	1	49.35	33.6385	[33, 0, 0, 0]	CA	1	20.6667	33.15	[17, 0, 0, 0]	CA	1	24	32.5267	[33, 0, 0, 0]	CA	1
11	67682754	T	2	8.33333	31.65	[0, 5, 0, 0]	TC	1	8.58333	32.5995	[0, 5, 0, 0]	TC	1	8.75	33.2325	[0, 5, 0, 0]	TC	1	8	32.3467	[0, 10, 0, 0]	TC	1	7.66667	31.58	[0, 4, 0, 0]	TC	1
11	67682844	T	2	21.3333	31.7833	[0, 18, 0, 0]	TC	1	21.9733	32.7368	[0, 18, 0, 0]	TC	1	22.4	33.3725	[0, 18, 0, 0]	TC	1	52	32.84	[0, 55, 0, 0]	TC	1	41.6667	32.28	[0, 44, 0, 0]	TC	1
11	67682846	T	2	21.3333	32.0733	[0, 0, 19, 0]	TG	1	21.9733	33.0355	[0, 0, 19, 0]	TG	1	22.4	33.677	[0, 0, 19, 0]	TG	1	55	33.4167	[0, 0, 57, 0]	TG	1	46	32.86	[0, 0, 49, 0]	TG	1
11	67682881	T	2	18.3333	31.7533	[0, 14, 0, 0]	TC	1	18.8833	32.7059	[0, 14, 0, 0]	TC	1	19.25	33.341	[0, 14, 0, 0]	TC	1	49	33.2567	[0, 48, 0, 0]	TC	1	44	32.3533	[0, 46, 0, 0]	TC	1
11	67682888	T	2	8.66667	31.4367	[5, 0, 0, 0]	TA	1	8.92667	32.3798	[5, 0, 0, 0]	TA	1	9.1	33.0085	[5, 0, 0, 0]	TA	1	16.3333	32.1533	[11, 0, 0, 0]	TA	1	11	31.9967	[14, 0, 0, 0]	TA	1
11	67682893	A	2	14.6667	31.5	[0, 0, 13, 0]	AG	1	15.1067	32.445	[0, 0, 13, 0]	AG	1	15.4	33.075	[0, 0, 13, 0]	AG	1	45	32.2433	[0, 0, 49, 0]	AG	1	35.6667	31.85	[0, 0, 41, 0]	AG	1
11	68047512	G	2	8	31.3433	[0, 5, 0, 0]	GC	1	8.24	32.2836	[0, 5, 0, 0]	GC	1	8.4	32.9105	[0, 5, 0, 0]	GC	1	11.3333	33.4733	[0, 13, 0, 0]	GC	1	12.3333	32.7567	[0, 8, 0, 0]	GC	1
11	68403545	T	2	6	31.2767	[0, 6, 0, 0]	TC	1	6.18	32.215	[0, 6, 0, 0]	TC	1	6.3	32.8405	[0, 6, 0, 0]	TC	1	5.33333	32.5233	[0, 7, 0, 0]	TC	1	5.66667	32.3933	[0, 8, 0, 0]	TC	1
11	68781872	A	2	5.66667	31.69	[0, 0, 4, 0]	AG	1	5.83667	32.6407	[0, 0, 4, 0]	AG	1	5.95	33.2745	[0, 0, 4, 0]	AG	1	2	33.0567	[0, 0, 1, 0]	AG	1	1.66667	31.1667	[0, 0, 2, 0]	AG	1
11	68911494	T	2	3.33333	32.39	[0, 2, 0, 0]	TC	1	3.43333	33.3617	[0, 2, 0, 0]	TC	1	3.5	34.0095	[0, 2, 0, 0]	TC	1	2.33333	34.1667	[0, 4, 0, 0]	TC	1	3	34.2333	[0, 2, 0, 0]	TC	1
11	68939986	T	2	9	31.4167	[0, 4, 0, 0]	TC	1	9.27	32.3592	[0, 4, 0, 0]	TC	1	9.45	32.9875	[0, 4, 0, 0]	TC	1	4.33333	32.4233	[0, 2, 0, 0]	TC	1	6.33333	32.16	[0, 4, 0, 0]	TC	1
11	69648142	G	2	46	31.99	[30, 0, 0, 0]	GA	1	47.38	32.9497	[30, 0, 0, 0]	GA	1	48.3	33.5895	[30, 0, 0, 0]	GA	1	39.3333	32.8433	[37, 0, 0, 0]	GA	1	70	32.29	[64, 0, 0, 0]	GA	1
11	69651347	C	2	4	32.7633	[1, 0, 0, 0]	CA	1	4.12	33.7462	[1, 0, 0, 0]	CA	1	4.2	34.4015	[1, 0, 0, 0]	CA	1	2.66667	32.7233	[1, 0, 0, 0]	CA	1	3.33333	32.5	[6, 0, 0, 0]	CA	1
11	69651969	C	2	19.3333	30.8333	[0, 0, 2, 0]	CG	1	19.9133	31.7583	[0, 0, 2, 0]	CG	1	20.3	32.375	[0, 0, 2, 0]	CG	1	38	30.6	[0, 0, 28, 0]	CG	1	23.3333	30.8	[0, 0, 23, 0]	CG	1
11	69667323	C	2	1.33333	31.1667	[1, 0, 0, 0]	CA	1	1.37333	32.1017	[1, 0, 0, 0]	CA	1	1.4	32.725	[1, 0, 0, 0]	CA	1	7.66667	32.91	[6, 0, 0, 0]	CA	1	3.33333	32.5667	[4, 0, 0, 0]	CA	1
11	71434641	T	2	11.3333	31.9433	[0, 9, 0, 0]	TC	1	11.6733	32.9016	[0, 9, 0, 0]	TC	1	11.9	33.5405	[0, 9, 0, 0]	TC	1	26.3333	32.6267	[0, 26, 0, 0]	TC	1	13.6667	32.0333	[0, 13, 0, 0]	TC	1
11	71434732	G	2	13	31.5333	[10, 0, 0, 0]	GA	1	13.39	32.4793	[10, 0, 0, 0]	GA	1	13.65	33.11	[10, 0, 0, 0]	GA	1	22	32.6933	[19, 0, 0, 0]	GA	1	14.6667	32.4667	[9, 0, 0, 0]	GA	1
11	71441415	A	2	41.6667	32.3067	[0, 0, 32, 0]	AG	1	42.9167	33.2759	[0, 0, 32, 0]	AG	1	43.75	33.922	[0, 0, 32, 0]	AG	1	100	32.9533	[0, 0, 81, 0]	AG	1	73.3333	32.8467	[0, 0, 68, 0]	AG	1
11	71451739	A	2	4	31.3667	[0, 0, 1, 0]	AG	1	4.12	32.3077	[0, 0, 1, 0]	AG	1	4.2	32.935	[0, 0, 1, 0]	AG	1	9.66667	32.27	[0, 0, 6, 0]	AG	1	4.66667	32.0333	[0, 0, 3, 0]	AG	1
11	71458501	G	2	21.3333	31.72	[0, 22, 0, 0]	GC	1	21.9733	32.6716	[0, 22, 0, 0]	GC	1	22.4	33.306	[0, 22, 0, 0]	GC	1	23	33.0967	[0, 12, 0, 0]	GC	1	20	32.6067	[0, 20, 0, 0]	GC	1
11	71473632	A	2	13.3333	31.67	[0, 4, 0, 0]	AC	1	13.7333	32.6201	[0, 4, 0, 0]	AC	1	14	33.2535	[0, 4, 0, 0]	AC	1	11.6667	32.0733	[0, 12, 0, 0]	AC	1	6.33333	31.3333	[0, 8, 0, 0]	AC	1
11	71474433	T	2	7.33333	31.2433	[0, 5, 0, 0]	TC	1	7.55333	32.1806	[0, 5, 0, 0]	TC	1	7.7	32.8055	[0, 5, 0, 0]	TC	1	8.33333	32.2733	[0, 8, 0, 0]	TC	1	7.66667	32.68	[0, 2, 0, 0]	TC	1
11	71996419	T	2	4.33333	31.6333	[0, 6, 0, 0]	TC	1	4.46333	32.5823	[0, 6, 0, 0]	TC	1	4.55	33.215	[0, 6, 0, 0]	TC	1	2	33	[0, 1, 0, 0]	TC	1	2	32.4433	[0, 2, 0, 0]	TC	1
11	71996967	G	2	8	33.2467	[7, 0, 0, 0]	GA	1	8.24	34.2441	[7, 0, 0, 0]	GA	1	8.4	34.909	[7, 0, 0, 0]	GA	1	3.66667	34.6933	[6, 0, 0, 0]	GA	1	2	33.7233	[2, 0, 0, 0]	GA	1
11	72003032	T	2	45.6667	32.14	[0, 35, 0, 0]	TC	1	47.0367	33.1042	[0, 35, 0, 0]	TC	1	47.95	33.747	[0, 35, 0, 0]	TC	1	9.33333	31.95	[0, 7, 0, 0]	TC	1	7.66667	32.07	[0, 6, 0, 0]	TC	1
11	72003480	G	2	19.6667	31.31	[0, 21, 0, 0]	GC	1	20.2567	32.2493	[0, 21, 0, 0]	GC	1	20.65	32.8755	[0, 21, 0, 0]	GC	1	19.3333	32.6733	[0, 11, 0, 0]	GC	1	11	31.8967	[0, 13, 0, 0]	GC	1
11	72003482	T	2	21.6667	31.8067	[0, 0, 25, 0]	TG	1	22.3167	32.7609	[0, 0, 25, 0]	TG	1	22.75	33.397	[0, 0, 25, 0]	TG	1	22	32.7433	[0, 0, 16, 0]	TG	1	13.6667	32.1333	[0, 0, 16, 0]	TG	1
11	74745798	T	2	14.3333	32.5567	[0, 13, 0, 0]	TC	1	14.7633	33.5334	[0, 13, 0, 0]	TC	1	15.05	34.1845	[0, 13, 0, 0]	TC	1	6.66667	33.2667	[0, 9, 0, 0]	TC	1	13.6667	32.81	[0, 14, 0, 0]	TC	1
11	74745813	T	2	4	31.56	[0, 5, 0, 0]	TC	1	4.12	32.5068	[0, 5, 0, 0]	TC	1	4.2	33.138	[0, 5, 0, 0]	TC	1	5.33333	32.8067	[0, 8, 0, 0]	TC	1	12.6667	31.9633	[0, 18, 0, 0]	TC	1
11	75441198	C	2	19.6667	32.03	[0, 0, 0, 11]	CT	1	20.2567	32.9909	[0, 0, 0, 11]	CT	1	20.65	33.6315	[0, 0, 0, 11]	CT	1	6	32.86	[0, 0, 0, 4]	CT	1	4	33.2633	[0, 0, 0, 1]	CT	1
11	75449530	G	2	1.33333	31.3333	[1, 0, 0, 0]	GA	1	1.37333	32.2733	[1, 0, 0, 0]	GA	1	1.4	32.9	[1, 0, 0, 0]	GA	1	2.66667	33.1667	[1, 0, 0, 0]	GA	1	2	32.4433	[1, 0, 0, 0]	GA	1
11	75566583	A	2	4.66667	31.2767	[0, 0, 3, 0]	AG	1	4.80667	32.215	[0, 0, 3, 0]	AG	1	4.9	32.8405	[0, 0, 3, 0]	AG	1	5.66667	32.0567	[0, 0, 9, 0]	AG	1	7	32.6533	[0, 0, 6, 0]	AG	1
11	75566947	C	2	295.667	32.4167	[0, 0, 0, 266]	CT	1	304.537	33.3892	[0, 0, 0, 266]	CT	1	310.45	34.0375	[0, 0, 0, 266]	CT	1	109	33.1433	[0, 0, 0, 86]	CT	1	151.667	32.6167	[0, 0, 0, 142]	CT	1
11	75572208	A	2	65.3333	31.6167	[0, 0, 55, 0]	AG	1	67.2933	32.5652	[0, 0, 55, 0]	AG	1	68.6	33.1975	[0, 0, 55, 0]	AG	1	72.6667	32.7867	[0, 0, 94, 0]	AG	1	99.6667	32.0533	[0, 0, 123, 0]	AG	1
11	78171857	C	2	4	31.2	[5, 0, 0, 0]	CA	1	4.12	32.136	[5, 0, 0, 0]	CA	1	4.2	32.76	[5, 0, 0, 0]	CA	1	1.66667	32.6667	[2, 0, 0, 0]	CA	1	1.66667	31	[1, 0, 0, 0]	CA	1
11	83285943	A	2	7	32.14	[0, 8, 0, 0]	AC	1	7.21	33.1042	[0, 8, 0, 0]	AC	1	7.35	33.747	[0, 8, 0, 0]	AC	1	2.33333	32.6667	[0, 1, 0, 0]	AC	1	3	32	[0, 4, 0, 0]	AC	1
11	86014894	C	2	8.66667	32.61	[0, 0, 0, 8]	CT	1	8.92667	33.5883	[0, 0, 0, 8]	CT	1	9.1	34.2405	[0, 0, 0, 8]	CT	1	4	32.3433	[0, 0, 0, 1]	CT	1	3	32.0567	[0, 0, 0, 1]	CT	1
11	89400281	C	2	31.3333	31.62	[0, 0, 0, 33]	CT	1	32.2733	32.5686	[0, 0, 0, 33]	CT	1	32.9	33.201	[0, 0, 0, 33]	CT	1	23.6667	33.0633	[0, 0, 0, 29]	CT	1	15.3333	32.58	[0, 0, 0, 9]	CT	1
11	90282889	T	2	8.33333	31.79	[0, 13, 0, 0]	TC	1	8.58333	32.7437	[0, 13, 0, 0]	TC	1	8.75	33.3795	[0, 13, 0, 0]	TC	1	4.33333	33.5233	[0, 2, 0, 0]	TC	1	5.66667	31.6333	[0, 2, 0, 0]	TC	1
11	90283033	A	2	4.33333	31.2333	[0, 0, 4, 0]	AG	1	4.46333	32.1703	[0, 0, 4, 0]	AG	1	4.55	32.795	[0, 0, 4, 0]	AG	1	1	31.6667	[0, 0, 1, 0]	AG	1	4.33333	31.7333	[0, 0, 7, 0]	AG	1
11	94181790	A	2	11	31.6067	[0, 0, 12, 0]	AG	1	11.33	32.5549	[0, 0, 12, 0]	AG	1	11.55	33.187	[0, 0, 12, 0]	AG	1	5.66667	32.99	[0, 0, 6, 0]	AG	1	3	32.2233	[0, 0, 4, 0]	AG	1
11	94188399	A	2	23	31.5667	[0, 13, 0, 0]	AC	1	23.69	32.5137	[0, 13, 0, 0]	AC	1	24.15	33.145	[0, 13, 0, 0]	AC	1	13.3333	32.58	[0, 11, 0, 0]	AC	1	7.33333	32.2667	[0, 9, 0, 0]	AC	1
11	94188664	T	2	9.66667	31.9	[0, 9, 0, 0]	TC	1	9.95667	32.857	[0, 9, 0, 0]	TC	1	10.15	33.495	[0, 9, 0, 0]	TC	1	4.66667	32.6433	[0, 1, 0, 0]	TC	1	5	32.64	[0, 5, 0, 0]	TC	1
11	94188695	T	2	7.33333	32.8467	[0, 6, 0, 0]	TC	1	7.55333	33.8321	[0, 6, 0, 0]	TC	1	7.7	34.489	[0, 6, 0, 0]	TC	1	4.33333	32.2267	[0, 4, 0, 0]	TC	1	5	32.4333	[0, 3, 0, 0]	TC	1
11	102842734	A	2	9.33333	31.3967	[0, 0, 8, 0]	AG	1	9.61333	32.3386	[0, 0, 8, 0]	AG	1	9.8	32.9665	[0, 0, 8, 0]	AG	1	3.66667	33.1933	[0, 0, 4, 0]	AG	1	6.33333	32.2733	[0, 0, 6, 0]	AG	1
11	104948600	T	2	5.66667	31.3467	[0, 4, 0, 0]	TC	1	5.83667	32.2871	[0, 4, 0, 0]	TC	1	5.95	32.914	[0, 4, 0, 0]	TC	1	4.66667	33.0833	[0, 4, 0, 0]	TC	1	3.66667	32.57	[0, 2, 0, 0]	TC	1
11	106008117	C	2	8	31.6867	[0, 0, 0, 9]	CT	1	8.24	32.6373	[0, 0, 0, 9]	CT	1	8.4	33.271	[0, 0, 0, 9]	CT	1	1	32.3333	[0, 0, 0, 1]	CT	1	1.33333	32.1667	[0, 0, 0, 1]	CT	1
11	108009161	G	2	1.66667	33.11	[0, 1, 0, 0]	GC	1	1.71667	34.1033	[0, 1, 0, 0]	GC	1	1.75	34.7655	[0, 1, 0, 0]	GC	1	4.33333	32.6567	[0, 2, 0, 0]	GC	1	4.33333	32.47	[0, 4, 0, 0]	GC	1
11	108473354	G	2	11.3333	31.9133	[10, 0, 0, 0]	GA	1	11.6733	32.8707	[10, 0, 0, 0]	GA	1	11.9	33.509	[10, 0, 0, 0]	GA	1	3	32.8333	[4, 0, 0, 0]	GA	1	6.33333	32.67	[4, 0, 0, 0]	GA	1
11	111549639	A	2	29.3333	32.1033	[0, 0, 27, 0]	AG	1	30.2133	33.0664	[0, 0, 27, 0]	AG	1	30.8	33.7085	[0, 0, 27, 0]	AG	1	14.6667	33.17	[0, 0, 13, 0]	AG	1	12.6667	32.6767	[0, 0, 11, 0]	AG	1
11	111889396	C	2	3.33333	32.2767	[0, 0, 0, 4]	CT	1	3.43333	33.245	[0, 0, 0, 4]	CT	1	3.5	33.8905	[0, 0, 0, 4]	CT	1	4	32.4933	[0, 0, 0, 5]	CT	1	3.33333	32.8333	[0, 0, 0, 6]	CT	1
11	112143366	T	2	5	31.93	[0, 3, 0, 0]	TC	1	5.15	32.8879	[0, 3, 0, 0]	TC	1	5.25	33.5265	[0, 3, 0, 0]	TC	1	2.33333	32.5	[0, 2, 0, 0]	TC	1	4.33333	32.7767	[0, 6, 0, 0]	TC	1
11	112143413	T	2	6.33333	31.61	[0, 4, 0, 0]	TC	1	6.52333	32.5583	[0, 4, 0, 0]	TC	1	6.65	33.1905	[0, 4, 0, 0]	TC	1	7.33333	32.2267	[0, 5, 0, 0]	TC	1	9.33333	32.14	[0, 8, 0, 0]	TC	1
11	112143429	C	2	8.66667	32.24	[0, 0, 4, 0]	CG	1	8.92667	33.2072	[0, 0, 4, 0]	CG	1	9.1	33.852	[0, 0, 4, 0]	CG	1	7.66667	33.3133	[0, 0, 6, 0]	CG	1	9.33333	33.3833	[0, 0, 8, 0]	CG	1
11	117168609	T	2	8.33333	31.84	[0, 0, 5, 0]	TG	1	8.58333	32.7952	[0, 0, 5, 0]	TG	1	8.75	33.432	[0, 0, 5, 0]	TG	1	1.33333	33.1667	[0, 0, 1, 0]	TG	1	1.66667	32.5	[0, 0, 1, 0]	TG	1
11	117196983	C	2	4.66667	31.1767	[0, 0, 0, 6]	CT	1	4.80667	32.112	[0, 0, 0, 6]	CT	1	4.9	32.7355	[0, 0, 0, 6]	CT	1	2	32	[0, 0, 0, 2]	CT	1	1.66667	33	[0, 0, 0, 1]	CT	1
11	117225936	G	2	5	32.3767	[5, 0, 0, 0]	GA	1	5.15	33.348	[5, 0, 0, 0]	GA	1	5.25	33.9955	[5, 0, 0, 0]	GA	1	7	32.17	[8, 0, 0, 0]	GA	1	1.66667	31.6667	[2, 0, 0, 0]	GA	1
11	117227236	C	2	11.6667	31.4067	[0, 0, 0, 7]	CT	1	12.0167	32.3489	[0, 0, 0, 7]	CT	1	12.25	32.977	[0, 0, 0, 7]	CT	1	11.3333	32.3233	[0, 0, 0, 10]	CT	1	11.3333	32.4433	[0, 0, 0, 8]	CT	1
11	118522681	A	2	8.66667	31.8767	[0, 0, 10, 0]	AG	1	8.92667	32.833	[0, 0, 10, 0]	AG	1	9.1	33.4705	[0, 0, 10, 0]	AG	1	6	32.2967	[0, 0, 5, 0]	AG	1	5.66667	31.3567	[0, 0, 6, 0]	AG	1
11	118534628	G	2	2.33333	32.0567	[2, 0, 0, 0]	GA	1	2.40333	33.0184	[2, 0, 0, 0]	GA	1	2.45	33.6595	[2, 0, 0, 0]	GA	1	2.66667	32.61	[6, 0, 0, 0]	GA	1	1.66667	32.6667	[2, 0, 0, 0]	GA	1
11	118638950	A	2	12.3333	31.8467	[0, 0, 8, 0]	AG	1	12.7033	32.8021	[0, 0, 8, 0]	AG	1	12.95	33.439	[0, 0, 8, 0]	AG	1	10.3333	32.4267	[0, 0, 13, 0]	AG	1	5	32.44	[0, 0, 4, 0]	AG	1
11	118748128	A	2	8.66667	32.8467	[0, 4, 0, 0]	AC	1	8.92667	33.8321	[0, 4, 0, 0]	AC	1	9.1	34.489	[0, 4, 0, 0]	AC	1	2.66667	34.75	[0, 3, 0, 0]	AC	1	4	32.2767	[0, 4, 0, 0]	AC	1
11	119018404	A	2	4	31.35	[0, 0, 3, 0]	AG	1	4.12	32.2905	[0, 0, 3, 0]	AG	1	4.2	32.9175	[0, 0, 3, 0]	AG	1	4.66667	32.4067	[0, 0, 9, 0]	AG	1	4.66667	31.09	[0, 0, 1, 0]	AG	1
11	119078621	C	2	16.3333	31.8867	[0, 0, 0, 12]	CT	1	16.8233	32.8433	[0, 0, 0, 12]	CT	1	17.15	33.481	[0, 0, 0, 12]	CT	1	4.66667	33.2967	[0, 0, 0, 3]	CT	1	1.33333	32.3333	[0, 0, 0, 1]	CT	1
11	119081463	A	2	9.33333	31.55	[0, 0, 8, 0]	AG	1	9.61333	32.4965	[0, 0, 8, 0]	AG	1	9.8	33.1275	[0, 0, 8, 0]	AG	1	3.66667	32.9	[0, 0, 2, 0]	AG	1	3	32.1933	[0, 0, 2, 0]	AG	1
11	119081661	A	2	29	31.4533	[0, 0, 26, 0]	AG	1	29.87	32.3969	[0, 0, 26, 0]	AG	1	30.45	33.026	[0, 0, 26, 0]	AG	1	20.6667	32.81	[0, 0, 17, 0]	AG	1	8.66667	32.2833	[0, 0, 5, 0]	AG	1
11	119097048	T	2	26.6667	31.5567	[0, 23, 0, 0]	TC	1	27.4667	32.5034	[0, 23, 0, 0]	TC	1	28	33.1345	[0, 23, 0, 0]	TC	1	19	32.3967	[0, 14, 0, 0]	TC	1	31.3333	32.1033	[0, 24, 0, 0]	TC	1
11	119182117	C	2	9	31.7667	[6, 0, 0, 0]	CA	1	9.27	32.7197	[6, 0, 0, 0]	CA	1	9.45	33.355	[6, 0, 0, 0]	CA	1	1.66667	31.8333	[1, 0, 0, 0]	CA	1	2.66667	31.7	[1, 0, 0, 0]	CA	1
11	119308968	T	2	3	31.8667	[0, 3, 0, 0]	TC	1	3.09	32.8227	[0, 3, 0, 0]	TC	1	3.15	33.46	[0, 3, 0, 0]	TC	1	2.66667	32.8333	[0, 3, 0, 0]	TC	1	1.66667	32.8333	[0, 2, 0, 0]	TC	1
11	120228949	A	2	51	31.6467	[0, 0, 51, 0]	AG	1	52.53	32.5961	[0, 0, 51, 0]	AG	1	53.55	33.229	[0, 0, 51, 0]	AG	1	52.3333	32.8767	[0, 0, 49, 0]	AG	1	77.3333	32.1033	[0, 0, 87, 0]	AG	1
11	120229811	C	2	21.6667	31.69	[0, 0, 13, 0]	CG	1	22.3167	32.6407	[0, 0, 13, 0]	CG	1	22.75	33.2745	[0, 0, 13, 0]	CG	1	28.3333	32.8	[0, 0, 21, 0]	CG	1	42	32.0733	[0, 0, 38, 0]	CG	1
11	122812674	A	2	11.3333	31.9267	[0, 0, 0, 10]	AT	1	11.6733	32.8845	[0, 0, 0, 10]	AT	1	11.9	33.523	[0, 0, 0, 10]	AT	1	1.33333	32.6667	[0, 0, 0, 1]	AT	1	6.33333	32.8433	[0, 0, 0, 7]	AT	1
11	123729767	A	2	2.66667	31.86	[0, 0, 3, 0]	AG	1	2.74667	32.8158	[0, 0, 3, 0]	AG	1	2.8	33.453	[0, 0, 3, 0]	AG	1	2	33.5567	[0, 0, 2, 0]	AG	1	2.66667	32.61	[0, 0, 2, 0]	AG	1
11	126263746	G	2	45.6667	32.32	[27, 0, 0, 0]	GA	1	47.0367	33.2896	[27, 0, 0, 0]	GA	1	47.95	33.936	[27, 0, 0, 0]	GA	1	34.3333	33.2267	[44, 0, 0, 0]	GA	1	24.6667	32.8433	[25, 0, 0, 0]	GA	1
11	126277802	G	2	8.33333	31.7367	[4, 0, 0, 0]	GA	1	8.58333	32.6888	[4, 0, 0, 0]	GA	1	8.75	33.3235	[4, 0, 0, 0]	GA	1	6.66667	32.42	[3, 0, 0, 0]	GA	1	5.66667	31.6333	[5, 0, 0, 0]	GA	1
11	126294454	T	2	8.33333	32.23	[0, 13, 0, 0]	TC	1	8.58333	33.1969	[0, 13, 0, 0]	TC	1	8.75	33.8415	[0, 13, 0, 0]	TC	1	3.33333	31.89	[0, 1, 0, 0]	TC	1	1	33.3333	[0, 1, 0, 0]	TC	1
11	126331508	T	2	40	32.04	[0, 25, 0, 0]	TC	1	41.2	33.0012	[0, 25, 0, 0]	TC	1	42	33.642	[0, 25, 0, 0]	TC	1	25.3333	32.4	[0, 19, 0, 0]	TC	1	16	32.2333	[0, 11, 0, 0]	TC	1
11	127941471	T	2	8.33333	31.86	[0, 6, 0, 0]	TC	1	8.58333	32.8158	[0, 6, 0, 0]	TC	1	8.75	33.453	[0, 6, 0, 0]	TC	1	3.66667	32.1567	[0, 3, 0, 0]	TC	1	2.66667	33.0833	[0, 4, 0, 0]	TC	1
11	134247121	T	2	6.66667	31.9533	[0, 7, 0, 0]	TC	1	6.86667	32.9119	[0, 7, 0, 0]	TC	1	7	33.551	[0, 7, 0, 0]	TC	1	3	32.9333	[0, 2, 0, 0]	TC	1	3	32.64	[0, 4, 0, 0]	TC	1
12	908031	C	2	65.6667	31.8733	[0, 0, 0, 50]	CT	1	67.6367	32.8295	[0, 0, 0, 50]	CT	1	68.95	33.467	[0, 0, 0, 50]	CT	1	41.3333	32.8633	[0, 0, 0, 48]	CT	1	32.6667	32.7067	[0, 0, 0, 23]	CT	1
12	1786207	T	2	26.6667	32.06	[0, 0, 25, 0]	TG	1	27.4667	33.0218	[0, 0, 25, 0]	TG	1	28	33.663	[0, 0, 25, 0]	TG	1	25.6667	33.87	[0, 0, 20, 0]	TG	1	16.6667	32.88	[0, 0, 19, 0]	TG	1
12	3284337	G	2	19.3333	31.91	[10, 0, 0, 0]	GA	1	19.9133	32.8673	[10, 0, 0, 0]	GA	1	20.3	33.5055	[10, 0, 0, 0]	GA	1	9.66667	32.7433	[8, 0, 0, 0]	GA	1	5.66667	32.12	[6, 0, 0, 0]	GA	1
12	6390939	T	2	57	32.8033	[0, 0, 56, 0]	TG	1	58.71	33.7874	[0, 0, 56, 0]	TG	1	59.85	34.4435	[0, 0, 56, 0]	TG	1	41.3333	34.0333	[0, 0, 34, 0]	TG	1	37.3333	33.4867	[0, 0, 36, 0]	TG	1
12	6528679	T	2	30	31.83	[0, 15, 0, 0]	TC	1	30.9	32.7849	[0, 15, 0, 0]	TC	1	31.5	33.4215	[0, 15, 0, 0]	TC	1	9.33333	32.9133	[0, 4, 0, 0]	TC	1	9.33333	32.33	[0, 7, 0, 0]	TC	1
12	6529922	A	2	18.3333	31.6133	[0, 0, 10, 0]	AG	1	18.8833	32.5617	[0, 0, 10, 0]	AG	1	19.25	33.194	[0, 0, 10, 0]	AG	1	15.3333	33.4467	[0, 0, 7, 0]	AG	1	7.66667	33.1067	[0, 0, 9, 0]	AG	1
12	6539938	C	2	11.3333	32.3233	[0, 0, 0, 11]	CT	1	11.6733	33.293	[0, 0, 0, 11]	CT	1	11.9	33.9395	[0, 0, 0, 11]	CT	1	15.3333	32.88	[0, 0, 0, 13]	CT	1	11.3333	33.3033	[0, 0, 0, 4]	CT	1
12	6956472	T	2	5.33333	31.1533	[0, 4, 0, 0]	TC	1	5.49333	32.0879	[0, 4, 0, 0]	TC	1	5.6	32.711	[0, 4, 0, 0]	TC	1	8.33333	32.05	[0, 7, 0, 0]	TC	1	8.66667	32.2867	[0, 13, 0, 0]	TC	1
12	10506276	G	2	3	33.81	[1, 0, 0, 0]	GA	1	3.09	34.8243	[1, 0, 0, 0]	GA	1	3.15	35.5005	[1, 0, 0, 0]	GA	1	6.33333	34.1033	[5, 0, 0, 0]	GA	1	1.66667	32.1667	[2, 0, 0, 0]	GA	1
12	11171577	C	2	14	31.9267	[15, 0, 0, 0]	CA	1	14.42	32.8845	[15, 0, 0, 0]	CA	1	14.7	33.523	[15, 0, 0, 0]	CA	1	25.3333	33.0333	[24, 0, 0, 0]	CA	1	32	32.42	[19, 0, 0, 0]	CA	1
12	12330341	G	2	18.3333	32.0467	[14, 0, 0, 0]	GA	1	18.8833	33.0081	[14, 0, 0, 0]	GA	1	19.25	33.649	[14, 0, 0, 0]	GA	1	2.33333	33.2667	[1, 0, 0, 0]	GA	1	2.66667	31.9167	[2, 0, 0, 0]	GA	1
12	16400360	A	2	8.33333	32.1867	[0, 0, 9, 0]	AG	1	8.58333	33.1523	[0, 0, 9, 0]	AG	1	8.75	33.796	[0, 0, 9, 0]	AG	1	3	32.9333	[0, 0, 3, 0]	AG	1	3.33333	32.8667	[0, 0, 3, 0]	AG	1
12	16400381	C	2	11	32.0567	[0, 0, 0, 12]	CT	1	11.33	33.0184	[0, 0, 0, 12]	CT	1	11.55	33.6595	[0, 0, 0, 12]	CT	1	5.33333	33.3233	[0, 0, 0, 4]	CT	1	3.66667	32.7867	[0, 0, 0, 2]	CT	1
12	16400403	G	2	12.6667	32.18	[0, 0, 0, 15]	GT	1	13.0467	33.1454	[0, 0, 0, 15]	GT	1	13.3	33.789	[0, 0, 0, 15]	GT	1	5.66667	32.1667	[0, 0, 0, 6]	GT	1	5	32.64	[0, 0, 0, 2]	GT	1
12	16400449	G	2	13	31.8867	[0, 16, 0, 0]	GC	1	13.39	32.8433	[0, 16, 0, 0]	GC	1	13.65	33.481	[0, 16, 0, 0]	GC	1	6.33333	33	[0, 6, 0, 0]	GC	1	6.33333	32.6733	[0, 7, 0, 0]	GC	1
12	16400451	A	2	13.6667	32.5533	[0, 0, 17, 0]	AG	1	14.0767	33.5299	[0, 0, 17, 0]	AG	1	14.35	34.181	[0, 0, 17, 0]	AG	1	7	33.0533	[0, 0, 6, 0]	AG	1	6.66667	32.93	[0, 0, 8, 0]	AG	1
12	22449862	A	2	9.66667	31.91	[0, 0, 5, 0]	AG	1	9.95667	32.8673	[0, 0, 5, 0]	AG	1	10.15	33.5055	[0, 0, 5, 0]	AG	1	6.66667	32.7767	[0, 0, 3, 0]	AG	1	2.66667	31.9167	[0, 0, 2, 0]	AG	1
12	26072081	T	2	33	31.8033	[0, 0, 27, 0]	TG	1	33.99	32.7574	[0, 0, 27, 0]	TG	1	34.65	33.3935	[0, 0, 27, 0]	TG	1	3.33333	33.4233	[0, 0, 3, 0]	TG	1	3	32.4433	[0, 0, 4, 0]	TG	1
12	26072126	T	2	20	31.6333	[0, 0, 18, 0]	TG	1	20.6	32.5823	[0, 0, 18, 0]	TG	1	21	33.215	[0, 0, 18, 0]	TG	1	3.33333	32.75	[0, 0, 3, 0]	TG	1	1.66667	31.5	[0, 0, 2, 0]	TG	1
12	27028866	G	2	9.66667	31.8033	[7, 0, 0, 0]	GA	1	9.95667	32.7574	[7, 0, 0, 0]	GA	1	10.15	33.3935	[7, 0, 0, 0]	GA	1	2.66667	32.8333	[3, 0, 0, 0]	GA	1	1.66667	31.89	[1, 0, 0, 0]	GA	1
12	31791855	C	2	9.33333	31.76	[0, 0, 8, 0]	CG	1	9.61333	32.7128	[0, 0, 8, 0]	CG	1	9.8	33.348	[0, 0, 8, 0]	CG	1	13	33.4633	[0, 0, 18, 0]	CG	1	5.66667	33.53	[0, 0, 3, 0]	CG	1
12	32726513	G	2	3.33333	31.9167	[2, 0, 0, 0]	GA	1	3.43333	32.8742	[2, 0, 0, 0]	GA	1	3.5	33.5125	[2, 0, 0, 0]	GA	1	4.66667	32.4833	[4, 0, 0, 0]	GA	1	2.33333	32	[3, 0, 0, 0]	GA	1
12	32726552	G	2	6	31.8867	[6, 0, 0, 0]	GA	1	6.18	32.8433	[6, 0, 0, 0]	GA	1	6.3	33.481	[6, 0, 0, 0]	GA	1	5.66667	32.5467	[4, 0, 0, 0]	GA	1	2.33333	32	[1, 0, 0, 0]	GA	1
12	32726580	T	2	6.66667	31.4633	[0, 5, 0, 0]	TC	1	6.86667	32.4072	[0, 5, 0, 0]	TC	1	7	33.0365	[0, 5, 0, 0]	TC	1	6.66667	32.48	[0, 5, 0, 0]	TC	1	3	31.11	[0, 2, 0, 0]	TC	1
12	46184919	T	2	8	31.6733	[0, 3, 0, 0]	TC	1	8.24	32.6235	[0, 3, 0, 0]	TC	1	8.4	33.257	[0, 3, 0, 0]	TC	1	3.66667	32.32	[0, 1, 0, 0]	TC	1	6.33333	32.11	[0, 3, 0, 0]	TC	1
12	47783455	A	2	15.6667	31.9267	[0, 0, 12, 0]	AG	1	16.1367	32.8845	[0, 0, 12, 0]	AG	1	16.45	33.523	[0, 0, 12, 0]	AG	1	10	33.1267	[0, 0, 12, 0]	AG	1	11	32.7133	[0, 0, 12, 0]	AG	1
12	47844438	G	2	6	31.89	[0, 0, 0, 6]	GT	1	6.18	32.8467	[0, 0, 0, 6]	GT	1	6.3	33.4845	[0, 0, 0, 6]	GT	1	3.66667	33.8333	[0, 0, 0, 6]	GT	1	6.33333	32.4467	[0, 0, 0, 5]	GT	1
12	48940979	G	2	117	31.7467	[0, 107, 0, 0]	GC	1	120.51	32.6991	[0, 107, 0, 0]	GC	1	122.85	33.334	[0, 107, 0, 0]	GC	1	42	32.5267	[0, 37, 0, 0]	GC	1	39.6667	32.1433	[0, 44, 0, 0]	GC	1
12	50130164	A	2	7.66667	31.2867	[0, 0, 4, 0]	AG	1	7.89667	32.2253	[0, 0, 4, 0]	AG	1	8.05	32.851	[0, 0, 4, 0]	AG	1	4.66667	32	[0, 0, 4, 0]	AG	1	5.66667	31.77	[0, 0, 3, 0]	AG	1
12	50130181	T	2	24.3333	31.8867	[0, 22, 0, 0]	TC	1	25.0633	32.8433	[0, 22, 0, 0]	TC	1	25.55	33.481	[0, 22, 0, 0]	TC	1	14.6667	32.89	[0, 13, 0, 0]	TC	1	12.6667	32.8067	[0, 6, 0, 0]	TC	1
12	50135953	G	2	3.33333	31.2767	[2, 0, 0, 0]	GA	1	3.43333	32.215	[2, 0, 0, 0]	GA	1	3.5	32.8405	[2, 0, 0, 0]	GA	1	4.33333	33.3333	[3, 0, 0, 0]	GA	1	5.33333	32.8433	[7, 0, 0, 0]	GA	1
12	51242475	C	2	5.33333	32.1533	[0, 0, 0, 3]	CT	1	5.49333	33.1179	[0, 0, 0, 3]	CT	1	5.6	33.761	[0, 0, 0, 3]	CT	1	3.33333	31.9	[0, 0, 0, 2]	CT	1	2.66667	32.0567	[0, 0, 0, 1]	CT	1
12	51243120	G	2	117.333	32.07	[0, 78, 0, 0]	GC	1	120.853	33.0321	[0, 78, 0, 0]	GC	1	123.2	33.6735	[0, 78, 0, 0]	GC	1	20.3333	32.6633	[0, 14, 0, 0]	GC	1	19.3333	32.4967	[0, 12, 0, 0]	GC	1
12	52170665	C	2	119.333	32.1167	[0, 0, 0, 88]	CT	1	122.913	33.0802	[0, 0, 0, 88]	CT	1	125.3	33.7225	[0, 0, 0, 88]	CT	1	70.6667	33.39	[0, 0, 0, 63]	CT	1	48.6667	32.4533	[0, 0, 0, 35]	CT	1
12	52171538	G	2	7.33333	31.1333	[0, 0, 0, 5]	GT	1	7.55333	32.0673	[0, 0, 0, 5]	GT	1	7.7	32.69	[0, 0, 0, 5]	GT	1	8	32.0267	[0, 0, 0, 5]	GT	1	7.33333	31.5967	[0, 0, 0, 7]	GT	1
12	52233223	C	2	4.33333	32.0267	[0, 0, 0, 3]	CT	1	4.46333	32.9875	[0, 0, 0, 3]	CT	1	4.55	33.628	[0, 0, 0, 3]	CT	1	5.66667	33.1833	[0, 0, 0, 7]	CT	1	4	34.8767	[0, 0, 0, 5]	CT	1
12	52235928	C	2	9	31.8267	[0, 0, 0, 2]	CT	1	9.27	32.7815	[0, 0, 0, 2]	CT	1	9.45	33.418	[0, 0, 0, 2]	CT	1	3	34.0833	[0, 0, 0, 4]	CT	1	3.33333	32.6767	[0, 0, 0, 5]	CT	1
12	52237529	A	2	837.667	31.5133	[0, 0, 625, 0]	AG	1	862.797	32.4587	[0, 0, 625, 0]	AG	1	879.55	33.089	[0, 0, 625, 0]	AG	1	938	32.54	[0, 0, 813, 0]	AG	1	852.333	32.11	[0, 1, 783, 0]	AG AC	1
12	52245518	G	2	2022.33	31.8433	[0, 1625, 0, 1]	GC GT	1	2083	32.7986	[0, 1625, 0, 1]	GC GT	1	2123.45	33.4355	[0, 1625, 0, 1]	GC GT	1	1091.33	32.9767	[0, 997, 0, 0]	GC	1	1180.67	32.4467	[0, 1149, 0, 1]	GC GT	1
12	52286153	C	2	4.33333	33.09	[0, 0, 3, 0]	CG	1	4.46333	34.0827	[0, 0, 3, 0]	CG	1	4.55	34.7445	[0, 0, 3, 0]	CG	1	2	34.0567	[0, 0, 3, 0]	CG	1	1.33333	35	[0, 0, 2, 0]	CG	1
12	53039305	C	2	125	31.9533	[106, 0, 0, 0]	CA	1	128.75	32.9119	[106, 0, 0, 0]	CA	1	131.25	33.551	[106, 0, 0, 0]	CA	1	74	33.1133	[66, 0, 0, 0]	CA	1	57.3333	32.6767	[53, 0, 0, 0]	CA	1
12	53041129	A	2	49.3333	31.33	[0, 0, 34, 0]	AG	1	50.8133	32.2699	[0, 0, 34, 0]	AG	1	51.8	32.8965	[0, 0, 34, 0]	AG	1	7.33333	32.6233	[0, 0, 6, 0]	AG	1	3	31.5567	[0, 0, 2, 0]	AG	1
12	53041211	C	2	97.3333	31.4333	[0, 0, 70, 0]	CG	1	100.253	32.3763	[0, 0, 70, 0]	CG	1	102.2	33.005	[0, 0, 70, 0]	CG	1	25.6667	32.1233	[0, 0, 24, 0]	CG	1	17.3333	32.1333	[0, 0, 13, 0]	CG	1
12	53153391	A	2	15	32.5467	[0, 0, 12, 0]	AG	1	15.45	33.5231	[0, 0, 12, 0]	AG	1	15.75	34.174	[0, 0, 12, 0]	AG	1	7.33333	33.52	[0, 0, 6, 0]	AG	1	7.66667	33.64	[0, 0, 7, 0]	AG	1
12	53153482	C	2	3	32.4433	[0, 0, 3, 0]	CG	1	3.09	33.4166	[0, 0, 3, 0]	CG	1	3.15	34.0655	[0, 0, 3, 0]	CG	1	2.33333	34.0833	[0, 0, 1, 0]	CG	1	2.66667	32.0567	[0, 0, 3, 0]	CG	1
12	53153484	C	2	2.66667	31.8867	[0, 0, 0, 2]	CT	1	2.74667	32.8433	[0, 0, 0, 2]	CT	1	2.8	33.481	[0, 0, 0, 2]	CT	1	1.66667	32.8333	[0, 0, 0, 1]	CT	1	2.33333	31.89	[0, 0, 0, 3]	CT	1
12	53307064	C	2	12	31.84	[0, 0, 0, 13]	CT	1	12.36	32.7952	[0, 0, 0, 13]	CT	1	12.6	33.432	[0, 0, 0, 13]	CT	1	8	33.3167	[0, 0, 0, 7]	CT	1	10	32.3233	[0, 0, 0, 8]	CT	1
12	53307076	A	2	7.66667	31.8733	[0, 0, 9, 0]	AG	1	7.89667	32.8295	[0, 0, 9, 0]	AG	1	8.05	33.467	[0, 0, 9, 0]	AG	1	5.66667	32.5233	[0, 0, 6, 0]	AG	1	7.33333	31.86	[0, 0, 6, 0]	AG	1
12	53383387	A	2	11	32.0067	[0, 0, 9, 0]	AG	1	11.33	32.9669	[0, 0, 9, 0]	AG	1	11.55	33.607	[0, 0, 9, 0]	AG	1	14.6667	32.5	[0, 0, 10, 0]	AG	1	12.3333	31.91	[0, 0, 4, 0]	AG	1
12	53459405	T	2	4	30.9767	[0, 0, 1, 0]	TG	1	4.12	31.906	[0, 0, 1, 0]	TG	1	4.2	32.5255	[0, 0, 1, 0]	TG	1	1.33333	32	[0, 0, 1, 0]	TG	1	2.33333	31.5	[0, 0, 1, 0]	TG	1
12	55980427	T	2	6.33333	32.6867	[0, 4, 0, 0]	TC	1	6.52333	33.6673	[0, 4, 0, 0]	TC	1	6.65	34.321	[0, 4, 0, 0]	TC	1	3.66667	32.9433	[0, 4, 0, 0]	TC	1	2	32.9167	[0, 1, 0, 0]	TC	1
12	55980452	T	2	9	31.6033	[0, 7, 0, 0]	TC	1	9.27	32.5514	[0, 7, 0, 0]	TC	1	9.45	33.1835	[0, 7, 0, 0]	TC	1	5.66667	32.5567	[0, 4, 0, 0]	TC	1	4	31.6933	[0, 2, 0, 0]	TC	1
12	55980842	T	2	36	31.9033	[0, 27, 0, 0]	TC	1	37.08	32.8604	[0, 27, 0, 0]	TC	1	37.8	33.4985	[0, 27, 0, 0]	TC	1	13	33.58	[0, 14, 0, 0]	TC	1	10.3333	32.74	[0, 13, 0, 0]	TC	1
12	56255817	A	2	2.33333	32.2233	[0, 0, 2, 0]	AG	1	2.40333	33.19	[0, 0, 2, 0]	AG	1	2.45	33.8345	[0, 0, 2, 0]	AG	1	4.33333	32.2967	[0, 0, 2, 0]	AG	1	5.33333	32.9833	[0, 0, 7, 0]	AG	1
12	56328276	T	2	8.66667	31.3333	[0, 0, 4, 0]	TG	1	8.92667	32.2733	[0, 0, 4, 0]	TG	1	9.1	32.9	[0, 0, 4, 0]	TG	1	2	32.3333	[0, 0, 3, 0]	TG	1	1	32.6667	[0, 0, 1, 0]	TG	1
12	56433910	C	2	5.33333	31.5	[0, 0, 4, 0]	CG	1	5.49333	32.445	[0, 0, 4, 0]	CG	1	5.6	33.075	[0, 0, 4, 0]	CG	1	2.66667	33	[0, 0, 3, 0]	CG	1	2.66667	32.0533	[0, 0, 3, 0]	CG	1
12	56434190	C	2	6	32.03	[0, 0, 0, 6]	CT	1	6.18	32.9909	[0, 0, 0, 6]	CT	1	6.3	33.6315	[0, 0, 0, 6]	CT	1	7	33.07	[0, 0, 0, 10]	CT	1	3	32.0833	[0, 0, 0, 4]	CT	1
12	56562429	T	2	3.33333	32.1233	[0, 2, 0, 0]	TC	1	3.43333	33.087	[0, 2, 0, 0]	TC	1	3.5	33.7295	[0, 2, 0, 0]	TC	1	3	32.6667	[0, 4, 0, 0]	TC	1	2	31.6667	[0, 2, 0, 0]	TC	1
12	56712876	A	2	142.333	31.6633	[0, 0, 0, 101]	AT	1	146.603	32.6132	[0, 0, 0, 101]	AT	1	149.45	33.2465	[0, 0, 0, 101]	AT	1	100	32.66	[0, 0, 0, 79]	AT	1	87.3333	32.1067	[0, 0, 0, 89]	AT	1
12	56714419	A	2	366	31.7833	[0, 0, 308, 0]	AG	1	376.98	32.7368	[0, 0, 308, 0]	AG	1	384.3	33.3725	[0, 0, 308, 0]	AG	1	187.667	32.8933	[0, 0, 181, 0]	AG	1	193.667	32.3067	[0, 0, 185, 0]	AG	1
12	57096317	T	2	26	31.5067	[0, 10, 0, 0]	TC	1	26.78	32.4519	[0, 10, 0, 0]	TC	1	27.3	33.082	[0, 10, 0, 0]	TC	1	17.3333	32.57	[0, 10, 0, 0]	TC	1	13.6667	31.7233	[0, 9, 0, 0]	TC	1
12	57197086	T	2	170.667	32.7967	[0, 156, 0, 0]	TC	1	175.787	33.7806	[0, 156, 0, 0]	TC	1	179.2	34.4365	[0, 156, 0, 0]	TC	1	185	34.0567	[0, 163, 0, 0]	TC	1	134	33.4267	[0, 132, 0, 0]	TC	1
12	57203180	G	2	1.66667	30.6667	[1, 0, 0, 0]	GA	1	1.71667	31.5867	[1, 0, 0, 0]	GA	1	1.75	32.2	[1, 0, 0, 0]	GA	1	2	30.2767	[0, 3, 0, 0]	GC	1	3	30.43	[1, 0, 0, 0]	GA	1
12	57212603	A	2	14.6667	31.5367	[0, 0, 15, 0]	AG	1	15.1067	32.4828	[0, 0, 15, 0]	AG	1	15.4	33.1135	[0, 0, 15, 0]	AG	1	10.3333	32.3167	[0, 0, 8, 0]	AG	1	15.6667	32.22	[0, 0, 11, 0]	AG	1
12	57534455	A	2	10.3333	31.31	[0, 0, 0, 13]	AT	1	10.6433	32.2493	[0, 0, 0, 13]	AT	1	10.85	32.8755	[0, 0, 0, 13]	AT	1	1.33333	33.8333	[0, 0, 0, 1]	AT	1	1.66667	32.8333	[0, 0, 0, 1]	AT	1
12	57821924	T	2	23.6667	31.7967	[0, 14, 0, 0]	TC	1	24.3767	32.7506	[0, 14, 0, 0]	TC	1	24.85	33.3865	[0, 14, 0, 0]	TC	1	16.6667	33.2867	[0, 16, 0, 0]	TC	1	5.66667	32.42	[0, 5, 0, 0]	TC	1
12	71620052	A	2	11	31.6533	[0, 0, 10, 0]	AG	1	11.33	32.6029	[0, 0, 10, 0]	AG	1	11.55	33.236	[0, 0, 10, 0]	AG	1	2.33333	32.8333	[0, 0, 4, 0]	AG	1	2	32.75	[0, 0, 1, 0]	AG	1
12	74538379	G	2	23.3333	32.1933	[0, 13, 0, 0]	GC	1	24.0333	33.1591	[0, 13, 0, 0]	GC	1	24.5	33.803	[0, 13, 0, 0]	GC	1	12.3333	33.95	[0, 17, 0, 0]	GC	1	12.3333	33.3167	[0, 9, 0, 0]	GC	1
12	74539386	G	2	16	31.95	[18, 0, 0, 0]	GA	1	16.48	32.9085	[18, 0, 0, 0]	GA	1	16.8	33.5475	[18, 0, 0, 0]	GA	1	22.3333	32.9167	[22, 0, 0, 0]	GA	1	14	32.38	[15, 0, 0, 0]	GA	1
12	74540857	T	2	18.3333	32	[0, 11, 0, 0]	TC	1	18.8833	32.96	[0, 11, 0, 0]	TC	1	19.25	33.6	[0, 11, 0, 0]	TC	1	3.33333	32.0833	[0, 4, 0, 0]	TC	1	2.66667	32.6933	[0, 3, 0, 0]	TC	1
12	75499608	T	2	18	31.41	[9, 0, 0, 0]	TA	1	18.54	32.3523	[9, 0, 0, 0]	TA	1	18.9	32.9805	[9, 0, 0, 0]	TA	1	2.33333	32.8333	[1, 0, 0, 0]	TA	1	1.33333	31.8333	[1, 0, 0, 0]	TA	1
12	76056120	T	2	282.667	31.97	[0, 213, 0, 0]	TC	1	291.147	32.9291	[0, 213, 0, 0]	TC	1	296.8	33.5685	[0, 213, 0, 0]	TC	1	28.3333	32.9567	[0, 19, 0, 0]	TC	1	25.6667	32.3167	[0, 29, 0, 0]	TC	1
12	77023729	G	2	2.66667	31.5667	[0, 0, 0, 1]	GT	1	2.74667	32.5137	[0, 0, 0, 1]	GT	1	2.8	33.145	[0, 0, 0, 1]	GT	1	6.33333	32.7833	[0, 0, 0, 11]	GT	1	3.33333	32.8333	[0, 0, 0, 2]	GT	1
12	95125980	C	2	4	31.9667	[0, 0, 4, 0]	CG	1	4.12	32.9257	[0, 0, 4, 0]	CG	1	4.2	33.565	[0, 0, 4, 0]	CG	1	6	33.6833	[0, 0, 4, 0]	CG	1	7.33333	33.37	[0, 0, 7, 0]	CG	1
12	95125998	T	2	3.66667	32.4	[0, 5, 0, 0]	TC	1	3.77667	33.372	[0, 5, 0, 0]	TC	1	3.85	34.02	[0, 5, 0, 0]	TC	1	6	33.9833	[0, 4, 0, 0]	TC	1	7.33333	32.3	[0, 5, 0, 0]	TC	1
12	95126028	A	2	4.66667	32.1333	[0, 0, 6, 0]	AG	1	4.80667	33.0973	[0, 0, 6, 0]	AG	1	4.9	33.74	[0, 0, 6, 0]	AG	1	5.33333	32.8667	[0, 0, 4, 0]	AG	1	7	33.2067	[0, 0, 6, 0]	AG	1
12	95126079	C	2	2.66667	31.2233	[0, 0, 0, 3]	CT	1	2.74667	32.16	[0, 0, 0, 3]	CT	1	2.8	32.7845	[0, 0, 0, 3]	CT	1	4	32.86	[0, 0, 0, 2]	CT	1	5.33333	32.24	[0, 0, 0, 4]	CT	1
12	104280420	G	2	5.66667	31.17	[3, 0, 0, 0]	GA	1	5.83667	32.1051	[3, 0, 0, 0]	GA	1	5.95	32.7285	[3, 0, 0, 0]	GA	1	1.66667	32.8333	[2, 0, 0, 0]	GA	1	2.33333	32.25	[2, 0, 0, 0]	GA	1
12	105173794	A	2	25.6667	31.6567	[0, 0, 13, 0]	AG	1	26.4367	32.6064	[0, 0, 13, 0]	AG	1	26.95	33.2395	[0, 0, 13, 0]	AG	1	2.33333	32.8333	[0, 0, 1, 0]	AG	1	3.33333	31.8333	[0, 0, 4, 0]	AG	1
12	105173833	A	2	24.3333	31.6167	[0, 0, 8, 0]	AG	1	25.0633	32.5652	[0, 0, 8, 0]	AG	1	25.55	33.1975	[0, 0, 8, 0]	AG	1	2.33333	33.0833	[0, 0, 1, 0]	AG	1	2	31.3333	[0, 0, 2, 0]	AG	1
12	105174344	G	2	16.6667	31.22	[16, 0, 0, 0]	GA	1	17.1667	32.1566	[16, 0, 0, 0]	GA	1	17.5	32.781	[16, 0, 0, 0]	GA	1	11	32.0333	[8, 0, 0, 0]	GA	1	6.66667	31.89	[5, 0, 0, 0]	GA	1
12	105174398	G	2	18	31.23	[18, 0, 0, 0]	GA	1	18.54	32.1669	[18, 0, 0, 0]	GA	1	18.9	32.7915	[18, 0, 0, 0]	GA	1	11	32.0433	[9, 0, 0, 0]	GA	1	7	32.5333	[7, 0, 0, 0]	GA	1
12	109851696	T	2	5.33333	31.3333	[0, 0, 2, 0]	TG	1	5.49333	32.2733	[0, 0, 2, 0]	TG	1	5.6	32.9	[0, 0, 2, 0]	TG	1	6.33333	32.4833	[0, 0, 5, 0]	TG	1	12.3333	32.09	[0, 0, 5, 0]	TG	1
12	110428823	G	2	5.33333	30.4433	[0, 0, 0, 1]	GT	1	5.49333	31.3566	[0, 0, 0, 1]	GT	1	5.6	31.9655	[0, 0, 0, 1]	GT	1	2	32	[0, 0, 0, 2]	GT	1	5.66667	31.7967	[0, 0, 0, 4]	GT	1
12	110428861	T	2	9.66667	31.29	[0, 7, 0, 0]	TC	1	9.95667	32.2287	[0, 7, 0, 0]	TC	1	10.15	32.8545	[0, 7, 0, 0]	TC	1	2.33333	32.8333	[0, 2, 0, 0]	TC	1	3.33333	31.72	[0, 3, 0, 0]	TC	1
12	110428919	T	2	8.66667	30.97	[0, 6, 0, 0]	TC	1	8.92667	31.8991	[0, 6, 0, 0]	TC	1	9.1	32.5185	[0, 6, 0, 0]	TC	1	1.66667	32.3333	[0, 2, 0, 0]	TC	1	4.66667	31.5333	[0, 5, 0, 0]	TC	1
12	116576280	G	2	6	31.6833	[4, 0, 0, 0]	GA	1	6.18	32.6338	[4, 0, 0, 0]	GA	1	6.3	33.2675	[4, 0, 0, 0]	GA	1	2	33.3333	[2, 0, 0, 0]	GA	1	4	33.2233	[3, 0, 0, 0]	GA	1
12	118145162	G	2	42	32.0667	[25, 0, 0, 0]	GA	1	43.26	33.0287	[25, 0, 0, 0]	GA	1	44.1	33.67	[25, 0, 0, 0]	GA	1	15.3333	31.86	[13, 0, 0, 0]	GA	1	12	32.3667	[12, 0, 0, 0]	GA	1
12	118145427	T	2	83	32.08	[0, 62, 0, 0]	TC	1	85.49	33.0424	[0, 62, 0, 0]	TC	1	87.15	33.684	[0, 62, 0, 0]	TC	1	78.3333	33.0267	[0, 68, 0, 0]	TC	1	68.3333	32.5067	[0, 71, 0, 0]	TC	1
12	118246569	T	2	24.3333	31.6767	[0, 21, 0, 0]	TC	1	25.0633	32.627	[0, 21, 0, 0]	TC	1	25.55	33.2605	[0, 21, 0, 0]	TC	1	29.3333	32.6267	[0, 30, 0, 0]	TC	1	32.6667	32.1633	[0, 36, 0, 0]	TC	1
12	118246866	T	2	35.3333	31.0567	[0, 16, 0, 0]	TC	1	36.3933	31.9884	[0, 16, 0, 0]	TC	1	37.1	32.6095	[0, 16, 0, 0]	TC	1	9.33333	31.7433	[0, 8, 0, 0]	TC	1	6.66667	31.2533	[0, 5, 0, 0]	TC	1
12	120282353	G	2	6	32.39	[5, 0, 0, 0]	GA	1	6.18	33.3617	[5, 0, 0, 0]	GA	1	6.3	34.0095	[5, 0, 0, 0]	GA	1	6.33333	33.3767	[7, 0, 0, 0]	GA	1	4.33333	32.53	[6, 0, 0, 0]	GA	1
12	120282382	C	2	12.6667	32.33	[0, 0, 11, 0]	CG	1	13.0467	33.2999	[0, 0, 11, 0]	CG	1	13.3	33.9465	[0, 0, 11, 0]	CG	1	8.66667	33.0867	[0, 0, 10, 0]	CG	1	7	32.2767	[0, 0, 14, 0]	CG	1
12	120282431	C	2	11.6667	32.2067	[9, 0, 0, 0]	CA	1	12.0167	33.1729	[9, 0, 0, 0]	CA	1	12.25	33.817	[9, 0, 0, 0]	CA	1	10.3333	32.63	[12, 0, 0, 0]	CA	1	8.33333	32.2767	[13, 0, 0, 0]	CA	1
12	120282506	C	2	9.66667	32.05	[0, 0, 8, 0]	CG	1	9.95667	33.0115	[0, 0, 8, 0]	CG	1	10.15	33.6525	[0, 0, 8, 0]	CG	1	16.6667	33.1467	[0, 0, 16, 0]	CG	1	12	32.2233	[0, 0, 17, 0]	CG	1
12	120282554	T	2	8.66667	32.4433	[6, 0, 0, 0]	TA	1	8.92667	33.4166	[6, 0, 0, 0]	TA	1	9.1	34.0655	[6, 0, 0, 0]	TA	1	12.6667	33.0733	[11, 0, 0, 0]	TA	1	11.6667	32.2533	[12, 0, 0, 0]	TA	1
12	120496143	T	2	62.3333	32.45	[0, 0, 53, 0]	TG	1	64.2033	33.4235	[0, 0, 53, 0]	TG	1	65.45	34.0725	[0, 0, 53, 0]	TG	1	20	33.6133	[0, 0, 21, 0]	TG	1	27.3333	32.39	[0, 0, 15, 0]	TG	1
12	120579368	A	2	30.6667	32.0033	[0, 0, 21, 0]	AG	1	31.5867	32.9634	[0, 0, 21, 0]	AG	1	32.2	33.6035	[0, 0, 21, 0]	AG	1	9.66667	33.6933	[0, 0, 12, 0]	AG	1	10	32.6433	[0, 0, 12, 0]	AG	1
12	121444045	G	2	5	31.8867	[6, 0, 0, 0]	GA	1	5.15	32.8433	[6, 0, 0, 0]	GA	1	5.25	33.481	[6, 0, 0, 0]	GA	1	3.66667	31.4	[5, 0, 0, 0]	GA	1	7	32.61	[10, 0, 0, 0]	GA	1
12	122142295	G	2	2.66667	31.39	[1, 0, 0, 0]	GA	1	2.74667	32.3317	[1, 0, 0, 0]	GA	1	2.8	32.9595	[1, 0, 0, 0]	GA	1	6.33333	32.77	[6, 0, 0, 0]	GA	1	4.33333	32.3	[2, 0, 0, 0]	GA	1
12	122145462	G	2	10.3333	32.2267	[0, 0, 0, 9]	GT	1	10.6433	33.1935	[0, 0, 0, 9]	GT	1	10.85	33.838	[0, 0, 0, 9]	GT	1	10	33.0467	[0, 0, 0, 11]	GT	1	4.66667	32.75	[0, 0, 0, 5]	GT	1
12	122770152	C	2	10.6667	31.6533	[5, 0, 0, 0]	CA	1	10.9867	32.6029	[5, 0, 0, 0]	CA	1	11.2	33.236	[5, 0, 0, 0]	CA	1	1.33333	32.3333	[2, 0, 0, 0]	CA	1	1.66667	31.3333	[1, 0, 0, 0]	CA	1
12	122848518	C	2	2	32.8333	[0, 0, 0, 1]	CT	1	2.06	33.8183	[0, 0, 0, 1]	CT	1	2.1	34.475	[0, 0, 0, 1]	CT	1	1	32	[0, 0, 0, 1]	CT	1	2.66667	32.1333	[0, 0, 0, 5]	CT	1
12	122865657	C	2	6.66667	31.4433	[0, 0, 0, 5]	CT	1	6.86667	32.3866	[0, 0, 0, 5]	CT	1	7	33.0155	[0, 0, 0, 5]	CT	1	8.33333	33.1167	[0, 0, 0, 13]	CT	1	6.33333	32.23	[0, 0, 0, 5]	CT	1
12	123257514	G	2	3.33333	32.8333	[2, 0, 0, 0]	GA	1	3.43333	33.8183	[2, 0, 0, 0]	GA	1	3.5	34.475	[2, 0, 0, 0]	GA	1	1.33333	31.8333	[1, 0, 0, 0]	GA	1	3	33.2767	[1, 0, 0, 0]	GA	1
12	123584666	T	2	31.3333	31.9433	[0, 16, 0, 0]	TC	1	32.2733	32.9016	[0, 16, 0, 0]	TC	1	32.9	33.5405	[0, 16, 0, 0]	TC	1	31	33.05	[0, 28, 0, 0]	TC	1	26.6667	32.88	[0, 23, 0, 0]	TC	1
12	124952473	T	2	4.66667	31.6067	[0, 3, 0, 0]	TC	1	4.80667	32.5549	[0, 3, 0, 0]	TC	1	4.9	33.187	[0, 3, 0, 0]	TC	1	2.66667	33.7233	[0, 4, 0, 0]	TC	1	1.33333	32.3333	[0, 1, 0, 0]	TC	1
12	124953970	T	2	5.66667	31.8933	[0, 2, 0, 0]	TC	1	5.83667	32.8501	[0, 2, 0, 0]	TC	1	5.95	33.488	[0, 2, 0, 0]	TC	1	10.3333	33.1967	[0, 6, 0, 0]	TC	1	10.3333	33.0333	[0, 10, 0, 0]	TC	1
12	130790298	A	2	8	31.75	[0, 0, 6, 0]	AG	1	8.24	32.7025	[0, 0, 6, 0]	AG	1	8.4	33.3375	[0, 0, 6, 0]	AG	1	3	32.11	[0, 0, 3, 0]	AG	1	4.33333	31.46	[0, 0, 3, 0]	AG	1
12	131912058	C	2	11.6667	32.02	[0, 0, 0, 8]	CT	1	12.0167	32.9806	[0, 0, 0, 8]	CT	1	12.25	33.621	[0, 0, 0, 8]	CT	1	5.33333	33.1667	[0, 0, 0, 8]	CT	1	4	32.6533	[0, 0, 0, 2]	CT	1
12	131918616	A	2	12	31.5433	[0, 0, 9, 0]	AG	1	12.36	32.4896	[0, 0, 9, 0]	AG	1	12.6	33.1205	[0, 0, 9, 0]	AG	1	4	31.7667	[0, 0, 6, 0]	AG	1	3.66667	31.9733	[0, 0, 4, 0]	AG	1
12	131921730	A	2	18	31.8033	[0, 10, 0, 0]	AC	1	18.54	32.7574	[0, 10, 0, 0]	AC	1	18.9	33.3935	[0, 10, 0, 0]	AC	1	8.66667	32.78	[0, 13, 0, 0]	AC	1	6	32.01	[0, 3, 0, 0]	AC	1
12	132704876	G	2	4	31.8333	[5, 0, 0, 0]	GA	1	4.12	32.7883	[5, 0, 0, 0]	GA	1	4.2	33.425	[5, 0, 0, 0]	GA	1	6.66667	32.9067	[7, 0, 0, 0]	GA	1	7.66667	32.4767	[9, 0, 0, 0]	GA	1
12	132754951	G	2	16.3333	32.5233	[17, 0, 0, 0]	GA	1	16.8233	33.499	[17, 0, 0, 0]	GA	1	17.15	34.1495	[17, 0, 0, 0]	GA	1	4.33333	32.9533	[2, 0, 0, 0]	GA	1	4.66667	32.65	[3, 0, 0, 0]	GA	1
12	132769626	A	2	19.3333	31.3367	[0, 0, 12, 0]	AG	1	19.9133	32.2768	[0, 0, 12, 0]	AG	1	20.3	32.9035	[0, 0, 12, 0]	AG	1	8.33333	31.8733	[0, 0, 5, 0]	AG	1	7	31.48	[0, 0, 5, 0]	AG	1
12	132825820	T	2	29.6667	32.0567	[0, 31, 0, 0]	TC	1	30.5567	33.0184	[0, 31, 0, 0]	TC	1	31.15	33.6595	[0, 31, 0, 0]	TC	1	53.3333	33.3467	[0, 46, 0, 0]	TC	1	56	32.4833	[0, 62, 0, 0]	TC	1
12	132825844	A	2	34.6667	32.4467	[0, 0, 39, 0]	AG	1	35.7067	33.4201	[0, 0, 39, 0]	AG	1	36.4	34.069	[0, 0, 39, 0]	AG	1	60	33.39	[0, 0, 52, 0]	AG	1	62.6667	32.9433	[0, 0, 75, 0]	AG	1
12	132825852	C	2	37	32.3533	[0, 0, 0, 43]	CT	1	38.11	33.3239	[0, 0, 0, 43]	CT	1	38.85	33.971	[0, 0, 0, 43]	CT	1	64.3333	33.7333	[0, 0, 0, 63]	CT	1	70	33.0367	[0, 0, 0, 83]	CT	1
12	132825898	C	2	43.3333	31.9667	[0, 0, 53, 0]	CG	1	44.6333	32.9257	[0, 0, 53, 0]	CG	1	45.5	33.565	[0, 0, 53, 0]	CG	1	84.3333	32.84	[0, 0, 81, 0]	CG	1	83.6667	32.1033	[0, 0, 101, 0]	CG	1
13	18298393	C	2	3	31.5	[6, 0, 0, 0]	CA	1	3.09	32.445	[6, 0, 0, 0]	CA	1	3.15	33.075	[6, 0, 0, 0]	CA	1	2.33333	32.9333	[1, 0, 0, 0]	CA	1	1.66667	31.89	[1, 0, 0, 0]	CA	1
13	20403867	A	2	4.66667	31.69	[0, 0, 3, 0]	AG	1	4.80667	32.6407	[0, 0, 3, 0]	AG	1	4.9	33.2745	[0, 0, 3, 0]	AG	1	3	32.39	[0, 0, 1, 0]	AG	1	2.33333	32.39	[0, 0, 2, 0]	AG	1
13	21045946	T	2	5.66667	32.1233	[0, 4, 0, 0]	TC	1	5.83667	33.087	[0, 4, 0, 0]	TC	1	5.95	33.7295	[0, 4, 0, 0]	TC	1	1.33333	32.8333	[0, 2, 0, 0]	TC	1	4.33333	32.9	[0, 6, 0, 0]	TC	1
13	21628578	C	2	39.6667	31.2833	[0, 0, 31, 0]	CG	1	40.8567	32.2218	[0, 0, 31, 0]	CG	1	41.65	32.8475	[0, 0, 31, 0]	CG	1	25.6667	32.06	[0, 0, 26, 0]	CG	1	28.6667	31.6033	[0, 0, 30, 0]	CG	1
13	22696275	C	2	5.33333	31.8633	[0, 0, 0, 5]	CT	1	5.49333	32.8192	[0, 0, 0, 5]	CT	1	5.6	33.4565	[0, 0, 0, 5]	CT	1	4	32.39	[0, 0, 0, 1]	CT	1	2.66667	33.3333	[0, 0, 0, 1]	CT	1
13	22696286	T	2	4.33333	31.1233	[0, 5, 0, 0]	TC	1	4.46333	32.057	[0, 5, 0, 0]	TC	1	4.55	32.6795	[0, 5, 0, 0]	TC	1	4	32.93	[0, 1, 0, 0]	TC	1	2.66667	32.5	[0, 4, 0, 0]	TC	1
13	22696512	T	2	9.66667	31.5267	[0, 0, 5, 0]	TG	1	9.95667	32.4725	[0, 0, 5, 0]	TG	1	10.15	33.103	[0, 0, 5, 0]	TG	1	2.66667	32.25	[0, 0, 2, 0]	TG	1	3.33333	32.39	[0, 0, 3, 0]	TG	1
13	23669061	T	2	13.6667	32.0933	[0, 8, 0, 0]	TC	1	14.0767	33.0561	[0, 8, 0, 0]	TC	1	14.35	33.698	[0, 8, 0, 0]	TC	1	5	32.8	[0, 5, 0, 0]	TC	1	6	32.27	[0, 4, 0, 0]	TC	1
13	24434450	A	2	81.6667	31.9167	[0, 0, 73, 0]	AG	1	84.1167	32.8742	[0, 0, 73, 0]	AG	1	85.75	33.5125	[0, 0, 73, 0]	AG	1	19.3333	32.9867	[0, 0, 23, 0]	AG	1	10.6667	32.66	[0, 0, 13, 0]	AG	1
13	24434961	A	2	30.3333	31.5867	[0, 20, 0, 0]	AC	1	31.2433	32.5343	[0, 20, 0, 0]	AC	1	31.85	33.166	[0, 20, 0, 0]	AC	1	37.3333	32.67	[0, 29, 0, 0]	AC	1	21	32.1533	[0, 15, 0, 0]	AC	1
13	24447062	A	2	31	31.84	[0, 31, 0, 0]	AC	1	31.93	32.7952	[0, 31, 0, 0]	AC	1	32.55	33.432	[0, 31, 0, 0]	AC	1	12	33.33	[0, 8, 0, 0]	AC	1	13.6667	32.3	[0, 19, 0, 0]	AC	1
13	24447107	A	2	27.3333	31.8667	[0, 0, 26, 0]	AG	1	28.1533	32.8227	[0, 0, 26, 0]	AG	1	28.7	33.46	[0, 0, 26, 0]	AG	1	10.6667	33.1	[0, 0, 8, 0]	AG	1	16.6667	32.63	[0, 0, 18, 0]	AG	1
13	24453606	A	2	55.6667	31.9733	[0, 0, 51, 0]	AG	1	57.3367	32.9325	[0, 0, 51, 0]	AG	1	58.45	33.572	[0, 0, 51, 0]	AG	1	17.6667	33.02	[0, 0, 18, 0]	AG	1	14.3333	32.9933	[0, 0, 9, 0]	AG	1
13	25247465	A	2	1.33333	30.6667	[0, 0, 1, 0]	AG	1	1.37333	31.5867	[0, 0, 1, 0]	AG	1	1.4	32.2	[0, 0, 1, 0]	AG	1	3.66667	31.5533	[0, 0, 3, 0]	AG	1	2	31.6667	[0, 0, 2, 0]	AG	1
13	27569092	A	2	7.33333	32.38	[0, 0, 3, 0]	AG	1	7.55333	33.3514	[0, 0, 3, 0]	AG	1	7.7	33.999	[0, 0, 3, 0]	AG	1	2	32.1667	[0, 0, 1, 0]	AG	1	2.66667	33.11	[0, 0, 3, 0]	AG	1
13	27665833	G	2	11.6667	31.5833	[8, 0, 0, 0]	GA	1	12.0167	32.5308	[8, 0, 0, 0]	GA	1	12.25	33.1625	[8, 0, 0, 0]	GA	1	9.33333	32.76	[6, 0, 0, 0]	GA	1	8.33333	32.0533	[7, 0, 0, 0]	GA	1
13	27945502	T	2	6	32.2633	[0, 5, 0, 0]	TC	1	6.18	33.2312	[0, 5, 0, 0]	TC	1	6.3	33.8765	[0, 5, 0, 0]	TC	1	3.33333	32.9433	[0, 4, 0, 0]	TC	1	3	33.61	[0, 2, 0, 0]	TC	1
13	28723270	G	2	2.66667	33	[2, 0, 0, 0]	GA	1	2.74667	33.99	[2, 0, 0, 0]	GA	1	2.8	34.65	[2, 0, 0, 0]	GA	1	6.66667	34.02	[12, 0, 0, 0]	GA	1	1.66667	33.11	[1, 0, 0, 0]	GA	1
13	29510946	C	2	9.66667	31.83	[0, 0, 10, 0]	CG	1	9.95667	32.7849	[0, 0, 10, 0]	CG	1	10.15	33.4215	[0, 0, 10, 0]	CG	1	6	32.5633	[0, 0, 3, 0]	CG	1	5.66667	32.2733	[0, 0, 4, 0]	CG	1
13	29512790	T	2	22	33.1167	[0, 21, 0, 0]	TC	1	22.66	34.1102	[0, 21, 0, 0]	TC	1	23.1	34.7725	[0, 21, 0, 0]	TC	1	14	34.4167	[0, 22, 0, 0]	TC	1	16	33.4533	[0, 14, 0, 0]	TC	1
13	29513641	T	2	9	31.9767	[3, 0, 0, 0]	TA	1	9.27	32.936	[3, 0, 0, 0]	TA	1	9.45	33.5755	[3, 0, 0, 0]	TA	1	7	32.6933	[2, 0, 0, 0]	TA	1	7.66667	32.0567	[4, 0, 0, 0]	TA	1
13	29513912	T	2	24.6667	32.6533	[24, 0, 0, 0]	TA	1	25.4067	33.6329	[24, 0, 0, 0]	TA	1	25.9	34.286	[24, 0, 0, 0]	TA	1	10.3333	33.3033	[14, 0, 0, 0]	TA	1	11.3333	32.9933	[8, 0, 0, 0]	TA	1
13	29517577	G	2	1.66667	30.4433	[1, 0, 0, 0]	GA	1	1.71667	31.3566	[1, 0, 0, 0]	GA	1	1.75	31.9655	[1, 0, 0, 0]	GA	1	2	30.3333	[2, 0, 0, 0]	GA	1	2	31.25	[4, 0, 0, 0]	GA	1
13	30465849	T	2	25.6667	31.9133	[0, 12, 0, 0]	TC	1	26.4367	32.8707	[0, 12, 0, 0]	TC	1	26.95	33.509	[0, 12, 0, 0]	TC	1	22	33.0767	[0, 13, 0, 0]	TC	1	11.3333	32.2767	[0, 13, 0, 0]	TC	1
13	38362173	A	2	19.6667	31.4033	[0, 0, 12, 0]	AG	1	20.2567	32.3454	[0, 0, 12, 0]	AG	1	20.65	32.9735	[0, 0, 12, 0]	AG	1	3.33333	32.6667	[0, 0, 3, 0]	AG	1	3.33333	31.9433	[0, 0, 2, 0]	AG	1
13	41131359	A	2	2	31.11	[0, 0, 1, 0]	AG	1	2.06	32.0433	[0, 0, 1, 0]	AG	1	2.1	32.6655	[0, 0, 1, 0]	AG	1	3.33333	33.39	[0, 0, 3, 0]	AG	1	2.33333	31	[0, 0, 2, 0]	AG	1
13	43968699	G	2	3.33333	31.78	[3, 0, 0, 0]	GA	1	3.43333	32.7334	[3, 0, 0, 0]	GA	1	3.5	33.369	[3, 0, 0, 0]	GA	1	2.33333	32.75	[2, 0, 0, 0]	GA	1	1.33333	33	[1, 0, 0, 0]	GA	1
13	49549486	G	2	5	31.4767	[0, 4, 0, 0]	GC	1	5.15	32.421	[0, 4, 0, 0]	GC	1	5.25	33.0505	[0, 4, 0, 0]	GC	1	3	32.5	[0, 4, 0, 0]	GC	1	2.66667	31.4	[0, 1, 0, 0]	GC	1
13	49567209	G	2	13	32.05	[7, 0, 0, 0]	GA	1	13.39	33.0115	[7, 0, 0, 0]	GA	1	13.65	33.6525	[7, 0, 0, 0]	GA	1	11.6667	32.7667	[15, 0, 0, 0]	GA	1	13.6667	32.78	[14, 0, 0, 0]	GA	1
13	52461790	A	2	14	31.47	[0, 0, 13, 0]	AG	1	14.42	32.4141	[0, 0, 13, 0]	AG	1	14.7	33.0435	[0, 0, 13, 0]	AG	1	7.33333	32.6833	[0, 0, 4, 0]	AG	1	7.33333	31.7767	[0, 0, 6, 0]	AG	1
13	54441021	A	2	1.66667	31.11	[0, 0, 1, 0]	AG	1	1.71667	32.0433	[0, 0, 1, 0]	AG	1	1.75	32.6655	[0, 0, 1, 0]	AG	1	1.66667	33	[0, 0, 1, 0]	AG	1	2	32.3333	[0, 0, 2, 0]	AG	1
13	72782272	C	2	3	31.4733	[0, 0, 0, 2]	CT	1	3.09	32.4175	[0, 0, 0, 2]	CT	1	3.15	33.047	[0, 0, 0, 2]	CT	1	5.33333	32.91	[0, 0, 0, 2]	CT	1	4.66667	32.37	[0, 0, 0, 3]	CT	1
13	76987975	C	2	4.33333	30.6	[0, 0, 0, 5]	CT	1	4.46333	31.518	[0, 0, 0, 5]	CT	1	4.55	32.13	[0, 0, 0, 5]	CT	1	2.66667	32.4167	[0, 0, 0, 4]	CT	1	2.33333	33.3333	[0, 0, 0, 3]	CT	1
13	81690208	A	2	2.66667	31.5	[0, 0, 1, 0]	AG	1	2.74667	32.445	[0, 0, 1, 0]	AG	1	2.8	33.075	[0, 0, 1, 0]	AG	1	1.33333	33	[0, 0, 1, 0]	AG	1	3	32.1667	[0, 0, 2, 0]	AG	1
13	81690220	A	2	3.33333	32.8333	[0, 0, 2, 0]	AG	1	3.43333	33.8183	[0, 0, 2, 0]	AG	1	3.5	34.475	[0, 0, 2, 0]	AG	1	1.33333	33.3333	[0, 0, 1, 0]	AG	1	3.33333	33	[0, 0, 1, 0]	AG	1
13	95074287	A	2	11.3333	31.5233	[0, 0, 4, 0]	AG	1	11.6733	32.469	[0, 0, 4, 0]	AG	1	11.9	33.0995	[0, 0, 4, 0]	AG	1	16.6667	32.6233	[0, 0, 12, 0]	AG	1	7	32.8833	[0, 0, 6, 0]	AG	1
13	98826885	T	2	5.33333	31.2367	[0, 2, 0, 0]	TC	1	5.49333	32.1738	[0, 2, 0, 0]	TC	1	5.6	32.7985	[0, 2, 0, 0]	TC	1	6.33333	33.7767	[0, 9, 0, 0]	TC	1	2.66667	32.5567	[0, 1, 0, 0]	TC	1
13	99386017	A	2	22.3333	31.8333	[0, 0, 0, 20]	AT	1	23.0033	32.7883	[0, 0, 0, 20]	AT	1	23.45	33.425	[0, 0, 0, 20]	AT	1	16.6667	33.27	[0, 0, 0, 10]	AT	1	8.33333	32.6233	[0, 0, 0, 9]	AT	1
13	99386082	T	2	22	32.1233	[0, 22, 0, 0]	TC	1	22.66	33.087	[0, 22, 0, 0]	TC	1	23.1	33.7295	[0, 22, 0, 0]	TC	1	13.6667	33.0667	[0, 12, 0, 0]	TC	1	9.66667	32.2233	[0, 10, 0, 0]	TC	1
13	109265507	T	2	27	32.1667	[0, 19, 0, 0]	TC	1	27.81	33.1317	[0, 19, 0, 0]	TC	1	28.35	33.775	[0, 19, 0, 0]	TC	1	26.6667	33.2167	[0, 13, 0, 0]	TC	1	17.6667	33.11	[0, 12, 0, 0]	TC	1
13	109268968	T	2	30	32.35	[0, 22, 0, 0]	TC	1	30.9	33.3205	[0, 22, 0, 0]	TC	1	31.5	33.9675	[0, 22, 0, 0]	TC	1	7	33.39	[0, 9, 0, 0]	TC	1	4.66667	32.4133	[0, 2, 0, 0]	TC	1
13	109269044	C	2	26	31.4233	[0, 0, 0, 25]	CT	1	26.78	32.366	[0, 0, 0, 25]	CT	1	27.3	32.9945	[0, 0, 0, 25]	CT	1	3.66667	33.3667	[0, 0, 0, 4]	CT	1	2	31.8333	[0, 0, 0, 1]	CT	1
13	109269086	C	2	20.6667	31.5267	[0, 0, 17, 0]	CG	1	21.2867	32.4725	[0, 0, 17, 0]	CG	1	21.7	33.103	[0, 0, 17, 0]	CG	1	3.33333	32.0667	[0, 0, 4, 0]	CG	1	1.33333	33	[0, 0, 1, 0]	CG	1
13	109269208	T	2	14.6667	31.6133	[0, 18, 0, 0]	TC	1	15.1067	32.5617	[0, 18, 0, 0]	TC	1	15.4	33.194	[0, 18, 0, 0]	TC	1	4.33333	31.5833	[0, 3, 0, 0]	TC	1	2	31.7233	[0, 1, 0, 0]	TC	1
13	109270226	T	2	59	31.41	[0, 42, 0, 0]	TC	1	60.77	32.3523	[0, 42, 0, 0]	TC	1	61.95	32.9805	[0, 42, 0, 0]	TC	1	12.6667	32.4833	[0, 11, 0, 0]	TC	1	5.33333	32.66	[0, 1, 0, 0]	TC	1
13	110667407	T	2	8.66667	31.0033	[0, 4, 0, 0]	TC	1	8.92667	31.9334	[0, 4, 0, 0]	TC	1	9.1	32.5535	[0, 4, 0, 0]	TC	1	8.33333	32.11	[0, 4, 0, 0]	TC	1	4.66667	31.47	[0, 2, 0, 0]	TC	1
13	111303118	T	2	5.33333	31.4333	[0, 2, 0, 0]	TC	1	5.49333	32.3763	[0, 2, 0, 0]	TC	1	5.6	33.005	[0, 2, 0, 0]	TC	1	3	33.61	[0, 1, 0, 0]	TC	1	2.66667	33.1333	[0, 5, 0, 0]	TC	1
13	112886111	C	2	2	32.39	[0, 0, 0, 1]	CT	1	2.06	33.3617	[0, 0, 0, 1]	CT	1	2.1	34.0095	[0, 0, 0, 1]	CT	1	2.66667	32.75	[0, 0, 0, 2]	CT	1	2	33.5833	[0, 0, 0, 1]	CT	1
14	21082910	T	2	17	31.5267	[0, 13, 0, 0]	TC	1	17.51	32.4725	[0, 13, 0, 0]	TC	1	17.85	33.103	[0, 13, 0, 0]	TC	1	14.3333	32.65	[0, 9, 0, 0]	TC	1	10.3333	32.31	[0, 6, 0, 0]	TC	1
14	21351870	A	2	43	31.95	[0, 40, 0, 0]	AC	1	44.29	32.9085	[0, 40, 0, 0]	AC	1	45.15	33.5475	[0, 40, 0, 0]	AC	1	6.33333	33.12	[0, 5, 0, 0]	AC	1	2	32.6667	[0, 2, 0, 0]	AC	1
14	21360970	C	2	23	32.0267	[0, 0, 18, 0]	CG	1	23.69	32.9875	[0, 0, 18, 0]	CG	1	24.15	33.628	[0, 0, 18, 0]	CG	1	4.33333	32.5433	[0, 0, 6, 0]	CG	1	3	31.89	[0, 0, 4, 0]	CG	1
14	21403494	C	2	4.66667	31.5433	[0, 0, 0, 2]	CT	1	4.80667	32.4896	[0, 0, 0, 2]	CT	1	4.9	33.1205	[0, 0, 0, 2]	CT	1	4.33333	32.8133	[0, 0, 0, 1]	CT	1	3	32.1333	[0, 0, 0, 2]	CT	1
14	22830077	T	2	2	32.0833	[0, 1, 0, 0]	TC	1	2.06	33.0458	[0, 1, 0, 0]	TC	1	2.1	33.6875	[0, 1, 0, 0]	TC	1	2	32.5	[0, 1, 0, 0]	TC	1	3.33333	32.8333	[0, 3, 0, 0]	TC	1
14	22834432	A	2	6.66667	31.81	[0, 6, 0, 0]	AC	1	6.86667	32.7643	[0, 6, 0, 0]	AC	1	7	33.4005	[0, 6, 0, 0]	AC	1	3	32.6233	[0, 1, 0, 0]	AC	1	1.33333	33.5	[0, 1, 0, 0]	AC	1
14	22878584	G	2	16.6667	32.3633	[10, 0, 0, 0]	GA	1	17.1667	33.3342	[10, 0, 0, 0]	GA	1	17.5	33.9815	[10, 0, 0, 0]	GA	1	5.33333	32.88	[11, 0, 0, 0]	GA	1	3	31.9333	[2, 0, 0, 0]	GA	1
14	23080170	C	2	19	32.86	[0, 0, 12, 0]	CG	1	19.57	33.8458	[0, 0, 12, 0]	CG	1	19.95	34.503	[0, 0, 12, 0]	CG	1	4.66667	33.2667	[0, 0, 2, 0]	CG	1	3.33333	31.5	[0, 0, 6, 0]	CG	1
14	23308165	A	2	7.33333	31.8867	[0, 0, 6, 0]	AG	1	7.55333	32.8433	[0, 0, 6, 0]	AG	1	7.7	33.481	[0, 0, 6, 0]	AG	1	3	33.4167	[0, 0, 3, 0]	AG	1	3	32	[0, 0, 1, 0]	AG	1
14	24439866	T	2	4	31.3567	[0, 1, 0, 0]	TC	1	4.12	32.2974	[0, 1, 0, 0]	TC	1	4.2	32.9245	[0, 1, 0, 0]	TC	1	5.33333	32.35	[0, 7, 0, 0]	TC	1	4.33333	32.1667	[0, 3, 0, 0]	TC	1
14	24440075	C	2	32	31.8533	[0, 0, 0, 29]	CT	1	32.96	32.8089	[0, 0, 0, 29]	CT	1	33.6	33.446	[0, 0, 0, 29]	CT	1	25.6667	33.13	[0, 0, 0, 22]	CT	1	19.3333	32.7767	[0, 0, 0, 11]	CT	1
14	24440156	T	2	7.66667	31.8267	[0, 5, 0, 0]	TC	1	7.89667	32.7815	[0, 5, 0, 0]	TC	1	8.05	33.418	[0, 5, 0, 0]	TC	1	19.3333	33.4967	[0, 17, 0, 0]	TC	1	12	33.0467	[0, 6, 0, 0]	TC	1
14	24441004	C	2	5	32.1467	[3, 0, 0, 0]	CA	1	5.15	33.1111	[3, 0, 0, 0]	CA	1	5.25	33.754	[3, 0, 0, 0]	CA	1	5	31.9433	[3, 0, 0, 0]	CA	1	4.33333	32.09	[6, 0, 0, 0]	CA	1
14	24441767	T	2	12.3333	31.9033	[0, 0, 14, 0]	TG	1	12.7033	32.8604	[0, 0, 14, 0]	TG	1	12.95	33.4985	[0, 0, 14, 0]	TG	1	8.66667	32.93	[0, 0, 6, 0]	TG	1	5.66667	32.1233	[0, 0, 5, 0]	TG	1
14	31292814	T	2	20	31.93	[0, 19, 0, 0]	TC	1	20.6	32.8879	[0, 19, 0, 0]	TC	1	21	33.5265	[0, 19, 0, 0]	TC	1	4.66667	32.4667	[0, 4, 1, 0]	TC TG	1	4.66667	34.3333	[0, 10, 0, 0]	TC	1
14	34562906	C	2	21.6667	31.4067	[0, 0, 0, 12]	CT	1	22.3167	32.3489	[0, 0, 0, 12]	CT	1	22.75	32.977	[0, 0, 0, 12]	CT	1	13.3333	32.2133	[0, 0, 0, 15]	CT	1	8	31.88	[0, 0, 0, 5]	CT	1
14	34568651	A	2	1.66667	31.5567	[0, 0, 0, 1]	AT	1	1.71667	32.5034	[0, 0, 0, 1]	AT	1	1.75	33.1345	[0, 0, 0, 1]	AT	1	3.66667	30.9167	[0, 0, 0, 3]	AT	1	2.66667	31.86	[0, 0, 0, 3]	AT	1
14	39267476	T	2	3	31.6667	[0, 3, 0, 0]	TC	1	3.09	32.6167	[0, 3, 0, 0]	TC	1	3.15	33.25	[0, 3, 0, 0]	TC	1	4	32.99	[0, 7, 0, 0]	TC	1	3.66667	32.1667	[0, 6, 0, 0]	TC	1
14	49577674	T	2	19.6667	31.6	[0, 18, 0, 0]	TC	1	20.2567	32.548	[0, 18, 0, 0]	TC	1	20.65	33.18	[0, 18, 0, 0]	TC	1	6	32.21	[0, 4, 0, 0]	TC	1	6	32.5267	[0, 7, 0, 0]	TC	1
14	51715363	T	2	50.6667	31.5867	[44, 0, 0, 0]	TA	1	52.1867	32.5343	[44, 0, 0, 0]	TA	1	53.2	33.166	[44, 0, 0, 0]	TA	1	33.3333	32.5267	[35, 0, 0, 0]	TA	1	17.6667	32.1733	[19, 0, 0, 0]	TA	1
14	52053650	C	2	6.66667	31.9567	[0, 0, 0, 8]	CT	1	6.86667	32.9154	[0, 0, 0, 8]	CT	1	7	33.5545	[0, 0, 0, 8]	CT	1	7	32.92	[0, 0, 0, 6]	CT	1	5.66667	32.6933	[0, 0, 0, 9]	CT	1
14	52640367	T	2	3.66667	31.2833	[0, 2, 0, 0]	TC	1	3.77667	32.2218	[0, 2, 0, 0]	TC	1	3.85	32.8475	[0, 2, 0, 0]	TC	1	5.66667	33.39	[0, 3, 0, 0]	TC	1	8.33333	32.04	[0, 9, 0, 0]	TC	1
14	53950804	A	2	100.667	31.9033	[0, 0, 91, 0]	AG	1	103.687	32.8604	[0, 0, 91, 0]	AG	1	105.7	33.4985	[0, 0, 91, 0]	AG	1	51.6667	32.9167	[0, 0, 47, 0]	AG	1	34	32.4767	[0, 0, 32, 0]	AG	1
14	58427073	T	2	5.66667	31.9167	[0, 0, 3, 0]	TG	1	5.83667	32.8742	[0, 0, 3, 0]	TG	1	5.95	33.5125	[0, 0, 3, 0]	TG	1	3.66667	35.0567	[0, 0, 4, 0]	TG	1	3	33.1667	[0, 0, 1, 0]	TG	1
14	59504450	T	2	7	32.6267	[0, 0, 5, 0]	TG	1	7.21	33.6055	[0, 0, 5, 0]	TG	1	7.35	34.258	[0, 0, 5, 0]	TG	1	2	31.8333	[0, 0, 2, 0]	TG	1	2	32.4167	[0, 0, 1, 0]	TG	1
14	60092342	G	2	9	31.33	[0, 0, 0, 3]	GT	1	9.27	32.2699	[0, 0, 0, 3]	GT	1	9.45	32.8965	[0, 0, 0, 3]	GT	1	9	32.7533	[0, 0, 0, 4]	GT	1	7.66667	31.32	[0, 0, 0, 5]	GT	1
14	60092354	A	2	8	32.4	[0, 0, 1, 0]	AG	1	8.24	33.372	[0, 0, 1, 0]	AG	1	8.4	34.02	[0, 0, 1, 0]	AG	1	9.33333	33.2233	[0, 0, 4, 0]	AG	1	7.66667	31.8933	[0, 0, 4, 0]	AG	1
14	60397860	A	2	2.66667	32	[0, 0, 1, 0]	AG	1	2.74667	32.96	[0, 0, 1, 0]	AG	1	2.8	33.6	[0, 0, 1, 0]	AG	1	7.66667	32.3033	[0, 0, 9, 0]	AG	1	7	32.1033	[0, 0, 5, 0]	AG	1
14	61556546	A	2	1.33333	32.5	[0, 2, 0, 0]	AC	1	1.37333	33.475	[0, 2, 0, 0]	AC	1	1.4	34.125	[0, 2, 0, 0]	AC	1	6.33333	32.7833	[0, 6, 0, 0]	AC	1	2.66667	32.1667	[0, 3, 0, 0]	AC	1
14	61747130	T	2	62	31.6467	[0, 33, 0, 0]	TC	1	63.86	32.5961	[0, 33, 0, 0]	TC	1	65.1	33.229	[0, 33, 0, 0]	TC	1	16.6667	33.23	[0, 23, 0, 0]	TC	1	16.6667	32.5067	[0, 9, 0, 0]	TC	1
14	64541533	C	2	7	31.9133	[0, 0, 0, 4]	CT	1	7.21	32.8707	[0, 0, 0, 4]	CT	1	7.35	33.509	[0, 0, 0, 4]	CT	1	3	32.25	[0, 0, 0, 2]	CT	1	1.66667	31.6667	[0, 0, 0, 2]	CT	1
14	65075349	C	2	46.3333	31.8667	[0, 0, 33, 0]	CG	1	47.7233	32.8227	[0, 0, 33, 0]	CG	1	48.65	33.46	[0, 0, 33, 0]	CG	1	19.3333	33.06	[0, 0, 23, 0]	CG	1	9.33333	33.0833	[0, 0, 6, 0]	CG	1
14	65075759	A	2	7.66667	31.69	[0, 0, 3, 0]	AG	1	7.89667	32.6407	[0, 0, 3, 0]	AG	1	8.05	33.2745	[0, 0, 3, 0]	AG	1	3.33333	31.6667	[0, 0, 4, 0]	AG	1	3.66667	31.64	[0, 0, 6, 0]	AG	1
14	65561728	A	2	4.66667	31.22	[0, 0, 7, 0]	AG	1	4.80667	32.1566	[0, 0, 7, 0]	AG	1	4.9	32.781	[0, 0, 7, 0]	AG	1	5	32.5467	[0, 0, 3, 0]	AG	1	6	31.13	[0, 0, 3, 0]	AG	1
14	66012883	T	2	4	31.3767	[0, 4, 0, 0]	TC	1	4.12	32.318	[0, 4, 0, 0]	TC	1	4.2	32.9455	[0, 4, 0, 0]	TC	1	2	32.9167	[0, 1, 0, 0]	TC	1	2.33333	31.89	[0, 2, 0, 0]	TC	1
14	66012934	G	2	5.33333	30.8	[0, 0, 0, 7]	GT	1	5.49333	31.724	[0, 0, 0, 7]	GT	1	5.6	32.34	[0, 0, 0, 7]	GT	1	2.33333	32.4167	[0, 0, 0, 2]	GT	1	1.66667	32.1667	[0, 0, 0, 2]	GT	1
14	66013061	T	2	10	32.1933	[0, 5, 0, 0]	TC	1	10.3	33.1591	[0, 5, 0, 0]	TC	1	10.5	33.803	[0, 5, 0, 0]	TC	1	7.66667	32.6967	[0, 8, 0, 0]	TC	1	8	32.05	[0, 10, 0, 0]	TC	1
14	66013350	G	2	4.66667	31.75	[0, 4, 0, 0]	GC	1	4.80667	32.7025	[0, 4, 0, 0]	GC	1	4.9	33.3375	[0, 4, 0, 0]	GC	1	9	31.82	[0, 5, 0, 0]	GC	1	9.33333	31.6967	[0, 10, 0, 0]	GC	1
14	68792124	C	2	5	31.91	[0, 0, 3, 0]	CG	1	5.15	32.8673	[0, 0, 3, 0]	CG	1	5.25	33.5055	[0, 0, 3, 0]	CG	1	2.33333	33	[0, 0, 3, 0]	CG	1	1.66667	31.8333	[0, 0, 2, 0]	CG	1
14	69885383	C	2	5.66667	31	[1, 0, 0, 0]	CA	1	5.83667	31.93	[1, 0, 0, 0]	CA	1	5.95	32.55	[1, 0, 0, 0]	CA	1	6.33333	31.85	[5, 0, 0, 0]	CA	1	4.33333	31.4	[3, 0, 0, 0]	CA	1
14	69885583	C	2	128	31.6467	[0, 0, 0, 113]	CT	1	131.84	32.5961	[0, 0, 0, 113]	CT	1	134.4	33.229	[0, 0, 0, 113]	CT	1	55	33.2033	[0, 0, 0, 56]	CT	1	47	32.3033	[0, 0, 0, 62]	CT	1
14	69885622	T	2	120.667	31.39	[0, 120, 0, 0]	TC	1	124.287	32.3317	[0, 120, 0, 0]	TC	1	126.7	32.9595	[0, 120, 0, 0]	TC	1	18	31.75	[0, 19, 0, 0]	TC	1	19.3333	31.44	[0, 16, 0, 0]	TC	1
14	69885669	A	2	7	31.9467	[0, 10, 0, 0]	AC	1	7.21	32.9051	[0, 10, 0, 0]	AC	1	7.35	33.544	[0, 10, 0, 0]	AC	1	3	33.11	[0, 3, 0, 0]	AC	1	2	32.8333	[0, 3, 0, 0]	AC	1
14	69885752	T	2	3.66667	31.72	[0, 0, 6, 0]	TG	1	3.77667	32.6716	[0, 0, 6, 0]	TG	1	3.85	33.306	[0, 0, 6, 0]	TG	1	2	32.6667	[0, 0, 2, 0]	TG	1	1.33333	32.6667	[0, 0, 1, 0]	TG	1
14	69885754	C	2	4.33333	32.5	[0, 0, 0, 5]	CT	1	4.46333	33.475	[0, 0, 0, 5]	CT	1	4.55	34.125	[0, 0, 0, 5]	CT	1	2.33333	32.8333	[0, 0, 0, 2]	CT	1	1	32.6667	[0, 0, 0, 1]	CT	1
14	69885778	T	2	6.66667	32.68	[0, 8, 0, 0]	TC	1	6.86667	33.6604	[0, 8, 0, 0]	TC	1	7	34.314	[0, 8, 0, 0]	TC	1	3.33333	33.9167	[0, 3, 0, 0]	TC	1	2	31.5833	[0, 1, 0, 0]	TC	1
14	73922205	T	2	14.3333	31.9233	[0, 6, 0, 0]	TC	1	14.7633	32.881	[0, 6, 0, 0]	TC	1	15.05	33.5195	[0, 6, 0, 0]	TC	1	3.66667	33.3667	[0, 3, 0, 0]	TC	1	3.33333	32.2	[0, 5, 0, 0]	TC	1
14	73958235	T	2	4.33333	31.5633	[0, 7, 0, 0]	TC	1	4.46333	32.5102	[0, 7, 0, 0]	TC	1	4.55	33.1415	[0, 7, 0, 0]	TC	1	4.33333	32.25	[0, 4, 0, 0]	TC	1	4.33333	32.5433	[0, 7, 0, 0]	TC	1
14	73961742	G	2	17.6667	31.8767	[12, 0, 0, 0]	GA	1	18.1967	32.833	[12, 0, 0, 0]	GA	1	18.55	33.4705	[12, 0, 0, 0]	GA	1	17.6667	33.1367	[15, 0, 0, 0]	GA	1	15.6667	32.5	[20, 0, 0, 0]	GA	1
14	74663532	T	2	2	32.4433	[0, 0, 1, 0]	TG	1	2.06	33.4166	[0, 0, 1, 0]	TG	1	2.1	34.0655	[0, 0, 1, 0]	TG	1	1	32.6667	[0, 0, 1, 0]	TG	1	2.33333	31.7767	[0, 0, 1, 0]	TG	1
14	74812692	T	2	9.33333	31.5567	[5, 0, 0, 0]	TA	1	9.61333	32.5034	[5, 0, 0, 0]	TA	1	9.8	33.1345	[5, 0, 0, 0]	TA	1	5.66667	33.3333	[3, 0, 0, 0]	TA	1	6.33333	31.9933	[9, 0, 0, 0]	TA	1
14	77026548	G	2	18	31.7067	[13, 0, 0, 0]	GA	1	18.54	32.6579	[13, 0, 0, 0]	GA	1	18.9	33.292	[13, 0, 0, 0]	GA	1	8.33333	32.8133	[4, 0, 0, 0]	GA	1	11.6667	32.2267	[11, 0, 0, 0]	GA	1
14	77277301	G	2	21.3333	31.51	[18, 0, 0, 0]	GA	1	21.9733	32.4553	[18, 0, 0, 0]	GA	1	22.4	33.0855	[18, 0, 0, 0]	GA	1	12.6667	32.7033	[19, 0, 0, 0]	GA	1	6.66667	31.9433	[9, 0, 0, 0]	GA	1
14	77278850	A	2	3.66667	31.61	[0, 3, 0, 0]	AC	1	3.77667	32.5583	[0, 3, 0, 0]	AC	1	3.85	33.1905	[0, 3, 0, 0]	AC	1	2.33333	32.4433	[0, 3, 0, 0]	AC	1	3	32.25	[0, 3, 0, 0]	AC	1
14	77285582	C	2	23.3333	31.79	[0, 0, 0, 22]	CT	1	24.0333	32.7437	[0, 0, 0, 22]	CT	1	24.5	33.3795	[0, 0, 0, 22]	CT	1	10.3333	33.1633	[0, 0, 0, 10]	CT	1	10	31.7533	[0, 0, 0, 8]	CT	1
14	77327940	T	2	36	32.3267	[0, 24, 0, 0]	TC	1	37.08	33.2965	[0, 24, 0, 0]	TC	1	37.8	33.943	[0, 24, 0, 0]	TC	1	11.3333	33.5933	[0, 9, 0, 0]	TC	1	11	32.4467	[0, 7, 0, 0]	TC	1
14	77427088	A	2	19.6667	31.4533	[0, 0, 16, 0]	AG	1	20.2567	32.3969	[0, 0, 16, 0]	AG	1	20.65	33.026	[0, 0, 16, 0]	AG	1	6	33.3	[0, 0, 4, 0]	AG	1	7.66667	33.4767	[0, 0, 7, 0]	AG	1
14	77459668	C	2	11	31.2233	[0, 0, 0, 7]	CT	1	11.33	32.16	[0, 0, 0, 7]	CT	1	11.55	32.7845	[0, 0, 0, 7]	CT	1	7.66667	32.62	[0, 0, 0, 7]	CT	1	8.66667	32.4733	[0, 0, 0, 13]	CT	1
14	77462182	A	2	83.6667	31.73	[0, 0, 51, 0]	AG	1	86.1767	32.6819	[0, 0, 51, 0]	AG	1	87.85	33.3165	[0, 0, 51, 0]	AG	1	6.66667	33.3133	[0, 0, 9, 0]	AG	1	8.33333	32.3833	[0, 0, 7, 0]	AG	1
14	77562460	A	2	6	32.4167	[0, 0, 3, 0]	AG	1	6.18	33.3892	[0, 0, 3, 0]	AG	1	6.3	34.0375	[0, 0, 3, 0]	AG	1	2	33.3333	[0, 0, 2, 0]	AG	1	2.66667	31.9167	[0, 0, 2, 0]	AG	1
14	77708130	A	2	51.6667	32.5767	[0, 50, 0, 0]	AC	1	53.2167	33.554	[0, 50, 0, 0]	AC	1	54.25	34.2055	[0, 50, 0, 0]	AC	1	7.33333	33.7433	[0, 6, 0, 0]	AC	1	11.6667	32.96	[0, 13, 0, 0]	AC	1
14	80211923	C	2	21	32.0933	[0, 0, 0, 14]	CT	1	21.63	33.0561	[0, 0, 0, 14]	CT	1	22.05	33.698	[0, 0, 0, 14]	CT	1	14	33.1633	[0, 0, 0, 10]	CT	1	4.66667	32.6333	[0, 0, 0, 6]	CT	1
14	81176652	G	2	20	31.5967	[0, 13, 0, 0]	GC	1	20.6	32.5446	[0, 13, 0, 0]	GC	1	21	33.1765	[0, 13, 0, 0]	GC	1	2	32.6667	[0, 2, 0, 0]	GC	1	2	31.3333	[0, 2, 0, 0]	GC	1
14	85625071	G	2	18.6667	31.46	[11, 0, 0, 0]	GA	1	19.2267	32.4038	[11, 0, 0, 0]	GA	1	19.6	33.033	[11, 0, 0, 0]	GA	1	5	33.2	[2, 0, 0, 0]	GA	1	5	31.7767	[6, 0, 0, 0]	GA	1
14	85625902	A	2	43.6667	31.59	[0, 0, 34, 0]	AG	1	44.9767	32.5377	[0, 0, 34, 0]	AG	1	45.85	33.1695	[0, 0, 34, 0]	AG	1	10	32.4067	[0, 0, 5, 0]	AG	1	9.66667	31.4367	[0, 0, 8, 0]	AG	1
14	87934869	T	2	7	31.4667	[0, 6, 0, 0]	TC	1	7.21	32.4107	[0, 6, 0, 0]	TC	1	7.35	33.04	[0, 6, 0, 0]	TC	1	2.66667	32.3333	[0, 3, 0, 0]	TC	1	5.33333	32.7767	[0, 7, 0, 0]	TC	1
14	87947867	G	2	25	31.8933	[19, 0, 0, 0]	GA	1	25.75	32.8501	[19, 0, 0, 0]	GA	1	26.25	33.488	[19, 0, 0, 0]	GA	1	13.6667	33.2733	[9, 0, 0, 0]	GA	1	8.33333	32.6867	[8, 0, 0, 0]	GA	1
14	90407068	C	2	39	32.12	[0, 0, 35, 0]	CG	1	40.17	33.0836	[0, 0, 35, 0]	CG	1	40.95	33.726	[0, 0, 35, 0]	CG	1	14.3333	33.05	[0, 0, 16, 0]	CG	1	8.33333	32.7633	[0, 0, 4, 0]	CG	1
14	91384440	T	2	6.66667	31.85	[0, 2, 0, 0]	TC	1	6.86667	32.8055	[0, 2, 0, 0]	TC	1	7	33.4425	[0, 2, 0, 0]	TC	1	2.33333	31.2767	[0, 3, 0, 0]	TC	1	2.66667	33.4167	[0, 3, 0, 0]	TC	1
14	92027047	G	2	4.66667	31.6833	[0, 8, 0, 0]	GC	1	4.80667	32.6338	[0, 8, 0, 0]	GC	1	4.9	33.2675	[0, 8, 0, 0]	GC	1	4.33333	33.0467	[0, 5, 0, 0]	GC	1	2.66667	32.5267	[0, 4, 0, 0]	GC	1
14	92940717	A	2	15.3333	31.67	[0, 0, 8, 0]	AG	1	15.7933	32.6201	[0, 0, 8, 0]	AG	1	16.1	33.2535	[0, 0, 8, 0]	AG	1	11	32.46	[0, 0, 7, 0]	AG	1	6	31.6067	[0, 0, 5, 0]	AG	1
14	93183156	A	2	10	31.3367	[0, 0, 8, 0]	AG	1	10.3	32.2768	[0, 0, 8, 0]	AG	1	10.5	32.9035	[0, 0, 8, 0]	AG	1	3.66667	33.2433	[0, 0, 3, 0]	AG	1	4	31.9167	[0, 0, 4, 0]	AG	1
14	94378506	T	2	7.66667	31.31	[0, 0, 3, 0]	TG	1	7.89667	32.2493	[0, 0, 3, 0]	TG	1	8.05	32.8755	[0, 0, 3, 0]	TG	1	2.33333	31.89	[0, 0, 2, 0]	TG	1	2	31.6667	[0, 0, 1, 0]	TG	1
14	95088868	C	2	13	31.6833	[0, 0, 0, 14]	CT	1	13.39	32.6338	[0, 0, 0, 14]	CT	1	13.65	33.2675	[0, 0, 0, 14]	CT	1	3.66667	33.14	[0, 0, 0, 4]	CT	1	7	32.35	[0, 0, 0, 8]	CT	1
14	98973239	G	2	2.33333	32.7767	[3, 0, 0, 0]	GA	1	2.40333	33.76	[3, 0, 0, 0]	GA	1	2.45	34.4155	[3, 0, 0, 0]	GA	1	4.66667	33.93	[7, 0, 0, 0]	GA	1	4.33333	33.5833	[4, 0, 0, 0]	GA	1
14	99512818	T	2	23.3333	31.4667	[0, 11, 0, 0]	TC	1	24.0333	32.4107	[0, 11, 0, 0]	TC	1	24.5	33.04	[0, 11, 0, 0]	TC	1	15.3333	33.0033	[0, 13, 0, 0]	TC	1	12.6667	32.2533	[0, 12, 0, 0]	TC	1
14	99513848	A	2	6	31.7767	[0, 0, 0, 3]	AT	1	6.18	32.73	[0, 0, 0, 3]	AT	1	6.3	33.3655	[0, 0, 0, 3]	AT	1	5	32.3067	[0, 0, 0, 2]	AT	1	3.33333	32.9667	[0, 0, 0, 2]	AT	1
14	99677304	A	2	16	32.5433	[0, 12, 0, 0]	AC	1	16.48	33.5196	[0, 12, 0, 0]	AC	1	16.8	34.1705	[0, 12, 0, 0]	AC	1	5.66667	32.8167	[0, 2, 0, 0]	AC	1	8.66667	32.5367	[0, 13, 0, 0]	AC	1
14	100280865	T	2	4	31.4333	[0, 3, 0, 0]	TC	1	4.12	32.3763	[0, 3, 0, 0]	TC	1	4.2	33.005	[0, 3, 0, 0]	TC	1	3.66667	32.3333	[0, 3, 0, 0]	TC	1	2	32.75	[0, 1, 0, 0]	TC	1
14	100281855	G	2	27.3333	32.1933	[16, 0, 0, 0]	GA	1	28.1533	33.1591	[16, 0, 0, 0]	GA	1	28.7	33.803	[16, 0, 0, 0]	GA	1	17	33.0567	[15, 0, 0, 0]	GA	1	9	32.3067	[9, 0, 0, 0]	GA	1
14	100342508	G	2	33	32.0033	[22, 0, 0, 0]	GA	1	33.99	32.9634	[22, 0, 0, 0]	GA	1	34.65	33.6035	[22, 0, 0, 0]	GA	1	11	33.05	[14, 0, 0, 0]	GA	1	19.3333	32.9133	[27, 0, 0, 0]	GA	1
14	102084466	G	2	54.3333	31.4733	[37, 0, 0, 0]	GA	1	55.9633	32.4175	[37, 0, 0, 0]	GA	1	57.05	33.047	[37, 0, 0, 0]	GA	1	22.3333	32.4	[16, 0, 0, 0]	GA	1	31.6667	32.19	[36, 0, 0, 0]	GA	1
14	102348608	G	2	45.6667	31.6133	[24, 0, 0, 0]	GA	1	47.0367	32.5617	[24, 0, 0, 0]	GA	1	47.95	33.194	[24, 0, 0, 0]	GA	1	20.3333	32.9533	[18, 0, 0, 0]	GA	1	22	32.24	[18, 0, 0, 0]	GA	1
14	102933111	T	2	10.3333	31.76	[0, 5, 0, 0]	TC	1	10.6433	32.7128	[0, 5, 0, 0]	TC	1	10.85	33.348	[0, 5, 0, 0]	TC	1	15.6667	32.1767	[0, 16, 0, 0]	TC	1	14.6667	32.32	[0, 16, 0, 0]	TC	1
14	102974136	G	2	12.3333	32.1433	[0, 5, 0, 0]	GC	1	12.7033	33.1076	[0, 5, 0, 0]	GC	1	12.95	33.7505	[0, 5, 0, 0]	GC	1	5.33333	33.8767	[0, 5, 0, 0]	GC	1	5	32.3667	[0, 9, 0, 0]	GC	1
14	103341632	T	2	25.6667	31.5633	[0, 21, 0, 0]	TC	1	26.4367	32.5102	[0, 21, 0, 0]	TC	1	26.95	33.1415	[0, 21, 0, 0]	TC	1	2.33333	32.7233	[0, 2, 0, 0]	TC	1	4.33333	31.8667	[0, 5, 0, 0]	TC	1
14	103503462	T	2	3.66667	32.0467	[0, 2, 0, 0]	TC	1	3.77667	33.0081	[0, 2, 0, 0]	TC	1	3.85	33.649	[0, 2, 0, 0]	TC	1	8	32.9433	[0, 5, 0, 0]	TC	1	5.33333	32.7767	[0, 7, 0, 0]	TC	1
14	103530059	G	2	4.33333	32.14	[6, 0, 0, 0]	GA	1	4.46333	33.1042	[6, 0, 0, 0]	GA	1	4.55	33.747	[6, 0, 0, 0]	GA	1	6.33333	34.12	[2, 0, 0, 0]	GA	1	4	33.04	[4, 0, 0, 0]	GA	1
14	103686015	C	2	11	31.7267	[0, 0, 9, 0]	CG	1	11.33	32.6785	[0, 0, 9, 0]	CG	1	11.55	33.313	[0, 0, 9, 0]	CG	1	3.33333	32.64	[0, 0, 3, 0]	CG	1	3	32.1667	[0, 0, 2, 0]	CG	1
14	103695926	G	2	9.33333	31.8433	[5, 0, 0, 0]	GA	1	9.61333	32.7986	[5, 0, 0, 0]	GA	1	9.8	33.4355	[5, 0, 0, 0]	GA	1	7.66667	34.2733	[9, 0, 0, 0]	GA	1	7	32.4433	[6, 0, 0, 0]	GA	1
14	103727859	C	2	27	31.93	[0, 0, 34, 0]	CG	1	27.81	32.8879	[0, 0, 34, 0]	CG	1	28.35	33.5265	[0, 0, 34, 0]	CG	1	10.3333	33.23	[0, 0, 9, 0]	CG	1	11	32.6433	[0, 0, 11, 0]	CG	1
14	104701470	C	2	9.33333	31.4833	[0, 0, 0, 4]	CT	1	9.61333	32.4278	[0, 0, 0, 4]	CT	1	9.8	33.0575	[0, 0, 0, 4]	CT	1	8.33333	32.9933	[0, 0, 0, 5]	CT	1	7.33333	32.3333	[0, 0, 0, 2]	CT	1
14	104712857	T	2	91.3333	32.15	[0, 71, 0, 0]	TC	1	94.0733	33.1145	[0, 71, 0, 0]	TC	1	95.9	33.7575	[0, 71, 0, 0]	TC	1	34.3333	33.0533	[0, 42, 0, 0]	TC	1	24.6667	32.42	[0, 27, 0, 0]	TC	1
14	104714369	A	2	20	31.91	[0, 0, 6, 0]	AG	1	20.6	32.8673	[0, 0, 6, 0]	AG	1	21	33.5055	[0, 0, 6, 0]	AG	1	10	32.7267	[0, 0, 11, 0]	AG	1	13.3333	32.41	[0, 0, 13, 0]	AG	1
14	104884531	C	2	6.33333	32.1467	[0, 0, 0, 11]	CT	1	6.52333	33.1111	[0, 0, 0, 11]	CT	1	6.65	33.754	[0, 0, 0, 11]	CT	1	6.66667	32.6333	[0, 0, 0, 5]	CT	1	8	32.1033	[0, 0, 0, 2]	CT	1
14	104939262	G	2	73.6667	31.68	[0, 62, 0, 0]	GC	1	75.8767	32.6304	[0, 62, 0, 0]	GC	1	77.35	33.264	[0, 62, 0, 0]	GC	1	31	32.7767	[0, 30, 0, 0]	GC	1	20.6667	32.68	[0, 19, 0, 0]	GC	1
14	104939605	G	2	31.3333	32.6833	[16, 0, 0, 0]	GA	1	32.2733	33.6638	[16, 0, 0, 0]	GA	1	32.9	34.3175	[16, 0, 0, 0]	GA	1	6.33333	34.4	[3, 0, 0, 0]	GA	1	6.66667	33.47	[7, 0, 0, 0]	GA	1
14	104940694	A	2	11.6667	32.96	[0, 0, 12, 0]	AG	1	12.0167	33.9488	[0, 0, 12, 0]	AG	1	12.25	34.608	[0, 0, 12, 0]	AG	1	2.33333	33.1667	[0, 0, 4, 0]	AG	1	2	31.4433	[0, 0, 2, 0]	AG	1
14	104940871	T	2	16.6667	31.4	[0, 17, 0, 0]	TC	1	17.1667	32.342	[0, 17, 0, 0]	TC	1	17.5	32.97	[0, 17, 0, 0]	TC	1	4.66667	32.5	[0, 2, 0, 0]	TC	1	5.33333	32.0267	[0, 6, 0, 0]	TC	1
14	104941461	T	2	9.33333	31.8	[0, 3, 0, 0]	TC	1	9.61333	32.754	[0, 3, 0, 0]	TC	1	9.8	33.39	[0, 3, 0, 0]	TC	1	6	32.9567	[0, 8, 0, 0]	TC	1	8.66667	32.3367	[0, 9, 0, 0]	TC	1
14	104941693	A	2	11.3333	32.0333	[0, 0, 6, 0]	AG	1	11.6733	32.9943	[0, 0, 6, 0]	AG	1	11.9	33.635	[0, 0, 6, 0]	AG	1	5.66667	32.1633	[0, 0, 6, 0]	AG	1	11.3333	32	[0, 0, 9, 0]	AG	1
14	104942618	A	2	18	32.1333	[0, 0, 14, 0]	AG	1	18.54	33.0973	[0, 0, 14, 0]	AG	1	18.9	33.74	[0, 0, 14, 0]	AG	1	12.6667	33.0467	[0, 0, 10, 0]	AG	1	13.6667	32.75	[0, 0, 17, 0]	AG	1
14	104943622	G	2	10.3333	31.3833	[0, 0, 0, 8]	GT	1	10.6433	32.3248	[0, 0, 0, 8]	GT	1	10.85	32.9525	[0, 0, 0, 8]	GT	1	2	32.4167	[0, 0, 0, 4]	GT	1	6.33333	33.2233	[0, 0, 0, 4]	GT	1
14	104943846	T	2	11.6667	31.33	[0, 5, 0, 0]	TC	1	12.0167	32.2699	[0, 5, 0, 0]	TC	1	12.25	32.8965	[0, 5, 0, 0]	TC	1	6	32.6033	[0, 5, 0, 0]	TC	1	3	31.9433	[0, 2, 0, 0]	TC	1
14	104944074	C	2	9	32.0767	[0, 0, 0, 7]	CT	1	9.27	33.039	[0, 0, 0, 7]	CT	1	9.45	33.6805	[0, 0, 0, 7]	CT	1	8.66667	32.3333	[0, 0, 0, 3]	CT	1	8	33.0267	[0, 0, 0, 10]	CT	1
14	104944438	A	2	23.6667	31.63	[0, 0, 22, 0]	AG	1	24.3767	32.5789	[0, 0, 22, 0]	AG	1	24.85	33.2115	[0, 0, 22, 0]	AG	1	31.3333	33.0533	[0, 0, 24, 0]	AG	1	27.6667	32.4067	[0, 0, 39, 0]	AG	1
14	104944490	C	2	11.3333	31.7133	[0, 0, 0, 16]	CT	1	11.6733	32.6647	[0, 0, 0, 16]	CT	1	11.9	33.299	[0, 0, 0, 16]	CT	1	28	33.2967	[0, 0, 0, 23]	CT	1	21.6667	32.6733	[0, 0, 0, 27]	CT	1
14	104944816	G	2	3.66667	32.4733	[4, 0, 0, 0]	GA	1	3.77667	33.4475	[4, 0, 0, 0]	GA	1	3.85	34.097	[4, 0, 0, 0]	GA	1	6	33.5833	[4, 0, 0, 0]	GA	1	5.33333	32.41	[5, 0, 0, 0]	GA	1
14	104945363	A	2	4	30.9633	[0, 0, 4, 0]	AG	1	4.12	31.8922	[0, 0, 4, 0]	AG	1	4.2	32.5115	[0, 0, 4, 0]	AG	1	1.33333	33.1667	[0, 0, 1, 0]	AG	1	2.66667	31.8333	[0, 0, 3, 0]	AG	1
14	104945444	G	2	10.6667	32.2367	[5, 0, 0, 0]	GA	1	10.9867	33.2038	[5, 0, 0, 0]	GA	1	11.2	33.8485	[5, 0, 0, 0]	GA	1	4.66667	32.7033	[2, 0, 0, 0]	GA	1	7.66667	32.3933	[9, 0, 0, 0]	GA	1
14	104949673	T	2	4	32	[0, 6, 0, 0]	TC	1	4.12	32.96	[0, 6, 0, 0]	TC	1	4.2	33.6	[0, 6, 0, 0]	TC	1	3.33333	32.61	[0, 1, 0, 0]	TC	1	3.33333	32.5833	[0, 2, 0, 0]	TC	1
14	104952007	T	2	10.3333	31.8833	[0, 0, 12, 0]	TG	1	10.6433	32.8398	[0, 0, 12, 0]	TG	1	10.85	33.4775	[0, 0, 12, 0]	TG	1	13	33.3	[0, 0, 12, 0]	TG	1	5	32.2667	[0, 0, 5, 0]	TG	1
14	105010321	T	2	20	31.7667	[0, 17, 0, 0]	TC	1	20.6	32.7197	[0, 17, 0, 0]	TC	1	21	33.355	[0, 17, 0, 0]	TC	1	5.33333	32.8133	[0, 4, 0, 0]	TC	1	8	31.9967	[0, 6, 0, 0]	TC	1
14	105450083	C	2	30.6667	32.0133	[0, 0, 0, 28]	CT	1	31.5867	32.9737	[0, 0, 0, 28]	CT	1	32.2	33.614	[0, 0, 0, 28]	CT	1	6.66667	32.87	[0, 0, 0, 3]	CT	1	5.66667	32	[0, 0, 0, 3]	CT	1
14	105469487	G	2	12.6667	31.9267	[8, 0, 0, 0]	GA	1	13.0467	32.8845	[8, 0, 0, 0]	GA	1	13.3	33.523	[8, 0, 0, 0]	GA	1	15.3333	32.7867	[16, 0, 0, 0]	GA	1	16.3333	32.34	[12, 0, 0, 0]	GA	1
14	105978793	T	2	25.3333	31.95	[0, 25, 0, 0]	TC	1	26.0933	32.9085	[0, 25, 0, 0]	TC	1	26.6	33.5475	[0, 25, 0, 0]	TC	1	21	32.8533	[0, 20, 0, 0]	TC	1	14	31.8733	[0, 8, 0, 0]	TC	1
14	105978797	C	2	21	32.0567	[0, 0, 0, 18]	CT	1	21.63	33.0184	[0, 0, 0, 18]	CT	1	22.05	33.6595	[0, 0, 0, 18]	CT	1	21.6667	32.96	[0, 0, 0, 20]	CT	1	13	32.27	[0, 0, 0, 9]	CT	1
14	105978823	G	2	9.33333	31.51	[0, 10, 0, 0]	GC	1	9.61333	32.4553	[0, 10, 0, 0]	GC	1	9.8	33.0855	[0, 10, 0, 0]	GC	1	7	32.4667	[0, 10, 0, 0]	GC	1	5.33333	32.21	[0, 3, 0, 0]	GC	1
14	105978826	C	2	16.6667	32.1033	[0, 0, 0, 16]	CT	1	17.1667	33.0664	[0, 0, 0, 16]	CT	1	17.5	33.7085	[0, 0, 0, 16]	CT	1	16.3333	33.49	[0, 0, 0, 16]	CT	1	10	32.5333	[0, 0, 0, 7]	CT	1
15	22820436	A	2	2.33333	30.61	[0, 0, 2, 0]	AG	1	2.40333	31.5283	[0, 0, 2, 0]	AG	1	2.45	32.1405	[0, 0, 2, 0]	AG	1	3.33333	32.7667	[0, 0, 2, 0]	AG	1	2	32.9167	[0, 0, 4, 0]	AG	1
15	29730757	C	2	13.3333	31.8	[15, 0, 0, 0]	CA	1	13.7333	32.754	[15, 0, 0, 0]	CA	1	14	33.39	[15, 0, 0, 0]	CA	1	22	33.1067	[21, 0, 0, 0]	CA	1	13.6667	32.49	[13, 0, 0, 0]	CA	1
15	30937217	T	2	2	32.0833	[0, 4, 0, 0]	TC	1	2.06	33.0458	[0, 4, 0, 0]	TC	1	2.1	33.6875	[0, 4, 0, 0]	TC	1	3	31.3333	[0, 4, 0, 0]	TC	1	1.66667	31.6667	[0, 3, 0, 0]	TC	1
15	34489361	A	2	6	31.58	[0, 0, 5, 0]	AG	1	6.18	32.5274	[0, 0, 5, 0]	AG	1	6.3	33.159	[0, 0, 5, 0]	AG	1	13	32.9533	[0, 0, 10, 0]	AG	1	10	32.4633	[0, 0, 10, 0]	AG	1
15	34489385	G	2	3.33333	31.3333	[3, 0, 0, 0]	GA	1	3.43333	32.2733	[3, 0, 0, 0]	GA	1	3.5	32.9	[3, 0, 0, 0]	GA	1	11.3333	31.9467	[8, 0, 0, 0]	GA	1	8	32.58	[6, 0, 0, 0]	GA	1
15	34489771	G	2	6	31.3667	[4, 0, 0, 0]	GA	1	6.18	32.3077	[4, 0, 0, 0]	GA	1	6.3	32.935	[4, 0, 0, 0]	GA	1	6.33333	31.7567	[6, 0, 0, 0]	GA	1	4.66667	31.61	[3, 0, 0, 0]	GA	1
15	34489973	C	2	14	31.4933	[0, 0, 13, 0]	CG	1	14.42	32.4381	[0, 0, 13, 0]	CG	1	14.7	33.068	[0, 0, 13, 0]	CG	1	7.33333	33.2933	[0, 0, 9, 0]	CG	1	7.66667	32.4833	[0, 0, 12, 0]	CG	1
15	38351373	T	2	6.33333	31.9067	[0, 2, 0, 0]	TC	1	6.52333	32.8639	[0, 2, 0, 0]	TC	1	6.65	33.502	[0, 2, 0, 0]	TC	1	2.66667	32.1667	[0, 2, 0, 0]	TC	1	2.33333	31.6667	[0, 1, 0, 0]	TC	1
15	40036374	G	2	175.667	31.9167	[0, 128, 0, 0]	GC	1	180.937	32.8742	[0, 128, 0, 0]	GC	1	184.45	33.5125	[0, 128, 0, 0]	GC	1	72	32.9633	[0, 70, 0, 0]	GC	1	37.6667	32.3833	[0, 42, 0, 0]	GC	1
15	40333005	C	2	3	32.1667	[1, 0, 0, 0]	CA	1	3.09	33.1317	[1, 0, 0, 0]	CA	1	3.15	33.775	[1, 0, 0, 0]	CA	1	4.33333	33.2333	[4, 0, 0, 0]	CA	1	1.33333	32.8333	[1, 0, 0, 0]	CA	1
15	40813728	T	2	8.66667	31.65	[0, 0, 11, 0]	TG	1	8.92667	32.5995	[0, 0, 11, 0]	TG	1	9.1	33.2325	[0, 0, 11, 0]	TG	1	9.66667	33.13	[0, 0, 9, 0]	TG	1	5.33333	32.0567	[0, 0, 6, 0]	TG	1
15	40979520	C	2	7	33.1833	[0, 0, 0, 5]	CT	1	7.21	34.1788	[0, 0, 0, 5]	CT	1	7.35	34.8425	[0, 0, 0, 5]	CT	1	3.66667	33.69	[0, 0, 0, 3]	CT	1	5	33.0133	[0, 0, 0, 3]	CT	1
15	41342389	A	2	23.6667	31.92	[0, 0, 19, 0]	AG	1	24.3767	32.8776	[0, 0, 19, 0]	AG	1	24.85	33.516	[0, 0, 19, 0]	AG	1	3	33.1933	[0, 0, 2, 0]	AG	1	3.33333	32	[0, 0, 6, 0]	AG	1
15	41342390	C	2	25	32.1	[18, 0, 0, 0]	CA	1	25.75	33.063	[18, 0, 0, 0]	CA	1	26.25	33.705	[18, 0, 0, 0]	CA	1	3	32.9433	[2, 0, 0, 0]	CA	1	3.33333	32.0533	[6, 0, 0, 0]	CA	1
15	41527518	C	2	10.6667	31.6533	[0, 0, 0, 5]	CT	1	10.9867	32.6029	[0, 0, 0, 5]	CT	1	11.2	33.236	[0, 0, 0, 5]	CT	1	3.33333	33.5567	[0, 0, 0, 1]	CT	1	2.66667	32.6667	[0, 0, 0, 3]	CT	1
15	41837175	C	2	2.33333	31.9333	[0, 0, 1, 0]	CG	1	2.40333	32.8913	[0, 0, 1, 0]	CG	1	2.45	33.53	[0, 0, 1, 0]	CG	1	3.66667	32.86	[0, 0, 3, 0]	CG	1	4	31.96	[0, 0, 2, 0]	CG	1
15	43792507	G	2	4	31.6333	[4, 0, 0, 0]	GA	1	4.12	32.5823	[4, 0, 0, 0]	GA	1	4.2	33.215	[4, 0, 0, 0]	GA	1	2.66667	33.1667	[2, 0, 0, 0]	GA	1	2.33333	31.39	[3, 0, 0, 0]	GA	1
15	47730261	G	2	56	30.8867	[46, 0, 0, 0]	GA	1	57.68	31.8133	[46, 0, 0, 0]	GA	1	58.8	32.431	[46, 0, 0, 0]	GA	1	15.6667	31.2533	[14, 0, 0, 0]	GA	1	14.3333	31.4533	[14, 0, 0, 0]	GA	1
15	47730336	C	2	83.6667	31.26	[0, 0, 70, 0]	CG	1	86.1767	32.1978	[0, 0, 70, 0]	CG	1	87.85	32.823	[0, 0, 70, 0]	CG	1	17.6667	31.5133	[0, 0, 15, 0]	CG	1	20.6667	31.79	[0, 0, 20, 0]	CG	1
15	48410260	C	2	323.667	31.8067	[248, 0, 0, 0]	CA	1	333.377	32.7609	[248, 0, 0, 0]	CA	1	339.85	33.397	[248, 0, 0, 0]	CA	1	69.3333	32.69	[67, 0, 0, 0]	CA	1	45.3333	32.39	[52, 0, 0, 0]	CA	1
15	48410676	G	2	29	31.7467	[23, 0, 0, 0]	GA	1	29.87	32.6991	[23, 0, 0, 0]	GA	1	30.45	33.334	[23, 0, 0, 0]	GA	1	19	32.3333	[12, 0, 0, 0]	GA	1	12.6667	32.05	[15, 0, 0, 0]	GA	1
15	51910469	A	2	18	32.04	[0, 0, 14, 0]	AG	1	18.54	33.0012	[0, 0, 14, 0]	AG	1	18.9	33.642	[0, 0, 14, 0]	AG	1	3	32.6233	[0, 0, 5, 0]	AG	1	5.66667	32.5333	[0, 0, 5, 0]	AG	1
15	52550140	G	2	19.3333	31.4067	[10, 0, 0, 0]	GA	1	19.9133	32.3489	[10, 0, 0, 0]	GA	1	20.3	32.977	[10, 0, 0, 0]	GA	1	4.66667	32.0067	[1, 0, 0, 0]	GA	1	2	31.2767	[3, 0, 0, 0]	GA	1
15	58861104	G	2	5.33333	31.2767	[2, 0, 0, 0]	GA	1	5.49333	32.215	[2, 0, 0, 0]	GA	1	5.6	32.8405	[2, 0, 0, 0]	GA	1	2.33333	32.7767	[3, 0, 0, 0]	GA	1	1.66667	31.3333	[1, 0, 0, 0]	GA	1
15	62755579	C	2	4.66667	31.4167	[0, 0, 0, 4]	CT	1	4.80667	32.3592	[0, 0, 0, 4]	CT	1	4.9	32.9875	[0, 0, 0, 4]	CT	1	4.66667	35.4533	[0, 0, 0, 6]	CT	1	3.33333	32.3333	[0, 0, 0, 2]	CT	1
15	63057120	T	2	4.66667	31.49	[0, 0, 3, 0]	TG	1	4.80667	32.4347	[0, 0, 3, 0]	TG	1	4.9	33.0645	[0, 0, 3, 0]	TG	1	6.33333	32.0533	[0, 0, 3, 0]	TG	1	3.66667	32.3833	[0, 0, 2, 0]	TG	1
15	63059641	C	2	697.333	32.2	[533, 0, 1, 0]	CA CG	1	718.253	33.166	[533, 0, 1, 0]	CA CG	1	732.2	33.81	[533, 0, 1, 0]	CA CG	1	388	33.24	[340, 0, 0, 0]	CA	1	489.667	32.55	[436, 0, 0, 0]	CA	1
15	63071455	A	2	6.33333	31.9333	[0, 0, 1, 0]	AG	1	6.52333	32.8913	[0, 0, 1, 0]	AG	1	6.65	33.53	[0, 0, 1, 0]	AG	1	4.66667	30.0833	[0, 0, 3, 0]	AG	1	4.66667	30.2233	[0, 0, 4, 0]	AG	1
15	64093652	T	2	15.6667	31.2933	[0, 6, 0, 0]	TC	1	16.1367	32.2321	[0, 6, 0, 0]	TC	1	16.45	32.858	[0, 6, 0, 0]	TC	1	3.66667	33.14	[0, 6, 0, 0]	TC	1	2.66667	30.4	[0, 2, 0, 0]	TC	1
15	64622907	C	2	6	32.36	[0, 0, 0, 7]	CT	1	6.18	33.3308	[0, 0, 0, 7]	CT	1	6.3	33.978	[0, 0, 0, 7]	CT	1	4.66667	34.5267	[0, 0, 0, 8]	CT	1	5.66667	33.4767	[0, 0, 0, 8]	CT	1
15	64683564	C	2	23	31.8467	[0, 0, 20, 0]	CG	1	23.69	32.8021	[0, 0, 20, 0]	CG	1	24.15	33.439	[0, 0, 20, 0]	CG	1	12.6667	32.5467	[0, 0, 15, 0]	CG	1	6.33333	32.99	[0, 0, 3, 0]	CG	1
15	64963545	T	2	13.3333	31.4933	[0, 10, 0, 0]	TC	1	13.7333	32.4381	[0, 10, 0, 0]	TC	1	14	33.068	[0, 10, 0, 0]	TC	1	11	33.0367	[0, 15, 0, 0]	TC	1	11.3333	32.4533	[0, 17, 0, 0]	TC	1
15	65260908	C	2	6.33333	31.9533	[0, 0, 0, 6]	CT	1	6.52333	32.9119	[0, 0, 0, 6]	CT	1	6.65	33.551	[0, 0, 0, 6]	CT	1	9.33333	32.3667	[0, 0, 0, 10]	CT	1	6.33333	32.38	[0, 0, 0, 2]	CT	1
15	67194045	A	2	56	32.2967	[0, 0, 51, 0]	AG	1	57.68	33.2656	[0, 0, 51, 0]	AG	1	58.8	33.9115	[0, 0, 51, 0]	AG	1	39	33.2733	[0, 0, 51, 0]	AG	1	45.6667	33.1867	[0, 0, 34, 0]	AG	1
15	68290837	T	2	8	31.6333	[0, 5, 0, 0]	TC	1	8.24	32.5823	[0, 5, 0, 0]	TC	1	8.4	33.215	[0, 5, 0, 0]	TC	1	5.33333	32.5267	[0, 8, 0, 0]	TC	1	2.66667	31.89	[0, 4, 0, 0]	TC	1
15	69436610	A	2	24.3333	32.0333	[0, 0, 19, 0]	AG	1	25.0633	32.9943	[0, 0, 19, 0]	AG	1	25.55	33.635	[0, 0, 19, 0]	AG	1	12	32.79	[0, 0, 11, 0]	AG	1	9	31.81	[0, 0, 11, 0]	AG	1
15	69440397	C	2	26	31.93	[0, 0, 0, 23]	CT	1	26.78	32.8879	[0, 0, 0, 23]	CT	1	27.3	33.5265	[0, 0, 0, 23]	CT	1	13.3333	33.0367	[0, 0, 0, 8]	CT	1	6.33333	32.2167	[0, 0, 0, 10]	CT	1
15	70667729	G	2	10.3333	31.0933	[9, 0, 0, 0]	GA	1	10.6433	32.0261	[9, 0, 0, 0]	GA	1	10.85	32.648	[9, 0, 0, 0]	GA	1	8.33333	32.0733	[12, 0, 0, 0]	GA	1	5.66667	31	[8, 0, 0, 0]	GA	1
15	70699586	G	2	11	31.54	[0, 7, 0, 0]	GC	1	11.33	32.4862	[0, 7, 0, 0]	GC	1	11.55	33.117	[0, 7, 0, 0]	GC	1	4	31.8667	[0, 5, 0, 0]	GC	1	4.66667	32.0433	[0, 4, 0, 0]	GC	1
15	70832754	G	2	24.3333	31.93	[15, 0, 0, 0]	GA	1	25.0633	32.8879	[15, 0, 0, 0]	GA	1	25.55	33.5265	[15, 0, 0, 0]	GA	1	15.6667	32.7667	[13, 0, 0, 0]	GA	1	15	32.8333	[15, 0, 0, 0]	GA	1
15	70832865	A	2	15.3333	31.9167	[0, 0, 7, 0]	AG	1	15.7933	32.8742	[0, 0, 7, 0]	AG	1	16.1	33.5125	[0, 0, 7, 0]	AG	1	17.6667	32.7867	[0, 0, 15, 0]	AG	1	15.3333	31.9233	[0, 0, 10, 0]	AG	1
15	71341723	T	2	6.66667	32.34	[0, 6, 0, 0]	TC	1	6.86667	33.3102	[0, 6, 0, 0]	TC	1	7	33.957	[0, 6, 0, 0]	TC	1	6.66667	33.9667	[0, 5, 0, 0]	TC	1	6	32.1933	[0, 5, 0, 0]	TC	1
15	71660706	G	2	10.3333	31.8167	[3, 0, 0, 0]	GA	1	10.6433	32.7712	[3, 0, 0, 0]	GA	1	10.85	33.4075	[3, 0, 0, 0]	GA	1	1.33333	33.5	[2, 0, 0, 0]	GA	1	2.33333	33.3333	[2, 0, 0, 0]	GA	1
15	71782166	A	2	7.66667	32.1467	[0, 6, 0, 0]	AC	1	7.89667	33.1111	[0, 6, 0, 0]	AC	1	8.05	33.754	[0, 6, 0, 0]	AC	1	2.33333	31.5567	[0, 1, 0, 0]	AC	1	1.66667	31.6667	[0, 1, 0, 0]	AC	1
15	72345454	T	2	53	31.5667	[0, 40, 0, 0]	TC	1	54.59	32.5137	[0, 40, 0, 0]	TC	1	55.65	33.145	[0, 40, 0, 0]	TC	1	79.6667	32.5467	[0, 62, 0, 0]	TC	1	67	31.9667	[0, 64, 0, 0]	TC	1
15	72346551	T	2	41	31.96	[0, 29, 0, 0]	TC	1	42.23	32.9188	[0, 29, 0, 0]	TC	1	43.05	33.558	[0, 29, 0, 0]	TC	1	27	32.6833	[0, 17, 0, 0]	TC	1	22.6667	31.8433	[0, 25, 0, 0]	TC	1
15	73912217	A	2	1.33333	31.8333	[0, 0, 2, 0]	AG	1	1.37333	32.7883	[0, 0, 2, 0]	AG	1	1.4	33.425	[0, 0, 2, 0]	AG	1	2.66667	32.22	[0, 0, 2, 0]	AG	1	2.33333	31.7333	[0, 0, 1, 0]	AG	1
15	73919376	T	2	18	31.9533	[0, 15, 0, 0]	TC	1	18.54	32.9119	[0, 15, 0, 0]	TC	1	18.9	33.551	[0, 15, 0, 0]	TC	1	8.33333	33.41	[0, 8, 0, 0]	TC	1	8.66667	33.1967	[0, 10, 0, 0]	TC	1
15	73942963	G	2	3.66667	31.2533	[0, 3, 0, 0]	GC	1	3.77667	32.1909	[0, 3, 0, 0]	GC	1	3.85	32.816	[0, 3, 0, 0]	GC	1	1.33333	31.6667	[0, 1, 0, 0]	GC	1	3.66667	33.3333	[0, 2, 0, 0]	GC	1
15	73952003	C	2	20	31.78	[0, 0, 0, 17]	CT	1	20.6	32.7334	[0, 0, 0, 17]	CT	1	21	33.369	[0, 0, 0, 17]	CT	1	10.6667	33.0867	[0, 0, 0, 9]	CT	1	7.66667	32.1933	[0, 0, 0, 7]	CT	1
15	74035775	A	2	8	33.2233	[0, 0, 6, 0]	AG	1	8.24	34.22	[0, 0, 6, 0]	AG	1	8.4	34.8845	[0, 0, 6, 0]	AG	1	2.66667	32.9	[0, 0, 5, 0]	AG	1	4	32.1267	[0, 0, 3, 0]	AG	1
15	74035800	G	2	7.66667	31.82	[0, 0, 0, 7]	GT	1	7.89667	32.7746	[0, 0, 0, 7]	GT	1	8.05	33.411	[0, 0, 0, 7]	GT	1	2	32.89	[0, 0, 0, 3]	GT	1	4.33333	33.0767	[0, 0, 0, 3]	GT	1
15	74046121	C	2	11	31.6467	[0, 0, 0, 12]	CT	1	11.33	32.5961	[0, 0, 0, 12]	CT	1	11.55	33.229	[0, 0, 0, 12]	CT	1	2.33333	33.89	[0, 0, 0, 3]	CT	1	2	32.0567	[0, 0, 0, 1]	CT	1
15	74046598	C	2	3	32.0833	[0, 0, 0, 2]	CT	1	3.09	33.0458	[0, 0, 0, 2]	CT	1	3.15	33.6875	[0, 0, 0, 2]	CT	1	1.66667	31.1667	[0, 0, 0, 1]	CT	1	2.33333	34.4433	[0, 0, 0, 1]	CT	1
15	74843916	A	2	13.3333	31.97	[0, 13, 0, 0]	AC	1	13.7333	32.9291	[0, 13, 0, 0]	AC	1	14	33.5685	[0, 13, 0, 0]	AC	1	12	33.61	[0, 9, 0, 0]	AC	1	11	32.9067	[0, 7, 0, 0]	AC	1
15	74844353	T	2	206.333	31.8067	[0, 175, 0, 0]	TC	1	212.523	32.7609	[0, 175, 0, 0]	TC	1	216.65	33.397	[0, 175, 0, 0]	TC	1	44.6667	32.6067	[0, 27, 0, 0]	TC	1	32	32.23	[0, 28, 0, 0]	TC	1
15	75639436	C	2	42	32.15	[0, 0, 0, 36]	CT	1	43.26	33.1145	[0, 0, 0, 36]	CT	1	44.1	33.7575	[0, 0, 0, 36]	CT	1	7	33.7	[0, 0, 0, 4]	CT	1	6.33333	31.9433	[0, 0, 0, 6]	CT	1
15	75899461	G	2	5.33333	31.6	[3, 0, 0, 0]	GA	1	5.49333	32.548	[3, 0, 0, 0]	GA	1	5.6	33.18	[3, 0, 0, 0]	GA	1	5	32.7167	[2, 0, 0, 0]	GA	1	2	31	[1, 0, 0, 0]	GA	1
15	77995134	T	2	11	31.1367	[0, 5, 0, 0]	TC	1	11.33	32.0708	[0, 5, 0, 0]	TC	1	11.55	32.6935	[0, 5, 0, 0]	TC	1	17	32.0433	[0, 9, 0, 0]	TC	1	7.33333	31.9033	[0, 10, 0, 0]	TC	1
15	78548878	T	2	38.3333	31.4	[0, 16, 0, 0]	TC	1	39.4833	32.342	[0, 16, 0, 0]	TC	1	40.25	32.97	[0, 16, 0, 0]	TC	1	7	32.4533	[0, 4, 0, 0]	TC	1	2.33333	32.8	[0, 1, 0, 0]	TC	1
15	78796665	T	2	5.66667	31.5867	[0, 7, 0, 0]	TC	1	5.83667	32.5343	[0, 7, 0, 0]	TC	1	5.95	33.166	[0, 7, 0, 0]	TC	1	6.33333	33.3133	[0, 7, 0, 0]	TC	1	5.33333	32.8567	[0, 5, 0, 0]	TC	1
15	78796769	A	2	4.66667	32.4433	[0, 0, 6, 0]	AG	1	4.80667	33.4166	[0, 0, 6, 0]	AG	1	4.9	34.0655	[0, 0, 6, 0]	AG	1	2.33333	32	[0, 0, 3, 0]	AG	1	3.66667	32.0333	[0, 0, 2, 0]	AG	1
15	78925348	G	2	150.333	31.7433	[0, 91, 0, 0]	GC	1	154.843	32.6956	[0, 91, 0, 0]	GC	1	157.85	33.3305	[0, 91, 0, 0]	GC	1	178.667	32.67	[0, 132, 0, 0]	GC	1	119	32.07	[0, 109, 0, 0]	GC	1
15	78934982	T	2	15	31.2333	[6, 0, 0, 0]	TA	1	15.45	32.1703	[6, 0, 0, 0]	TA	1	15.75	32.795	[6, 0, 0, 0]	TA	1	28.3333	31.7667	[20, 0, 0, 0]	TA	1	20.6667	31.57	[21, 0, 0, 0]	TA	1
15	78944905	C	2	93.3333	32.3067	[0, 0, 83, 0]	CG	1	96.1333	33.2759	[0, 0, 83, 0]	CG	1	98	33.922	[0, 0, 83, 0]	CG	1	105	33.46	[0, 0, 107, 0]	CG	1	91.6667	33.0067	[0, 0, 69, 0]	CG	1
15	79322076	A	2	57.3333	31.74	[0, 0, 34, 0]	AG	1	59.0533	32.6922	[0, 0, 34, 0]	AG	1	60.2	33.327	[0, 0, 34, 0]	AG	1	67.3333	32.5833	[0, 0, 53, 0]	AG	1	49	32.3033	[0, 0, 45, 0]	AG	1
15	82152096	A	2	25.6667	31.07	[0, 0, 29, 0]	AG	1	26.4367	32.0021	[0, 0, 29, 0]	AG	1	26.95	32.6235	[0, 0, 29, 0]	AG	1	9.33333	32.46	[0, 0, 8, 0]	AG	1	6.33333	31.8533	[0, 0, 3, 0]	AG	1
15	82220088	C	2	17.3333	31.99	[0, 0, 13, 0]	CG	1	17.8533	32.9497	[0, 0, 13, 0]	CG	1	18.2	33.5895	[0, 0, 13, 0]	CG	1	9.33333	32.3767	[0, 0, 14, 0]	CG	1	8.33333	32.23	[0, 0, 9, 0]	CG	1
15	83011535	A	2	5	32.0567	[0, 0, 8, 0]	AG	1	5.15	33.0184	[0, 0, 8, 0]	AG	1	5.25	33.6595	[0, 0, 8, 0]	AG	1	6	33.5933	[0, 0, 4, 0]	AG	1	4	32.5	[0, 0, 3, 0]	AG	1
15	83913152	T	2	8.33333	31.95	[0, 8, 0, 0]	TC	1	8.58333	32.9085	[0, 8, 0, 0]	TC	1	8.75	33.5475	[0, 8, 0, 0]	TC	1	4	33.4733	[0, 4, 0, 0]	TC	1	10	33.25	[0, 13, 0, 0]	TC	1
15	83913372	G	2	5	31.8333	[0, 0, 0, 3]	GT	1	5.15	32.7883	[0, 0, 0, 3]	GT	1	5.25	33.425	[0, 0, 0, 3]	GT	1	7.66667	32.15	[0, 0, 0, 5]	GT	1	10	32.1333	[0, 0, 0, 7]	GT	1
15	84643406	G	2	7.66667	31.9633	[0, 8, 0, 0]	GC	1	7.89667	32.9222	[0, 8, 0, 0]	GC	1	8.05	33.5615	[0, 8, 0, 0]	GC	1	5.33333	33.23	[0, 4, 0, 0]	GC	1	4.66667	32.86	[0, 5, 0, 1]	GC GT	1
15	84645763	T	2	3.33333	32.3333	[0, 2, 0, 0]	TC	1	3.43333	33.3033	[0, 2, 0, 0]	TC	1	3.5	33.95	[0, 2, 0, 0]	TC	1	4	32.9	[0, 2, 0, 0]	TC	1	4.33333	32.49	[0, 5, 0, 0]	TC	1
15	88626627	A	2	14.3333	31.9067	[0, 0, 11, 0]	AG	1	14.7633	32.8639	[0, 0, 11, 0]	AG	1	15.05	33.502	[0, 0, 11, 0]	AG	1	16	32.9167	[0, 0, 13, 0]	AG	1	23.6667	32.3867	[0, 0, 20, 0]	AG	1
15	88630501	T	2	7.33333	31.8033	[0, 5, 0, 0]	TC	1	7.55333	32.7574	[0, 5, 0, 0]	TC	1	7.7	33.3935	[0, 5, 0, 0]	TC	1	3	32.2233	[0, 2, 0, 0]	TC	1	5.66667	32.5433	[0, 4, 0, 0]	TC	1
15	88631942	A	2	12	32.66	[0, 0, 7, 0]	AG	1	12.36	33.6398	[0, 0, 7, 0]	AG	1	12.6	34.293	[0, 0, 7, 0]	AG	1	4.66667	32.8133	[0, 0, 2, 0]	AG	1	5	32.1067	[0, 0, 5, 0]	AG	1
15	88632195	T	2	11.3333	31.3567	[0, 13, 0, 0]	TC	1	11.6733	32.2974	[0, 13, 0, 0]	TC	1	11.9	32.9245	[0, 13, 0, 0]	TC	1	2.66667	32.1667	[0, 3, 0, 0]	TC	1	3	31.6667	[0, 4, 0, 0]	TC	1
15	89199849	C	2	4.66667	32.8733	[8, 0, 0, 0]	CA	1	4.80667	33.8595	[8, 0, 0, 0]	CA	1	4.9	34.517	[8, 0, 0, 0]	CA	1	2.66667	34.2767	[3, 0, 0, 0]	CA	1	3.33333	32.0567	[5, 0, 0, 0]	CA	1
15	92094963	G	2	5.33333	31.5267	[2, 0, 0, 0]	GA	1	5.49333	32.4725	[2, 0, 0, 0]	GA	1	5.6	33.103	[2, 0, 0, 0]	GA	1	4.66667	32.4233	[7, 0, 0, 0]	GA	1	4.33333	32.7333	[5, 0, 0, 0]	GA	1
15	92163364	T	2	5.66667	31.9667	[0, 7, 0, 0]	TC	1	5.83667	32.9257	[0, 7, 0, 0]	TC	1	5.95	33.565	[0, 7, 0, 0]	TC	1	8	32.9867	[0, 7, 0, 0]	TC	1	9.66667	32.6233	[0, 11, 0, 0]	TC	1
15	92711856	T	2	12	31.4267	[0, 9, 0, 0]	TC	1	12.36	32.3695	[0, 9, 0, 0]	TC	1	12.6	32.998	[0, 9, 0, 0]	TC	1	19.6667	32.4367	[0, 14, 0, 0]	TC	1	14.3333	31.4667	[0, 11, 0, 0]	TC	1
15	92978374	A	2	18	31.5433	[0, 0, 14, 0]	AG	1	18.54	32.4896	[0, 0, 14, 0]	AG	1	18.9	33.1205	[0, 0, 14, 0]	AG	1	3.66667	32.6667	[0, 0, 1, 0]	AG	1	3	32.5333	[0, 0, 1, 0]	AG	1
15	98960571	G	2	4.33333	31.5167	[0, 0, 0, 5]	GT	1	4.46333	32.4622	[0, 0, 0, 5]	GT	1	4.55	33.0925	[0, 0, 0, 5]	GT	1	9.33333	32.8633	[0, 0, 0, 4]	GT	1	4.66667	31.7067	[0, 0, 0, 1]	GT	1
15	99175147	A	2	5.33333	32.0567	[0, 0, 3, 0]	AG	1	5.49333	33.0184	[0, 0, 3, 0]	AG	1	5.6	33.6595	[0, 0, 3, 0]	AG	1	2	33.11	[0, 0, 1, 0]	AG	1	2.33333	33.3333	[0, 0, 3, 0]	AG	1
15	99259629	G	2	42.6667	32.1067	[34, 0, 0, 0]	GA	1	43.9467	33.0699	[34, 0, 0, 0]	GA	1	44.8	33.712	[34, 0, 0, 0]	GA	1	6.66667	33.5733	[5, 0, 0, 0]	GA	1	11.6667	32.51	[9, 0, 0, 0]	GA	1
15	99259646	C	2	41	32.1	[0, 0, 0, 32]	CT	1	42.23	33.063	[0, 0, 0, 32]	CT	1	43.05	33.705	[0, 0, 0, 32]	CT	1	8	33.2567	[0, 0, 0, 7]	CT	1	13.3333	32.67	[0, 0, 0, 12]	CT	1
15	99259656	G	2	37	31.9367	[28, 0, 0, 0]	GA	1	38.11	32.8948	[28, 0, 0, 0]	GA	1	38.85	33.5335	[28, 0, 0, 0]	GA	1	6.33333	32.5633	[5, 0, 0, 0]	GA	1	11	31.87	[11, 0, 0, 0]	GA	1
15	99715609	A	2	11.3333	31.2467	[0, 0, 0, 5]	AT	1	11.6733	32.1841	[0, 0, 0, 5]	AT	1	11.9	32.809	[0, 0, 0, 5]	AT	1	6.66667	32.4233	[0, 0, 0, 6]	AT	1	2.66667	32	[0, 0, 0, 3]	AT	1
15	100915635	G	2	22	31.3533	[12, 0, 0, 0]	GA	1	22.66	32.2939	[12, 0, 0, 0]	GA	1	23.1	32.921	[12, 0, 0, 0]	GA	1	6.66667	32.5433	[7, 0, 0, 0]	GA	1	3.66667	32.88	[2, 0, 0, 0]	GA	1
15	101176378	A	2	13.6667	32.06	[0, 0, 9, 0]	AG	1	14.0767	33.0218	[0, 0, 9, 0]	AG	1	14.35	33.663	[0, 0, 9, 0]	AG	1	5.66667	32.5567	[0, 0, 6, 0]	AG	1	3	32.1933	[0, 0, 3, 0]	AG	1
15	101177475	G	2	13.6667	32.2833	[0, 0, 0, 14]	GT	1	14.0767	33.2518	[0, 0, 0, 14]	GT	1	14.35	33.8975	[0, 0, 0, 14]	GT	1	1	34.3333	[0, 0, 0, 1]	GT	1	3.66667	32.9667	[0, 0, 0, 2]	GT	1
15	101177892	C	2	3	31.22	[0, 0, 3, 0]	CG	1	3.09	32.1566	[0, 0, 3, 0]	CG	1	3.15	32.781	[0, 0, 3, 0]	CG	1	1	32.6667	[0, 0, 1, 0]	CG	1	2	30.3333	[0, 0, 3, 0]	CG	1
16	287750	C	2	4.33333	31.7767	[0, 0, 3, 0]	CG	1	4.46333	32.73	[0, 0, 3, 0]	CG	1	4.55	33.3655	[0, 0, 3, 0]	CG	1	4.33333	32.9667	[0, 0, 2, 0]	CG	1	2.33333	31.89	[0, 0, 3, 0]	CG	1
16	672331	C	2	10.3333	31.5133	[0, 0, 0, 12]	CT	1	10.6433	32.4587	[0, 0, 0, 12]	CT	1	10.85	33.089	[0, 0, 0, 12]	CT	1	8.33333	32.1133	[0, 0, 0, 6]	CT	1	6.66667	32.0867	[0, 0, 0, 7]	CT	1
16	797743	C	2	4.33333	31.8633	[0, 0, 0, 3]	CT	1	4.46333	32.8192	[0, 0, 0, 3]	CT	1	4.55	33.4565	[0, 0, 0, 3]	CT	1	3.66667	32.6667	[0, 0, 0, 2]	CT	1	1.66667	33.3333	[0, 0, 0, 1]	CT	1
16	1770991	T	2	3.66667	31.7133	[2, 0, 0, 0]	TA	1	3.77667	32.6647	[2, 0, 0, 0]	TA	1	3.85	33.299	[2, 0, 0, 0]	TA	1	3.66667	32.3	[2, 0, 0, 0]	TA	1	3.33333	31.7333	[4, 0, 0, 0]	TA	1
16	1777835	T	2	17.6667	31.4433	[0, 10, 0, 0]	TC	1	18.1967	32.3866	[0, 10, 0, 0]	TC	1	18.55	33.0155	[0, 10, 0, 0]	TC	1	20.6667	32.6967	[0, 19, 0, 0]	TC	1	24	32.5733	[0, 34, 0, 0]	TC	1
16	1788835	C	2	3.33333	31.39	[0, 0, 3, 0]	CG	1	3.43333	32.3317	[0, 0, 3, 0]	CG	1	3.5	32.9595	[0, 0, 3, 0]	CG	1	4	33.0833	[0, 0, 6, 0]	CG	1	13.3333	32.2067	[0, 0, 10, 0]	CG	1
16	1789022	G	2	14	31.7467	[9, 0, 0, 0]	GA	1	14.42	32.6991	[9, 0, 0, 0]	GA	1	14.7	33.334	[9, 0, 0, 0]	GA	1	19	32.7367	[12, 0, 0, 0]	GA	1	17	32.4733	[11, 0, 0, 0]	GA	1
16	1789133	T	2	13.3333	32.29	[0, 11, 0, 0]	TC	1	13.7333	33.2587	[0, 11, 0, 0]	TC	1	14	33.9045	[0, 11, 0, 0]	TC	1	10	33.2367	[0, 4, 0, 0]	TC	1	10.6667	32.7933	[0, 10, 0, 0]	TC	1
16	2154834	T	2	12	31.76	[0, 8, 0, 0]	TC	1	12.36	32.7128	[0, 8, 0, 0]	TC	1	12.6	33.348	[0, 8, 0, 0]	TC	1	3	32.4167	[0, 2, 0, 0]	TC	1	2	31.2767	[0, 2, 0, 0]	TC	1
16	2281429	A	2	14.6667	32.07	[0, 0, 7, 0]	AG	1	15.1067	33.0321	[0, 0, 7, 0]	AG	1	15.4	33.6735	[0, 0, 7, 0]	AG	1	5	32.9733	[0, 0, 8, 0]	AG	1	3.66667	32.9167	[0, 0, 4, 0]	AG	1
16	2762889	A	2	42.3333	31.5633	[0, 0, 30, 0]	AG	1	43.6033	32.5102	[0, 0, 30, 0]	AG	1	44.45	33.1415	[0, 0, 30, 0]	AG	1	9.33333	32.6267	[0, 0, 9, 0]	AG	1	8.66667	32.1567	[0, 0, 7, 0]	AG	1
16	2765236	A	2	26	31.9733	[0, 18, 0, 0]	AC	1	26.78	32.9325	[0, 18, 0, 0]	AC	1	27.3	33.572	[0, 18, 0, 0]	AC	1	7	33.0567	[0, 10, 0, 0]	AC	1	4.66667	33.1533	[0, 3, 0, 0]	AC	1
16	2768703	T	2	25.6667	31.8733	[0, 0, 24, 0]	TG	1	26.4367	32.8295	[0, 0, 24, 0]	TG	1	26.95	33.467	[0, 0, 24, 0]	TG	1	20	32.7367	[0, 0, 18, 0]	TG	1	15.3333	32.1267	[0, 0, 11, 0]	TG	1
16	2972260	C	2	15	31.5467	[0, 0, 0, 8]	CT	1	15.45	32.4931	[0, 0, 0, 8]	CT	1	15.75	33.124	[0, 0, 0, 8]	CT	1	6.66667	32.29	[0, 0, 0, 5]	CT	1	7	31.9633	[0, 0, 0, 2]	CT	1
16	3486872	G	2	8	31.9133	[7, 0, 0, 0]	GA	1	8.24	32.8707	[7, 0, 0, 0]	GA	1	8.4	33.509	[7, 0, 0, 0]	GA	1	12	32.9033	[7, 0, 0, 0]	GA	1	11.3333	32.3733	[12, 0, 0, 0]	GA	1
16	4336813	T	2	47.3333	32.0533	[0, 36, 0, 0]	TC	1	48.7533	33.0149	[0, 36, 0, 0]	TC	1	49.7	33.656	[0, 36, 0, 0]	TC	1	95.6667	32.7933	[0, 96, 0, 0]	TC	1	46	32.6067	[0, 41, 0, 0]	TC	1
16	4609301	T	2	10.6667	32.1733	[0, 7, 0, 0]	TC	1	10.9867	33.1385	[0, 7, 0, 0]	TC	1	11.2	33.782	[0, 7, 0, 0]	TC	1	10	33.16	[0, 7, 0, 0]	TC	1	17.3333	32.48	[0, 22, 0, 0]	TC	1
16	4609407	G	2	3.33333	31.8767	[0, 0, 0, 2]	GT	1	3.43333	32.833	[0, 0, 0, 2]	GT	1	3.5	33.4705	[0, 0, 0, 2]	GT	1	6.66667	32.8433	[0, 0, 0, 3]	GT	1	5.33333	32.6367	[0, 0, 0, 7]	GT	1
16	4884548	G	2	9.66667	31.9367	[5, 0, 0, 0]	GA	1	9.95667	32.8948	[5, 0, 0, 0]	GA	1	10.15	33.5335	[5, 0, 0, 0]	GA	1	9.33333	32.9433	[8, 0, 0, 0]	GA	1	2.66667	32.8067	[4, 0, 0, 0]	GA	1
16	4884563	C	2	7.66667	31.9233	[0, 0, 3, 0]	CG	1	7.89667	32.881	[0, 0, 3, 0]	CG	1	8.05	33.5195	[0, 0, 3, 0]	CG	1	10.3333	32.87	[0, 0, 9, 0]	CG	1	3	33	[0, 0, 3, 0]	CG	1
16	4888159	T	2	9.33333	31.82	[0, 0, 8, 0]	TG	1	9.61333	32.7746	[0, 0, 8, 0]	TG	1	9.8	33.411	[0, 0, 8, 0]	TG	1	4	32.1933	[0, 0, 2, 0]	TG	1	1	32.3333	[0, 0, 1, 0]	TG	1
16	8644570	T	2	8	32.4167	[0, 4, 0, 0]	TC	1	8.24	33.3892	[0, 4, 0, 0]	TC	1	8.4	34.0375	[0, 4, 0, 0]	TC	1	9	32.0667	[0, 9, 0, 0]	TC	1	6.66667	32.5467	[0, 3, 0, 0]	TC	1
16	8644642	G	2	8.33333	32.8033	[4, 0, 0, 0]	GA	1	8.58333	33.7874	[4, 0, 0, 0]	GA	1	8.75	34.4435	[4, 0, 0, 0]	GA	1	7.33333	33.0733	[8, 0, 0, 0]	GA	1	7.66667	32.65	[9, 0, 0, 0]	GA	1
16	8848616	G	2	3.33333	31.72	[0, 3, 0, 0]	GC	1	3.43333	32.6716	[0, 3, 0, 0]	GC	1	3.5	33.306	[0, 3, 0, 0]	GC	1	4	33.0333	[0, 2, 0, 0]	GC	1	2.66667	31.5833	[0, 2, 0, 0]	GC	1
16	8855117	T	2	15.3333	31.84	[0, 8, 0, 0]	TC	1	15.7933	32.7952	[0, 8, 0, 0]	TC	1	16.1	33.432	[0, 8, 0, 0]	TC	1	16.3333	32.3267	[0, 13, 0, 0]	TC	1	12	32.2267	[0, 16, 0, 0]	TC	1
16	8858391	A	2	32.6667	32.6	[0, 0, 26, 0]	AG	1	33.6467	33.578	[0, 0, 26, 0]	AG	1	34.3	34.23	[0, 0, 26, 0]	AG	1	44	33.77	[0, 0, 46, 0]	AG	1	49	32.7533	[0, 0, 49, 0]	AG	1
16	10529447	G	2	4.33333	32.0767	[1, 0, 0, 0]	GA	1	4.46333	33.039	[1, 0, 0, 0]	GA	1	4.55	33.6805	[1, 0, 0, 0]	GA	1	2	32.7767	[1, 0, 0, 0]	GA	1	1.33333	33.1667	[1, 0, 0, 0]	GA	1
16	10529475	C	2	7.33333	31.72	[0, 0, 0, 1]	CT	1	7.55333	32.6716	[0, 0, 0, 1]	CT	1	7.7	33.306	[0, 0, 0, 1]	CT	1	4	33.1833	[0, 0, 0, 3]	CT	1	6	32.2633	[0, 0, 0, 7]	CT	1
16	10769107	A	2	6.33333	31.96	[0, 0, 5, 0]	AG	1	6.52333	32.9188	[0, 0, 5, 0]	AG	1	6.65	33.558	[0, 0, 5, 0]	AG	1	2.66667	33.25	[0, 0, 4, 0]	AG	1	2.33333	32.8333	[0, 0, 2, 0]	AG	1
16	11834616	C	2	5	32.1133	[0, 0, 0, 6]	CT	1	5.15	33.0767	[0, 0, 0, 6]	CT	1	5.25	33.719	[0, 0, 0, 6]	CT	1	1.66667	33.2233	[0, 0, 0, 1]	CT	1	5	31.9433	[0, 0, 0, 6]	CT	1
16	11846533	T	2	16.3333	31.9933	[0, 11, 0, 0]	TC	1	16.8233	32.9531	[0, 11, 0, 0]	TC	1	17.15	33.593	[0, 11, 0, 0]	TC	1	6.33333	33.6	[0, 7, 0, 0]	TC	1	9	32.56	[0, 11, 0, 0]	TC	1
16	12572422	G	2	3.33333	31.75	[5, 0, 0, 0]	GA	1	3.43333	32.7025	[5, 0, 0, 0]	GA	1	3.5	33.3375	[5, 0, 0, 0]	GA	1	2.66667	33.1667	[2, 0, 0, 0]	GA	1	2.33333	32.8333	[1, 0, 0, 0]	GA	1
16	12663352	T	2	2.33333	33.5	[0, 2, 0, 0]	TC	1	2.40333	34.505	[0, 2, 0, 0]	TC	1	2.45	35.175	[0, 2, 0, 0]	TC	1	3	33.1133	[0, 3, 0, 0]	TC	1	2	34	[0, 4, 0, 0]	TC	1
16	12665109	T	2	57.3333	32.0833	[0, 50, 0, 0]	TC	1	59.0533	33.0458	[0, 50, 0, 0]	TC	1	60.2	33.6875	[0, 50, 0, 0]	TC	1	22.3333	33.3633	[0, 20, 0, 0]	TC	1	22.3333	32.6	[0, 24, 0, 0]	TC	1
16	14895987	G	2	35.6667	32.1333	[27, 0, 0, 0]	GA	1	36.7367	33.0973	[27, 0, 0, 0]	GA	1	37.45	33.74	[27, 0, 0, 0]	GA	1	28.3333	33.6167	[21, 0, 0, 0]	GA	1	24.6667	32.8967	[15, 0, 0, 0]	GA	1
16	15036113	A	2	31.3333	31.9367	[0, 0, 27, 0]	AG	1	32.2733	32.8948	[0, 0, 27, 0]	AG	1	32.9	33.5335	[0, 0, 27, 0]	AG	1	15	32.7867	[0, 0, 8, 0]	AG	1	14.3333	32.3533	[0, 0, 11, 0]	AG	1
16	15037219	G	2	7.66667	31.37	[4, 0, 0, 0]	GA	1	7.89667	32.3111	[4, 0, 0, 0]	GA	1	8.05	32.9385	[4, 0, 0, 0]	GA	1	4.66667	32.3533	[3, 0, 0, 0]	GA	1	3.33333	32.9667	[5, 0, 0, 0]	GA	1
16	15038105	A	2	6	32.3733	[0, 0, 4, 0]	AG	1	6.18	33.3445	[0, 0, 4, 0]	AG	1	6.3	33.992	[0, 0, 4, 0]	AG	1	3.66667	33.11	[0, 0, 4, 0]	AG	1	2.66667	32.61	[0, 0, 1, 0]	AG	1
16	15038117	G	2	6	31.4267	[0, 0, 0, 4]	GT	1	6.18	32.3695	[0, 0, 0, 4]	GT	1	6.3	32.998	[0, 0, 0, 4]	GT	1	6	33.1633	[0, 0, 0, 5]	GT	1	3.66667	31.9433	[0, 0, 0, 4]	GT	1
16	15040032	T	2	3	31.5567	[0, 0, 1, 0]	TG	1	3.09	32.5034	[0, 0, 1, 0]	TG	1	3.15	33.1345	[0, 0, 1, 0]	TG	1	6.66667	30.74	[0, 0, 9, 0]	TG	1	2.66667	30.3333	[0, 0, 1, 0]	TG	1
16	18784737	C	2	6.66667	31.8733	[7, 0, 0, 0]	CA	1	6.86667	32.8295	[7, 0, 0, 0]	CA	1	7	33.467	[7, 0, 0, 0]	CA	1	14	33.02	[13, 0, 0, 0]	CA	1	6.66667	32.3067	[3, 0, 0, 0]	CA	1
16	19073976	C	2	5.33333	31.71	[0, 0, 0, 7]	CT	1	5.49333	32.6613	[0, 0, 0, 7]	CT	1	5.6	33.2955	[0, 0, 0, 7]	CT	1	4.33333	33.14	[0, 0, 0, 4]	CT	1	3.33333	31.6667	[0, 0, 0, 6]	CT	1
16	23524359	A	2	8	32.25	[0, 7, 0, 0]	AC	1	8.24	33.2175	[0, 7, 0, 0]	AC	1	8.4	33.8625	[0, 7, 0, 0]	AC	1	2.33333	33.61	[0, 2, 0, 0]	AC	1	3.66667	31.86	[0, 4, 0, 0]	AC	1
16	23535240	G	2	17.3333	32.6067	[0, 25, 0, 0]	GC	1	17.8533	33.5849	[0, 25, 0, 0]	GC	1	18.2	34.237	[0, 25, 0, 0]	GC	1	8	33.6167	[0, 10, 0, 0]	GC	1	16.6667	33.1167	[0, 15, 0, 0]	GC	1
16	27761580	G	2	2.33333	31.6667	[2, 0, 0, 0]	GA	1	2.40333	32.6167	[2, 0, 0, 0]	GA	1	2.45	33.25	[2, 0, 0, 0]	GA	1	1.66667	32.3333	[1, 0, 0, 0]	GA	1	1.33333	32.6667	[1, 0, 0, 0]	GA	1
16	28830990	A	2	6	31.14	[0, 0, 3, 0]	AG	1	6.18	32.0742	[0, 0, 3, 0]	AG	1	6.3	32.697	[0, 0, 3, 0]	AG	1	5	31.95	[0, 0, 2, 0]	AG	1	4.66667	31.21	[0, 0, 3, 0]	AG	1
16	29802913	G	2	19.6667	31.92	[13, 0, 0, 0]	GA	1	20.2567	32.8776	[13, 0, 0, 0]	GA	1	20.65	33.516	[13, 0, 0, 0]	GA	1	7.66667	32.4233	[3, 0, 0, 0]	GA	1	6.66667	32.61	[2, 0, 0, 0]	GA	1
16	29810423	G	2	117.667	31.93	[96, 0, 0, 0]	GA	1	121.197	32.8879	[96, 0, 0, 0]	GA	1	123.55	33.5265	[96, 0, 0, 0]	GA	1	38	33.3067	[34, 0, 0, 0]	GA	1	37	32.63	[31, 0, 0, 0]	GA	1
16	29821552	A	2	3	31.4433	[0, 0, 5, 0]	AG	1	3.09	32.3866	[0, 0, 5, 0]	AG	1	3.15	33.0155	[0, 0, 5, 0]	AG	1	2.33333	32.6667	[0, 0, 1, 0]	AG	1	5	32.14	[0, 0, 6, 0]	AG	1
16	29972749	C	2	27	31.56	[0, 0, 31, 0]	CG	1	27.81	32.5068	[0, 0, 31, 0]	CG	1	28.35	33.138	[0, 0, 31, 0]	CG	1	6.66667	33.3333	[0, 0, 8, 0]	CG	1	4	31.3333	[0, 0, 1, 0]	CG	1
16	30397444	C	2	2.33333	31.9167	[0, 0, 0, 2]	CT	1	2.40333	32.8742	[0, 0, 0, 2]	CT	1	2.45	33.5125	[0, 0, 0, 2]	CT	1	2.33333	31.5567	[0, 0, 0, 3]	CT	1	4	32.5833	[0, 0, 0, 5]	CT	1
16	30769507	A	2	5	32.0667	[0, 0, 5, 0]	AG	1	5.15	33.0287	[0, 0, 5, 0]	AG	1	5.25	33.67	[0, 0, 5, 0]	AG	1	8	33.2033	[0, 0, 6, 0]	AG	1	4	32.56	[0, 0, 3, 0]	AG	1
16	30953619	A	2	2.66667	31.7233	[0, 0, 2, 0]	AG	1	2.74667	32.675	[0, 0, 2, 0]	AG	1	2.8	33.3095	[0, 0, 2, 0]	AG	1	4.66667	32.58	[0, 0, 5, 0]	AG	1	6	31.0833	[0, 0, 8, 0]	AG	1
16	31130505	A	2	9.33333	31.7533	[0, 0, 6, 0]	AG	1	9.61333	32.7059	[0, 0, 6, 0]	AG	1	9.8	33.341	[0, 0, 6, 0]	AG	1	2.66667	33.3067	[0, 0, 3, 0]	AG	1	4.33333	31.9667	[0, 0, 2, 0]	AG	1
16	31130559	A	2	8.33333	32.1033	[0, 0, 6, 0]	AG	1	8.58333	33.0664	[0, 0, 6, 0]	AG	1	8.75	33.7085	[0, 0, 6, 0]	AG	1	7.66667	34.08	[0, 0, 10, 0]	AG	1	7	32.2533	[0, 0, 4, 0]	AG	1
16	31569149	T	2	3.33333	31.39	[0, 2, 0, 0]	TC	1	3.43333	32.3317	[0, 2, 0, 0]	TC	1	3.5	32.9595	[0, 2, 0, 0]	TC	1	7	32.34	[0, 9, 0, 0]	TC	1	4	32.4267	[0, 4, 0, 0]	TC	1
16	31569155	G	2	3.66667	31.4467	[0, 2, 0, 0]	GC	1	3.77667	32.3901	[0, 2, 0, 0]	GC	1	3.85	33.019	[0, 2, 0, 0]	GC	1	7	32.6433	[0, 9, 0, 0]	GC	1	5	31.96	[0, 4, 0, 0]	GC	1
16	35169928	T	2	5.33333	31.96	[0, 0, 4, 0]	TG	1	5.49333	32.9188	[0, 0, 4, 0]	TG	1	5.6	33.558	[0, 0, 4, 0]	TG	1	13.3333	32.52	[0, 0, 17, 0]	TG	1	12.3333	31.9733	[0, 0, 19, 0]	TG	1
16	35170059	A	2	13.3333	31.7867	[0, 0, 9, 0]	AG	1	13.7333	32.7403	[0, 0, 9, 0]	AG	1	14	33.376	[0, 0, 9, 0]	AG	1	6.66667	32.4333	[0, 0, 5, 0]	AG	1	9	32.0533	[0, 0, 13, 0]	AG	1
16	46658924	T	2	6.33333	31.7633	[0, 6, 0, 0]	TC	1	6.52333	32.7162	[0, 6, 0, 0]	TC	1	6.65	33.3515	[0, 6, 0, 0]	TC	1	1	33.6667	[0, 1, 0, 0]	TC	1	2.66667	32.9433	[0, 1, 0, 0]	TC	1
16	46662372	G	2	34	31.9267	[24, 0, 0, 0]	GA	1	35.02	32.8845	[24, 0, 0, 0]	GA	1	35.7	33.523	[24, 0, 0, 0]	GA	1	18.3333	32.94	[12, 0, 0, 0]	GA	1	19	32.2133	[15, 0, 0, 0]	GA	1
16	47669422	G	2	6.33333	31.5567	[4, 0, 0, 0]	GA	1	6.52333	32.5034	[4, 0, 0, 0]	GA	1	6.65	33.1345	[4, 0, 0, 0]	GA	1	3.33333	32.3167	[4, 0, 0, 0]	GA	1	2.33333	31.0567	[2, 0, 0, 0]	GA	1
16	47669424	G	2	5.33333	31.6933	[0, 3, 0, 0]	GC	1	5.49333	32.6441	[0, 3, 0, 0]	GC	1	5.6	33.278	[0, 3, 0, 0]	GC	1	4	32.1933	[0, 4, 0, 0]	GC	1	1.33333	32.3333	[0, 2, 0, 0]	GC	1
16	52655707	C	2	2	31.1667	[0, 0, 0, 1]	CT	1	2.06	32.1017	[0, 0, 0, 1]	CT	1	2.1	32.725	[0, 0, 0, 1]	CT	1	2.33333	33.4467	[0, 0, 0, 1]	CT	1	1.33333	32.1667	[0, 0, 0, 1]	CT	1
16	54114023	G	2	7	32.1733	[4, 0, 0, 0]	GA	1	7.21	33.1385	[4, 0, 0, 0]	GA	1	7.35	33.782	[4, 0, 0, 0]	GA	1	11	33.32	[5, 0, 0, 0]	GA	1	8.66667	32.92	[10, 0, 0, 0]	GA	1
16	55489793	T	2	42.3333	31.8333	[0, 33, 0, 0]	TC	1	43.6033	32.7883	[0, 33, 0, 0]	TC	1	44.45	33.425	[0, 33, 0, 0]	TC	1	43.6667	32.8933	[0, 39, 0, 0]	TC	1	37.3333	32.5133	[0, 41, 0, 0]	TC	1
16	57461114	T	2	9.33333	31.3333	[0, 8, 0, 0]	TC	1	9.61333	32.2733	[0, 8, 0, 0]	TC	1	9.8	32.9	[0, 8, 0, 0]	TC	1	5.66667	32.99	[0, 8, 0, 0]	TC	1	5	32.28	[0, 3, 0, 0]	TC	1
16	57465990	T	2	23.3333	31.8	[0, 9, 0, 0]	TC	1	24.0333	32.754	[0, 9, 0, 0]	TC	1	24.5	33.39	[0, 9, 0, 0]	TC	1	18	32.7367	[0, 16, 0, 0]	TC	1	15.3333	32.8733	[0, 10, 0, 0]	TC	1
16	57472889	C	2	35	31.7767	[0, 0, 0, 25]	CT	1	36.05	32.73	[0, 0, 0, 25]	CT	1	36.75	33.3655	[0, 0, 0, 25]	CT	1	17.3333	33.2467	[0, 0, 0, 18]	CT	1	13	32.5933	[0, 0, 0, 18]	CT	1
16	58158062	C	2	6.66667	31.74	[0, 0, 0, 6]	CT	1	6.86667	32.6922	[0, 0, 0, 6]	CT	1	7	33.327	[0, 0, 0, 6]	CT	1	4.66667	32.6333	[0, 0, 0, 6]	CT	1	7	31.5933	[0, 0, 0, 9]	CT	1
16	58161022	C	2	9	32.43	[0, 0, 0, 11]	CT	1	9.27	33.4029	[0, 0, 0, 11]	CT	1	9.45	34.0515	[0, 0, 0, 11]	CT	1	5.33333	32.9367	[0, 0, 0, 3]	CT	1	3.33333	31.8333	[0, 0, 0, 2]	CT	1
16	58665786	C	2	12.6667	31.1233	[0, 0, 9, 0]	CG	1	13.0467	32.057	[0, 0, 9, 0]	CG	1	13.3	32.6795	[0, 0, 9, 0]	CG	1	7.66667	32.0267	[0, 0, 4, 0]	CG	1	16.3333	31.7033	[0, 0, 19, 0]	CG	1
16	58665930	G	2	7	32.2867	[6, 0, 0, 0]	GA	1	7.21	33.2553	[6, 0, 0, 0]	GA	1	7.35	33.901	[6, 0, 0, 0]	GA	1	4.33333	32.6667	[1, 0, 0, 0]	GA	1	4.66667	32.12	[1, 0, 0, 0]	GA	1
16	58709550	A	2	14.6667	30.5967	[0, 1, 0, 0]	AC	1	15.1067	31.5146	[0, 1, 0, 0]	AC	1	15.4	32.1265	[0, 1, 0, 0]	AC	1	16.6667	30.11	[0, 12, 0, 0]	AC	1	15	30.7233	[0, 20, 0, 0]	AC	1
16	58716700	G	2	20.6667	31.3033	[12, 0, 0, 0]	GA	1	21.2867	32.2424	[12, 0, 0, 0]	GA	1	21.7	32.8685	[12, 0, 0, 0]	GA	1	14	32.63	[9, 0, 0, 0]	GA	1	17.6667	32.2133	[18, 0, 0, 0]	GA	1
16	58723764	A	2	31	31.8667	[0, 17, 0, 0]	AC	1	31.93	32.8227	[0, 17, 0, 0]	AC	1	32.55	33.46	[0, 17, 0, 0]	AC	1	4.66667	32.4467	[0, 2, 0, 0]	AC	1	13	32.5967	[0, 18, 0, 0]	AC	1
16	58723779	A	2	30.6667	31.7067	[0, 0, 18, 0]	AG	1	31.5867	32.6579	[0, 0, 18, 0]	AG	1	32.2	33.292	[0, 0, 18, 0]	AG	1	4.66667	31.5833	[0, 0, 5, 0]	AG	1	10.3333	32.06	[0, 0, 17, 0]	AG	1
16	61055820	C	2	171.667	32.0133	[0, 0, 0, 161]	CT	1	176.817	32.9737	[0, 0, 0, 161]	CT	1	180.25	33.614	[0, 0, 0, 161]	CT	1	123.333	33.0667	[0, 0, 0, 128]	CT	1	125.333	32.71	[0, 0, 0, 124]	CT	1
16	64944398	A	2	3.66667	34.9667	[0, 0, 0, 4]	AT	1	3.77667	36.0157	[0, 0, 0, 4]	AT	1	3.85	36.715	[0, 0, 0, 4]	AT	1	2.33333	33.8333	[0, 0, 0, 2]	AT	1	6	33.7233	[0, 0, 0, 9]	AT	1
16	64982184	A	2	242.333	31.5867	[0, 195, 0, 0]	AC	1	249.603	32.5343	[0, 195, 0, 0]	AC	1	254.45	33.166	[0, 195, 0, 0]	AC	1	19.6667	32.7733	[0, 16, 0, 0]	AC	1	91.6667	31.9433	[0, 96, 0, 0]	AC	1
16	68566537	A	2	17.6667	31.5967	[0, 0, 13, 0]	AG	1	18.1967	32.5446	[0, 0, 13, 0]	AG	1	18.55	33.1765	[0, 0, 13, 0]	AG	1	8.66667	33.2667	[0, 0, 9, 0]	AG	1	2.66667	32.3067	[0, 0, 4, 0]	AG	1
16	68566952	G	2	13.3333	32.15	[0, 0, 0, 14]	GT	1	13.7333	33.1145	[0, 0, 0, 14]	GT	1	14	33.7575	[0, 0, 0, 14]	GT	1	4	33.9	[0, 0, 0, 5]	GT	1	4.33333	31.75	[0, 0, 0, 8]	GT	1
16	69929452	G	2	5.66667	32.85	[4, 0, 0, 0]	GA	1	5.83667	33.8355	[4, 0, 0, 0]	GA	1	5.95	34.4925	[4, 0, 0, 0]	GA	1	4.33333	32.3733	[3, 0, 0, 0]	GA	1	1.33333	32.3333	[1, 0, 0, 0]	GA	1
16	69936426	A	2	17	32.16	[0, 0, 15, 0]	AG	1	17.51	33.1248	[0, 0, 15, 0]	AG	1	17.85	33.768	[0, 0, 15, 0]	AG	1	4.66667	33.0233	[0, 0, 4, 0]	AG	1	6.33333	32.2367	[0, 0, 4, 0]	AG	1
16	69940545	C	2	9.66667	31.8867	[8, 0, 0, 0]	CA	1	9.95667	32.8433	[8, 0, 0, 0]	CA	1	10.15	33.481	[8, 0, 0, 0]	CA	1	2.66667	32.2233	[3, 0, 0, 0]	CA	1	1.33333	32.6667	[1, 0, 0, 0]	CA	1
16	70162283	T	2	4	31.3333	[0, 0, 2, 0]	TG	1	4.12	32.2733	[0, 0, 2, 0]	TG	1	4.2	32.9	[0, 0, 2, 0]	TG	1	2.33333	32.1133	[0, 0, 1, 0]	TG	1	2.33333	32.22	[0, 0, 3, 0]	TG	1
16	70253274	A	2	13.6667	31.4867	[0, 0, 16, 0]	AG	1	14.0767	32.4313	[0, 0, 16, 0]	AG	1	14.35	33.061	[0, 0, 16, 0]	AG	1	5.66667	32.7033	[0, 0, 4, 0]	AG	1	5.33333	32.0433	[0, 0, 5, 0]	AG	1
16	70269677	G	2	34	31.35	[25, 0, 0, 0]	GA	1	35.02	32.2905	[25, 0, 0, 0]	GA	1	35.7	32.9175	[25, 0, 0, 0]	GA	1	29	32.5867	[23, 0, 0, 0]	GA	1	44.6667	32.3933	[44, 0, 0, 0]	GA	1
16	70480925	A	2	24	31.72	[0, 14, 0, 0]	AC	1	24.72	32.6716	[0, 14, 0, 0]	AC	1	25.2	33.306	[0, 14, 0, 0]	AC	1	16.3333	32.28	[0, 14, 0, 0]	AC	1	12.3333	32.6833	[0, 10, 0, 0]	AC	1
16	74448155	G	2	9.66667	31.6733	[8, 0, 0, 0]	GA	1	9.95667	32.6235	[8, 0, 0, 0]	GA	1	10.15	33.257	[8, 0, 0, 0]	GA	1	4.33333	32.7333	[6, 0, 0, 0]	GA	1	1.66667	32.4433	[3, 0, 0, 0]	GA	1
16	77194969	T	2	3.66667	32.2167	[0, 2, 0, 0]	TC	1	3.77667	33.1832	[0, 2, 0, 0]	TC	1	3.85	33.8275	[0, 2, 0, 0]	TC	1	5	32.9733	[0, 4, 0, 0]	TC	1	6.66667	33.4333	[0, 3, 0, 0]	TC	1
16	80684982	A	2	1.66667	31.6667	[0, 0, 1, 0]	AG	1	1.71667	32.6167	[0, 0, 1, 0]	AG	1	1.75	33.25	[0, 0, 1, 0]	AG	1	1.33333	32.1667	[0, 0, 1, 0]	AG	1	1.66667	32.1667	[0, 0, 1, 0]	AG	1
16	81028222	G	2	7.33333	31.99	[5, 0, 0, 0]	GA	1	7.55333	32.9497	[5, 0, 0, 0]	GA	1	7.7	33.5895	[5, 0, 0, 0]	GA	1	9	33.37	[13, 0, 0, 0]	GA	1	8.66667	32.27	[9, 0, 0, 0]	GA	1
[truncated: 17,798 more rows]

## Sheet: Common_to_all_3_time_points
				CTRL					1h					2h					3h					6h
Chromosome	Position	Reference	Strand	Coverage-q30	MeanQ	BaseCount[A,C,G,T]	AllSubs	Frequency	Coverage-q30	MeanQ	BaseCount[A,C,G,T]	AllSubs	Frequency	Coverage-q30	MeanQ	BaseCount[A,C,G,T]	AllSubs	Frequency	Coverage-q30	MeanQ	BaseCount[A,C,G,T]	AllSubs	Frequency	Coverage-q30	MeanQ	BaseCount[A,C,G,T]	AllSubs	Frequency	Consequence	IMPACT	SYMBOL	Gene	BIOTYPE	cDNA_position	CDS_position	Protein_position	Amino_acids	Codons	Existing_variation	STRAND	SIFT	PolyPhen	AF	CLIN_SIG
1	629906	C	2	230.333	31.6067	[0, 0, 0, 173]	CT	1	237.243	32.5549	[0, 0, 0, 173]	CT	1	241.85	33.187	[0, 0, 0, 173]	CT	1	35.6667	32.72	[0, 0, 0, 33]	CT	1	40.6667	32.3267	[0, 0, 0, 49]	CT	1	upstream_gene_variant	MODIFIER	MTCO1P12	ENSG00000237973	unprocessed_pseudogene	-	-	-	-	-	rs1578391	1	-	-	-	-
1	631193	A	2	11.3333	30.4633	[0, 0, 4, 0]	AG	0.98	11.6733	31.3772	[0, 0, 4, 0]	AG	1	11.9	31.9865	[0, 0, 4, 0]	AG	1	11.6667	31.3033	[0, 0, 7, 0]	AG	0.98	9.66667	30.9133	[0, 0, 12, 0]	AG	1	non_coding_transcript_exon_variant	MODIFIER	MTCO1P12	ENSG00000237973	unprocessed_pseudogene	120	-	-	-	-	rs1856866	1	-	-	0.3784	-
1	632556	A	2	81.6667	31.08	[0, 0, 20, 0]	AG	1	84.1167	32.0124	[0, 0, 20, 0]	AG	1	85.75	32.634	[0, 0, 20, 0]	AG	1	34.6667	30.6533	[0, 0, 35, 0]	AG	1	36.6667	30.6933	[0, 0, 42, 0]	AG	0.993333	non_coding_transcript_exon_variant	MODIFIER	MTCO1P12	ENSG00000237973	unprocessed_pseudogene	1483	-	-	-	-	rs1185047759	1	-	-	-	-
1	632821	T	2	10	32.3667	[0, 9, 0, 0]	TC	1	10.3	33.3377	[0, 9, 0, 0]	TC	1	10.5	33.985	[0, 9, 0, 0]	TC	1	5.33333	32.39	[0, 6, 0, 0]	TC	1	2.66667	32.11	[0, 4, 0, 0]	TC	1	downstream_gene_variant	MODIFIER	MTCO1P12	ENSG00000237973	unprocessed_pseudogene	-	-	-	-	-	rs4098611	1	-	-	-	-
1	633887	G	2	12	31.3033	[6, 0, 1, 0]	GA	0.803333	12.36	32.2424	[6, 0, 1, 0]	GA	0.8435	12.6	32.8685	[6, 0, 1, 0]	GA	0.8435	3.66667	32.2233	[4, 0, 0, 0]	GA	0.916667	3.33333	32.0267	[3, 0, 0, 0]	GA	0.916667	downstream_gene_variant	MODIFIER	MTCO1P12	ENSG00000237973	unprocessed_pseudogene	-	-	-	-	-	rs6650105	1	-	-	0.4669	-
1	952421	A	2	16.6667	32.3133	[7, 0, 4, 0]	AG	0.343333	17.1667	33.2827	[7, 0, 4, 0]	AG	0.3605	17.5	33.929	[7, 0, 4, 0]	AG	0.3605	13.6667	33.6033	[8, 0, 12, 0]	AG	0.61	8.33333	33.44	[6, 0, 4, 0]	AG	0.27	synonymous_variant	LOW	NOC2L	ENSG00000188976	protein_coding	1198	1182	394	T	acT/acC	rs3828047,COSV58989914	-1	-	-	-	-
1	953259	T	2	7.66667	31.27	[0, 3, 0, 1]	TC	0.76	7.89667	32.2081	[0, 3, 0, 1]	TC	0.798	8.05	32.8335	[0, 3, 0, 1]	TC	0.798	11.6667	32.1233	[0, 13, 0, 1]	TC	0.693333	7.33333	32.2667	[0, 4, 0, 0]	TC	0.803333	synonymous_variant	LOW	NOC2L	ENSG00000188976	protein_coding	934	918	306	E	gaA/gaG	rs3748596,COSV58989925	-1	-	-	-	-
1	953858	G	2	25.3333	31.4233	[8, 0, 7, 0]	GA	0.61	26.0933	32.366	[8, 0, 7, 0]	GA	0.6405	26.6	32.9945	[8, 0, 7, 0]	GA	0.6405	27.3333	32.45	[9, 0, 12, 0]	GA	0.45	23.6667	32.1467	[12, 0, 14, 0]	GA	0.383333	missense_variant	MODERATE	NOC2L	ENSG00000188976	protein_coding	828	812	271	A/V	gCg/gTg	rs3828049,COSV58986908	-1	tolerated(0.06)	possibly_damaging(0.88)	0.0565	-
1	965125	G	2	3.66667	31.91	[0, 1, 4, 0]	GC	0.513333	3.77667	32.8673	[0, 1, 4, 0]	GC	0.539	3.85	33.5055	[0, 1, 4, 0]	GC	0.539	3.66667	32.0267	[0, 1, 2, 0]	GC	0.443333	4.66667	31.77	[0, 1, 0, 0]	GC	0.833333	synonymous_variant	LOW	KLHL17	ENSG00000187961	protein_coding	1973	1863	621	V	gtG/gtC	rs28705211,COSV58531879	1	-	-	0.1687	-
1	1014274	A	2	28	32.0567	[0, 0, 30, 0]	AG	1	28.84	33.0184	[0, 0, 30, 0]	AG	1	29.4	33.6595	[0, 0, 30, 0]	AG	1	14.6667	32.98	[0, 0, 9, 0]	AG	1	16.6667	32.4467	[0, 0, 21, 0]	AG	1	upstream_gene_variant	MODIFIER	-	ENSG00000224969	lncRNA	-	-	-	-	-	rs8997,COSV65106735	-1	-	-	-	-
1	1043599	C	2	42	31.4467	[0, 36, 1, 0]	CG	0.0266667	43.26	32.3901	[0, 36, 1, 0]	CG	0.028	44.1	33.019	[0, 36, 1, 0]	CG	0.028	67.6667	32.24	[0, 47, 2, 0]	CG	0.0333333	67	31.8667	[0, 63, 3, 0]	CG	0.0533333	missense_variant	MODERATE	AGRN	ENSG00000188157	protein_coding	1718	1665	555	C/W	tgC/tgG	rs376620402	1	deleterious(0)	probably_damaging(0.999)	-	-
1	1046551	A	2	7	31.8767	[0, 0, 4, 0]	AG	1	7.21	32.833	[0, 0, 4, 0]	AG	1	7.35	33.4705	[0, 0, 4, 0]	AG	1	12	33.16	[0, 1, 5, 0]	AG AC	1	19.6667	32.3967	[0, 0, 19, 0]	AG	1	synonymous_variant	LOW	AGRN	ENSG00000188157	protein_coding	3119	3066	1022	S	tcA/tcG	rs2465128,COSV65068047	1	-	-	-	benign
1	1047614	T	2	100.333	32.08	[0, 87, 0, 0]	TC	1	103.343	33.0424	[0, 87, 0, 0]	TC	1	105.35	33.684	[0, 87, 0, 0]	TC	1	107.333	33.39	[0, 109, 0, 0]	TC	1	100.333	32.5633	[0, 113, 0, 0]	TC	1	synonymous_variant	LOW	AGRN	ENSG00000188157	protein_coding	3611	3558	1186	F	ttT/ttC	rs10267,COSV65071416	1	-	-	-	benign
1	1055000	C	2	11.3333	31.7433	[0, 4, 0, 7]	CT	0.603333	11.6733	32.6956	[0, 4, 0, 7]	CT	0.6335	11.9	33.3305	[0, 4, 0, 7]	CT	0.6335	13.6667	32.82	[0, 9, 0, 4]	CT	0.37	15	32.0033	[0, 8, 0, 1]	CT	0.323333	3_prime_UTR_variant	MODIFIER	AGRN	ENSG00000188157	protein_coding	6210	-	-	-	-	rs3121561,COSV65069616	1	-	-	0.3434	benign
1	1055037	T	2	15.6667	31.5067	[0, 13, 0, 0]	TC	0.98	16.1367	32.4519	[0, 13, 0, 0]	TC	1	16.45	33.082	[0, 13, 0, 0]	TC	1	19.6667	32.3367	[0, 14, 0, 6]	TC	0.826667	18	32.1667	[0, 11, 0, 2]	TC	0.9	3_prime_UTR_variant	MODIFIER	AGRN	ENSG00000188157	protein_coding	6247	-	-	-	-	rs2465136,COSV65069776	1	-	-	0.3840	-
1	1055137	C	2	19.3333	31.2833	[0, 0, 0, 11]	CT	0.973333	19.9133	32.2218	[0, 0, 0, 11]	CT	1	20.3	32.8475	[0, 0, 0, 11]	CT	1	30.3333	32.1767	[0, 0, 0, 29]	CT	0.89	48.3333	32.1567	[0, 1, 0, 43]	CT	0.933333	3_prime_UTR_variant	MODIFIER	AGRN	ENSG00000188157	protein_coding	6347	-	-	-	-	rs2710872	1	-	-	-	-
1	1055393	C	2	27	31.5933	[0, 1, 0, 24]	CT	0.986667	27.81	32.5411	[0, 1, 0, 24]	CT	1	28.35	33.173	[0, 1, 0, 24]	CT	1	18	32.0267	[0, 0, 0, 14]	CT	0.986667	9	32.6233	[0, 0, 0, 11]	CT	1	3_prime_UTR_variant	MODIFIER	AGRN	ENSG00000188157	protein_coding	6603	-	-	-	-	rs2799072	1	-	-	-	-
1	1055426	G	2	30.3333	31.8333	[27, 0, 1, 0]	GA	0.976667	31.2433	32.7883	[27, 0, 1, 0]	GA	1	31.85	33.425	[27, 0, 1, 0]	GA	1	21	32.6133	[17, 1, 0, 0]	GA GC	0.963333	10.6667	31.68	[12, 0, 0, 0]	GA	1	3_prime_UTR_variant	MODIFIER	AGRN	ENSG00000188157	protein_coding	6636	-	-	-	-	rs2799073	1	-	-	-	-
1	1055604	G	2	27.6667	31.8067	[8, 0, 7, 0]	GA	0.626667	28.4967	32.7609	[8, 0, 7, 0]	GA	0.658	29.05	33.397	[8, 0, 7, 0]	GA	0.658	27.6667	32.69	[9, 0, 16, 0]	GA	0.526667	17.3333	32.1167	[11, 0, 6, 0]	GA	0.573333	3_prime_UTR_variant	MODIFIER	AGRN	ENSG00000188157	protein_coding	6814	-	-	-	-	rs8014	1	-	-	-	-
1	1223251	A	2	476.667	31.84	[105, 0, 211, 0]	AG	0.576667	490.967	32.7952	[105, 0, 211, 0]	AG	0.6055	500.5	33.432	[105, 0, 211, 0]	AG	0.6055	86.3333	32.9067	[26, 0, 42, 0]	AG	0.566667	63.6667	32.2767	[21, 0, 31, 0]	AG	0.573333	synonymous_variant	LOW	SDF4	ENSG00000078808	protein_coding	863	549	183	D	gaT/gaC	rs6603781,COSV55420653	-1	-	-	-	-
1	1228623	C	2	55.6667	31.4667	[0, 36, 1, 0]	CG	0.0233333	57.3367	32.4107	[0, 36, 1, 0]	CG	0.0245	58.45	33.04	[0, 36, 1, 0]	CG	0.0245	47.6667	32.4567	[0, 40, 3, 0]	CG	0.0433333	37.3333	31.9633	[0, 36, 4, 0]	CG	0.08	synonymous_variant	LOW	SDF4	ENSG00000078808	protein_coding	464	150	50	L	ctG/ctC	-	-1	-	-	-	-
1	1312114	T	2	14.6667	31.57	[0, 16, 0, 0]	TC	1	15.1067	32.5171	[0, 16, 0, 0]	TC	1	15.4	33.1485	[0, 16, 0, 0]	TC	1	11.6667	32.5833	[0, 13, 0, 0]	TC	1	10.3333	32.6133	[0, 14, 0, 0]	TC	1	non_coding_transcript_exon_variant	MODIFIER	INTS11	ENSG00000127054	retained_intron	2029	-	-	-	-	rs12103,COSV60088100	-1	-	-	0.3193	-
1	1319461	C	2	14	31.61	[0, 0, 11, 0]	CG	1	14.42	32.5583	[0, 0, 11, 0]	CG	1	14.7	33.1905	[0, 0, 11, 0]	CG	1	13	32.3	[0, 0, 8, 0]	CG	1	14	32.1833	[0, 0, 9, 0]	CG	1	intron_variant,non_coding_transcript_variant	MODIFIER	INTS11	ENSG00000127054	retained_intron	-	-	-	-	-	rs10907179	-1	-	-	-	-
1	1327764	G	2	12.6667	31.3267	[13, 0, 0, 0]	GA	1	13.0467	32.2665	[13, 0, 0, 0]	GA	1	13.3	32.893	[13, 0, 0, 0]	GA	1	10	32.5867	[8, 0, 0, 0]	GA	1	2.66667	32.5833	[2, 0, 0, 0]	GA	1	upstream_gene_variant	MODIFIER	INTS11	ENSG00000127054	retained_intron	-	-	-	-	-	rs307350,COSV59565214	-1	-	-	0.8498	-
1	1335795	A	2	3.33333	31.2633	[0, 0, 1, 0]	AG	1	3.43333	32.2012	[0, 0, 1, 0]	AG	1	3.5	32.8265	[0, 0, 1, 0]	AG	1	2.66667	33.1667	[0, 0, 2, 0]	AG	1	5.33333	32.1333	[0, 0, 5, 0]	AG	1	downstream_gene_variant	MODIFIER	TAS1R3	ENSG00000169962	protein_coding	-	-	-	-	-	rs307373,COSV59562698	1	-	-	0.9517	-
1	1352069	T	2	10.3333	31.3967	[11, 0, 0, 0]	TA	1	10.6433	32.3386	[11, 0, 0, 0]	TA	1	10.85	32.9665	[11, 0, 0, 0]	TA	1	5.66667	33.08	[1, 0, 0, 0]	TA	1	5.66667	33.1667	[2, 0, 0, 0]	TA	1	downstream_gene_variant	MODIFIER	MXRA8	ENSG00000162576	protein_coding	-	-	-	-	-	rs307381	-1	-	-	-	-
1	1352542	G	2	5	31.7967	[2, 0, 0, 0]	GA	1	5.15	32.7506	[2, 0, 0, 0]	GA	1	5.25	33.3865	[2, 0, 0, 0]	GA	1	5.33333	34.2833	[2, 0, 0, 0]	GA	1	3	32.9667	[2, 0, 0, 0]	GA	1	downstream_gene_variant	MODIFIER	MXRA8	ENSG00000162576	protein_coding	-	-	-	-	-	rs3766185	-1	-	-	-	-
1	1353091	C	2	6.66667	31.9033	[0, 0, 0, 5]	CT	1	6.86667	32.8604	[0, 0, 0, 5]	CT	1	7	33.4985	[0, 0, 0, 5]	CT	1	4	33.6233	[0, 0, 0, 3]	CT	1	4.33333	31.7133	[0, 0, 0, 2]	CT	1	3_prime_UTR_variant	MODIFIER	MXRA8	ENSG00000162576	protein_coding	1893	-	-	-	-	rs3766183	-1	-	-	-	-
1	1386888	G	2	21.3333	31.5367	[10, 0, 0, 0]	GA	0.99	21.9733	32.4828	[10, 0, 0, 0]	GA	1	22.4	33.1135	[10, 0, 0, 0]	GA	1	24	32.5633	[16, 0, 1, 0]	GA	0.93	25.6667	32.0233	[26, 0, 1, 0]	GA	0.963333	3_prime_UTR_variant	MODIFIER	CCNL2	ENSG00000221978	protein_coding	1935	-	-	-	-	rs143567956	-1	-	-	0.0180	-
1	1665581	C	2	15.6667	32.1933	[0, 0, 8, 0]	CG	1	16.1367	33.1591	[0, 0, 8, 0]	CG	1	16.45	33.803	[0, 0, 8, 0]	CG	1	6	33.6933	[0, 0, 5, 0]	CG	1	3.66667	33.49	[0, 0, 3, 0]	CG	1	non_coding_transcript_exon_variant	MODIFIER	SLC35E2B	ENSG00000189339	retained_intron	1061	-	-	-	-	rs72634820,COSV52363690	-1	-	-	0.1238	-
1	1752730	C	2	3.33333	31.46	[0, 0, 1, 0]	CG	1	3.43333	32.4038	[0, 0, 1, 0]	CG	1	3.5	33.033	[0, 0, 1, 0]	CG	1	1.66667	34.4433	[0, 0, 1, 0]	CG	1	1.33333	32.8333	[0, 0, 1, 0]	CG	1	3_prime_UTR_variant	MODIFIER	NADK	ENSG00000008130	protein_coding	1737	-	-	-	-	rs7796,COSV58271348	-1	-	-	0.3263	-
1	1753033	C	2	6	31.51	[0, 0, 0, 3]	CT	1	6.18	32.4553	[0, 0, 0, 3]	CT	1	6.3	33.0855	[0, 0, 0, 3]	CT	1	8	32.2433	[0, 0, 0, 4]	CT	1	6.33333	31.56	[0, 0, 0, 6]	CT	1	synonymous_variant	LOW	NADK	ENSG00000008130	protein_coding	1434	1212	404	P	ccG/ccA	rs7407,COSV58270516	-1	-	-	0.3397	-
1	1793247	C	2	64.3333	31.3767	[4, 35, 0, 0]	CA	0.123333	66.2633	32.318	[4, 35, 0, 0]	CA	0.1295	67.55	32.9455	[4, 35, 0, 0]	CA	0.1295	47.6667	32.01	[6, 22, 0, 0]	CA	0.263333	40.6667	31.62	[4, 36, 0, 0]	CA	0.146667	splice_region_variant,synonymous_variant	LOW	GNB1	ENSG00000078369	protein_coding	858	495	165	T	acG/acT	rs143709588	-1	-	-	-	-
1	3435783	T	2	1.66667	31.3333	[0, 1, 0, 0]	TC	1	1.71667	32.2733	[0, 1, 0, 0]	TC	1	1.75	32.9	[0, 1, 0, 0]	TC	1	1.66667	33	[0, 1, 0, 0]	TC	1	2	32.5567	[0, 3, 0, 0]	TC	1	3_prime_UTR_variant	MODIFIER	PRDM16	ENSG00000142611	protein_coding	5860	-	-	-	-	rs1537405	1	-	-	-	-
1	3490443	G	2	14.6667	31.34	[2, 0, 6, 0]	GA	0.236667	15.1067	32.2802	[2, 0, 6, 0]	GA	0.2485	15.4	32.907	[2, 0, 6, 0]	GA	0.2485	9.33333	32.1567	[2, 0, 10, 0]	GA	0.19	8	32.0133	[2, 0, 8, 0]	GA	0.303333	3_prime_UTR_variant	MODIFIER	MEGF6	ENSG00000162591	protein_coding	3978	-	-	-	-	rs2821039,COSV53889223	-1	-	-	0.2658	-
1	3746281	A	2	3.66667	30.75	[0, 0, 3, 0]	AG	0.5	3.77667	31.6725	[0, 0, 3, 0]	AG	0.525	3.85	32.2875	[0, 0, 3, 0]	AG	0.525	6.33333	33.54	[5, 0, 4, 0]	AG	0.546667	5.66667	32.59	[2, 0, 3, 0]	AG	0.366667	splice_donor_region_variant,intron_variant,non_coding_transcript_variant	LOW	TP73-AS1	ENSG00000227372	processed_transcript	-	-	-	-	-	rs3737589	-1	-	-	0.3870	-
1	3780727	C	2	5.66667	32.01	[0, 3, 0, 2]	CT	0.496667	5.83667	32.9703	[0, 3, 0, 2]	CT	0.5215	5.95	33.6105	[0, 3, 0, 2]	CT	0.5215	5.33333	33.4767	[0, 1, 0, 6]	CT	0.55	7	32.4267	[0, 5, 0, 3]	CT	0.523333	3_prime_UTR_variant	MODIFIER	LRRC47	ENSG00000130764	protein_coding	2135	-	-	-	-	rs2996428	-1	-	-	0.1234	-
1	3889510	G	2	18.3333	31.9	[15, 0, 0, 0]	GA	1	18.8833	32.857	[15, 0, 0, 0]	GA	1	19.25	33.495	[15, 0, 0, 0]	GA	1	4.66667	32.4167	[6, 0, 0, 0]	GA	1	3.33333	31.49	[5, 0, 0, 0]	GA	1	downstream_gene_variant	MODIFIER	DFFB	ENSG00000169598	protein_coding	-	-	-	-	-	rs4075974	1	-	-	0.6777	-
1	3891029	G	2	17.3333	31.8033	[0, 9, 0, 0]	GC	1	17.8533	32.7574	[0, 9, 0, 0]	GC	1	18.2	33.3935	[0, 9, 0, 0]	GC	1	2.66667	32.5	[0, 4, 0, 0]	GC	1	4.66667	32.61	[0, 6, 0, 0]	GC	1	missense_variant	MODERATE	C1orf174	ENSG00000198912	protein_coding	244	158	53	T/R	aCg/aGg	rs4274008	-1	tolerated(1)	benign(0)	-	-
1	4712657	G	2	7.66667	32.54	[3, 0, 0, 0]	GA	0.713333	7.89667	33.5162	[3, 0, 0, 0]	GA	0.749	8.05	34.167	[3, 0, 0, 0]	GA	0.749	3	32.5	[1, 0, 1, 0]	GA	0.566667	8.33333	32.9867	[12, 0, 1, 0]	GA	0.65	missense_variant	MODERATE	AJAP1	ENSG00000196581	protein_coding	1481	787	263	G/R	Ggg/Agg	rs242056,COSV65450676	1	tolerated(0.18)	possibly_damaging(0.892)	0.3608	-
1	6592685	G	2	20	31.5033	[2, 0, 7, 0]	GA	0.313333	20.6	32.4484	[2, 0, 7, 0]	GA	0.329	21	33.0785	[2, 0, 7, 0]	GA	0.329	8.66667	32.2067	[5, 0, 4, 0]	GA	0.46	3	31.7767	[1, 0, 2, 0]	GA	0.576667	3_prime_UTR_variant	MODIFIER	KLHL21	ENSG00000162413	protein_coding	2526	-	-	-	-	rs7513688,COSV66553121	-1	-	-	0.2879	-
1	6634920	G	2	8.66667	31.7	[4, 0, 0, 0]	GA	0.973333	8.92667	32.651	[4, 0, 0, 0]	GA	1	9.1	33.285	[4, 0, 0, 0]	GA	1	5.66667	32.23	[3, 0, 1, 0]	GA	0.88	6	31.9033	[6, 0, 0, 0]	GA	0.836667	downstream_gene_variant	MODIFIER	THAP3	ENSG00000041988	protein_coding	-	-	-	-	-	rs1043683,COSV50010752	1	-	-	-	-
1	6644575	A	2	20.6667	31.7667	[0, 0, 10, 0]	AG	1	21.2867	32.7197	[0, 0, 10, 0]	AG	1	21.7	33.355	[0, 0, 10, 0]	AG	1	13.6667	32.7667	[0, 0, 11, 0]	AG	1	7.66667	32.2767	[0, 0, 11, 0]	AG	1	synonymous_variant	LOW	DNAJC11	ENSG00000007923	protein_coding	1204	1080	360	G	ggT/ggC	rs200458,COSV53785124	-1	-	-	0.8331	-
1	6645814	G	2	29.3333	32.0967	[0, 12, 11, 0]	GC	0.47	30.2133	33.0596	[0, 12, 11, 0]	GC	0.4935	30.8	33.7015	[0, 12, 11, 0]	GC	0.4935	18.3333	33.2233	[0, 5, 15, 0]	GC	0.226667	25	32.0267	[0, 8, 25, 0]	GC	0.39	missense_variant	MODERATE	DNAJC11	ENSG00000007923	protein_coding	993	869	290	T/S	aCc/aGc	rs200454,COSV53789536	-1	tolerated(0.84)	benign(0.005)	0.1611	-
1	7961718	T	2	11	32.06	[0, 11, 0, 0]	TC	1	11.33	33.0218	[0, 11, 0, 0]	TC	1	11.55	33.663	[0, 11, 0, 0]	TC	1	9.33333	32.24	[0, 10, 0, 0]	TC	1	6	32.6833	[0, 8, 0, 0]	TC	1	5_prime_UTR_variant	MODIFIER	PARK7	ENSG00000116288	protein_coding	8	-	-	-	-	rs226249	1	-	-	-	benign
1	7969342	C	2	38.6667	31.1533	[0, 0, 19, 0]	CG	1	39.8267	32.0879	[0, 0, 19, 0]	CG	1	40.6	32.711	[0, 0, 19, 0]	CG	1	26	31.93	[0, 0, 30, 0]	CG	1	18.3333	31.4233	[0, 0, 19, 0]	CG	1	splice_polypyrimidine_tract_variant,splice_region_variant,intron_variant	LOW	PARK7	ENSG00000116288	protein_coding	-	-	-	-	-	-	1	-	-	-	-
1	8866477	A	2	253	31.0333	[46, 0, 2, 0]	AG	0.0266667	260.59	31.9643	[46, 0, 2, 0]	AG	0.028	265.65	32.585	[46, 0, 2, 0]	AG	0.028	172	30.4633	[142, 0, 1, 0]	AG	0.02	158.333	30.7867	[171, 0, 1, 0]	AG	0.0166667	missense_variant	MODERATE	ENO1	ENSG00000074800	protein_coding	585	469	157	S/P	Tct/Cct	-	-1	deleterious_low_confidence(0)	probably_damaging(0.923)	-	-
1	8867113	T	2	149	31.7533	[113, 0, 0, 0]	TA	1	153.47	32.7059	[113, 0, 0, 0]	TA	1	156.45	33.341	[113, 0, 0, 0]	TA	1	18	32.3467	[19, 1, 0, 0]	TA TC	1	21.3333	32.4567	[20, 0, 0, 0]	TA	1	splice_donor_region_variant,intron_variant	LOW	ENO1	ENSG00000074800	protein_coding	-	-	-	-	-	rs778645839	-1	-	-	-	-
1	8867115	A	2	184	31.6667	[0, 0, 137, 0]	AG	1	189.52	32.6167	[0, 0, 137, 0]	AG	1	193.2	33.25	[0, 0, 137, 0]	AG	1	21.3333	32.6033	[0, 0, 25, 0]	AG	1	26.6667	31.8367	[0, 0, 22, 0]	AG	1	splice_donor_variant	HIGH	ENO1	ENSG00000074800	protein_coding	-	-	-	-	-	rs878958212	-1	-	-	-	-
1	8867993	T	2	16.3333	31.63	[7, 1, 0, 2]	TA TC	0.643333	16.8233	32.5789	[7, 1, 0, 2]	TA TC	0.6755	17.15	33.2115	[7, 1, 0, 2]	TA TC	0.6755	6.33333	33.3533	[2, 0, 0, 4]	TA	0.313333	9.66667	32.7333	[3, 0, 0, 8]	TA	0.203333	missense_variant	MODERATE	ENO1	ENSG00000074800	protein_coding	421	305	102	N/I	aAt/aTt	-	-1	deleterious_low_confidence(0)	probably_damaging(0.99)	-	-
1	9268749	C	2	9.66667	32.6333	[0, 0, 0, 12]	CT	1	9.95667	33.6123	[0, 0, 0, 12]	CT	1	10.15	34.265	[0, 0, 0, 12]	CT	1	8.66667	32.8633	[0, 0, 0, 5]	CT	1	5	33.72	[0, 0, 0, 5]	CT	1	3_prime_UTR_variant	MODIFIER	H6PD	ENSG00000049239	protein_coding	6559	-	-	-	-	rs3207316	1	-	-	0.1617	-
1	9727450	T	2	4	31.5933	[0, 1, 0, 0]	TC	1	4.12	32.5411	[0, 1, 0, 0]	TC	1	4.2	33.173	[0, 1, 0, 0]	TC	1	4	33.2767	[0, 3, 0, 0]	TC	1	1.66667	32.4433	[0, 1, 0, 0]	TC	1	downstream_gene_variant	MODIFIER	PIK3CD	ENSG00000171608	protein_coding	-	-	-	-	-	rs1135426	1	-	-	-	-
1	9727782	G	2	6.33333	31.4	[0, 0, 3, 2]	GT	0.276667	6.52333	32.342	[0, 0, 3, 2]	GT	0.2905	6.65	32.97	[0, 0, 3, 2]	GT	0.2905	4.66667	32.8267	[0, 0, 0, 1]	GT	0.593333	2.33333	33.5	[0, 0, 1, 1]	GT	0.666667	downstream_gene_variant	MODIFIER	PIK3CD	ENSG00000171608	protein_coding	-	-	-	-	-	rs1135427	1	-	-	0.3636	-
1	11059842	T	2	2	31.2767	[0, 1, 0, 0]	TC	1	2.06	32.215	[0, 1, 0, 0]	TC	1	2.1	32.8405	[0, 1, 0, 0]	TC	1	7.66667	32.6167	[0, 11, 0, 0]	TC	1	4.66667	32.2767	[0, 4, 0, 0]	TC	1	synonymous_variant	LOW	SRM	ENSG00000116649	protein_coding	177	102	34	S	tcA/tcG	rs7545802,COSV65384396	-1	-	-	-	-
1	11072160	G	2	12	31.42	[11, 0, 0, 0]	GA	1	12.36	32.3626	[11, 0, 0, 0]	GA	1	12.6	32.991	[11, 0, 0, 0]	GA	1	9.66667	32.18	[7, 0, 0, 0]	GA	1	10.3333	32.58	[10, 0, 0, 0]	GA	1	synonymous_variant	LOW	EXOSC10	ENSG00000171824	protein_coding	2132	2094	698	R	cgC/cgT	rs1130683,COSV58664118	-1	-	-	-	-
1	11145001	C	2	3.66667	31.8433	[0, 0, 0, 3]	CT	1	3.77667	32.7986	[0, 0, 0, 3]	CT	1	3.85	33.4355	[0, 0, 0, 3]	CT	1	5	33.45	[0, 0, 0, 2]	CT	1	3	32.0567	[0, 0, 0, 2]	CT	1	synonymous_variant	LOW	MTOR	ENSG00000198793	protein_coding	4852	4731	1577	A	gcG/gcA	rs1057079,COSV63875443	-1	-	-	0.5475	benign
1	11228701	G	2	5.66667	31.8167	[2, 0, 0, 0]	GA	1	5.83667	32.7712	[2, 0, 0, 0]	GA	1	5.95	33.4075	[2, 0, 0, 0]	GA	1	4.66667	32.2867	[3, 0, 0, 0]	GA	1	3	32.2233	[3, 0, 0, 0]	GA	1	synonymous_variant	LOW	MTOR	ENSG00000198793	protein_coding	3118	2997	999	N	aaC/aaT	rs1064261,COSV63873449	-1	-	-	-	-
1	11750617	G	2	17	31.4467	[14, 0, 0, 0]	GA	0.963333	17.51	32.3901	[14, 0, 0, 0]	GA	1	17.85	33.019	[14, 0, 0, 0]	GA	1	5.33333	32.3733	[1, 0, 2, 0]	GA	0.62	5	31.4333	[2, 0, 1, 0]	GA	0.723333	3_prime_UTR_variant	MODIFIER	AGTRAP	ENSG00000177674	protein_coding	978	-	-	-	-	rs1128059	1	-	-	0.2302	-
1	11750634	C	2	12	31.76	[0, 0, 0, 12]	CT	1	12.36	32.7128	[0, 0, 0, 12]	CT	1	12.6	33.348	[0, 0, 0, 12]	CT	1	3.33333	31.5667	[0, 0, 0, 1]	CT	1	2.66667	32.3333	[0, 0, 0, 3]	CT	1	3_prime_UTR_variant	MODIFIER	AGTRAP	ENSG00000177674	protein_coding	995	-	-	-	-	rs1128065	1	-	-	0.2294	-
1	11796321	G	2	13	32.04	[4, 0, 5, 0]	GA	0.43	13.39	33.0012	[4, 0, 5, 0]	GA	0.4515	13.65	33.642	[4, 0, 5, 0]	GA	0.4515	5.33333	33.13	[2, 0, 4, 0]	GA	0.666667	3	31.8333	[2, 0, 0, 0]	GA	0.766667	missense_variant	MODERATE	MTHFR	ENSG00000177000	protein_coding	851	665	222	A/V	gCc/gTc	rs1801133,CM950819,COSV64876755	-1	deleterious(0)	probably_damaging(0.941)	0.2454	risk_factor,benign,likely_benign,drug_response,not_provided,uncertain_significance,pathogenic,uncertain_significance,_other,conflicting_interpretations_of_pathogenicity
1	11964178	C	2	72	31.4467	[0, 49, 0, 19]	CT	0.293333	74.16	32.3901	[0, 49, 0, 19]	CT	0.308	75.6	33.019	[0, 49, 0, 19]	CT	0.308	39.3333	32.8167	[0, 22, 0, 8]	CT	0.296667	38.6667	32.1967	[0, 33, 0, 7]	CT	0.22	synonymous_variant	LOW	PLOD1	ENSG00000083444	protein_coding	1269	1206	402	N	aaC/aaT	rs1130529,COSV52140468	1	-	-	0.3484	benign
1	12012461	G	2	10	32.0933	[0, 6, 0, 0]	GC	1	10.3	33.0561	[0, 6, 0, 0]	GC	1	10.5	33.698	[0, 6, 0, 0]	GC	1	10.3333	33.4333	[0, 4, 0, 0]	GC	1	11.6667	32.79	[0, 11, 0, 0]	GC	1	3_prime_UTR_variant	MODIFIER	MFN2	ENSG00000116688	protein_coding	3360	-	-	-	-	rs3088064	1	-	-	-	benign
1	12568159	T	2	90.6667	31.8133	[0, 31, 0, 50]	TC	0.413333	93.3867	32.7677	[0, 31, 0, 50]	TC	0.434	95.2	33.404	[0, 31, 0, 50]	TC	0.434	70.3333	33.0267	[0, 17, 0, 33]	TC	0.313333	53.6667	32.4567	[0, 13, 0, 41]	TC	0.3	downstream_gene_variant	MODIFIER	RNU6ATAC18P	ENSG00000221340	snRNA	-	-	-	-	-	rs4580,COSV66108207	-1	-	-	0.3043	-
1	12580525	T	2	70.6667	32.0233	[0, 2, 0, 46]	TC	0.05	72.7867	32.984	[0, 2, 0, 46]	TC	0.0525	74.2	33.6245	[0, 2, 0, 46]	TC	0.0525	37.3333	32.83	[0, 1, 0, 36]	TC	0.0566667	35.6667	32.0833	[0, 2, 0, 29]	TC	0.0466667	missense_variant,splice_region_variant	MODERATE	DHRS3	ENSG00000162496	protein_coding	465	82	28	K/E	Aag/Gag	-	-1	tolerated(1)	benign(0.191)	-	-
1	13616236	T	2	71.3333	31.9433	[0, 29, 0, 28]	TC	0.51	73.4733	32.9016	[0, 29, 0, 28]	TC	0.5355	74.9	33.5405	[0, 29, 0, 28]	TC	0.5355	30.3333	33.5167	[0, 6, 0, 18]	TC	0.393333	24.6667	32.4867	[0, 15, 0, 10]	TC	0.513333	3_prime_UTR_variant	MODIFIER	PDPN	ENSG00000162493	protein_coding	1383	-	-	-	-	rs11880	1	-	-	0.1989	-
1	15518120	A	2	4.33333	32.0367	[0, 0, 2, 0]	AG	1	4.46333	32.9978	[0, 0, 2, 0]	AG	1	4.55	33.6385	[0, 0, 2, 0]	AG	1	3.33333	31.9233	[0, 0, 5, 0]	AG	1	4	32.3333	[0, 0, 3, 0]	AG	1	synonymous_variant	LOW	CASP9	ENSG00000132906	protein_coding	423	408	136	F	ttT/ttC	rs1132312,COSV61601103	-1	-	-	-	-
1	15807671	T	2	5.66667	32.2067	[0, 5, 0, 0]	TC	1	5.83667	33.1729	[0, 5, 0, 0]	TC	1	5.95	33.817	[0, 5, 0, 0]	TC	1	5.66667	32.65	[0, 6, 0, 0]	TC	1	11	32.44	[0, 15, 0, 0]	TC	1	5_prime_UTR_variant	MODIFIER	UQCRHL	ENSG00000233954	protein_coding	1678	-	-	-	-	rs752867962,COSV72331560	-1	-	-	-	-
1	16124918	C	2	12	31.61	[0, 0, 0, 7]	CT	1	12.36	32.5583	[0, 0, 0, 7]	CT	1	12.6	33.1905	[0, 0, 0, 7]	CT	1	16.3333	32.9167	[0, 0, 0, 12]	CT	1	24.6667	32.6733	[0, 0, 0, 25]	CT	1	3_prime_UTR_variant	MODIFIER	EPHA2	ENSG00000142627	protein_coding	3365	-	-	-	-	rs1803527	-1	-	-	-	benign
1	16148628	C	2	15.6667	31.3833	[0, 9, 0, 2]	CT	0.303333	16.1367	32.3248	[0, 9, 0, 2]	CT	0.3185	16.45	32.9525	[0, 9, 0, 2]	CT	0.3185	6.33333	31.9933	[0, 5, 0, 1]	CT	0.29	10	32.7733	[0, 10, 0, 4]	CT	0.353333	synonymous_variant	LOW	EPHA2	ENSG00000142627	protein_coding	710	573	191	L	ctG/ctA	rs6678616	-1	-	-	0.2264	benign
1	16148631	C	2	16	31.8133	[0, 10, 0, 2]	CT	0.333333	16.48	32.7677	[0, 10, 0, 2]	CT	0.35	16.8	33.404	[0, 10, 0, 2]	CT	0.35	6	33.0233	[0, 4, 0, 1]	CT	0.296667	9.33333	33.2067	[0, 8, 0, 4]	CT	0.4	synonymous_variant	LOW	EPHA2	ENSG00000142627	protein_coding	707	570	190	A	gcG/gcA	rs6678618,COSV64454174	-1	-	-	0.2266	benign
1	16396589	G	2	15.3333	31.1167	[3, 0, 3, 0]	GA	0.396667	15.7933	32.0502	[3, 0, 3, 0]	GA	0.4165	16.1	32.6725	[3, 0, 3, 0]	GA	0.4165	21.6667	32.49	[8, 0, 11, 0]	GA	0.373333	17.6667	31.6667	[9, 0, 11, 0]	GA	0.376667	downstream_gene_variant	MODIFIER	SPATA21	ENSG00000187144	protein_coding	-	-	-	-	-	rs3738605	-1	-	-	0.3562	-
1	16459592	T	2	17.6667	31.1667	[0, 11, 0, 0]	TC	1	18.1967	32.1017	[0, 11, 0, 0]	TC	1	18.55	32.725	[0, 11, 0, 0]	TC	1	13	32.6833	[0, 11, 0, 0]	TC	1	13.3333	31.99	[0, 9, 0, 0]	TC	1	3_prime_UTR_variant	MODIFIER	NECAP2	ENSG00000157191	protein_coding	1532	-	-	-	-	rs279022	1	-	-	-	-
1	16685746	G	2	6.33333	30.9433	[0, 0, 0, 3]	GT	1	6.52333	31.8716	[0, 0, 0, 3]	GT	1	6.65	32.4905	[0, 0, 0, 3]	GT	1	6.66667	32.89	[0, 0, 0, 4]	GT	0.97	7.33333	32.6567	[0, 0, 0, 7]	GT	1	downstream_gene_variant	MODIFIER	ESPNP	ENSG00000268869	processed_transcript	-	-	-	-	-	rs2761492	-1	-	-	-	-
1	16986848	G	2	33	31.6867	[32, 0, 0, 0]	GA	0.96	33.99	32.6373	[32, 0, 0, 0]	GA	1	34.65	33.271	[32, 0, 0, 0]	GA	1	30.6667	32.86	[32, 0, 1, 0]	GA	0.936667	29	32.1033	[21, 0, 4, 0]	GA	0.88	synonymous_variant	LOW	ATP13A2	ENSG00000159363	protein_coding	3382	3192	1064	A	gcC/gcT	rs9435659,COSV58700662	-1	-	-	0.3385	benign
1	16987159	C	2	3	31.5533	[0, 1, 0, 2]	CT	0.556667	3.09	32.4999	[0, 1, 0, 2]	CT	0.5845	3.15	33.131	[0, 1, 0, 2]	CT	0.5845	5	32.6667	[0, 2, 0, 4]	CT	0.556667	7.33333	32.4167	[0, 4, 0, 9]	CT	0.513333	synonymous_variant	LOW	ATP13A2	ENSG00000159363	protein_coding	3160	2970	990	V	gtG/gtA	rs761421,COSV58699127	-1	-	-	0.3462	benign
1	16988447	G	2	56	31.7967	[16, 0, 12, 0]	GA	0.623333	57.68	32.7506	[16, 0, 12, 0]	GA	0.6545	58.8	33.3865	[16, 0, 12, 0]	GA	0.6545	29	33.0267	[10, 0, 9, 0]	GA	0.573333	22	32.29	[16, 0, 11, 0]	GA	0.526667	synonymous_variant	LOW	ATP13A2	ENSG00000159363	protein_coding	2827	2637	879	G	ggC/ggT	rs9435662,COSV58700683	-1	-	-	0.3387	benign
1	16992516	G	2	48.3333	31.8867	[28, 0, 13, 0]	GA	0.586667	49.7833	32.8433	[28, 0, 13, 0]	GA	0.616	50.75	33.481	[28, 0, 13, 0]	GA	0.616	25.6667	32.7633	[12, 0, 10, 0]	GA	0.58	26.3333	32.48	[17, 0, 12, 0]	GA	0.653333	synonymous_variant	LOW	ATP13A2	ENSG00000159363	protein_coding	2005	1815	605	P	ccC/ccT	rs2076603,COSV58700878	-1	-	-	0.4485	benign
1	18872143	G	2	9.33333	31.78	[5, 0, 0, 0]	GA	1	9.61333	32.7334	[5, 0, 0, 0]	GA	1	9.8	33.369	[5, 0, 0, 0]	GA	1	8	32.8867	[4, 0, 0, 0]	GA	1	9.66667	32.0767	[9, 0, 0, 0]	GA	1	intron_variant	MODIFIER	ALDH4A1	ENSG00000159423	protein_coding	-	-	-	-	-	rs3202002	-1	-	-	0.4744	benign
1	18872727	C	2	7	31.32	[0, 0, 0, 6]	CT	1	7.21	32.2596	[0, 0, 0, 6]	CT	1	7.35	32.886	[0, 0, 0, 6]	CT	1	8.66667	32.72	[0, 0, 0, 9]	CT	1	6.66667	32.41	[0, 0, 0, 9]	CT	1	intron_variant	MODIFIER	ALDH4A1	ENSG00000159423	protein_coding	-	-	-	-	-	rs11740,COSV51892981	-1	-	-	0.4714	benign
1	18875462	A	2	9	31.8067	[0, 0, 12, 0]	AG	1	9.27	32.7609	[0, 0, 12, 0]	AG	1	9.45	33.397	[0, 0, 12, 0]	AG	1	8	32.5367	[0, 0, 9, 0]	AG	1	16	32.1567	[0, 0, 15, 0]	AG	1	synonymous_variant	LOW	ALDH4A1	ENSG00000159423	protein_coding	1410	1380	460	D	gaT/gaC	rs2230708	-1	-	-	-	benign
1	18876423	T	2	14.3333	31.8967	[0, 14, 0, 0]	TC	1	14.7633	32.8536	[0, 14, 0, 0]	TC	1	15.05	33.4915	[0, 14, 0, 0]	TC	1	7.33333	32.2	[0, 9, 0, 0]	TC	1	6.33333	32.2967	[0, 5, 0, 0]	TC	1	synonymous_variant	LOW	ALDH4A1	ENSG00000159423	protein_coding	1260	1230	410	S	tcA/tcG	rs7550938,COSV51894187	-1	-	-	-	benign
1	18876432	T	2	17	31.47	[0, 14, 0, 0]	TC	1	17.51	32.4141	[0, 14, 0, 0]	TC	1	17.85	33.0435	[0, 14, 0, 0]	TC	1	8	32.2	[0, 8, 0, 0]	TC	1	7	32.0467	[0, 5, 0, 0]	TC	1	synonymous_variant	LOW	ALDH4A1	ENSG00000159423	protein_coding	1251	1221	407	A	gcA/gcG	rs2230706,COSV51893163	-1	-	-	-	benign
1	19084635	A	2	46.6667	31.4033	[0, 0, 36, 0]	AG	1	48.0667	32.3454	[0, 0, 36, 0]	AG	1	49	32.9735	[0, 0, 36, 0]	AG	1	28	32.1167	[0, 0, 18, 0]	AG	1	19.3333	31.8233	[0, 0, 24, 0]	AG	1	synonymous_variant	LOW	UBR4	ENSG00000127481	protein_coding	2482	1998	666	H	caT/caC	rs1043905,COSV64401060	-1	-	-	-	-
1	19086767	T	2	38.3333	32.4733	[26, 0, 0, 0]	TA	1	39.4833	33.4475	[26, 0, 0, 0]	TA	1	40.25	34.097	[26, 0, 0, 0]	TA	1	23.3333	33.3833	[22, 0, 0, 0]	TA	1	15	32.5733	[17, 0, 0, 0]	TA	1	missense_variant	MODERATE	UBR4	ENSG00000127481	protein_coding	2204	1720	574	M/L	Atg/Ttg	rs12584,COSV64395548	-1	tolerated(0.07)	benign(0)	-	-
1	19106955	A	2	18	31.69	[0, 0, 11, 0]	AG	1	18.54	32.6407	[0, 0, 11, 0]	AG	1	18.9	33.2745	[0, 0, 11, 0]	AG	1	19	33.02	[0, 0, 15, 0]	AG	1	13.6667	32.59	[0, 0, 17, 0]	AG	1	downstream_gene_variant	MODIFIER	UBR4	ENSG00000127481	protein_coding	-	-	-	-	-	rs6426677,COSV64397554	-1	-	-	-	-
1	19259051	G	2	10.6667	32.0167	[5, 0, 0, 0]	GA	0.976667	10.9867	32.9772	[5, 0, 0, 0]	GA	1	11.2	33.6175	[5, 0, 0, 0]	GA	1	5.66667	33.1133	[5, 0, 0, 0]	GA	1	6.66667	31.7733	[9, 0, 0, 0]	GA	1	3_prime_UTR_variant	MODIFIER	MRTO4	ENSG00000053372	protein_coding	972	-	-	-	-	rs761305	1	-	-	-	-
1	19308517	C	2	47.6667	31.58	[0, 9, 0, 24]	CT	0.653333	49.0967	32.5274	[0, 9, 0, 24]	CT	0.686	50.05	33.159	[0, 9, 0, 24]	CT	0.686	21.6667	32.2433	[0, 9, 0, 9]	CT	0.516667	16	32.5533	[0, 3, 0, 12]	CT	0.79	missense_variant	MODERATE	AKR7A2	ENSG00000053371	protein_coding	444	424	142	A/T	Gca/Aca	rs1043657,CM109909,COSV52515905	-1	deleterious(0.01)	possibly_damaging(0.882)	0.0375	-
1	19657968	C	2	22.3333	31.5	[0, 0, 0, 15]	CT	1	23.0033	32.445	[0, 0, 0, 15]	CT	1	23.45	33.075	[0, 0, 0, 15]	CT	1	9	32.5433	[0, 0, 0, 2]	CT	1	7.66667	31.28	[0, 0, 0, 9]	CT	0.96	downstream_gene_variant	MODIFIER	NBL1	ENSG00000158747	protein_coding	-	-	-	-	-	rs3087566,COSV57029872	1	-	-	0.6278	-
1	19694500	A	2	3.66667	31.2767	[0, 0, 2, 0]	AG	1	3.77667	32.215	[0, 0, 2, 0]	AG	1	3.85	32.8405	[0, 0, 2, 0]	AG	1	7	32.7167	[0, 0, 8, 0]	AG	1	5.66667	32.17	[0, 0, 3, 0]	AG	1	synonymous_variant	LOW	TMCO4	ENSG00000162542	protein_coding	1675	1434	478	R	cgT/cgC	rs4370779,COSV53872173	-1	-	-	-	-
1	20499750	C	2	9	31.6633	[0, 0, 0, 9]	CT	1	9.27	32.6132	[0, 0, 0, 9]	CT	1	9.45	33.2465	[0, 0, 0, 9]	CT	1	6	33.2367	[0, 0, 0, 6]	CT	1	7.33333	32.0267	[0, 0, 0, 6]	CT	1	3_prime_UTR_variant	MODIFIER	MUL1	ENSG00000090432	protein_coding	2126	-	-	-	-	rs1044332	-1	-	-	0.0577	-
1	20500538	A	2	10.3333	31.4267	[0, 0, 10, 0]	AG	1	10.6433	32.3695	[0, 0, 10, 0]	AG	1	10.85	32.998	[0, 0, 10, 0]	AG	1	4.33333	33.3767	[0, 0, 3, 0]	AG	1	8.33333	32.31	[0, 0, 9, 0]	AG	1	3_prime_UTR_variant	MODIFIER	MUL1	ENSG00000090432	protein_coding	1338	-	-	-	-	rs531651	-1	-	-	0.1719	-
1	20650507	A	2	64.3333	31.7633	[6, 25, 0, 0]	AC	0.79	66.2633	32.7162	[6, 25, 0, 0]	AC	0.8295	67.55	33.3515	[6, 25, 0, 0]	AC	0.8295	44.6667	32.1067	[10, 28, 0, 0]	AC	0.656667	31	32.1333	[11, 30, 0, 0]	AC	0.793333	missense_variant	MODERATE	PINK1	ENSG00000158828	protein_coding	1653	1562	521	N/T	aAt/aCt	rs1043424,CM1110088,COSV58630745	1	tolerated(0.42)	benign(0.006)	0.3005	benign/likely_benign,benign,likely_benign
1	20650728	A	2	74.3333	31.4567	[0, 0, 0, 59]	AT	1	76.5633	32.4004	[0, 0, 0, 59]	AT	1	78.05	33.0295	[0, 0, 0, 59]	AT	1	21	32.7833	[0, 0, 0, 24]	AT	1	11.3333	31.4833	[0, 0, 0, 11]	AT	1	3_prime_UTR_variant	MODIFIER	PINK1	ENSG00000158828	protein_coding	1874	-	-	-	-	rs686658	1	-	-	-	benign
1	20650872	C	2	30.6667	31.9567	[0, 0, 20, 0]	CG	1	31.5867	32.9154	[0, 0, 20, 0]	CG	1	32.2	33.5545	[0, 0, 20, 0]	CG	1	13.6667	32.59	[0, 0, 13, 0]	CG	0.98	5.66667	32.2833	[0, 0, 4, 0]	CG	1	3_prime_UTR_variant	MODIFIER	PINK1	ENSG00000158828	protein_coding	2018	-	-	-	-	rs513414	1	-	-	0.8367	benign
1	20650956	G	2	49.3333	31.7767	[0, 0, 26, 17]	GT	0.383333	50.8133	32.73	[0, 0, 26, 17]	GT	0.4025	51.8	33.3655	[0, 0, 26, 17]	GT	0.4025	40.3333	32.78	[0, 0, 15, 12]	GT	0.45	23	32.4067	[0, 0, 7, 8]	GT	0.373333	3_prime_UTR_variant	MODIFIER	PINK1	ENSG00000158828	protein_coding	2102	-	-	-	-	rs512550	1	-	-	-	benign,likely_benign
1	20651255	T	2	29.3333	31.9033	[0, 0, 14, 12]	TG	0.546667	30.2133	32.8604	[0, 0, 14, 12]	TG	0.574	30.8	33.4985	[0, 0, 14, 12]	TG	0.574	15.6667	32.51	[0, 0, 3, 12]	TG	0.383333	7	31.8133	[0, 0, 2, 7]	TG	0.63	3_prime_UTR_variant	MODIFIER	PINK1	ENSG00000158828	protein_coding	2401	-	-	-	-	rs1043502	1	-	-	0.2999	benign,likely_benign
1	20651922	T	2	1.66667	30.1667	[0, 0, 1, 0]	TG	1	1.71667	31.0717	[0, 0, 1, 0]	TG	1	1.75	31.675	[0, 0, 1, 0]	TG	1	4.66667	32.6	[0, 0, 10, 0]	TG	1	2	33.11	[0, 0, 1, 0]	TG	1	downstream_gene_variant	MODIFIER	PINK1	ENSG00000158828	protein_coding	-	-	-	-	-	rs150466875	1	-	-	0.0309	likely_benign
1	20652339	T	2	21.3333	31.79	[0, 21, 0, 0]	TC	1	21.9733	32.7437	[0, 21, 0, 0]	TC	1	22.4	33.3795	[0, 21, 0, 0]	TC	1	8.66667	32.6067	[0, 9, 0, 0]	TC	1	5	31.7633	[0, 4, 0, 0]	TC	1	downstream_gene_variant	MODIFIER	PINK1	ENSG00000158828	protein_coding	-	-	-	-	-	rs6893	1	-	-	-	benign
1	20656138	G	2	202.667	31.6633	[164, 0, 0, 0]	GA	1	208.747	32.6132	[164, 0, 0, 0]	GA	1	212.8	33.2465	[164, 0, 0, 0]	GA	1	128.667	32.6067	[124, 0, 0, 0]	GA	1	115.667	32.04	[99, 0, 0, 0]	GA	1	downstream_gene_variant	MODIFIER	PINK1	ENSG00000158828	protein_coding	-	-	-	-	-	rs4704,COSV58631598	1	-	-	0.5873	benign
1	20661380	G	2	5.66667	32.9033	[0, 3, 0, 0]	GC	1	5.83667	33.8904	[0, 3, 0, 0]	GC	1	5.95	34.5485	[0, 3, 0, 0]	GC	1	3.66667	32.39	[0, 6, 0, 0]	GC	1	6	33.4133	[0, 3, 0, 0]	GC	1	downstream_gene_variant	MODIFIER	KIF17	ENSG00000117245	protein_coding	-	-	-	-	-	rs537816,COSV56117446	-1	-	-	-	benign
1	20840911	A	2	9.33333	31.99	[0, 0, 5, 0]	AG	1	9.61333	32.9497	[0, 0, 5, 0]	AG	1	9.8	33.5895	[0, 0, 5, 0]	AG	1	2.33333	33.25	[0, 0, 2, 0]	AG	1	2	32.5	[0, 0, 1, 0]	AG	1	synonymous_variant	LOW	EIF4G3	ENSG00000075151	protein_coding	4033	3838	1280	L	Tta/Cta	rs2230573	-1	-	-	-	-
1	21704391	T	2	5.66667	31.6467	[0, 2, 0, 5]	TC	0.456667	5.83667	32.5961	[0, 2, 0, 5]	TC	0.4795	5.95	33.229	[0, 2, 0, 5]	TC	0.4795	9.66667	32.58	[0, 3, 0, 4]	TC	0.433333	5.33333	32.46	[0, 4, 0, 4]	TC	0.596667	missense_variant,splice_region_variant	MODERATE	USP48	ENSG00000090686	protein_coding	2578	2386	796	I/V	Ata/Gta	rs61749350	-1	tolerated(0.6)	benign(0.003)	0.0138	-
1	21880156	T	2	38	31.3933	[0, 32, 0, 0]	TC	1	39.14	32.3351	[0, 32, 0, 0]	TC	1	39.9	32.963	[0, 32, 0, 0]	TC	1	9.66667	32.41	[0, 10, 0, 0]	TC	1	4.66667	31.4867	[0, 4, 0, 0]	TC	1	missense_variant	MODERATE	HSPG2	ENSG00000142798	protein_coding	2387	2294	765	N/S	aAt/aGt	rs989994	-1	tolerated(0.19)	benign(0.015)	-	benign
1	21880449	G	2	10.6667	32.2133	[6, 0, 0, 0]	GA	1	10.9867	33.1797	[6, 0, 0, 0]	GA	1	11.2	33.824	[6, 0, 0, 0]	GA	1	8.33333	33.03	[8, 0, 0, 0]	GA	1	13.3333	32.45	[15, 0, 0, 0]	GA	1	synonymous_variant	LOW	HSPG2	ENSG00000142798	protein_coding	2202	2109	703	A	gcC/gcT	rs1874793,COSV65974984	-1	-	-	-	benign
1	21880742	T	2	4.33333	31.6667	[0, 5, 0, 0]	TC	1	4.46333	32.6167	[0, 5, 0, 0]	TC	1	4.55	33.25	[0, 5, 0, 0]	TC	1	11.6667	32.8067	[0, 12, 0, 0]	TC	1	12.3333	32.2133	[0, 10, 0, 0]	TC	1	missense_variant	MODERATE	HSPG2	ENSG00000142798	protein_coding	2005	1912	638	M/V	Atg/Gtg	rs1874792	-1	tolerated(1)	benign(0)	-	benign
1	21887634	A	2	3.66667	31.14	[0, 0, 4, 0]	AG	1	3.77667	32.0742	[0, 0, 4, 0]	AG	1	3.85	32.697	[0, 0, 4, 0]	AG	1	3.33333	32.14	[0, 0, 3, 0]	AG	1	5.66667	31.7667	[0, 0, 3, 0]	AG	1	synonymous_variant	LOW	HSPG2	ENSG00000142798	protein_coding	551	552	184	L	ctT/ctC	rs2229478,COSV65929973	-1	-	-	-	benign
1	22520216	G	2	7.66667	31.87	[4, 0, 1, 0]	GA	0.606667	7.89667	32.8261	[4, 0, 1, 0]	GA	0.637	8.05	33.4635	[4, 0, 1, 0]	GA	0.637	7	33.1167	[2, 0, 3, 0]	GA	0.59	7	32.7067	[4, 0, 2, 0]	GA	0.446667	missense_variant	MODERATE	ZBTB40	ENSG00000184677	protein_coding	2876	2653	885	V/M	Gtg/Atg	rs209720	1	tolerated(1)	benign(0)	0.9984	-
1	22893000	T	2	15.6667	31.9133	[0, 10, 0, 0]	TC	1	16.1367	32.8707	[0, 10, 0, 0]	TC	1	16.45	33.509	[0, 10, 0, 0]	TC	1	15.6667	33.2433	[0, 19, 0, 0]	TC	1	6	32.9633	[0, 9, 0, 0]	TC	1	synonymous_variant	LOW	EPHB2	ENSG00000133216	protein_coding	1554	1530	510	G	ggT/ggC	rs309472	1	-	-	-	-
1	22907954	A	2	15.3333	31.4067	[0, 10, 0, 0]	AC	0.876667	15.7933	32.3489	[0, 10, 0, 0]	AC	0.9205	16.1	32.977	[0, 10, 0, 0]	AC	0.9205	17	31.8533	[7, 14, 0, 0]	AC	0.67	21.6667	31.7033	[5, 14, 0, 0]	AC	0.723333	missense_variant,splice_region_variant	MODERATE	EPHB2	ENSG00000133216	protein_coding	2147	2123	708	Q/P	cAa/cCa	-	1	deleterious(0.04)	possibly_damaging(0.74)	-	-
1	23091660	C	2	6.33333	32.2533	[0, 0, 0, 5]	CT	1	6.52333	33.2209	[0, 0, 0, 5]	CT	1	6.65	33.866	[0, 0, 0, 5]	CT	1	4.66667	34.02	[0, 0, 0, 2]	CT	1	7.33333	32.5833	[0, 0, 0, 4]	CT	1	missense_variant	MODERATE	LUZP1	ENSG00000169641	protein_coding	3404	2602	868	D/N	Gac/Aac	rs10799790,COSV56504704	-1	tolerated(0.74)	benign(0)	-	-
1	23559007	T	2	6	31.86	[0, 1, 0, 3]	TC	0.396667	6.18	32.8158	[0, 1, 0, 3]	TC	0.4165	6.3	33.453	[0, 1, 0, 3]	TC	0.4165	8.33333	32.7033	[0, 2, 0, 5]	TC	0.543333	45	32.6833	[0, 23, 0, 30]	TC	0.413333	missense_variant	MODERATE	ID3	ENSG00000117318	protein_coding	388	313	105	T/A	Act/Gct	rs11574,CM102358	-1	tolerated(0.99)	benign(0)	-	-
1	23692753	T	2	42	31.97	[0, 13, 0, 8]	TC	0.496667	43.26	32.9291	[0, 13, 0, 8]	TC	0.5215	44.1	33.5685	[0, 13, 0, 8]	TC	0.5215	8.66667	33.0833	[0, 3, 0, 5]	TC	0.466667	10.3333	32.1633	[0, 2, 0, 5]	TC	0.243333	missense_variant	MODERATE	RPL11	ENSG00000142676	protein_coding	230	148	50	S/P	Tcc/Ccc	-	1	deleterious(0)	probably_damaging(0.936)	-	-
1	23692755	C	2	208	30.9133	[20, 40, 0, 0]	CA	0.273333	214.24	31.8407	[20, 40, 0, 0]	CA	0.287	218.4	32.459	[20, 40, 0, 0]	CA	0.287	101.667	30.63	[7, 74, 0, 0]	CA	0.0866667	104	30.6533	[8, 114, 0, 0]	CA	0.193333	synonymous_variant	LOW	RPL11	ENSG00000142676	protein_coding	232	150	50	S	tcC/tcA	-	1	-	-	-	-
1	23757004	C	2	16.6667	32.0333	[0, 4, 0, 10]	CT	0.59	17.1667	32.9943	[0, 4, 0, 10]	CT	0.6195	17.5	33.635	[0, 4, 0, 10]	CT	0.6195	10.6667	32.4567	[0, 7, 0, 4]	CT	0.44	13.3333	32.2	[0, 9, 0, 4]	CT	0.413333	3_prime_UTR_variant,NMD_transcript_variant	MODIFIER	ELOA	ENSG00000011007	nonsense_mediated_decay	2175	-	-	-	-	rs2076345,COSV69309648	1	-	-	0.2005	-
1	23795111	C	2	10.6667	31.44	[0, 0, 0, 8]	CT	0.976667	10.9867	32.3832	[0, 0, 0, 8]	CT	1	11.2	33.012	[0, 0, 0, 8]	CT	1	8	32.2067	[0, 1, 0, 4]	CT	0.933333	13.6667	32.1767	[0, 0, 0, 16]	CT	1	downstream_gene_variant	MODIFIER	GALE	ENSG00000117308	protein_coding	-	-	-	-	-	rs1063433,COSV65720980	-1	-	-	-	-
1	23808231	T	2	37.6667	32.0567	[0, 34, 0, 0]	TC	1	38.7967	33.0184	[0, 34, 0, 0]	TC	1	39.55	33.6595	[0, 34, 0, 0]	TC	1	16	33.07	[0, 19, 0, 0]	TC	1	14.3333	32.7233	[0, 10, 0, 0]	TC	1	synonymous_variant	LOW	HMGCL	ENSG00000117305	protein_coding	224	225	75	L	ctA/ctG	rs719400	-1	-	-	0.8874	benign
1	23854472	T	2	20	31.8667	[0, 7, 0, 7]	TC	0.513333	20.6	32.8227	[0, 7, 0, 7]	TC	0.539	21	33.46	[0, 7, 0, 7]	TC	0.539	18	32.9233	[0, 3, 0, 6]	TC	0.286667	17	32.67	[0, 8, 0, 7]	TC	0.47	missense_variant	MODERATE	FUCA1	ENSG00000179163	protein_coding	861	857	286	Q/R	cAg/cGg	rs13551,COSV65698861	-1	deleterious(0.02)	benign(0)	0.2113	benign
1	23970611	G	2	3.66667	30.8067	[4, 0, 0, 0]	GA	1	3.77667	31.7309	[4, 0, 0, 0]	GA	1	3.85	32.347	[4, 0, 0, 0]	GA	1	4	32.0567	[1, 0, 0, 0]	GA	1	2.66667	32.0833	[1, 0, 1, 0]	GA	0.833333	downstream_gene_variant	MODIFIER	SRSF10	ENSG00000188529	processed_transcript	-	-	-	-	-	rs1136890	-1	-	-	-	-
1	24535214	G	2	6	32.2033	[1, 0, 5, 0]	GA	0.39	6.18	33.1694	[1, 0, 5, 0]	GA	0.4095	6.3	33.8135	[1, 0, 5, 0]	GA	0.4095	15.3333	33.4333	[7, 0, 8, 0]	GA	0.623333	10	32.7433	[6, 0, 3, 0]	GA	0.763333	missense_variant	MODERATE	RCAN3	ENSG00000117602	protein_coding	317	317	106	R/Q	cGa/cAa	rs196432,COSV65558435	1	tolerated_low_confidence(0.38)	benign(0.005)	-	-
1	24843384	C	2	55.6667	31.4933	[37, 0, 0, 0]	CA	1	57.3367	32.4381	[37, 0, 0, 0]	CA	1	58.45	33.068	[37, 0, 0, 0]	CA	1	4.33333	32.4	[5, 0, 0, 0]	CA	1	3.33333	31.6133	[4, 0, 0, 0]	CA	1	3_prime_UTR_variant	MODIFIER	CLIC4	ENSG00000169504	protein_coding	3316	-	-	-	-	rs4649025	1	-	-	-	-
1	25361410	T	2	11.6667	31.1	[0, 6, 0, 0]	TC	1	12.0167	32.033	[0, 6, 0, 0]	TC	1	12.25	32.655	[0, 6, 0, 0]	TC	1	7.33333	32.66	[0, 11, 0, 0]	TC	1	7.33333	32.25	[0, 5, 0, 0]	TC	1	downstream_gene_variant	MODIFIER	RHCE	ENSG00000188672	protein_coding	-	-	-	-	-	rs1053438,COSV53799214	-1	-	-	0.4683	-
1	25563698	A	2	5.66667	32.6433	[0, 0, 1, 0]	AG	1	5.83667	33.6226	[0, 0, 1, 0]	AG	1	5.95	34.2755	[0, 0, 1, 0]	AG	1	3.66667	34.2333	[0, 0, 5, 0]	AG	1	6	32.6467	[0, 0, 3, 0]	AG	1	synonymous_variant	LOW	LDLRAP1	ENSG00000157978	protein_coding	747	654	218	T	acA/acG	rs28969504,COSV65473145	1	-	-	-	benign
1	25805163	G	2	25.3333	31.72	[7, 0, 10, 0]	GA	0.49	26.0933	32.6716	[7, 0, 10, 0]	GA	0.5145	26.6	33.306	[7, 0, 10, 0]	GA	0.5145	10.6667	32.3933	[9, 0, 8, 0]	GA	0.42	14.3333	32.5467	[2, 0, 10, 0]	GA	0.193333	missense_variant	MODERATE	SELENON	ENSG00000162430	protein_coding	323	323	108	C/Y	tGc/tAc	rs7349185,COSV62525203	1	tolerated(1)	benign(0.001)	-	benign
1	25817330	T	2	3	32.7233	[0, 4, 0, 0]	TC	0.89	3.09	33.705	[0, 4, 0, 0]	TC	0.9345	3.15	34.3595	[0, 4, 0, 0]	TC	0.9345	8	33.4933	[0, 3, 0, 0]	TC	0.796667	2.66667	32.9733	[0, 1, 0, 0]	TC	0.806667	downstream_gene_variant	MODIFIER	SELENON	ENSG00000162430	protein_coding	-	-	-	-	-	rs3203750	1	-	-	-	benign
1	25817440	T	2	19	32.0833	[0, 16, 0, 1]	TC	0.85	19.57	33.0458	[0, 16, 0, 1]	TC	0.8925	19.95	33.6875	[0, 16, 0, 1]	TC	0.8925	13.6667	32.61	[0, 13, 0, 5]	TC	0.79	5.33333	32.28	[0, 5, 0, 0]	TC	0.726667	downstream_gene_variant	MODIFIER	SELENON	ENSG00000162430	protein_coding	-	-	-	-	-	rs4659383	1	-	-	-	benign
1	25832471	A	2	39	32.5367	[16, 0, 13, 0]	AG	0.48	40.17	33.5128	[16, 0, 13, 0]	AG	0.504	40.95	34.1635	[16, 0, 13, 0]	AG	0.504	14	33.5433	[9, 0, 3, 0]	AG	0.24	4.33333	33.5267	[0, 0, 6, 0]	AG	0.723333	downstream_gene_variant	MODIFIER	AUNIP	ENSG00000127423	protein_coding	-	-	-	-	-	rs15045,COSV65353255	-1	-	-	-	-
1	26475513	G	2	20.3333	31.3933	[0, 0, 0, 15]	GT	1	20.9433	32.3351	[0, 0, 0, 15]	GT	1	21.35	32.963	[0, 0, 0, 15]	GT	1	2.33333	32.4467	[0, 0, 0, 1]	GT	1	2	31.3333	[0, 0, 0, 2]	GT	1	downstream_gene_variant	MODIFIER	DHDDS	ENSG00000117682	protein_coding	-	-	-	-	-	rs7551199,COSV63523708	1	-	-	-	-
1	26884230	T	2	16.3333	31.8033	[0, 14, 0, 0]	TC	1	16.8233	32.7574	[0, 14, 0, 0]	TC	1	17.15	33.3935	[0, 14, 0, 0]	TC	1	17.3333	33.0767	[0, 13, 0, 0]	TC	1	25.3333	32.7833	[0, 23, 0, 0]	TC	1	missense_variant	MODERATE	GPN2	ENSG00000142751	protein_coding	271	253	85	R/G	Aga/Gga	rs3170660	-1	tolerated(1)	benign(0)	-	-
1	27100550	T	2	17.6667	32.3767	[0, 12, 0, 0]	TC	1	18.1967	33.348	[0, 12, 0, 0]	TC	1	18.55	33.9955	[0, 12, 0, 0]	TC	1	5.33333	33.6667	[0, 7, 0, 0]	TC	1	5	32.1767	[0, 5, 0, 0]	TC	1	synonymous_variant	LOW	SLC9A1	ENSG00000090020	protein_coding	2996	2205	735	E	gaA/gaG	rs4418629	-1	-	-	-	-
1	28535124	G	2	28.6667	31.4533	[10, 0, 10, 0]	GA	0.54	29.5267	32.3969	[10, 0, 10, 0]	GA	0.567	30.1	33.026	[10, 0, 10, 0]	GA	0.567	13.3333	32.63	[6, 0, 2, 0]	GA	0.623333	9.33333	31.9667	[3, 0, 6, 0]	GA	0.306667	synonymous_variant	LOW	RCC1	ENSG00000180198	protein_coding	670	609	203	V	gtG/gtA	rs2066726,COSV65779425	1	-	-	0.2238	-
1	29119086	A	2	17	31.4933	[1, 0, 8, 0]	AG	0.85	17.51	32.4381	[1, 0, 8, 0]	AG	0.8925	17.85	33.068	[1, 0, 8, 0]	AG	0.8925	4.66667	32	[2, 0, 1, 0]	AG	0.24	4.33333	32.03	[3, 0, 1, 0]	AG	0.583333	3_prime_UTR_variant	MODIFIER	EPB41	ENSG00000159023	protein_coding	5076	-	-	-	-	rs9578,COSV58051170	1	-	-	0.1400	-
1	29149136	T	2	38.6667	31.6833	[0, 0, 16, 0]	TG	1	39.8267	32.6338	[0, 0, 16, 0]	TG	1	40.6	33.2675	[0, 0, 16, 0]	TG	1	5	33.3867	[0, 0, 6, 0]	TG	1	8	31.9667	[0, 0, 14, 0]	TG	1	missense_variant	MODERATE	SRSF4	ENSG00000116350	protein_coding	907	759	253	E/D	gaA/gaC	rs2230679,COSV65694019	-1	tolerated(1)	benign(0)	-	-
1	29203187	T	2	26	31.93	[0, 11, 0, 0]	TC	1	26.78	32.8879	[0, 11, 0, 0]	TC	1	27.3	33.5265	[0, 11, 0, 0]	TC	1	22	32.9233	[0, 18, 0, 0]	TC	1	15.6667	32.1567	[0, 18, 0, 0]	TC	1	synonymous_variant	LOW	MECR	ENSG00000116353	protein_coding	625	597	199	A	gcA/gcG	rs1062924,COSV55285952	-1	-	-	-	-
1	29216125	A	2	9.33333	31.0533	[0, 0, 8, 0]	AG	1	9.61333	31.9849	[0, 0, 8, 0]	AG	1	9.8	32.606	[0, 0, 8, 0]	AG	1	8.33333	32.8733	[0, 0, 14, 0]	AG	1	4.66667	32.27	[0, 0, 1, 0]	AG	1	missense_variant	MODERATE	MECR	ENSG00000116353	protein_coding	314	286	96	F/L	Ttc/Ctc	rs1128400,COSV55285635	-1	tolerated(0.79)	benign(0)	-	-
1	30872105	C	2	19.6667	31.0667	[0, 11, 0, 7]	CT	0.483333	20.2567	31.9987	[0, 11, 0, 7]	CT	0.5075	20.65	32.62	[0, 11, 0, 7]	CT	0.5075	17	31.8267	[0, 13, 0, 8]	CT	0.333333	17.6667	31.6933	[0, 14, 0, 6]	CT	0.426667	3_prime_UTR_variant	MODIFIER	SDC3	ENSG00000162512	protein_coding	3754	-	-	-	-	rs2488238	-1	-	-	0.3494	-
1	31260045	G	2	14.3333	31.9033	[10, 0, 0, 0]	GA	0.913333	14.7633	32.8604	[10, 0, 0, 0]	GA	0.959	15.05	33.4985	[10, 0, 0, 0]	GA	0.959	7	31.6833	[4, 0, 1, 0]	GA	0.806667	5.66667	31.9267	[7, 0, 2, 0]	GA	0.88	3_prime_UTR_variant	MODIFIER	SNRNP40	ENSG00000060688	protein_coding	1138	-	-	-	-	rs2292165,COSV55276731	-1	-	-	0.2242	-
1	31364785	C	2	8.33333	31.8867	[0, 8, 0, 3]	CT	0.423333	8.58333	32.8433	[0, 8, 0, 3]	CT	0.4445	8.75	33.481	[0, 8, 0, 3]	CT	0.4445	8.66667	33.03	[0, 1, 0, 7]	CT	0.773333	6.33333	32.3433	[0, 2, 0, 5]	CT	0.626667	3_prime_UTR_variant	MODIFIER	ZCCHC17	ENSG00000121766	protein_coding	1417	-	-	-	-	rs17495262	1	-	-	0.0741	-
1	31425387	T	2	18.6667	31.49	[0, 15, 0, 1]	TC	0.966667	19.2267	32.4347	[0, 15, 0, 1]	TC	1	19.6	33.0645	[0, 15, 0, 1]	TC	1	22	32.44	[0, 11, 0, 2]	TC	0.92	24	32	[0, 16, 0, 6]	TC	0.896667	synonymous_variant	LOW	SERINC2	ENSG00000168528	protein_coding	503	450	150	I	atT/atC	rs4949402,COSV65489366	1	-	-	0.3500	-
1	31425792	C	2	50	31.6433	[0, 6, 0, 38]	CT	0.886667	51.5	32.5926	[0, 6, 0, 38]	CT	0.931	52.5	33.2255	[0, 6, 0, 38]	CT	0.931	38.3333	32.9033	[0, 3, 0, 24]	CT	0.88	39	32.49	[0, 8, 0, 26]	CT	0.906667	synonymous_variant	LOW	SERINC2	ENSG00000168528	protein_coding	542	489	163	G	ggC/ggT	rs35976845,COSV65490237	1	-	-	0.0295	-
1	31429432	G	2	42.6667	31.7367	[8, 0, 29, 0]	GA	0.146667	43.9467	32.6888	[8, 0, 29, 0]	GA	0.154	44.8	33.3235	[8, 0, 29, 0]	GA	0.154	39.3333	33.0567	[4, 0, 34, 0]	GA	0.106667	50.6667	32.6233	[7, 0, 51, 0]	GA	0.0866667	missense_variant	MODERATE	SERINC2	ENSG00000168528	protein_coding	960	907	303	G/S	Ggc/Agc	rs34728687,COSV65492266	1	tolerated(0.53)	benign(0.007)	0.0409	-
1	31434255	A	2	8.33333	32.37	[0, 0, 8, 0]	AG	1	8.58333	33.3411	[0, 0, 8, 0]	AG	1	8.75	33.9885	[0, 0, 8, 0]	AG	1	17	32.83	[0, 0, 12, 0]	AG	1	11	32.4033	[0, 0, 14, 0]	AG	1	3_prime_UTR_variant	MODIFIER	SERINC2	ENSG00000168528	protein_coding	1477	-	-	-	-	rs7417775,CR139520	1	-	-	-	-
1	31434610	A	2	2.33333	32.8867	[0, 1, 0, 0]	AC	1	2.40333	33.8733	[0, 1, 0, 0]	AC	1	2.45	34.531	[0, 1, 0, 0]	AC	1	3.33333	32.8067	[0, 3, 0, 0]	AC	1	1	31.3333	[0, 1, 0, 0]	AC	1	3_prime_UTR_variant	MODIFIER	SERINC2	ENSG00000168528	protein_coding	1832	-	-	-	-	rs4233,COSV65491736	1	-	-	0.3768	-
1	31630664	A	2	9.66667	31.37	[1, 0, 2, 0]	AG	0.703333	9.95667	32.3111	[1, 0, 2, 0]	AG	0.7385	10.15	32.9385	[1, 0, 2, 0]	AG	0.7385	15.3333	31.7267	[5, 0, 11, 0]	AG	0.663333	7.66667	31.7333	[3, 0, 6, 0]	AG	0.816667	synonymous_variant	LOW	PEF1	ENSG00000162517	protein_coding	816	804	268	I	atT/atC	rs1061770,COSV65483374	-1	-	-	0.3568	-
1	32365942	C	2	13	32.16	[0, 0, 0, 10]	CT	1	13.39	33.1248	[0, 0, 0, 10]	CT	1	13.65	33.768	[0, 0, 0, 10]	CT	1	9.33333	33.3467	[0, 0, 0, 5]	CT	1	7	32.72	[0, 0, 0, 10]	CT	1	3_prime_UTR_variant	MODIFIER	BSDC1	ENSG00000160058	protein_coding	3828	-	-	-	-	rs476153,COSV61981625	-1	-	-	-	-
1	32668367	T	2	72	31.5767	[0, 49, 0, 0]	TC	1	74.16	32.524	[0, 49, 0, 0]	TC	1	75.6	33.1555	[0, 49, 0, 0]	TC	1	4.33333	32.9033	[0, 2, 0, 0]	TC	1	6.33333	32.4667	[0, 10, 0, 0]	TC	1	synonymous_variant	LOW	RBBP4	ENSG00000162521	protein_coding	526	453	151	V	gtT/gtC	rs2762904	1	-	-	-	-
[truncated: 5,505 more rows]

## Sheet: CTRL_Only
				CTRL
[truncated: 10,788 more rows]

[truncated: 5 more sheets: Common_to_CTRL_&_1h, Common_to_CTRL_&_2h, Common_to_CTRL_&_3h, Common_to_CTRL_&_6h, Repeated Elements]
