# Supplementary material for: Epitranscriptome Analysis of Oxidative Stressed Retinal Epithelial Cells Depicted a Possible RNA Editing Landscape of Retinal Degeneration
Source: Antioxidants (Basel). 2022 Sep 30;11(10):1967. doi: 10.3390/antiox11101967 (PMC9598096; doi:10.3390/antiox11101967)
Supplement: Supplementary file 1 [file antioxidants-11-01967-s001.zip › Table S4.xlsx]

## Sheet: Cellular Component
Enrichment analysis: Cellular component
Number of genes in background: 14553
			CTRL_Only					1h_vs_CTRL					2h_vs_CTRL					3h_vs_CTRL					6h_vs_CTRL					Common_to_all_time_points
Cellular component	Total annotated genes in this class		No of genes	Percentage of genes	Fold value	P-value (Bonferroni method)		No of genes	Percentage of genes	Fold value	P-value (Bonferroni method)		No of genes	Percentage of genes	Fold value	P-value (Bonferroni method)		No of genes	Percentage of genes	Fold value	P-value (Bonferroni method)		No of genes	Percentage of genes	Fold value	P-value (Bonferroni method)		No of genes	Percentage of genes	Fold value	P-value (Bonferroni method)
Nucleus	5847		1100	50.2742	1.25131	1.74576e-22		1133	51.7824	1.28885	1.79814e-22		1155	52.7879	1.31388	1.83305e-22		173	45.5263	1.13317	0.015741		101	42.0833	1.0475	0.015741		962	46.1834	1.1495	8.57369e-07
Cytoplasm	5684		1086	49.6344	1.27082	6.11644e-25		1118.58	51.1234	1.30894	6.29993e-25		1140.3	52.1161	1.33436	6.42226e-25		194	51.0526	1.30715	0.000813946		107	44.5833	1.14154	0.015741		1059	50.8401	1.30169	2.47714e-29
Plasma membrane	3479		450	20.5667	0.86034	0.015741		463.5	21.1837	0.88615	0.0162132		472.5	21.5951	0.903357	0.016528		73	19.2105	0.803682	0.015741		50	20.8333	0.871615	0.015741		494	23.7158	0.992068	0.015741
Exosomes	2043		397	18.1444	1.29251	2.68154e-06		408.91	18.6888	1.33129	2.76198e-06		416.85	19.0516	1.35714	2.81561e-06		59	15.5263	1.10615	0.015741		37	15.4167	1.09843	0.015741		505	24.2439	1.72699	3.4394e-39
Lysosome	1620		373	17.0475	1.53146	6.93812e-17		384.19	17.559	1.57741	7.14627e-17		391.65	17.8999	1.60804	7.28503e-17							48	20	1.79696	0.029411		493	23.6678	2.12618	1.63415e-68
Nucleolus	1257		285	13.0256	1.50808	2.72146e-11		293.55	13.4164	1.55332	2.80311e-11		299.25	13.6769	1.58349	2.85754e-11							23	9.58333	1.10994	0.015741		296	14.2103	1.64524	2.61362e-17
Mitochondrion	1259		273	12.4771	1.44229	2.11914e-08		281.19	12.8515	1.48556	2.18272e-08		286.65	13.101	1.51441	2.2251e-08							22	9.16667	1.06002	0.015741		306	14.6904	1.69812	2.67303e-20
Cytosol	1178		260	11.883	1.46806	9.64131e-09		267.8	12.2395	1.5121	9.93055e-09		273	12.4771	1.54147	1.01234e-08							25	10.4167	1.28733	1		273	13.1061	1.61916	9.64134e-15
Endoplasmic reticulum	1104		214	9.78062	1.28933	0.0211886		220.42	10.074	1.32801	0.0218243		224.7	10.2697	1.3538	0.022248							21	8.75	1.15392	1		246	11.8099	1.55683	5.99052e-11
Extracellular	1825		190	8.68373	0.692492	1		195.7	8.94424	0.713267	1.03		199.5	9.11792	0.727117	1.05							28	11.6667	0.930618	1		256	12.29	0.980061	1
Golgi aparatus	897		177	8.08958	1.31251	0.0401042		182.31	8.33227	1.35189	0.0413074		185.85	8.49406	1.37814	0.0421094							24	10	1.623	1		186	8.92943	1.44877	3.28311e-05
Centrosome	656		167	7.63254	1.69331	5.98592e-10		172.01	7.86152	1.74411	6.1655e-10		175.35	8.01417	1.77797	6.28522e-10							17	7.08333	1.57223	1		186	8.92943	1.98101	7.66908e-19
Integral to membrane	1702		161	7.35832	0.629208	1		165.83	7.57907	0.648084	1.03		169.05	7.72623	0.660668	1.05							27	11.25	0.962246	1		184	8.83341	0.755337	1
Nucleoplasm	449		114	5.21024	1.68885	3.48955e-06		117.42	5.36654	1.73951	3.59423e-06		119.7	5.47075	1.77329	3.66402e-06							14	5.83333	1.89193	1		90	4.32069	1.40054	0.36252
Integral to plasma membrane	934		84	3.83912	0.59825	1		86.52	3.9543	0.616198	1.03		88.2	4.03108	0.628163	1.05							12	5	0.779677	1		97	4.65675	0.725649	1
Cytoskeleton	427		76	3.47349	1.18396	1		78.28	3.5777	1.21948	1.03		79.8	3.64717	1.24316	1.05							9	3.75	1.27941	1		105	5.04081	1.71812	6.21341e-06
Membrane	350		65	2.97075	1.23539	1		66.95	3.05987	1.27245	1.03		68.25	3.11929	1.29716	1.05							8	3.33333	1.38764	1		102	4.89678	2.03622	2.62947e-10
Endosome	303		62	2.83364	1.36116	1		63.86	2.91865	1.40199	1.03		65.1	2.97532	1.42922	1.05							6	2.5	1.20265	1		58	2.78445	1.33754	1
Membrane fraction	346		53	2.4223	1.019	1		54.59	2.49497	1.04957	1.03		55.65	2.54342	1.06995	1.05							5	2.08333	0.877956	1		71	3.40855	1.43381	0.715821
Cell surface	205		41	1.87386	1.33051	1		42.23	1.93007	1.37043	1.03		43.05	1.96755	1.39704	1.05							2	0.833333	0.59449	1		37	1.77628	1.26126	1
Extracellular space	404		36	1.64534	0.592836	1		37.08	1.6947	0.610621	1.03		37.8	1.72761	0.622478	1.05							6	2.5	0.901999	1		63	3.02448	1.08963	1
Ribosome	144		34	1.55393	1.57079	1		35.02	1.60055	1.61791	1.03		35.7	1.63163	1.64933	1.05							4	1.66667	1.6884	1		55	2.64042	2.66877	7.95739e-10
Microtubule	129		33	1.50823	1.70187	0.938099		33.99	1.55347	1.75292	0.966242		34.65	1.58364	1.78696	0.985004							4	1.66667	1.88471	1		28	1.34422	1.51688	1
Cytoplasmic vesicle	160		29	1.32541	1.20588	1		29.87	1.36517	1.24206	1.03		30.45	1.39168	1.26617	1.05							5	2.08333	1.89852	1		22	1.05617	0.961024	1
Microsome	156		29	1.32541	1.2368	1		29.87	1.36517	1.2739	1.03		30.45	1.39168	1.29864	1.05							1	0.416667	0.392548	1		30	1.44023	1.34392	1
Kinetochore	90		28	1.27971	2.06979	0.0677975		28.84	1.3181	2.13188	0.0698314		29.4	1.34369	2.17328	0.0711873							4	1.66667	2.70133	1		22	1.05617	1.7084	1
Intracellular membrane-bounded organelle	127		27	1.234	1.41446	1		27.81	1.27102	1.45689	1.03		28.35	1.2957	1.48518	1.05							3	1.25	1.43698	1		29	1.39222	1.59577	1
Perinuclear region	131		26	1.1883	1.3205	1		26.78	1.22395	1.36012	1.03		27.3	1.24771	1.38653	1.05							3	1.25	1.39311	1		25	1.20019	1.33374	1
Actin cytoskeleton	132		26	1.1883	1.3105	1		26.78	1.22395	1.34982	1.03		27.3	1.24771	1.37603	1.05							2	0.833333	0.923236	1		40	1.92031	2.1175	0.00137739
Endoplasmic reticulum membrane	150		25	1.1426	1.10891	1		25.75	1.17687	1.14218	1.03		26.25	1.19973	1.16436	1.05							1	0.416667	0.408249	1		27	1.29621	1.25796	1
Intracellular	151		21	0.959781	0.925388	1		21.63	0.988574	0.95315	1.03		22.05	1.00777	0.971657	1.05							2	0.833333	0.807075	1		31	1.48824	1.43469	1
Perinuclear region of cytoplasm	119		21	0.959781	1.17421	1		21.63	0.988574	1.20944	1.03		22.05	1.00777	1.23292	1.05							2	0.833333	1.02409	1		30	1.44023	1.76175	0.892747
Extracellular region	442		20	0.914077	0.301105	1		20.6	0.941499	0.310139	1.03		21	0.959781	0.316161	1.05							5	2.08333	0.687273	1		48	2.30437	0.758859	1
Chromosome	59		20	0.914077	2.25541	0.188627		20.6	0.941499	2.32307	0.194285		21	0.959781	2.36818	0.198058							2	0.833333	2.06535	1		13	0.6241	1.54033	1
Ribonucleoprotein complex	65		20	0.914077	2.04725	0.777011		20.6	0.941499	2.10867	0.800322		21	0.959781	2.14961	0.815862							1	0.416667	0.94203	1		22	1.05617	2.36538	0.0455715
Protein complex	65		20	0.914077	2.04725	0.777011		20.6	0.941499	2.10867	0.800322		21	0.959781	2.14961	0.815862							1	0.416667	0.94203	1		19	0.912146	2.04298	1
Early endosome	69		19	0.868373	1.8322	1		19.57	0.894424	1.88717	1.03		19.95	0.911792	1.92381	1.05							2	0.833333	1.76607	1		15	0.720115	1.5196	1
Nuclear membrane	78		18	0.822669	1.53556	1		18.54	0.847349	1.58163	1.03		18.9	0.863803	1.61234	1.05							1	0.416667	0.785045	1		21	1.00816	1.88164	1
Soluble fraction	180		18	0.822669	0.665458	1		18.54	0.847349	0.685422	1.03		18.9	0.863803	0.698731	1.05							1	0.416667	0.340211	1		20	0.960154	0.776626	1
Peroxisome	111		17	0.776965	1.01917	1		17.51	0.800274	1.04974	1.03		17.85	0.815814	1.07013	1.05							2	0.833333	1.09789	1		19	0.912146	1.19641	1
Mitochondrial matrix	79		17	0.776965	1.43194	1		17.51	0.800274	1.4749	1.03		17.85	0.815814	1.50354	1.05							1	0.416667	0.775109	1		18	0.864138	1.59255	1
Nuclear envelope	71		15	0.685558	1.40593	1		15.45	0.706124	1.44811	1.03		15.75	0.719835	1.47623	1.05							2	0.833333	1.71633	1		19	0.912146	1.87036	1
Spliceosomal complex	46		15	0.685558	2.16986	1		15.45	0.706124	2.23496	1.03		15.75	0.719835	2.27835	1.05							0	0	0.01	1		15	0.720115	2.27924	1
Golgi membrane	55		15	0.685558	1.81486	1		15.45	0.706124	1.8693	1.03		15.75	0.719835	1.9056	1.05							0	0	0.01	1		14	0.672108	1.77934	1
Others	51		14	0.639854	1.82678	1		14.42	0.659049	1.88158	1.03		14.7	0.671846	1.91812	1.05							0	0	0.01	1		11	0.528084	1.50797	1
Nuclear pore	42		13	0.59415	2.05981	1		13.39	0.611974	2.12161	1.03		13.65	0.623857	2.16281	1.05							3	1.25	4.34448	1		10	0.480077	1.66473	1
Microtubule cytoskeleton	47		12	0.548446	1.69925	1		12.36	0.564899	1.75022	1.03		12.6	0.575868	1.78421	1.05							1	0.416667	1.30273	1		10	0.480077	1.48767	1
ER-Golgi intermediate compartment	30		11	0.502742	2.4402	1		11.33	0.517824	2.5134	1.03		11.55	0.527879	2.56221	1.05							2	0.833333	4.06119	1		14	0.672108	3.26162	0.0172235
Cytosolic small ribosomal subunit	36		11	0.502742	2.03361	1		11.33	0.517824	2.09462	1.03		11.55	0.527879	2.13529	1.05							1	0.416667	1.70068	1		15	0.720115	2.91219	0.0457518
Nuclear matrix	37		11	0.502742	1.97866	1		11.33	0.517824	2.03802	1.03		11.55	0.527879	2.0776	1.05							1	0.416667	1.65472	1		12	0.576092	2.26718	1
Zymogen granule	34		11	0.502742	2.1532	1		11.33	0.517824	2.2178	1.03		11.55	0.527879	2.26086	1.05							1	0.416667	1.80069	1		7	0.336054	1.44003	1
Proteasome complex	34		11	0.502742	2.1532	1		11.33	0.517824	2.2178	1.03		11.55	0.527879	2.26086	1.05							0	0	0.01	1		9	0.432069	1.85089	1
Ubiquitin ligase complex	43		11	0.502742	1.70263	1		11.33	0.517824	1.75371	1.03		11.55	0.527879	1.78777	1.05							0	0	0.01	1		7	0.336054	1.1387	1
Extracellular matrix	120		10	0.457038	0.554779	1		10.3	0.47075	0.571423	1.03		10.5	0.47989	0.582518	1.05							2	0.833333	1.01555	1		37	1.77628	2.15458	0.00210725
Mitochondrial inner membrane	58		10	0.457038	1.14772	1		10.3	0.47075	1.18215	1.03		10.5	0.47989	1.2051	1.05							2	0.833333	2.10095	1		13	0.6241	1.56688	1
Mitochondrial membrane	56		10	0.457038	1.1887	1		10.3	0.47075	1.22436	1.03		10.5	0.47989	1.24813	1.05							0	0	0.01	1		11	0.528084	1.37336	1
Nuclear speck	31		10	0.457038	2.14702	1		10.3	0.47075	2.21143	1.03		10.5	0.47989	2.25437	1.05							0	0	0.01	1		6	0.288046	1.35405	1
Late endosome	40		9	0.411335	1.49782	1		9.27	0.423675	1.54276	1.03		9.45	0.431901	1.57271	1.05							2	0.833333	3.04615	1		8	0.384061	1.3987	1
Clathrin-coated vesicle	19		9	0.411335	3.15244	0.666097		9.27	0.423675	3.24701	0.68608		9.45	0.431901	3.31006	0.699402							0	0	0.01	1		8	0.384061	2.94382	1
PML body	37		9	0.411335	1.61923	1		9.27	0.423675	1.66781	1.03		9.45	0.431901	1.70019	1.05							0	0	0.01	1		8	0.384061	1.51208	1
Microtubule associated complex	24		9	0.411335	2.49595	1		9.27	0.423675	2.57083	1.03		9.45	0.431901	2.62075	1.05							0	0	0.01	1		6	0.288046	1.74881	1
Spindle pole	24		9	0.411335	2.49595	1		9.27	0.423675	2.57083	1.03		9.45	0.431901	2.62075	1.05							0	0	0.01	1		6	0.288046	1.74881	1
Focal adhesion	45		8	0.365631	1.18366	1		8.24	0.3766	1.21917	1.03		8.4	0.383912	1.24284	1.05							2	0.833333	2.70776	1		10	0.480077	1.55377	1
Cytosolic large ribosomal subunit	36		8	0.365631	1.47949	1		8.24	0.3766	1.52388	1.03		8.4	0.383912	1.55347	1.05							0	0	0.01	1		15	0.720115	2.91219	0.0457518
Cell junction	38		8	0.365631	1.40165	1		8.24	0.3766	1.44369	1.03		8.4	0.383912	1.47173	1.05							0	0	0.01	1		9	0.432069	1.65611	1
Mitochondrial respiratory chain complex I	46		8	0.365631	1.15793	1		8.24	0.3766	1.19267	1.03		8.4	0.383912	1.21583	1.05							0	0	0.01	1		8	0.384061	1.2163	1
Proteinaceous extracellular matrix	70		7	0.319927	0.66598	1		7.21	0.329525	0.68596	1.03		7.35	0.335923	0.699279	1.05							2	0.833333	1.74084	1		13	0.6241	1.29831	1
MLL1 complex	27		7	0.319927	1.72622	1		7.21	0.329525	1.77801	1.03		7.35	0.335923	1.81253	1.05							2	0.833333	4.51227	1		6	0.288046	1.55457	1
Chromatin	32		7	0.319927	1.45659	1		7.21	0.329525	1.50028	1.03		7.35	0.335923	1.52941	1.05							1	0.416667	1.91319	1		8	0.384061	1.74827	1
Spindle microtubule	24		7	0.319927	1.94191	1		7.21	0.329525	2.00017	1.03		7.35	0.335923	2.03901	1.05							1	0.416667	2.55066	1		7	0.336054	2.0398	1
Trans-Golgi network	31		7	0.319927	1.50356	1		7.21	0.329525	1.54866	1.03		7.35	0.335923	1.57873	1.05							1	0.416667	1.97489	1		7	0.336054	1.57935	1
Cell-cell junction	38		7	0.319927	1.22666	1		7.21	0.329525	1.26346	1.03		7.35	0.335923	1.28799	1.05							0	0	0.01	1		9	0.432069	1.65611	1
NuRD complex	12		7	0.319927	3.88221	0.531301		7.21	0.329525	3.99867	0.547241		7.35	0.335923	4.07632	0.557867							0	0	0.01	1		6	0.288046	3.49617	1
Caveola	24		7	0.319927	1.94191	1		7.21	0.329525	2.00017	1.03		7.35	0.335923	2.03901	1.05							0	0	0.01	1		4	0.192031	1.16685	1
Tight junction	14		7	0.319927	3.328	1		7.21	0.329525	3.42784	1.03		7.35	0.335923	3.4944	1.05							0	0	0.01	1		2	0.0960154	1.00235	1
Centriole	22		7	0.319927	2.11837	1		7.21	0.329525	2.18192	1.03		7.35	0.335923	2.22429	1.05							0	0	0.01	1		2	0.0960154	0.638025	1
Cell projection	41		6	0.274223	0.974739	1		6.18	0.28245	1.00398	1.03		6.3	0.287934	1.02348	1.05							2	0.833333	2.97187	1		7	0.336054	1.19423	1
Endosome membrane	27		6	0.274223	1.47997	1		6.18	0.28245	1.52437	1.03		6.3	0.287934	1.55397	1.05							1	0.416667	2.26736	1		7	0.336054	1.81324	1
Histone deacetylase complex	21		6	0.274223	1.90262	1		6.18	0.28245	1.9597	1.03		6.3	0.287934	1.99775	1.05							1	0.416667	2.91487	1		1	0.0480077	0.335859	1
Anaphase-promoting complex	18		6	0.274223	2.21955	1		6.18	0.28245	2.28613	1.03		6.3	0.287934	2.33052	1.05							1	0.416667	3.40041	1		1	0.0480077	0.391804	1
Integral to endoplasmic reticulum membrane	31		6	0.274223	1.28907	1		6.18	0.28245	1.32774	1.03		6.3	0.287934	1.35352	1.05							0	0	0.01	1		10	0.480077	2.25525	1
Axon	27		6	0.274223	1.47997	1		6.18	0.28245	1.52437	1.03		6.3	0.287934	1.55397	1.05							0	0	0.01	1		7	0.336054	1.81324	1
Mitochondrial nucleoid	31		6	0.274223	1.28907	1		6.18	0.28245	1.32774	1.03		6.3	0.287934	1.35352	1.05							0	0	0.01	1		7	0.336054	1.57935	1
Ruffle	24		6	0.274223	1.66489	1		6.18	0.28245	1.71484	1.03		6.3	0.287934	1.74814	1.05							0	0	0.01	1		6	0.288046	1.74881	1
Mitochondrial ribosome	13		6	0.274223	3.07256	1		6.18	0.28245	3.16474	1.03		6.3	0.287934	3.22619	1.05							0	0	0.01	1		6	0.288046	3.22744	1
Transcription factor complex	43		6	0.274223	0.929413	1		6.18	0.28245	0.957295	1.03		6.3	0.287934	0.975883	1.05							0	0	0.01	1		5	0.240038	0.813823	1
Membrane raft	36		6	0.274223	1.11008	1		6.18	0.28245	1.14338	1.03		6.3	0.287934	1.16559	1.05							0	0	0.01	1		5	0.240038	0.972022	1
Apical plasma membrane	42		6	0.274223	0.951536	1		6.18	0.28245	0.980082	1.03		6.3	0.287934	0.999113	1.05							0	0	0.01	1		5	0.240038	0.833195	1
Eukaryotic translation initiation factor 3 complex	15		6	0.274223	2.66316	1		6.18	0.28245	2.74306	1.03		6.3	0.287934	2.79632	1.05							0	0	0.01	1		4	0.192031	1.86649	1
Dendrite	27		6	0.274223	1.47997	1		6.18	0.28245	1.52437	1.03		6.3	0.287934	1.55397	1.05							0	0	0.01	1		4	0.192031	1.03724	1
Transcriptional repressor complex	17		6	0.274223	2.35003	1		6.18	0.28245	2.42053	1.03		6.3	0.287934	2.46753	1.05							0	0	0.01	1		4	0.192031	1.64703	1
Lysosomal membrane	14		6	0.274223	2.85325	1		6.18	0.28245	2.93885	1.03		6.3	0.287934	2.99591	1.05							0	0	0.01	1		4	0.192031	1.99971	1
Spindle	30		5	0.228519	1.11039	1		5.15	0.235375	1.1437	1.03		5.25	0.239945	1.16591	1.05							2	0.833333	4.06119	1		13	0.6241	3.02882	0.0878062
Endocytic vesicle membrane	22		5	0.228519	1.51398	1		5.15	0.235375	1.5594	1.03		5.25	0.239945	1.58968	1.05		0	0	0.01	1		1	0.416667	2.78243	1		3	0.144023	0.95545	1
Protein phosphatase type 2A complex	13		5	0.228519	2.56132	1		5.15	0.235375	2.63816	1.03		5.25	0.239945	2.68939	1.05							1	0.416667	4.70725	1		2	0.0960154	1.07939	1
Endoplasmic reticulum lumen	24		5	0.228519	1.38787	1		5.15	0.235375	1.42951	1.03		5.25	0.239945	1.45726	1.05							0	0	0.01	1		9	0.432069	2.62177	1
Chromosome, centromeric region	19		5	0.228519	1.75291	1		5.15	0.235375	1.8055	1.03		5.25	0.239945	1.84055	1.05							0	0	0.01	1		8	0.384061	2.94382	1
Secretory granule	50		5	0.228519	0.666322	1		5.15	0.235375	0.686312	1.03		5.25	0.239945	0.699638	1.05		0	0	0.01	1		0	0	0.01	1		5	0.240038	0.69991	1
Oligosaccharyltransferase complex	9		5	0.228519	3.69842	1		5.15	0.235375	3.80937	1.03		5.25	0.239945	3.88334	1.05							0	0	0.01	1		4	0.192031	3.10943	1
Nuclear chromosome	17		5	0.228519	1.95901	1		5.15	0.235375	2.01778	1.03		5.25	0.239945	2.05696	1.05		0	0	0.01	1		0	0	0.01	1		3	0.144023	1.2363	1
Cis-Golgi network	9		5	0.228519	3.69842	1		5.15	0.235375	3.80937	1.03		5.25	0.239945	3.88334	1.05							0	0	0.01	1		2	0.0960154	1.55859	1
ESC/E(Z) complex	9		5	0.228519	3.69842	1		5.15	0.235375	3.80937	1.03		5.25	0.239945	3.88334	1.05							0	0	0.01	1		1	0.0480077	0.783174	1
Golgi transport complex	9		4	0.182815	2.96021	1		4.12	0.1883	3.04902	1.03		4.2	0.191956	3.10822	1.05							3	1.25	20.2565	0.271048		4	0.192031	3.10943	1
Coated pit	13		4	0.182815	2.05008	1		4.12	0.1883	2.11158	1.03		4.2	0.191956	2.15258	1.05							1	0.416667	4.70725	1		6	0.288046	3.22744	1
Heterogeneous nuclear ribonucleoprotein complex	17		4	0.182815	1.56799	1		4.12	0.1883	1.61503	1.03		4.2	0.191956	1.64639	1.05							1	0.416667	3.60032	1		6	0.288046	2.46849	1
Mediator complex	23		4	0.182815	1.15913	1		4.12	0.1883	1.1939	1.03		4.2	0.191956	1.21708	1.05							1	0.416667	2.66151	1		5	0.240038	1.52119	1
Condensed nuclear chromosome	12		4	0.182815	2.22078	1		4.12	0.1883	2.2874	1.03		4.2	0.191956	2.33182	1.05							1	0.416667	5.0992	1		3	0.144023	1.751	1
Vesicle (None)	13		4	0.182815	2.05008	1		4.12	0.1883	2.11158	1.03		4.2	0.191956	2.15258	1.05							1	0.416667	4.70725	1		2	0.0960154	1.07939	1
Recycling endosome	10		4	0.182815	2.66449	1		4.12	0.1883	2.74442	1.03		4.2	0.191956	2.79771	1.05							1	0.416667	6.11802	1		0	0	0.01	1
Basement membrane	21		4	0.182815	1.26947	1		4.12	0.1883	1.30755	1.03		4.2	0.191956	1.33294	1.05							0	0	0.01	1		9	0.432069	2.99613	1
Synapse	33		4	0.182815	0.807983	1		4.12	0.1883	0.832223	1.03		4.2	0.191956	0.848382	1.05							0	0	0.01	1		7	0.336054	1.48366	1
NuA4 histone acetyltransferase complex	14		4	0.182815	1.90375	1		4.12	0.1883	1.96086	1.03		4.2	0.191956	1.99894	1.05		0	0	0.01	1		0	0	0.01	1		6	0.288046	2.99708	1
Basolateral plasma membrane	40		4	0.182815	0.666622	1		4.12	0.1883	0.68662	1.03		4.2	0.191956	0.699953	1.05							0	0	0.01	1		6	0.288046	1.04946	1
Cell-cell adherens junction	13		4	0.182815	2.05008	1		4.12	0.1883	2.11158	1.03		4.2	0.191956	2.15258	1.05							0	0	0.01	1		6	0.288046	3.22744	1
Lamellipodium	23		4	0.182815	1.15913	1		4.12	0.1883	1.1939	1.03		4.2	0.191956	1.21708	1.05		0	0	0.01	1		0	0	0.01	1		5	0.240038	1.52119	1
Actin filament	24		4	0.182815	1.11085	1		4.12	0.1883	1.14418	1.03		4.2	0.191956	1.16639	1.05							0	0	0.01	1		5	0.240038	1.45783	1
SWI/SNF complex	13		4	0.182815	2.05008	1		4.12	0.1883	2.11158	1.03		4.2	0.191956	2.15258	1.05							0	0	0.01	1		4	0.192031	2.15342	1
Integral to membrane of membrane fraction	8		4	0.182815	3.32978	1		4.12	0.1883	3.42967	1.03		4.2	0.191956	3.49627	1.05							0	0	0.01	1		4	0.192031	3.49763	1
Holo TFIIH complex	11		4	0.182815	2.42248	1		4.12	0.1883	2.49516	1.03		4.2	0.191956	2.54361	1.05							0	0	0.01	1		2	0.0960154	1.27547	1
Neuron projection	12		4	0.182815	2.22078	1		4.12	0.1883	2.2874	1.03		4.2	0.191956	2.33182	1.05							0	0	0.01	1		1	0.0480077	0.587543	1
Transcription factor TFTC complex	14		4	0.182815	1.90375	1		4.12	0.1883	1.96086	1.03		4.2	0.191956	1.99894	1.05							0	0	0.01	1		1	0.0480077	0.503668	1
Intermediate filament	36		3	0.137112	0.555964	1		3.09	0.141225	0.572643	1.03		3.15	0.143967	0.583763	1.05							4	1.66667	6.75219	1		6	0.288046	1.16604	1
Mitochondrial outer membrane	29		3	0.137112	0.690116	1		3.09	0.141225	0.71082	1.03		3.15	0.143967	0.724622	1.05							2	0.833333	4.20119	1		6	0.288046	1.4474	1
External side of plasma membrane	35		3	0.137112	0.571844	1		3.09	0.141225	0.589	1.03		3.15	0.143967	0.600437	1.05							1	0.416667	1.74925	1		4	0.192031	0.800228	1
Microtubule organizing center	10		3	0.137112	2.00003	1		3.09	0.141225	2.06003	1.03		3.15	0.143967	2.10003	1.05							1	0.416667	6.11802	1		4	0.192031	2.7988	1
AP-2 adaptor complex	6		3	0.137112	3.33116	1		3.09	0.141225	3.4311	1.03		3.15	0.143967	3.49772	1.05							1	0.416667	10.1899	1		4	0.192031	4.66156	1
Transport vesicle	21		3	0.137112	0.952893	1		3.09	0.141225	0.981479	1.03		3.15	0.143967	1.00054	1.05							1	0.416667	2.91487	1		3	0.144023	1.00093	1
SUN-KASH complex	5		3	0.137112	3.99606	1		3.09	0.141225	4.11594	1.03		3.15	0.143967	4.19587	1.05							1	0.416667	12.2238	1		2	0.0960154	2.80298	1
Transcription factor TFIID complex	17		3	0.137112	1.17697	1		3.09	0.141225	1.21228	1.03		3.15	0.143967	1.23582	1.05							1	0.416667	3.60032	1		2	0.0960154	0.825569	1
Mitochondrial large ribosomal subunit	8		3	0.137112	2.49941	1		3.09	0.141225	2.57439	1.03		3.15	0.143967	2.62438	1.05							1	0.416667	7.64561	1		0	0	0.01	1
Nuclear body	12		3	0.137112	1.66697	1		3.09	0.141225	1.71698	1.03		3.15	0.143967	1.75032	1.05							1	0.416667	5.0992	1		0	0	0.01	1
Midbody	19		3	0.137112	1.05314	1		3.09	0.141225	1.08474	1.03		3.15	0.143967	1.1058	1.05							0	0	0.01	1		7	0.336054	2.57631	1
Integrin complex	22		3	0.137112	0.909599	1		3.09	0.141225	0.936887	1.03		3.15	0.143967	0.955079	1.05							0	0	0.01	1		6	0.288046	1.90773	1
Small ribosomal subunit	13		3	0.137112	1.53884	1		3.09	0.141225	1.585	1.03		3.15	0.143967	1.61578	1.05							0	0	0.01	1		5	0.240038	2.69043	1
Proton-transporting two-sector ATPase complex	5		3	0.137112	3.99606	1		3.09	0.141225	4.11594	1.03		3.15	0.143967	4.19587	1.05							0	0	0.01	1		4	0.192031	5.59201	1
Small nuclear ribonucleoprotein complex	16		3	0.137112	1.25049	1		3.09	0.141225	1.288	1.03		3.15	0.143967	1.31301	1.05							0	0	0.01	1		4	0.192031	1.74991	1
IkappaB kinase complex	8		3	0.137112	2.49941	1		3.09	0.141225	2.57439	1.03		3.15	0.143967	2.62438	1.05							0	0	0.01	1		4	0.192031	3.49763	1
Costamere	6		3	0.137112	3.33116	1		3.09	0.141225	3.4311	1.03		3.15	0.143967	3.49772	1.05		0	0	0.01	1		0	0	0.01	1		3	0.144023	3.49908	1
Mitochondrial intermembrane space	12		3	0.137112	1.66697	1		3.09	0.141225	1.71698	1.03		3.15	0.143967	1.75032	1.05		0	0	0.01	1		0	0	0.01	1		3	0.144023	1.751	1
Arp2/3 protein complex	7		3	0.137112	2.85596	1		3.09	0.141225	2.94164	1.03		3.15	0.143967	2.99876	1.05							0	0	0.01	1		3	0.144023	2.99992	1
Dystrophin-associated glycoprotein complex	10		3	0.137112	2.00003	1		3.09	0.141225	2.06003	1.03		3.15	0.143967	2.10003	1.05							0	0	0.01	1		3	0.144023	2.10084	1
Extrinsic to membrane	13		3	0.137112	1.53884	1		3.09	0.141225	1.585	1.03		3.15	0.143967	1.61578	1.05							0	0	0.01	1		3	0.144023	1.61641	1
Filopodium	10		3	0.137112	2.00003	1		3.09	0.141225	2.06003	1.03		3.15	0.143967	2.10003	1.05							0	0	0.01	1		3	0.144023	2.10084	1
Cajal body	21		3	0.137112	0.952893	1		3.09	0.141225	0.981479	1.03		3.15	0.143967	1.00054	1.05							0	0	0.01	1		3	0.144023	1.00093	1
Cytoplasmic microtubule	8		3	0.137112	2.49941	1		3.09	0.141225	2.57439	1.03		3.15	0.143967	2.62438	1.05		0	0	0.01	1		0	0	0.01	1		2	0.0960154	1.75317	1
CUL4 RING ubiquitin ligase complex	11		3	0.137112	1.81837	1		3.09	0.141225	1.87292	1.03		3.15	0.143967	1.90929	1.05		0	0	0.01	1		0	0	0.01	1		2	0.0960154	1.27547	1
Signal recognition particle, endoplasmic reticulum targeting	6		3	0.137112	3.33116	1		3.09	0.141225	3.4311	1.03		3.15	0.143967	3.49772	1.05							0	0	0.01	1		2	0.0960154	2.33659	1
Lateral plasma membrane	8		3	0.137112	2.49941	1		3.09	0.141225	2.57439	1.03		3.15	0.143967	2.62438	1.05							0	0	0.01	1		2	0.0960154	1.75317	1
Golgi stack	7		3	0.137112	2.85596	1		3.09	0.141225	2.94164	1.03		3.15	0.143967	2.99876	1.05							0	0	0.01	1		2	0.0960154	2.00327	1
COPII vesicle coat	5		3	0.137112	3.99606	1		3.09	0.141225	4.11594	1.03		3.15	0.143967	4.19587	1.05							0	0	0.01	1		2	0.0960154	2.80298	1
Desmosome	11		3	0.137112	1.81837	1		3.09	0.141225	1.87292	1.03		3.15	0.143967	1.90929	1.05							0	0	0.01	1		2	0.0960154	1.27547	1
Apical part of cell	13		3	0.137112	1.53884	1		3.09	0.141225	1.585	1.03		3.15	0.143967	1.61578	1.05							0	0	0.01	1		2	0.0960154	1.07939	1
Receptor complex	11		3	0.137112	1.81837	1		3.09	0.141225	1.87292	1.03		3.15	0.143967	1.90929	1.05							0	0	0.01	1		2	0.0960154	1.27547	1
Recycling endosome membrane	7		3	0.137112	2.85596	1		3.09	0.141225	2.94164	1.03		3.15	0.143967	2.99876	1.05							0	0	0.01	1		1	0.0480077	1.00662	1
Nonhomologous end joining complex	6		3	0.137112	3.33116	1		3.09	0.141225	3.4311	1.03		3.15	0.143967	3.49772	1.05							0	0	0.01	1		1	0.0480077	1.17411	1
Mitochondrial respiratory chain	8		3	0.137112	2.49941	1		3.09	0.141225	2.57439	1.03		3.15	0.143967	2.62438	1.05							0	0	0.01	1		1	0.0480077	0.880948	1
Endocytic vesicle	16		3	0.137112	1.25049	1		3.09	0.141225	1.288	1.03		3.15	0.143967	1.31301	1.05							0	0	0.01	1		1	0.0480077	0.440749	1
Unconventional myosin complex	7		3	0.137112	2.85596	1		3.09	0.141225	2.94164	1.03		3.15	0.143967	2.99876	1.05							0	0	0.01	1		1	0.0480077	1.00662	1
Inclusion body	6		3	0.137112	3.33116	1		3.09	0.141225	3.4311	1.03		3.15	0.143967	3.49772	1.05							0	0	0.01	1		1	0.0480077	1.17411	1
Sarcoplasmic reticulum	32		3	0.137112	0.625438	1		3.09	0.141225	0.644201	1.03		3.15	0.143967	0.65671	1.05							0	0	0.01	1		1	0.0480077	0.220443	1
Cul4B-RING ubiquitin ligase complex	4		3	0.137112	4.99259	1		3.09	0.141225	5.14236	1.03		3.15	0.143967	5.24222	1.05							0	0	0.01	1		1	0.0480077	1.7597	1
Beta-catenin destruction complex	6		3	0.137112	3.33116	1		3.09	0.141225	3.4311	1.03		3.15	0.143967	3.49772	1.05							0	0	0.01	1		1	0.0480077	1.17411	1
MOZ/MORF histone acetyltransferase complex	8		3	0.137112	2.49941	1		3.09	0.141225	2.57439	1.03		3.15	0.143967	2.62438	1.05							0	0	0.01	1		1	0.0480077	0.880948	1
U12-type spliceosomal complex	9		3	0.137112	2.22201	1		3.09	0.141225	2.28867	1.03		3.15	0.143967	2.33311	1.05							0	0	0.01	1		1	0.0480077	0.783174	1
Paraspeckles	5		3	0.137112	3.99606	1		3.09	0.141225	4.11594	1.03		3.15	0.143967	4.19587	1.05							0	0	0.01	1		1	0.0480077	1.40846	1
Basal part of cell	4		3	0.137112	4.99259	1		3.09	0.141225	5.14236	1.03		3.15	0.143967	5.24222	1.05							0	0	0.01	1		0	0	0.01	1
Origin recognition complex	6		3	0.137112	3.33116	1		3.09	0.141225	3.4311	1.03		3.15	0.143967	3.49772	1.05							0	0	0.01	1		0	0	0.01	1
Apical membrane	16		3	0.137112	1.25049	1		3.09	0.141225	1.288	1.03		3.15	0.143967	1.31301	1.05							0	0	0.01	1		0	0	0.01	1
Microtubule basal body	8		3	0.137112	2.49941	1		3.09	0.141225	2.57439	1.03		3.15	0.143967	2.62438	1.05							0	0	0.01	1		0	0	0.01	1
Platelet alpha granule lumen	35		2	0.0914077	0.381863	1		2.06	0.0941499	0.393319	1.03		2.1	0.0959781	0.400956	1.05							1	0.416667	1.74925	1		7	0.336054	1.3989	1
DNA-directed RNA polymerase II, core complex	13		2	0.0914077	1.0276	1		2.06	0.0941499	1.05842	1.03		2.1	0.0959781	1.07898	1.05							1	0.416667	4.70725	1		6	0.288046	3.22744	1
Cytoplasmic membrane-bounded vesicle	19		2	0.0914077	0.703263	1		2.06	0.0941499	0.72436	1.03		2.1	0.0959781	0.738426	1.05							1	0.416667	3.22153	1		4	0.192031	1.47375	1
Integral to Golgi membrane	19		2	0.0914077	0.703263	1		2.06	0.0941499	0.72436	1.03		2.1	0.0959781	0.738426	1.05							1	0.416667	3.22153	1		4	0.192031	1.47375	1
Mitochondrial outer membrane translocase complex	6		2	0.0914077	2.22446	1		2.06	0.0941499	2.2912	1.03		2.1	0.0959781	2.33569	1.05		0	0	0.01	1		1	0.416667	10.1899	1		3	0.144023	3.49908	1
Histone methyltransferase complex	11		2	0.0914077	1.21426	1		2.06	0.0941499	1.25069	1.03		2.1	0.0959781	1.27497	1.05							1	0.416667	5.56234	1		3	0.144023	1.91003	1
ATP-binding cassette (ABC) transporter complex	7		2	0.0914077	1.90714	1		2.06	0.0941499	1.96435	1.03		2.1	0.0959781	2.00249	1.05							1	0.416667	8.73629	1		2	0.0960154	2.00327	1
Melanosome	7		2	0.0914077	1.90714	1		2.06	0.0941499	1.96435	1.03		2.1	0.0959781	2.00249	1.05							1	0.416667	8.73629	1		2	0.0960154	2.00327	1
PCAF complex	6		2	0.0914077	2.22446	1		2.06	0.0941499	2.2912	1.03		2.1	0.0959781	2.33569	1.05							1	0.416667	10.1899	1		1	0.0480077	1.17411	1
Eukaryotic translation initiation factor 2B complex	6		2	0.0914077	2.22446	1		2.06	0.0941499	2.2912	1.03		2.1	0.0959781	2.33569	1.05							1	0.416667	10.1899	1		1	0.0480077	1.17411	1
Transcription elongation factor complex	11		2	0.0914077	1.21426	1		2.06	0.0941499	1.25069	1.03		2.1	0.0959781	1.27497	1.05							1	0.416667	5.56234	1		1	0.0480077	0.640908	1
Histone acetyltransferase complex	5		2	0.0914077	2.66847	1		2.06	0.0941499	2.74852	1.03		2.1	0.0959781	2.80189	1.05							1	0.416667	12.2238	1		0	0	0.01	1
Stress fiber	16		2	0.0914077	0.835042	1		2.06	0.0941499	0.860093	1.03		2.1	0.0959781	0.876794	1.05							0	0	0.01	1		7	0.336054	3.05906	1
Stored secretory granule	19		2	0.0914077	0.703263	1		2.06	0.0941499	0.72436	1.03		2.1	0.0959781	0.738426	1.05							0	0	0.01	1		6	0.288046	2.20879	1
Eukaryotic translation initiation factor 4F complex	9		2	0.0914077	1.4838	1		2.06	0.0941499	1.52831	1.03		2.1	0.0959781	1.55799	1.05							0	0	0.01	1		4	0.192031	3.10943	1
Golgi lumen	11		2	0.0914077	1.21426	1		2.06	0.0941499	1.25069	1.03		2.1	0.0959781	1.27497	1.05							0	0	0.01	1		4	0.192031	2.54459	1
Kinesin complex	9		2	0.0914077	1.4838	1		2.06	0.0941499	1.52831	1.03		2.1	0.0959781	1.55799	1.05							0	0	0.01	1		4	0.192031	3.10943	1
Specific granule	8		2	0.0914077	1.66904	1		2.06	0.0941499	1.71911	1.03		2.1	0.0959781	1.75249	1.05							0	0	0.01	1		4	0.192031	3.49763	1
Internal side of plasma membrane	8		2	0.0914077	1.66904	1		2.06	0.0941499	1.71911	1.03		2.1	0.0959781	1.75249	1.05							0	0	0.01	1		3	0.144023	2.6254	1
U5 snRNP	6		2	0.0914077	2.22446	1		2.06	0.0941499	2.2912	1.03		2.1	0.0959781	2.33569	1.05							0	0	0.01	1		3	0.144023	3.49908	1
Catenin complex	7		2	0.0914077	1.90714	1		2.06	0.0941499	1.96435	1.03		2.1	0.0959781	2.00249	1.05							0	0	0.01	1		3	0.144023	2.99992	1
Chromosome passenger complex	3		2	0.0914077	4.44153	1		2.06	0.0941499	4.57478	1.03		2.1	0.0959781	4.66361	1.05							0	0	0.01	1		3	0.144023	6.98653	1
Basal plasma membrane	8		2	0.0914077	1.66904	1		2.06	0.0941499	1.71911	1.03		2.1	0.0959781	1.75249	1.05							0	0	0.01	1		3	0.144023	2.6254	1
Ruffle membrane	11		2	0.0914077	1.21426	1		2.06	0.0941499	1.25069	1.03		2.1	0.0959781	1.27497	1.05							0	0	0.01	1		3	0.144023	1.91003	1
Postsynaptic membrane	7		2	0.0914077	1.90714	1		2.06	0.0941499	1.96435	1.03		2.1	0.0959781	2.00249	1.05							0	0	0.01	1		3	0.144023	2.99992	1
Microvillus	11		2	0.0914077	1.21426	1		2.06	0.0941499	1.25069	1.03		2.1	0.0959781	1.27497	1.05							0	0	0.01	1		3	0.144023	1.91003	1
Cyclin-dependent protein kinase holoenzyme complex	7		2	0.0914077	1.90714	1		2.06	0.0941499	1.96435	1.03		2.1	0.0959781	2.00249	1.05							0	0	0.01	1		3	0.144023	2.99992	1
Cortical cytoskeleton	7		2	0.0914077	1.90714	1		2.06	0.0941499	1.96435	1.03		2.1	0.0959781	2.00249	1.05		0	0	0.01	1		0	0	0.01	1		2	0.0960154	2.00327	1
Interleukin-1 receptor complex	3		2	0.0914077	4.44153	1		2.06	0.0941499	4.57478	1.03		2.1	0.0959781	4.66361	1.05		0	0	0.01	1		0	0	0.01	1		2	0.0960154	4.66542	1
Sarcolemma	8		2	0.0914077	1.66904	1		2.06	0.0941499	1.71911	1.03		2.1	0.0959781	1.75249	1.05		0	0	0.01	1		0	0	0.01	1		2	0.0960154	1.75317	1
COPI vesicle coat	6		2	0.0914077	2.22446	1		2.06	0.0941499	2.2912	1.03		2.1	0.0959781	2.33569	1.05		0	0	0.01	1		0	0	0.01	1		2	0.0960154	2.33659	1
Coated vesicle	3		2	0.0914077	4.44153	1		2.06	0.0941499	4.57478	1.03		2.1	0.0959781	4.66361	1.05		0	0	0.01	1		0	0	0.01	1		2	0.0960154	4.66542	1
Collagen type V	3		2	0.0914077	4.44153	1		2.06	0.0941499	4.57478	1.03		2.1	0.0959781	4.66361	1.05		0	0	0.01	1		0	0	0.01	1		2	0.0960154	4.66542	1
Synaptic vesicle	24		2	0.0914077	0.556811	1		2.06	0.0941499	0.573515	1.03		2.1	0.0959781	0.584651	1.05		0	0	0.01	1		0	0	0.01	1		2	0.0960154	0.584878	1
Extrinsic to internal side of plasma membrane	4		2	0.0914077	3.33392	1		2.06	0.0941499	3.43394	1.03		2.1	0.0959781	3.50062	1.05		0	0	0.01	1		0	0	0.01	1		2	0.0960154	3.50198	1
PeBoW complex	3		2	0.0914077	4.44153	1		2.06	0.0941499	4.57478	1.03		2.1	0.0959781	4.66361	1.05		0	0	0.01	1		0	0	0.01	1		2	0.0960154	4.66542	1
Stress granule	8		2	0.0914077	1.66904	1		2.06	0.0941499	1.71911	1.03		2.1	0.0959781	1.75249	1.05							0	0	0.01	1		2	0.0960154	1.75317	1
Cyclin-dependent protein kinase activating kinase holoenzyme complex	6		2	0.0914077	2.22446	1		2.06	0.0941499	2.2912	1.03		2.1	0.0959781	2.33569	1.05							0	0	0.01	1		2	0.0960154	2.33659	1
6-phosphofructokinase complex	3		2	0.0914077	4.44153	1		2.06	0.0941499	4.57478	1.03		2.1	0.0959781	4.66361	1.05							0	0	0.01	1		2	0.0960154	4.66542	1
F-actin capping protein complex	6		2	0.0914077	2.22446	1		2.06	0.0941499	2.2912	1.03		2.1	0.0959781	2.33569	1.05							0	0	0.01	1		2	0.0960154	2.33659	1
Platelet dense granule membrane	5		2	0.0914077	2.66847	1		2.06	0.0941499	2.74852	1.03		2.1	0.0959781	2.80189	1.05							0	0	0.01	1		2	0.0960154	2.80298	1
Nuclear chromosome, telomeric region	12		2	0.0914077	1.11316	1		2.06	0.0941499	1.14655	1.03		2.1	0.0959781	1.16882	1.05							0	0	0.01	1		2	0.0960154	1.16927	1
Chromatin assembly complex	6		2	0.0914077	2.22446	1		2.06	0.0941499	2.2912	1.03		2.1	0.0959781	2.33569	1.05							0	0	0.01	1		2	0.0960154	2.33659	1
Sin3 complex	7		2	0.0914077	1.90714	1		2.06	0.0941499	1.96435	1.03		2.1	0.0959781	2.00249	1.05							0	0	0.01	1		2	0.0960154	2.00327	1
Cul4A-RING ubiquitin ligase complex	7		2	0.0914077	1.90714	1		2.06	0.0941499	1.96435	1.03		2.1	0.0959781	2.00249	1.05							0	0	0.01	1		2	0.0960154	2.00327	1
Outer kinetochore of condensed chromosome	8		2	0.0914077	1.66904	1		2.06	0.0941499	1.71911	1.03		2.1	0.0959781	1.75249	1.05							0	0	0.01	1		2	0.0960154	1.75317	1
U7 snRNP	7		2	0.0914077	1.90714	1		2.06	0.0941499	1.96435	1.03		2.1	0.0959781	2.00249	1.05							0	0	0.01	1		1	0.0480077	1.00662	1
Axin-APC-beta-catenin-GSK3B complex	6		2	0.0914077	2.22446	1		2.06	0.0941499	2.2912	1.03		2.1	0.0959781	2.33569	1.05							0	0	0.01	1		1	0.0480077	1.17411	1
Nuclear telomere cap complex	8		2	0.0914077	1.66904	1		2.06	0.0941499	1.71911	1.03		2.1	0.0959781	1.75249	1.05							0	0	0.01	1		1	0.0480077	0.880948	1
Cytoplasmic dynein complex	6		2	0.0914077	2.22446	1		2.06	0.0941499	2.2912	1.03		2.1	0.0959781	2.33569	1.05							0	0	0.01	1		1	0.0480077	1.17411	1
APC-Axin-1-beta-catenin complex	3		2	0.0914077	4.44153	1		2.06	0.0941499	4.57478	1.03		2.1	0.0959781	4.66361	1.05							0	0	0.01	1		1	0.0480077	2.34432	1
Ku70:Ku80 complex	2		2	0.0914077	6.65125	1		2.06	0.0941499	6.85079	1.03		2.1	0.0959781	6.98382	1.05							0	0	0.01	1		1	0.0480077	3.51064	1
Collagen type IV	5		2	0.0914077	2.66847	1		2.06	0.0941499	2.74852	1.03		2.1	0.0959781	2.80189	1.05							0	0	0.01	1		1	0.0480077	1.40846	1
Cytoplasmic cyclin-dependent protein kinase holoenzyme complex	2		2	0.0914077	6.65125	1		2.06	0.0941499	6.85079	1.03		2.1	0.0959781	6.98382	1.05							0	0	0.01	1		1	0.0480077	3.51064	1
Lipopolysaccharide receptor complex	5		2	0.0914077	2.66847	1		2.06	0.0941499	2.74852	1.03		2.1	0.0959781	2.80189	1.05							0	0	0.01	1		1	0.0480077	1.40846	1
Transcription factor TFIIIC complex	6		2	0.0914077	2.22446	1		2.06	0.0941499	2.2912	1.03		2.1	0.0959781	2.33569	1.05							0	0	0.01	1		1	0.0480077	1.17411	1
Pre-snoRNP complex	6		2	0.0914077	2.22446	1		2.06	0.0941499	2.2912	1.03		2.1	0.0959781	2.33569	1.05							0	0	0.01	1		1	0.0480077	1.17411	1
STAGA complex	12		2	0.0914077	1.11316	1		2.06	0.0941499	1.14655	1.03		2.1	0.0959781	1.16882	1.05							0	0	0.01	1		1	0.0480077	0.587543	1
Cytoplasmic vesicle membrane	5		2	0.0914077	2.66847	1		2.06	0.0941499	2.74852	1.03		2.1	0.0959781	2.80189	1.05							0	0	0.01	1		1	0.0480077	1.40846	1
Myosin complex	10		2	0.0914077	1.33557	1		2.06	0.0941499	1.37563	1.03		2.1	0.0959781	1.40234	1.05							0	0	0.01	1		1	0.0480077	0.704935	1
Outer kinetochore of condensed nuclear chromosome	3		2	0.0914077	4.44153	1		2.06	0.0941499	4.57478	1.03		2.1	0.0959781	4.66361	1.05							0	0	0.01	1		1	0.0480077	2.34432	1
Voltage-gated potassium channel complex	42		2	0.0914077	0.318234	1		2.06	0.0941499	0.327781	1.03		2.1	0.0959781	0.334146	1.05							0	0	0.01	1		1	0.0480077	0.167969	1
Microfibril	3		2	0.0914077	4.44153	1		2.06	0.0941499	4.57478	1.03		2.1	0.0959781	4.66361	1.05							0	0	0.01	1		1	0.0480077	2.34432	1
Perinuclear vesicle (None)	5		2	0.0914077	2.66847	1		2.06	0.0941499	2.74852	1.03		2.1	0.0959781	2.80189	1.05							0	0	0.01	1		1	0.0480077	1.40846	1
Nuclear heterochromatin	5		2	0.0914077	2.66847	1		2.06	0.0941499	2.74852	1.03		2.1	0.0959781	2.80189	1.05							0	0	0.01	1		1	0.0480077	1.40846	1
Nuclear inner membrane	10		2	0.0914077	1.33557	1		2.06	0.0941499	1.37563	1.03		2.1	0.0959781	1.40234	1.05							0	0	0.01	1		1	0.0480077	0.704935	1
Insoluble fraction	13		2	0.0914077	1.0276	1		2.06	0.0941499	1.05842	1.03		2.1	0.0959781	1.07898	1.05							0	0	0.01	1		1	0.0480077	0.542382	1
DNA replication factor C complex	6		2	0.0914077	2.22446	1		2.06	0.0941499	2.2912	1.03		2.1	0.0959781	2.33569	1.05							0	0	0.01	1		1	0.0480077	1.17411	1
Condensed chromosome kinetochore	7		2	0.0914077	1.90714	1		2.06	0.0941499	1.96435	1.03		2.1	0.0959781	2.00249	1.05							0	0	0.01	1		1	0.0480077	1.00662	1
Gamma-tubulin complex	6		2	0.0914077	2.22446	1		2.06	0.0941499	2.2912	1.03		2.1	0.0959781	2.33569	1.05		0	0	0.01	1		0	0	0.01	1		0	0	0.01	1
Muscle myosin complex	15		2	0.0914077	0.890674	1		2.06	0.0941499	0.917394	1.03		2.1	0.0959781	0.935208	1.05							0	0	0.01	1		0	0	0.01	1
Acrosome	11		2	0.0914077	1.21426	1		2.06	0.0941499	1.25069	1.03		2.1	0.0959781	1.27497	1.05							0	0	0.01	1		0	0	0.01	1
Activin responsive factor complex	3		2	0.0914077	4.44153	1		2.06	0.0941499	4.57478	1.03		2.1	0.0959781	4.66361	1.05							0	0	0.01	1		0	0	0.01	1
Adherens junction	6		2	0.0914077	2.22446	1		2.06	0.0941499	2.2912	1.03		2.1	0.0959781	2.33569	1.05							0	0	0.01	1		0	0	0.01	1
Cohesin complex	3		2	0.0914077	4.44153	1		2.06	0.0941499	4.57478	1.03		2.1	0.0959781	4.66361	1.05							0	0	0.01	1		0	0	0.01	1
Golgi vesicle	6		2	0.0914077	2.22446	1		2.06	0.0941499	2.2912	1.03		2.1	0.0959781	2.33569	1.05							0	0	0.01	1		0	0	0.01	1
Intracellular vesicle (None)	8		2	0.0914077	1.66904	1		2.06	0.0941499	1.71911	1.03		2.1	0.0959781	1.75249	1.05							0	0	0.01	1		0	0	0.01	1
Filopodium membrane	2		2	0.0914077	6.65125	1		2.06	0.0941499	6.85079	1.03		2.1	0.0959781	6.98382	1.05							0	0	0.01	1		0	0	0.01	1
Lamellipodium membrane	2		2	0.0914077	6.65125	1		2.06	0.0941499	6.85079	1.03		2.1	0.0959781	6.98382	1.05							0	0	0.01	1		0	0	0.01	1
WASH complex	7		2	0.0914077	1.90714	1		2.06	0.0941499	1.96435	1.03		2.1	0.0959781	2.00249	1.05							0	0	0.01	1		0	0	0.01	1
HAUS complex	8		2	0.0914077	1.66904	1		2.06	0.0941499	1.71911	1.03		2.1	0.0959781	1.75249	1.05							0	0	0.01	1		0	0	0.01	1
Sarcoplasmic reticulum membrane	6		2	0.0914077	2.22446	1		2.06	0.0941499	2.2912	1.03		2.1	0.0959781	2.33569	1.05							0	0	0.01	1		0	0	0.01	1
Polysome	7		2	0.0914077	1.90714	1		2.06	0.0941499	1.96435	1.03		2.1	0.0959781	2.00249	1.05							0	0	0.01	1		0	0	0.01	1
SOSS complex	4		2	0.0914077	3.33392	1		2.06	0.0941499	3.43394	1.03		2.1	0.0959781	3.50062	1.05							0	0	0.01	1		0	0	0.01	1
Vacuole	4		2	0.0914077	3.33392	1		2.06	0.0941499	3.43394	1.03		2.1	0.0959781	3.50062	1.05							0	0	0.01	1		0	0	0.01	1
Spindle midzone	4		2	0.0914077	3.33392	1		2.06	0.0941499	3.43394	1.03		2.1	0.0959781	3.50062	1.05							0	0	0.01	1		0	0	0.01	1
Clathrin coat	3		2	0.0914077	4.44153	1		2.06	0.0941499	4.57478	1.03		2.1	0.0959781	4.66361	1.05							0	0	0.01	1		0	0	0.01	1
Calcineurin complex	2		2	0.0914077	6.65125	1		2.06	0.0941499	6.85079	1.03		2.1	0.0959781	6.98382	1.05							0	0	0.01	1		0	0	0.01	1
BBSome	7		2	0.0914077	1.90714	1		2.06	0.0941499	1.96435	1.03		2.1	0.0959781	2.00249	1.05							0	0	0.01	1		0	0	0.01	1
SCF ubiquitin ligase complex	15		1	0.0457038	0.447553	1		1.03	0.047075	0.460979	1.03		1.05	0.047989	0.46993	1.05							2	0.833333	8.11968	1		1	0.0480077	0.470113	1
Mitochondrial inner membrane presequence translocase complex	9		1	0.0457038	0.74559	1		1.03	0.047075	0.767958	1.03		1.05	0.047989	0.78287	1.05							1	0.416667	6.79704	1		3	0.144023	2.33401	1
Peroxisomal membrane	13		1	0.0457038	0.516354	1		1.03	0.047075	0.531845	1.03		1.05	0.047989	0.542172	1.05							1	0.416667	4.70725	1		2	0.0960154	1.07939	1
HOPS complex	12		1	0.0457038	0.559348	1		1.03	0.047075	0.576128	1.03		1.05	0.047989	0.587315	1.05							1	0.416667	5.0992	1		2	0.0960154	1.16927	1
Chromatin remodeling complex	8		1	0.0457038	0.838672	1		1.03	0.047075	0.863833	1.03		1.05	0.047989	0.880606	1.05							1	0.416667	7.64561	1		1	0.0480077	0.880948	1
Smooth endoplasmic reticulum	6		1	0.0457038	1.11776	1		1.03	0.047075	1.1513	1.03		1.05	0.047989	1.17365	1.05							1	0.416667	10.1899	1		1	0.0480077	1.17411	1
FHF complex	5		1	0.0457038	1.34087	1		1.03	0.047075	1.3811	1.03		1.05	0.047989	1.40792	1.05							1	0.416667	12.2238	1		1	0.0480077	1.40846	1
Chromatin silencing complex	5		1	0.0457038	1.34087	1		1.03	0.047075	1.3811	1.03		1.05	0.047989	1.40792	1.05							1	0.416667	12.2238	1		0	0	0.01	1
Mitochondrial alpha-ketoglutarate dehydrogenase complex	4		1	0.0457038	1.67525	1		1.03	0.047075	1.72551	1.03		1.05	0.047989	1.75902	1.05		0	0	0.01	1		0	0	0.01	1		3	0.144023	5.24425	1
Filamentous actin	9		1	0.0457038	0.74559	1		1.03	0.047075	0.767958	1.03		1.05	0.047989	0.78287	1.05		0	0	0.01	1		0	0	0.01	1		3	0.144023	2.33401	1
Endomembrane system	5		1	0.0457038	1.34087	1		1.03	0.047075	1.3811	1.03		1.05	0.047989	1.40792	1.05		0	0	0.01	1		0	0	0.01	1		3	0.144023	4.1975	1
Cul3-RING ubiquitin ligase complex	9		1	0.0457038	0.74559	1		1.03	0.047075	0.767958	1.03		1.05	0.047989	0.78287	1.05		0	0	0.01	1		0	0	0.01	1		3	0.144023	2.33401	1
Condensed chromosome	10		1	0.0457038	0.671106	1		1.03	0.047075	0.691239	1.03		1.05	0.047989	0.704661	1.05		0	0	0.01	1		0	0	0.01	1		3	0.144023	2.10084	1
Dynactin complex	4		1	0.0457038	1.67525	1		1.03	0.047075	1.72551	1.03		1.05	0.047989	1.75902	1.05							0	0	0.01	1		3	0.144023	5.24425	1
Cell cortex	20		1	0.0457038	0.33572	1		1.03	0.047075	0.345792	1.03		1.05	0.047989	0.352506	1.05							0	0	0.01	1		3	0.144023	1.05095	1
SWI/SNF-type complex	6		1	0.0457038	1.11776	1		1.03	0.047075	1.1513	1.03		1.05	0.047989	1.17365	1.05							0	0	0.01	1		3	0.144023	3.49908	1
Nuclear chromatin	10		1	0.0457038	0.671106	1		1.03	0.047075	0.691239	1.03		1.05	0.047989	0.704661	1.05							0	0	0.01	1		3	0.144023	2.10084	1
Basal lamina	7		1	0.0457038	0.958312	1		1.03	0.047075	0.987061	1.03		1.05	0.047989	1.00623	1.05							0	0	0.01	1		3	0.144023	2.99992	1
Small nucleolar ribonucleoprotein complex	8		1	0.0457038	0.838672	1		1.03	0.047075	0.863833	1.03		1.05	0.047989	0.880606	1.05							0	0	0.01	1		3	0.144023	2.6254	1
Cleavage furrow	7		1	0.0457038	0.958312	1		1.03	0.047075	0.987061	1.03		1.05	0.047989	1.00623	1.05							0	0	0.01	1		3	0.144023	2.99992	1
Integral to mitochondrial outer membrane	6		1	0.0457038	1.11776	1		1.03	0.047075	1.1513	1.03		1.05	0.047989	1.17365	1.05							0	0	0.01	1		3	0.144023	3.49908	1
Intermediate filament cytoskeleton	11		1	0.0457038	0.610151	1		1.03	0.047075	0.628456	1.03		1.05	0.047989	0.640659	1.05		0	0	0.01	1		0	0	0.01	1		2	0.0960154	1.27547	1
Synaptonemal complex	4		1	0.0457038	1.67525	1		1.03	0.047075	1.72551	1.03		1.05	0.047989	1.75902	1.05		0	0	0.01	1		0	0	0.01	1		2	0.0960154	3.50198	1
Polar microtubule	4		1	0.0457038	1.67525	1		1.03	0.047075	1.72551	1.03		1.05	0.047989	1.75902	1.05							0	0	0.01	1		2	0.0960154	3.50198	1
Presynaptic membrane	5		1	0.0457038	1.34087	1		1.03	0.047075	1.3811	1.03		1.05	0.047989	1.40792	1.05							0	0	0.01	1		2	0.0960154	2.80298	1
MLL5-L complex	8		1	0.0457038	0.838672	1		1.03	0.047075	0.863833	1.03		1.05	0.047989	0.880606	1.05							0	0	0.01	1		2	0.0960154	1.75317	1
GPI-anchor transamidase complex	5		1	0.0457038	1.34087	1		1.03	0.047075	1.3811	1.03		1.05	0.047989	1.40792	1.05							0	0	0.01	1		2	0.0960154	2.80298	1
Spectrin	9		1	0.0457038	0.74559	1		1.03	0.047075	0.767958	1.03		1.05	0.047989	0.78287	1.05							0	0	0.01	1		2	0.0960154	1.55859	1
mRNA cap binding complex	5		1	0.0457038	1.34087	1		1.03	0.047075	1.3811	1.03		1.05	0.047989	1.40792	1.05							0	0	0.01	1		2	0.0960154	2.80298	1
Basolateral membrane	9		1	0.0457038	0.74559	1		1.03	0.047075	0.767958	1.03		1.05	0.047989	0.78287	1.05							0	0	0.01	1		2	0.0960154	1.55859	1
Cell leading edge	6		1	0.0457038	1.11776	1		1.03	0.047075	1.1513	1.03		1.05	0.047989	1.17365	1.05							0	0	0.01	1		2	0.0960154	2.33659	1
SNARE complex	9		1	0.0457038	0.74559	1		1.03	0.047075	0.767958	1.03		1.05	0.047989	0.78287	1.05							0	0	0.01	1		2	0.0960154	1.55859	1
Dendritic spine	5		1	0.0457038	1.34087	1		1.03	0.047075	1.3811	1.03		1.05	0.047989	1.40792	1.05							0	0	0.01	1		2	0.0960154	2.80298	1
Eukaryotic translation elongation factor 1 complex	3		1	0.0457038	2.23182	1		1.03	0.047075	2.29877	1.03		1.05	0.047989	2.34341	1.05							0	0	0.01	1		2	0.0960154	4.66542	1
Pseudopodium	5		1	0.0457038	1.34087	1		1.03	0.047075	1.3811	1.03		1.05	0.047989	1.40792	1.05							0	0	0.01	1		2	0.0960154	2.80298	1
Secretory vesicle (None)	6		1	0.0457038	1.11776	1		1.03	0.047075	1.1513	1.03		1.05	0.047989	1.17365	1.05							0	0	0.01	1		2	0.0960154	2.33659	1
TAP complex	3		1	0.0457038	2.23182	1		1.03	0.047075	2.29877	1.03		1.05	0.047989	2.34341	1.05							0	0	0.01	1		2	0.0960154	4.66542	1
Peroxisomal matrix	11		1	0.0457038	0.610151	1		1.03	0.047075	0.628456	1.03		1.05	0.047989	0.640659	1.05							0	0	0.01	1		2	0.0960154	1.27547	1
Nup107-160 complex	10		1	0.0457038	0.671106	1		1.03	0.047075	0.691239	1.03		1.05	0.047989	0.704661	1.05							0	0	0.01	1		2	0.0960154	1.40289	1
Telomerase holoenzyme complex	6		1	0.0457038	1.11776	1		1.03	0.047075	1.1513	1.03		1.05	0.047989	1.17365	1.05							0	0	0.01	1		2	0.0960154	2.33659	1
Proteasome core complex	4		1	0.0457038	1.67525	1		1.03	0.047075	1.72551	1.03		1.05	0.047989	1.75902	1.05							0	0	0.01	1		2	0.0960154	3.50198	1
Integrator complex	13		1	0.0457038	0.516354	1		1.03	0.047075	0.531845	1.03		1.05	0.047989	0.542172	1.05							0	0	0.01	1		2	0.0960154	1.07939	1
AP-1 adaptor complex	5		1	0.0457038	1.34087	1		1.03	0.047075	1.3811	1.03		1.05	0.047989	1.40792	1.05							0	0	0.01	1		2	0.0960154	2.80298	1
Trans-Golgi network transport vesicle	6		1	0.0457038	1.11776	1		1.03	0.047075	1.1513	1.03		1.05	0.047989	1.17365	1.05							0	0	0.01	1		2	0.0960154	2.33659	1
Mitochondrial small ribosomal subunit	17		1	0.0457038	0.39493	1		1.03	0.047075	0.406778	1.03		1.05	0.047989	0.414677	1.05							0	0	0.01	1		2	0.0960154	0.825569	1
SMN complex	2		1	0.0457038	3.34217	1		1.03	0.047075	3.44244	1.03		1.05	0.047989	3.50928	1.05							0	0	0.01	1		1	0.0480077	3.51064	1
Clathrin coat of trans-Golgi network vesicle	3		1	0.0457038	2.23182	1		1.03	0.047075	2.29877	1.03		1.05	0.047989	2.34341	1.05							0	0	0.01	1		1	0.0480077	2.34432	1
Ndc80 complex	4		1	0.0457038	1.67525	1		1.03	0.047075	1.72551	1.03		1.05	0.047989	1.75902	1.05							0	0	0.01	1		1	0.0480077	1.7597	1
Cytosolic ribosome	2		1	0.0457038	3.34217	1		1.03	0.047075	3.44244	1.03		1.05	0.047989	3.50928	1.05							0	0	0.01	1		1	0.0480077	3.51064	1
Platelet dense granule	1		1	0.0457038	6.65125	1		1.03	0.047075	6.85079	1.03		1.05	0.047989	6.98382	1.05							0	0	0.01	1		1	0.0480077	6.98653	1
Growth cone	8		1	0.0457038	0.838672	1		1.03	0.047075	0.863833	1.03		1.05	0.047989	0.880606	1.05							0	0	0.01	1		1	0.0480077	0.880948	1
Intercalated disc	2		1	0.0457038	3.34217	1		1.03	0.047075	3.44244	1.03		1.05	0.047989	3.50928	1.05							0	0	0.01	1		1	0.0480077	3.51064	1
Golgi trans cisterna	3		1	0.0457038	2.23182	1		1.03	0.047075	2.29877	1.03		1.05	0.047989	2.34341	1.05							0	0	0.01	1		1	0.0480077	2.34432	1
Phagocytic vesicle	4		1	0.0457038	1.67525	1		1.03	0.047075	1.72551	1.03		1.05	0.047989	1.75902	1.05							0	0	0.01	1		1	0.0480077	1.7597	1
Sodium:potassium-exchanging ATPase complex	6		1	0.0457038	1.11776	1		1.03	0.047075	1.1513	1.03		1.05	0.047989	1.17365	1.05							0	0	0.01	1		1	0.0480077	1.17411	1
Sarcoglycan complex	4		1	0.0457038	1.67525	1		1.03	0.047075	1.72551	1.03		1.05	0.047989	1.75902	1.05							0	0	0.01	1		1	0.0480077	1.7597	1
Z disc	8		1	0.0457038	0.838672	1		1.03	0.047075	0.863833	1.03		1.05	0.047989	0.880606	1.05							0	0	0.01	1		1	0.0480077	0.880948	1
DNA polymerase III complex	1		1	0.0457038	6.65125	1		1.03	0.047075	6.85079	1.03		1.05	0.047989	6.98382	1.05							0	0	0.01	1		1	0.0480077	6.98653	1
Early endosome membrane	7		1	0.0457038	0.958312	1		1.03	0.047075	0.987061	1.03		1.05	0.047989	1.00623	1.05							0	0	0.01	1		1	0.0480077	1.00662	1
CCAAT-binding factor complex	4		1	0.0457038	1.67525	1		1.03	0.047075	1.72551	1.03		1.05	0.047989	1.75902	1.05							0	0	0.01	1		1	0.0480077	1.7597	1
SREBP-SCAP-Insig complex	2		1	0.0457038	3.34217	1		1.03	0.047075	3.44244	1.03		1.05	0.047989	3.50928	1.05							0	0	0.01	1		1	0.0480077	3.51064	1
Collagen type XII	1		1	0.0457038	6.65125	1		1.03	0.047075	6.85079	1.03		1.05	0.047989	6.98382	1.05							0	0	0.01	1		1	0.0480077	6.98653	1
Clathrin coat of coated pit	1		1	0.0457038	6.65125	1		1.03	0.047075	6.85079	1.03		1.05	0.047989	6.98382	1.05							0	0	0.01	1		1	0.0480077	6.98653	1
I-kappaB/NF-kappaB complex	3		1	0.0457038	2.23182	1		1.03	0.047075	2.29877	1.03		1.05	0.047989	2.34341	1.05							0	0	0.01	1		1	0.0480077	2.34432	1
ULK1-ATG13-FIP200 complex	3		1	0.0457038	2.23182	1		1.03	0.047075	2.29877	1.03		1.05	0.047989	2.34341	1.05							0	0	0.01	1		1	0.0480077	2.34432	1
NADPH oxidase complex	8		1	0.0457038	0.838672	1		1.03	0.047075	0.863833	1.03		1.05	0.047989	0.880606	1.05							0	0	0.01	1		1	0.0480077	0.880948	1
Trans-Golgi network membrane	3		1	0.0457038	2.23182	1		1.03	0.047075	2.29877	1.03		1.05	0.047989	2.34341	1.05							0	0	0.01	1		1	0.0480077	2.34432	1
Heterotrimeric G-protein complex	11		1	0.0457038	0.610151	1		1.03	0.047075	0.628456	1.03		1.05	0.047989	0.640659	1.05							0	0	0.01	1		1	0.0480077	0.640908	1
Platelet alpha granule membrane	11		1	0.0457038	0.610151	1		1.03	0.047075	0.628456	1.03		1.05	0.047989	0.640659	1.05							0	0	0.01	1		1	0.0480077	0.640908	1
Secretory granule membrane	4		1	0.0457038	1.67525	1		1.03	0.047075	1.72551	1.03		1.05	0.047989	1.75902	1.05							0	0	0.01	1		1	0.0480077	1.7597	1
Polysomal ribosome	4		1	0.0457038	1.67525	1		1.03	0.047075	1.72551	1.03		1.05	0.047989	1.75902	1.05							0	0	0.01	1		1	0.0480077	1.7597	1
Brush border	12		1	0.0457038	0.559348	1		1.03	0.047075	0.576128	1.03		1.05	0.047989	0.587315	1.05							0	0	0.01	1		1	0.0480077	0.587543	1
Protein-DNA complex	5		1	0.0457038	1.34087	1		1.03	0.047075	1.3811	1.03		1.05	0.047989	1.40792	1.05							0	0	0.01	1		1	0.0480077	1.40846	1
Lipid particle	4		1	0.0457038	1.67525	1		1.03	0.047075	1.72551	1.03		1.05	0.047989	1.75902	1.05							0	0	0.01	1		1	0.0480077	1.7597	1
Exon-exon junction complex	4		1	0.0457038	1.67525	1		1.03	0.047075	1.72551	1.03		1.05	0.047989	1.75902	1.05							0	0	0.01	1		1	0.0480077	1.7597	1
Nuclear replication fork	4		1	0.0457038	1.67525	1		1.03	0.047075	1.72551	1.03		1.05	0.047989	1.75902	1.05							0	0	0.01	1		1	0.0480077	1.7597	1
Mitochondrial sorting and assembly machinery complex	1		1	0.0457038	6.65125	1		1.03	0.047075	6.85079	1.03		1.05	0.047989	6.98382	1.05							0	0	0.01	1		1	0.0480077	6.98653	1
Phagocytic vesicle membrane	3		1	0.0457038	2.23182	1		1.03	0.047075	2.29877	1.03		1.05	0.047989	2.34341	1.05							0	0	0.01	1		1	0.0480077	2.34432	1
Serine C-palmitoyltransferase complex	5		1	0.0457038	1.34087	1		1.03	0.047075	1.3811	1.03		1.05	0.047989	1.40792	1.05							0	0	0.01	1		1	0.0480077	1.40846	1
MCM complex	1		1	0.0457038	6.65125	1		1.03	0.047075	6.85079	1.03		1.05	0.047989	6.98382	1.05							0	0	0.01	1		1	0.0480077	6.98653	1
PCNA-p21 complex	2		1	0.0457038	3.34217	1		1.03	0.047075	3.44244	1.03		1.05	0.047989	3.50928	1.05							0	0	0.01	1		1	0.0480077	3.51064	1
Vesicular fraction	3		1	0.0457038	2.23182	1		1.03	0.047075	2.29877	1.03		1.05	0.047989	2.34341	1.05							0	0	0.01	1		1	0.0480077	2.34432	1
Sec61 translocon complex	1		1	0.0457038	6.65125	1		1.03	0.047075	6.85079	1.03		1.05	0.047989	6.98382	1.05							0	0	0.01	1		1	0.0480077	6.98653	1
Nucleotide-excision repair complex	3		1	0.0457038	2.23182	1		1.03	0.047075	2.29877	1.03		1.05	0.047989	2.34341	1.05							0	0	0.01	1		1	0.0480077	2.34432	1
Golgi cisterna	2		1	0.0457038	3.34217	1		1.03	0.047075	3.44244	1.03		1.05	0.047989	3.50928	1.05							0	0	0.01	1		1	0.0480077	3.51064	1
TORC2 complex	2		1	0.0457038	3.34217	1		1.03	0.047075	3.44244	1.03		1.05	0.047989	3.50928	1.05							0	0	0.01	1		1	0.0480077	3.51064	1
Preribosome, large subunit Precursor	2		1	0.0457038	3.34217	1		1.03	0.047075	3.44244	1.03		1.05	0.047989	3.50928	1.05							0	0	0.01	1		1	0.0480077	3.51064	1
Nascent polypeptide-associated complex	1		1	0.0457038	6.65125	1		1.03	0.047075	6.85079	1.03		1.05	0.047989	6.98382	1.05							0	0	0.01	1		1	0.0480077	6.98653	1
Integral to mitochondrial membrane	3		1	0.0457038	2.23182	1		1.03	0.047075	2.29877	1.03		1.05	0.047989	2.34341	1.05							0	0	0.01	1		1	0.0480077	2.34432	1
Nuclear periphery	3		1	0.0457038	2.23182	1		1.03	0.047075	2.29877	1.03		1.05	0.047989	2.34341	1.05							0	0	0.01	1		1	0.0480077	2.34432	1
Box C/D snoRNP complex	4		1	0.0457038	1.67525	1		1.03	0.047075	1.72551	1.03		1.05	0.047989	1.75902	1.05							0	0	0.01	1		1	0.0480077	1.7597	1
Nuclear telomeric heterochromatin	2		1	0.0457038	3.34217	1		1.03	0.047075	3.44244	1.03		1.05	0.047989	3.50928	1.05							0	0	0.01	1		1	0.0480077	3.51064	1
Interphase microtubule organizing center	1		1	0.0457038	6.65125	1		1.03	0.047075	6.85079	1.03		1.05	0.047989	6.98382	1.05							0	0	0.01	1		1	0.0480077	6.98653	1
Platelet alpha granule	10		1	0.0457038	0.671106	1		1.03	0.047075	0.691239	1.03		1.05	0.047989	0.704661	1.05							0	0	0.01	1		1	0.0480077	0.704935	1
Autophagic vacuole	6		1	0.0457038	1.11776	1		1.03	0.047075	1.1513	1.03		1.05	0.047989	1.17365	1.05							0	0	0.01	1		1	0.0480077	1.17411	1
Nonmotile primary cilium	3		1	0.0457038	2.23182	1		1.03	0.047075	2.29877	1.03		1.05	0.047989	2.34341	1.05							0	0	0.01	1		1	0.0480077	2.34432	1
Condensin complex	5		1	0.0457038	1.34087	1		1.03	0.047075	1.3811	1.03		1.05	0.047989	1.40792	1.05							0	0	0.01	1		1	0.0480077	1.40846	1
Transcription export complex	8		1	0.0457038	0.838672	1		1.03	0.047075	0.863833	1.03		1.05	0.047989	0.880606	1.05							0	0	0.01	1		1	0.0480077	0.880948	1
THO complex	5		1	0.0457038	1.34087	1		1.03	0.047075	1.3811	1.03		1.05	0.047989	1.40792	1.05							0	0	0.01	1		1	0.0480077	1.40846	1
Golgi-associated vesicle	6		1	0.0457038	1.11776	1		1.03	0.047075	1.1513	1.03		1.05	0.047989	1.17365	1.05							0	0	0.01	1		1	0.0480077	1.17411	1
Plasma membrane enriched fraction	4		1	0.0457038	1.67525	1		1.03	0.047075	1.72551	1.03		1.05	0.047989	1.75902	1.05							0	0	0.01	1		1	0.0480077	1.7597	1
Integral to peroxisomal membrane	11		1	0.0457038	0.610151	1		1.03	0.047075	0.628456	1.03		1.05	0.047989	0.640659	1.05							0	0	0.01	1		1	0.0480077	0.640908	1
Caspase complex	1		1	0.0457038	6.65125	1		1.03	0.047075	6.85079	1.03		1.05	0.047989	6.98382	1.05							0	0	0.01	1		1	0.0480077	6.98653	1
Apical junction complex	3		1	0.0457038	2.23182	1		1.03	0.047075	2.29877	1.03		1.05	0.047989	2.34341	1.05							0	0	0.01	1		1	0.0480077	2.34432	1
Platelet dense tubular network membrane	3		1	0.0457038	2.23182	1		1.03	0.047075	2.29877	1.03		1.05	0.047989	2.34341	1.05							0	0	0.01	1		1	0.0480077	2.34432	1
Annulate lamellae	2		1	0.0457038	3.34217	1		1.03	0.047075	3.44244	1.03		1.05	0.047989	3.50928	1.05							0	0	0.01	1		1	0.0480077	3.51064	1
Axonemal dynein complex	10		1	0.0457038	0.671106	1		1.03	0.047075	0.691239	1.03		1.05	0.047989	0.704661	1.05							0	0	0.01	1		1	0.0480077	0.704935	1
Intracellular ferritin complex	2		1	0.0457038	3.34217	1		1.03	0.047075	3.44244	1.03		1.05	0.047989	3.50928	1.05							0	0	0.01	1		1	0.0480077	3.51064	1
Exocytic vesicle	3		1	0.0457038	2.23182	1		1.03	0.047075	2.29877	1.03		1.05	0.047989	2.34341	1.05							0	0	0.01	1		1	0.0480077	2.34432	1
THO complex part of transcription export complex	5		1	0.0457038	1.34087	1		1.03	0.047075	1.3811	1.03		1.05	0.047989	1.40792	1.05							0	0	0.01	1		1	0.0480077	1.40846	1
Vacuolar proton-transporting V-type ATPase complex	6		1	0.0457038	1.11776	1		1.03	0.047075	1.1513	1.03		1.05	0.047989	1.17365	1.05							0	0	0.01	1		1	0.0480077	1.17411	1
DNA replication factor A complex	4		1	0.0457038	1.67525	1		1.03	0.047075	1.72551	1.03		1.05	0.047989	1.75902	1.05							0	0	0.01	1		1	0.0480077	1.7597	1
Interleukin-18 receptor complex	1		1	0.0457038	6.65125	1		1.03	0.047075	6.85079	1.03		1.05	0.047989	6.98382	1.05							0	0	0.01	1		1	0.0480077	6.98653	1
Rough endoplasmic reticulum	5		1	0.0457038	1.34087	1		1.03	0.047075	1.3811	1.03		1.05	0.047989	1.40792	1.05							0	0	0.01	1		1	0.0480077	1.40846	1
Integral to nuclear inner membrane	3		1	0.0457038	2.23182	1		1.03	0.047075	2.29877	1.03		1.05	0.047989	2.34341	1.05							0	0	0.01	1		1	0.0480077	2.34432	1
Condensed nuclear chromosome, centromeric region	3		1	0.0457038	2.23182	1		1.03	0.047075	2.29877	1.03		1.05	0.047989	2.34341	1.05							0	0	0.01	1		1	0.0480077	2.34432	1
Gamma-tubulin ring complex	6		1	0.0457038	1.11776	1		1.03	0.047075	1.1513	1.03		1.05	0.047989	1.17365	1.05		0	0	0.01	1		0	0	0.01	1		0	0	0.01	1
Delta DNA polymerase complex	1		1	0.0457038	6.65125	1		1.03	0.047075	6.85079	1.03		1.05	0.047989	6.98382	1.05		0	0	0.01	1		0	0	0.01	1		0	0	0.01	1
VCB complex	1		1	0.0457038	6.65125	1		1.03	0.047075	6.85079	1.03		1.05	0.047989	6.98382	1.05							0	0	0.01	1		0	0	0.01	1
Photoreceptor connecting cilium	1		1	0.0457038	6.65125	1		1.03	0.047075	6.85079	1.03		1.05	0.047989	6.98382	1.05							0	0	0.01	1		0	0	0.01	1
Clathrin sculpted glutamate transport vesicle membrane	1		1	0.0457038	6.65125	1		1.03	0.047075	6.85079	1.03		1.05	0.047989	6.98382	1.05							0	0	0.01	1		0	0	0.01	1
Golgi-associated vesicle membrane	5		1	0.0457038	1.34087	1		1.03	0.047075	1.3811	1.03		1.05	0.047989	1.40792	1.05							0	0	0.01	1		0	0	0.01	1
Activin receptor complex	2		1	0.0457038	3.34217	1		1.03	0.047075	3.44244	1.03		1.05	0.047989	3.50928	1.05							0	0	0.01	1		0	0	0.01	1
Nuclear centromeric heterochromatin	1		1	0.0457038	6.65125	1		1.03	0.047075	6.85079	1.03		1.05	0.047989	6.98382	1.05							0	0	0.01	1		0	0	0.01	1
BRCA1-BARD1 complex	2		1	0.0457038	3.34217	1		1.03	0.047075	3.44244	1.03		1.05	0.047989	3.50928	1.05							0	0	0.01	1		0	0	0.01	1
External side of mitochondrial outer membrane	1		1	0.0457038	6.65125	1		1.03	0.047075	6.85079	1.03		1.05	0.047989	6.98382	1.05							0	0	0.01	1		0	0	0.01	1
Nuclear part	3		1	0.0457038	2.23182	1		1.03	0.047075	2.29877	1.03		1.05	0.047989	2.34341	1.05							0	0	0.01	1		0	0	0.01	1
Hemidesmosome	2		1	0.0457038	3.34217	1		1.03	0.047075	3.44244	1.03		1.05	0.047989	3.50928	1.05							0	0	0.01	1		0	0	0.01	1
Myosin	2		1	0.0457038	3.34217	1		1.03	0.047075	3.44244	1.03		1.05	0.047989	3.50928	1.05							0	0	0.01	1		0	0	0.01	1
Pore complex	3		1	0.0457038	2.23182	1		1.03	0.047075	2.29877	1.03		1.05	0.047989	2.34341	1.05							0	0	0.01	1		0	0	0.01	1
BRCA1-A complex	7		1	0.0457038	0.958312	1		1.03	0.047075	0.987061	1.03		1.05	0.047989	1.00623	1.05							0	0	0.01	1		0	0	0.01	1
Spot adherens junction	1		1	0.0457038	6.65125	1		1.03	0.047075	6.85079	1.03		1.05	0.047989	6.98382	1.05							0	0	0.01	1		0	0	0.01	1
Vesicle	4		1	0.0457038	1.67525	1		1.03	0.047075	1.72551	1.03		1.05	0.047989	1.75902	1.05							0	0	0.01	1		0	0	0.01	1
Late endosome membrane	2		1	0.0457038	3.34217	1		1.03	0.047075	3.44244	1.03		1.05	0.047989	3.50928	1.05							0	0	0.01	1		0	0	0.01	1
Very-low-density lipoprotein particle	14		1	0.0457038	0.479498	1		1.03	0.047075	0.493883	1.03		1.05	0.047989	0.503473	1.05							0	0	0.01	1		0	0	0.01	1
Mitochondrial part	2		1	0.0457038	3.34217	1		1.03	0.047075	3.44244	1.03		1.05	0.047989	3.50928	1.05							0	0	0.01	1		0	0	0.01	1
Autophagic vacuole membrane	3		1	0.0457038	2.23182	1		1.03	0.047075	2.29877	1.03		1.05	0.047989	2.34341	1.05							0	0	0.01	1		0	0	0.01	1
4-aminobutyrate transaminase complex	1		1	0.0457038	6.65125	1		1.03	0.047075	6.85079	1.03		1.05	0.047989	6.98382	1.05							0	0	0.01	1		0	0	0.01	1
Piccolo NuA4 histone acetyltransferase complex	3		1	0.0457038	2.23182	1		1.03	0.047075	2.29877	1.03		1.05	0.047989	2.34341	1.05							0	0	0.01	1		0	0	0.01	1
Signalosome	3		1	0.0457038	2.23182	1		1.03	0.047075	2.29877	1.03		1.05	0.047989	2.34341	1.05							0	0	0.01	1		0	0	0.01	1
MutLalpha complex	1		1	0.0457038	6.65125	1		1.03	0.047075	6.85079	1.03		1.05	0.047989	6.98382	1.05							0	0	0.01	1		0	0	0.01	1
Calcium- and calmodulin-dependent protein kinase complex	4		1	0.0457038	1.67525	1		1.03	0.047075	1.72551	1.03		1.05	0.047989	1.75902	1.05							0	0	0.01	1		0	0	0.01	1
DNA topoisomerase complex (ATP-hydrolyzing)	1		1	0.0457038	6.65125	1		1.03	0.047075	6.85079	1.03		1.05	0.047989	6.98382	1.05							0	0	0.01	1		0	0	0.01	1
Toll-like receptor 1-Toll-like receptor 2 protein complex	2		1	0.0457038	3.34217	1		1.03	0.047075	3.44244	1.03		1.05	0.047989	3.50928	1.05							0	0	0.01	1		0	0	0.01	1
Viral integration complex	1		1	0.0457038	6.65125	1		1.03	0.047075	6.85079	1.03		1.05	0.047989	6.98382	1.05							0	0	0.01	1		0	0	0.01	1
Invadopodium membrane	1		1	0.0457038	6.65125	1		1.03	0.047075	6.85079	1.03		1.05	0.047989	6.98382	1.05							0	0	0.01	1		0	0	0.01	1
Cohesin core heterodimer	1		1	0.0457038	6.65125	1		1.03	0.047075	6.85079	1.03		1.05	0.047989	6.98382	1.05							0	0	0.01	1		0	0	0.01	1
snRNA-activating protein complex	1		1	0.0457038	6.65125	1		1.03	0.047075	6.85079	1.03		1.05	0.047989	6.98382	1.05							0	0	0.01	1		0	0	0.01	1
Plasma membrane part	2		1	0.0457038	3.34217	1		1.03	0.047075	3.44244	1.03		1.05	0.047989	3.50928	1.05							0	0	0.01	1		0	0	0.01	1
MutSbeta complex	2		1	0.0457038	3.34217	1		1.03	0.047075	3.44244	1.03		1.05	0.047989	3.50928	1.05							0	0	0.01	1		0	0	0.01	1
Protein phosphatase type 1 complex	2		1	0.0457038	3.34217	1		1.03	0.047075	3.44244	1.03		1.05	0.047989	3.50928	1.05							0	0	0.01	1		0	0	0.01	1
Neurofilament cytoskeleton	1		1	0.0457038	6.65125	1		1.03	0.047075	6.85079	1.03		1.05	0.047989	6.98382	1.05							0	0	0.01	1		0	0	0.01	1
Interleukin-28 receptor complex	3		1	0.0457038	2.23182	1		1.03	0.047075	2.29877	1.03		1.05	0.047989	2.34341	1.05							0	0	0.01	1		0	0	0.01	1
Nucleolar riboNuclease P complex	5		1	0.0457038	1.34087	1		1.03	0.047075	1.3811	1.03		1.05	0.047989	1.40792	1.05							0	0	0.01	1		0	0	0.01	1
Plus-end kinesin complex	2		1	0.0457038	3.34217	1		1.03	0.047075	3.44244	1.03		1.05	0.047989	3.50928	1.05							0	0	0.01	1		0	0	0.01	1
Pericentriolar material	5		1	0.0457038	1.34087	1		1.03	0.047075	1.3811	1.03		1.05	0.047989	1.40792	1.05							0	0	0.01	1		0	0	0.01	1
CRD-mediated mRNA stability complex	5		1	0.0457038	1.34087	1		1.03	0.047075	1.3811	1.03		1.05	0.047989	1.40792	1.05							0	0	0.01	1		0	0	0.01	1
DNA-directed RNA polymerase III complex	6		1	0.0457038	1.11776	1		1.03	0.047075	1.1513	1.03		1.05	0.047989	1.17365	1.05							0	0	0.01	1		0	0	0.01	1
Mitochondrial respiratory chain complex III	3		1	0.0457038	2.23182	1		1.03	0.047075	2.29877	1.03		1.05	0.047989	2.34341	1.05							0	0	0.01	1		0	0	0.01	1
Chromosome, telomeric region	17		1	0.0457038	0.39493	1		1.03	0.047075	0.406778	1.03		1.05	0.047989	0.414677	1.05							0	0	0.01	1		0	0	0.01	1
Beta-catenin-TCF7L2 complex	2		1	0.0457038	3.34217	1		1.03	0.047075	3.44244	1.03		1.05	0.047989	3.50928	1.05							0	0	0.01	1		0	0	0.01	1
Katanin complex	1		1	0.0457038	6.65125	1		1.03	0.047075	6.85079	1.03		1.05	0.047989	6.98382	1.05							0	0	0.01	1		0	0	0.01	1
Intrinsic to endoplasmic reticulum membrane	1		1	0.0457038	6.65125	1		1.03	0.047075	6.85079	1.03		1.05	0.047989	6.98382	1.05							0	0	0.01	1		0	0	0.01	1
Apolipoprotein B mRNA editing enzyme complex	4		1	0.0457038	1.67525	1		1.03	0.047075	1.72551	1.03		1.05	0.047989	1.75902	1.05							0	0	0.01	1		0	0	0.01	1
ACF complex	1		1	0.0457038	6.65125	1		1.03	0.047075	6.85079	1.03		1.05	0.047989	6.98382	1.05							0	0	0.01	1		0	0	0.01	1
Kinetochore microtubule	5		1	0.0457038	1.34087	1		1.03	0.047075	1.3811	1.03		1.05	0.047989	1.40792	1.05							0	0	0.01	1		0	0	0.01	1
Gap junction	7		1	0.0457038	0.958312	1		1.03	0.047075	0.987061	1.03		1.05	0.047989	1.00623	1.05							0	0	0.01	1		0	0	0.01	1
Cilium part	1		1	0.0457038	6.65125	1		1.03	0.047075	6.85079	1.03		1.05	0.047989	6.98382	1.05							0	0	0.01	1		0	0	0.01	1
Sarcoplasm	3		1	0.0457038	2.23182	1		1.03	0.047075	2.29877	1.03		1.05	0.047989	2.34341	1.05							0	0	0.01	1		0	0	0.01	1
Cell body fiber	2		1	0.0457038	3.34217	1		1.03	0.047075	3.44244	1.03		1.05	0.047989	3.50928	1.05							0	0	0.01	1		0	0	0.01	1
MIS12/MIND type complex	4		1	0.0457038	1.67525	1		1.03	0.047075	1.72551	1.03		1.05	0.047989	1.75902	1.05							0	0	0.01	1		0	0	0.01	1
Nuclear lumen	2		1	0.0457038	3.34217	1		1.03	0.047075	3.44244	1.03		1.05	0.047989	3.50928	1.05							0	0	0.01	1		0	0	0.01	1
Vacuolar membrane	1		1	0.0457038	6.65125	1		1.03	0.047075	6.85079	1.03		1.05	0.047989	6.98382	1.05							0	0	0.01	1		0	0	0.01	1
Inhibin-betaglycan-ActRII complex	3		1	0.0457038	2.23182	1		1.03	0.047075	2.29877	1.03		1.05	0.047989	2.34341	1.05							0	0	0.01	1		0	0	0.01	1
Aminoacyl-tRNA synthetase multienzyme complex	1		1	0.0457038	6.65125	1		1.03	0.047075	6.85079	1.03		1.05	0.047989	6.98382	1.05							0	0	0.01	1		0	0	0.01	1
CBM complex	3		1	0.0457038	2.23182	1		1.03	0.047075	2.29877	1.03		1.05	0.047989	2.34341	1.05							0	0	0.01	1		0	0	0.01	1
Calcium channel complex	7		1	0.0457038	0.958312	1		1.03	0.047075	0.987061	1.03		1.05	0.047989	1.00623	1.05							0	0	0.01	1		0	0	0.01	1
Myofibril	5		1	0.0457038	1.34087	1		1.03	0.047075	1.3811	1.03		1.05	0.047989	1.40792	1.05							0	0	0.01	1		0	0	0.01	1
Extrinsic to external side of plasma membrane	3		1	0.0457038	2.23182	1		1.03	0.047075	2.29877	1.03		1.05	0.047989	2.34341	1.05							0	0	0.01	1		0	0	0.01	1
Signal recognition particle receptor complex	2		1	0.0457038	3.34217	1		1.03	0.047075	3.44244	1.03		1.05	0.047989	3.50928	1.05							0	0	0.01	1		0	0	0.01	1
Gamma-tubulin small complex	1		1	0.0457038	6.65125	1		1.03	0.047075	6.85079	1.03		1.05	0.047989	6.98382	1.05							0	0	0.01	1		0	0	0.01	1
Paraferritin complex	1		1	0.0457038	6.65125	1		1.03	0.047075	6.85079	1.03		1.05	0.047989	6.98382	1.05							0	0	0.01	1		0	0	0.01	1
Motile secondary cilium	4		1	0.0457038	1.67525	1		1.03	0.047075	1.72551	1.03		1.05	0.047989	1.75902	1.05							0	0	0.01	1		0	0	0.01	1
Cilium membrane	2		1	0.0457038	3.34217	1		1.03	0.047075	3.44244	1.03		1.05	0.047989	3.50928	1.05							0	0	0.01	1		0	0	0.01	1
Dynein complex	2		1	0.0457038	3.34217	1		1.03	0.047075	3.44244	1.03		1.05	0.047989	3.50928	1.05							0	0	0.01	1		0	0	0.01	1
Microtubule plus end	1		1	0.0457038	6.65125	1		1.03	0.047075	6.85079	1.03		1.05	0.047989	6.98382	1.05							0	0	0.01	1		0	0	0.01	1
Extrinsic to plasma membrane	3		1	0.0457038	2.23182	1		1.03	0.047075	2.29877	1.03		1.05	0.047989	2.34341	1.05							0	0	0.01	1		0	0	0.01	1
Dolichol-phosphate-mannose synthase complex	3		0	0	0.01	1		0	0	0.0103	1.03		0	0	0.0105	1.05							1	0.416667	20.346	1		1	0.0480077	2.34432	1
Alpha DNA polymerase:primase complex	3		0	0	0.01	1		0	0	0.0103	1.03		0	0	0.0105	1.05							1	0.416667	20.346	1		1	0.0480077	2.34432	1
Cytoplasmic mRNA processing body	4		0	0	0.01	1		0	0	0.0103	1.03		0	0	0.0105	1.05							1	0.416667	15.2722	1		1	0.0480077	1.7597	1
Angiogenin-PRI complex	2		0	0	0.01	1		0	0	0.0103	1.03		0	0	0.0105	1.05							1	0.416667	30.4683	1		1	0.0480077	3.51064	1
Glycosylphosphatidylinositol-N-acetylglucosaminyltransferase (GPI-GnT) complex	3		0	0	0.01	1		0	0	0.0103	1.03		0	0	0.0105	1.05							1	0.416667	20.346	1		1	0.0480077	2.34432	1
Centriolar satellite	8		0	0	0.01	1		0	0	0.0103	1.03		0	0	0.0105	1.05							1	0.416667	7.64561	1		1	0.0480077	0.880948	1
Keratin filament	5		0	0	0.01	1		0	0	0.0103	1.03		0	0	0.0105	1.05							1	0.416667	12.2238	1		0	0	0.01	1
Oncostatin-M receptor complex	3		0	0	0.01	1		0	0	0.0103	1.03		0	0	0.0105	1.05							1	0.416667	20.346	1		0	0	0.01	1
Secreted (None)	2		0	0	0.01	1		0	0	0.0103	1.03		0	0	0.0105	1.05							1	0.416667	30.4683	1		0	0	0.01	1
Transcription factor TFIIIB complex	1		0	0	0.01	1		0	0	0.0103	1.03		0	0	0.0105	1.05							1	0.416667	60.635	1		0	0	0.01	1
PcG protein complex	2		0	0	0.01	1		0	0	0.0103	1.03		0	0	0.0105	1.05							1	0.416667	30.4683	1		0	0	0.01	1
Mitochondrial crista	2		0	0	0.01	1		0	0	0.0103	1.03		0	0	0.0105	1.05							1	0.416667	30.4683	1		0	0	0.01	1
DNA heterochromatin	3		0	0	0.01	1		0	0	0.0103	1.03		0	0	0.0105	1.05							1	0.416667	20.346	1		0	0	0.01	1
U2 snRNP	3		0	0	0.01	1		0	0	0.0103	1.03		0	0	0.0105	1.05							1	0.416667	20.346	1		0	0	0.01	1
Azurophil granule	6		0	0	0.01	1		0	0	0.0103	1.03		0	0	0.0105	1.05							0	0	0.01	1		3	0.144023	3.49908	1
Laminin-10 complex	3		0	0	0.01	1		0	0	0.0103	1.03		0	0	0.0105	1.05							0	0	0.01	1		3	0.144023	6.98653	1
Laminin-11 complex	3		0	0	0.01	1		0	0	0.0103	1.03		0	0	0.0105	1.05							0	0	0.01	1		3	0.144023	6.98653	1
Proteasome regulatory particle	8		0	0	0.01	1		0	0	0.0103	1.03		0	0	0.0105	1.05							0	0	0.01	1		3	0.144023	2.6254	1
Actomyosin contractile ring	3		0	0	0.01	1		0	0	0.0103	1.03		0	0	0.0105	1.05							0	0	0.01	1		3	0.144023	6.98653	1
Muscle thin filament tropomyosin	4		0	0	0.01	1		0	0	0.0103	1.03		0	0	0.0105	1.05							0	0	0.01	1		3	0.144023	5.24425	1
Nuclear lamina	4		0	0	0.01	1		0	0	0.0103	1.03		0	0	0.0105	1.05		0	0	0.01	1		0	0	0.01	1		2	0.0960154	3.50198	1
Mitochondrial envelope	5		0	0	0.01	1		0	0	0.0103	1.03		0	0	0.0105	1.05		0	0	0.01	1		0	0	0.01	1		2	0.0960154	2.80298	1
Bleb	2		0	0	0.01	1		0	0	0.0103	1.03		0	0	0.0105	1.05		0	0	0.01	1		0	0	0.01	1		2	0.0960154	6.98653	1
Laminin-1 complex	3		0	0	0.01	1		0	0	0.0103	1.03		0	0	0.0105	1.05		0	0	0.01	1		0	0	0.01	1		2	0.0960154	4.66542	1
TORC1 complex	3		0	0	0.01	1		0	0	0.0103	1.03		0	0	0.0105	1.05		0	0	0.01	1		0	0	0.01	1		2	0.0960154	4.66542	1
Phosphoinositide 3-kinase complex	2		0	0	0.01	1		0	0	0.0103	1.03		0	0	0.0105	1.05		0	0	0.01	1		0	0	0.01	1		2	0.0960154	6.98653	1
Nuclear outer membrane	7		0	0	0.01	1		0	0	0.0103	1.03		0	0	0.0105	1.05		0	0	0.01	1		0	0	0.01	1		2	0.0960154	2.00327	1
Immunological synapse	7		0	0	0.01	1		0	0	0.0103	1.03		0	0	0.0105	1.05		0	0	0.01	1		0	0	0.01	1		2	0.0960154	2.00327	1
Fibrinogen complex	7		0	0	0.01	1		0	0	0.0103	1.03		0	0	0.0105	1.05							0	0	0.01	1		2	0.0960154	2.00327	1
MMXD complex	5		0	0	0.01	1		0	0	0.0103	1.03		0	0	0.0105	1.05							0	0	0.01	1		2	0.0960154	2.80298	1
Cdc73/Paf1 complex	4		0	0	0.01	1		0	0	0.0103	1.03		0	0	0.0105	1.05							0	0	0.01	1		2	0.0960154	3.50198	1
SAGA complex	3		0	0	0.01	1		0	0	0.0103	1.03		0	0	0.0105	1.05							0	0	0.01	1		2	0.0960154	4.66542	1
Multivesicular body	4		0	0	0.01	1		0	0	0.0103	1.03		0	0	0.0105	1.05							0	0	0.01	1		2	0.0960154	3.50198	1
Exosome (RNase complex)	3		0	0	0.01	1		0	0	0.0103	1.03		0	0	0.0105	1.05		0	0	0.01	1		0	0	0.01	1		1	0.0480077	2.34432	1
Catenin-TCF7L2 complex	1		0	0	0.01	1		0	0	0.0103	1.03		0	0	0.0105	1.05							0	0	0.01	1		1	0.0480077	6.98653	1
U4/U6 snRNP	3		0	0	0.01	1		0	0	0.0103	1.03		0	0	0.0105	1.05							0	0	0.01	1		1	0.0480077	2.34432	1
Epsilon DNA polymerase complex	1		0	0	0.01	1		0	0	0.0103	1.03		0	0	0.0105	1.05							0	0	0.01	1		1	0.0480077	6.98653	1
Extracelluler	1		0	0	0.01	1		0	0	0.0103	1.03		0	0	0.0105	1.05							0	0	0.01	1		1	0.0480077	6.98653	1
Rough microsome	1		0	0	0.01	1		0	0	0.0103	1.03		0	0	0.0105	1.05							0	0	0.01	1		1	0.0480077	6.98653	1
Cohesin loading complex	2		0	0	0.01	1		0	0	0.0103	1.03		0	0	0.0105	1.05							0	0	0.01	1		1	0.0480077	3.51064	1
RNA-induced silencing complex	3		0	0	0.01	1		0	0	0.0103	1.03		0	0	0.0105	1.05							0	0	0.01	1		1	0.0480077	2.34432	1
Gamma-secretase complex	1		0	0	0.01	1		0	0	0.0103	1.03		0	0	0.0105	1.05							0	0	0.01	1		1	0.0480077	6.98653	1
Actomyosin	1		0	0	0.01	1		0	0	0.0103	1.03		0	0	0.0105	1.05							0	0	0.01	1		1	0.0480077	6.98653	1
Glycocalyx	1		0	0	0.01	1		0	0	0.0103	1.03		0	0	0.0105	1.05							0	0	0.01	1		1	0.0480077	6.98653	1
Lamellar body	2		0	0	0.01	1		0	0	0.0103	1.03		0	0	0.0105	1.05							0	0	0.01	1		1	0.0480077	3.51064	1
Cul2-RING ubiquitin ligase complex	1		0	0	0.01	1		0	0	0.0103	1.03		0	0	0.0105	1.05							0	0	0.01	1		1	0.0480077	6.98653	1
M band	2		0	0	0.01	1		0	0	0.0103	1.03		0	0	0.0105	1.05							0	0	0.01	1		1	0.0480077	3.51064	1
Tubulin complex	2		0	0	0.01	1		0	0	0.0103	1.03		0	0	0.0105	1.05							0	0	0.01	1		1	0.0480077	3.51064	1
Sarcomere	15		0	0	0.01	1		0	0	0.0103	1.03		0	0	0.0105	1.05							0	0	0.01	1		1	0.0480077	0.470113	1
Transcription factor TFIIA complex	3		0	0	0.01	1		0	0	0.0103	1.03		0	0	0.0105	1.05							0	0	0.01	1		1	0.0480077	2.34432	1
Cornified envelope	19		0	0	0.01	1		0	0	0.0103	1.03		0	0	0.0105	1.05							0	0	0.01	1		1	0.0480077	0.371194	1
Neuronal cell body	8		0	0	0.01	1		0	0	0.0103	1.03		0	0	0.0105	1.05							0	0	0.01	1		1	0.0480077	0.880948	1
Eukaryotic translation initiation factor 2 complex	2		0	0	0.01	1		0	0	0.0103	1.03		0	0	0.0105	1.05							0	0	0.01	1		1	0.0480077	3.51064	1
MHC class I peptide loading complex	1		0	0	0.01	1		0	0	0.0103	1.03		0	0	0.0105	1.05							0	0	0.01	1		1	0.0480077	6.98653	1
Neurofilament	6		0	0	0.01	1		0	0	0.0103	1.03		0	0	0.0105	1.05							0	0	0.01	1		1	0.0480077	1.17411	1
TSC1-TSC2 complex	3		0	0	0.01	1		0	0	0.0103	1.03		0	0	0.0105	1.05							0	0	0.01	1		1	0.0480077	2.34432	1
Cortical actin cytoskeleton	5		0	0	0.01	1		0	0	0.0103	1.03		0	0	0.0105	1.05							0	0	0.01	1		1	0.0480077	1.40846	1
Cell	2		0	0	0.01	1		0	0	0.0103	1.03		0	0	0.0105	1.05							0	0	0.01	1		1	0.0480077	3.51064	1
Tertiary granule	2		0	0	0.01	1		0	0	0.0103	1.03		0	0	0.0105	1.05							0	0	0.01	1		1	0.0480077	3.51064	1
Ribonucleoside-diphosphate reductase complex	1		0	0	0.01	1		0	0	0.0103	1.03		0	0	0.0105	1.05							0	0	0.01	1		1	0.0480077	6.98653	1
Collagen type VIII	1		0	0	0.01	1		0	0	0.0103	1.03		0	0	0.0105	1.05							0	0	0.01	1		1	0.0480077	6.98653	1
U4/U6 x U5 tri-snRNP complex	4		0	0	0.01	1		0	0	0.0103	1.03		0	0	0.0105	1.05							0	0	0.01	1		1	0.0480077	1.7597	1
Laminin-3 complex	2		0	0	0.01	1		0	0	0.0103	1.03		0	0	0.0105	1.05							0	0	0.01	1		1	0.0480077	3.51064	1
Cortical microtubule cytoskeleton	2		0	0	0.01	1		0	0	0.0103	1.03		0	0	0.0105	1.05							0	0	0.01	1		1	0.0480077	3.51064	1
Chromatin accessibility complex	1		0	0	0.01	1		0	0	0.0103	1.03		0	0	0.0105	1.05							0	0	0.01	1		1	0.0480077	6.98653	1
U6 snRNP	2		0	0	0.01	1		0	0	0.0103	1.03		0	0	0.0105	1.05							0	0	0.01	1		1	0.0480077	3.51064	1
Micro-ribonucleoprotein complex	2		0	0	0.01	1		0	0	0.0103	1.03		0	0	0.0105	1.05							0	0	0.01	1		1	0.0480077	3.51064	1
Collagen	4		0	0	0.01	1		0	0	0.0103	1.03		0	0	0.0105	1.05							0	0	0.01	1		1	0.0480077	1.7597	1
Collagen type VI	2		0	0	0.01	1		0	0	0.0103	1.03		0	0	0.0105	1.05							0	0	0.01	1		1	0.0480077	3.51064	1
Large ribosomal subunit	1		0	0	0.01	1		0	0	0.0103	1.03		0	0	0.0105	1.05							0	0	0.01	1		1	0.0480077	6.98653	1
Anchored to external side of plasma membrane	3		0	0	0.01	1		0	0	0.0103	1.03		0	0	0.0105	1.05							0	0	0.01	1		1	0.0480077	2.34432	1
Hemoglobin complex	10		0	0	0.01	1		0	0	0.0103	1.03		0	0	0.0105	1.05							0	0	0.01	1		1	0.0480077	0.704935	1
Membrane part	1		0	0	0.01	1		0	0	0.0103	1.03		0	0	0.0105	1.05							0	0	0.01	1		1	0.0480077	6.98653	1
Collagen type XI	2		0	0	0.01	1		0	0	0.0103	1.03		0	0	0.0105	1.05							0	0	0.01	1		1	0.0480077	3.51064	1
Lysosomal lumen	1		0	0	0.01	1		0	0	0.0103	1.03		0	0	0.0105	1.05							0	0	0.01	1		1	0.0480077	6.98653	1
Nucleolus organizer region	1		0	0	0.01	1		0	0	0.0103	1.03		0	0	0.0105	1.05							0	0	0.01	1		1	0.0480077	6.98653	1
Condensin core heterodimer	1		0	0	0.01	1		0	0	0.0103	1.03		0	0	0.0105	1.05							0	0	0.01	1		1	0.0480077	6.98653	1
Alphav-beta3 integrin-vitronectin complex	3		0	0	0.01	1		0	0	0.0103	1.03		0	0	0.0105	1.05							0	0	0.01	1		1	0.0480077	2.34432	1
Peripheral to membrane of membrane fraction	2		0	0	0.01	1		0	0	0.0103	1.03		0	0	0.0105	1.05							0	0	0.01	1		1	0.0480077	3.51064	1
Contractile ring	1		0	0	0.01	1		0	0	0.0103	1.03		0	0	0.0105	1.05							0	0	0.01	1		1	0.0480077	6.98653	1
Dendritic shaft	1		0	0	0.01	1		0	0	0.0103	1.03		0	0	0.0105	1.05							0	0	0.01	1		1	0.0480077	6.98653	1
Methionine adenosyltransferase complex	1		0	0	0.01	1		0	0	0.0103	1.03		0	0	0.0105	1.05							0	0	0.01	1		1	0.0480077	6.98653	1
Nuclear origin of replication recognition complex	2		0	0	0.01	1		0	0	0.0103	1.03		0	0	0.0105	1.05							0	0	0.01	1		1	0.0480077	3.51064	1
Condensed chromosome, centromeric region	3		0	0	0.01	1		0	0	0.0103	1.03		0	0	0.0105	1.05							0	0	0.01	1		1	0.0480077	2.34432	1
Anchored to plasma membrane	8		0	0	0.01	1		0	0	0.0103	1.03		0	0	0.0105	1.05							0	0	0.01	1		1	0.0480077	0.880948	1
Brush border membrane	7		0	0	0.01	1		0	0	0.0103	1.03		0	0	0.0105	1.05							0	0	0.01	1		1	0.0480077	1.00662	1
Gamma-catenin-TCF7L2 complex	1		0	0	0.01	1		0	0	0.0103	1.03		0	0	0.0105	1.05							0	0	0.01	1		1	0.0480077	6.98653	1
Citrate lyase complex	1		0	0	0.01	1		0	0	0.0103	1.03		0	0	0.0105	1.05							0	0	0.01	1		1	0.0480077	6.98653	1
Cell-substrate junction	1		0	0	0.01	1		0	0	0.0103	1.03		0	0	0.0105	1.05							0	0	0.01	1		1	0.0480077	6.98653	1
Zonula adherens	4		0	0	0.01	1		0	0	0.0103	1.03		0	0	0.0105	1.05							0	0	0.01	1		1	0.0480077	1.7597	1
Spectrin-associated cytoskeleton	5		0	0	0.01	1		0	0	0.0103	1.03		0	0	0.0105	1.05							0	0	0.01	1		1	0.0480077	1.40846	1
Smooth microsome	1		0	0	0.01	1		0	0	0.0103	1.03		0	0	0.0105	1.05							0	0	0.01	1		1	0.0480077	6.98653	1
Centromeric heterochromatin	1		0	0	0.01	1		0	0	0.0103	1.03		0	0	0.0105	1.05							0	0	0.01	1		1	0.0480077	6.98653	1
SPOTS complex	2		0	0	0.01	1		0	0	0.0103	1.03		0	0	0.0105	1.05							0	0	0.01	1		1	0.0480077	3.51064	1
Scrib-APC-beta-catenin complex	1		0	0	0.01	1		0	0	0.0103	1.03		0	0	0.0105	1.05							0	0	0.01	1		1	0.0480077	6.98653	1
Laminin-8 complex	1		0	0	0.01	1		0	0	0.0103	1.03		0	0	0.0105	1.05							0	0	0.01	1		1	0.0480077	6.98653	1
Uropod	1		0	0	0.01	1		0	0	0.0103	1.03		0	0	0.0105	1.05							0	0	0.01	1		1	0.0480077	6.98653	1
Laminin-2 complex	1		0	0	0.01	1		0	0	0.0103	1.03		0	0	0.0105	1.05							0	0	0.01	1		1	0.0480077	6.98653	1
mRNA cleavage and polyadenylation specificity factor complex	1		0	0	0.01	1		0	0	0.0103	1.03		0	0	0.0105	1.05							0	0	0.01	1		1	0.0480077	6.98653	1
Clathrin-coated endocytic vesicle membrane	2		0	0	0.01	1		0	0	0.0103	1.03		0	0	0.0105	1.05							0	0	0.01	1		1	0.0480077	3.51064	1
Hrd1p ubiquitin ligase complex	1		0	0	0.01	1		0	0	0.0103	1.03		0	0	0.0105	1.05							0	0	0.01	1		1	0.0480077	6.98653	1
Neuromuscular junction	2		0	0	0.01	1		0	0	0.0103	1.03		0	0	0.0105	1.05							0	0	0.01	1		1	0.0480077	3.51064	1
Polarisome	1		0	0	0.01	1		0	0	0.0103	1.03		0	0	0.0105	1.05							0	0	0.01	1		0	0	0.01	1
Positive transcription elongation factor complex b	1		0	0	0.01	1		0	0	0.0103	1.03		0	0	0.0105	1.05							0	0	0.01	1		0	0	0.01	1
Death-inducing signaling complex	4		0	0	0.01	1		0	0	0.0103	1.03		0	0	0.0105	1.05							0	0	0.01	1		0	0	0.01	1
Photoreceptor inner segment	4		0	0	0.01	1		0	0	0.0103	1.03		0	0	0.0105	1.05							0	0	0.01	1		0	0	0.01	1
Nuclear exosome (RNase complex)	2		0	0	0.01	1		0	0	0.0103	1.03		0	0	0.0105	1.05							0	0	0.01	1		0	0	0.01	1
Photoreceptor outer segment	5		0	0	0.01	1		0	0	0.0103	1.03		0	0	0.0105	1.05							0	0	0.01	1		0	0	0.01	1
Collagen type VII	1		0	0	0.01	1		0	0	0.0103	1.03		0	0	0.0105	1.05							0	0	0.01	1		0	0	0.01	1
Signal peptidase complex	1		0	0	0.01	1		0	0	0.0103	1.03		0	0	0.0105	1.05							0	0	0.01	1		0	0	0.01	1
Pre-autophagosomal structure	2		0	0	0.01	1		0	0	0.0103	1.03		0	0	0.0105	1.05							0	0	0.01	1		0	0	0.01	1
Bcl3/NF-kappaB2 complex	2		0	0	0.01	1		0	0	0.0103	1.03		0	0	0.0105	1.05							0	0	0.01	1		0	0	0.01	1
Axoneme	6		0	0	0.01	1		0	0	0.0103	1.03		0	0	0.0105	1.05							0	0	0.01	1		0	0	0.01	1

## Sheet: Molecular Function
Enrichment analysis: Molecular function
Number of genes in background: 18125
			CTRL_Only					1h_vs_CTRL					2h_vs_CTRL					3h_vs_CTRL					6h_vs_CTRL					Common_to_all_time_points
Molecular function	Total annotated genes in this class		No of genes	Percentage of genes	Fold value	P-value (Bonferroni method)		No of genes	Percentage of genes	Fold value	P-value (Bonferroni method)		No of genes	Percentage of genes	Fold value	P-value (Bonferroni method)		No of genes	Percentage of genes	Fold value	P-value (Bonferroni method)		No of genes	Percentage of genes	Fold value	P-value (Bonferroni method)		No of genes	Percentage of genes	Fold value	P-value (Bonferroni method)
Transcription factor activity	842		109	4.202	0.904598	0.015741		112.27	4.32806	0.931736	0.0162132		114.45	4.4121	0.949828	0.016528		16	3.62812	0.781455	0.015741		5	1.79856	0.387917	0.015741		82	3.48343	0.749928	0.015741
Transporter activity	576		101	3.8936	1.2253	0.015741		104.03	4.01041	1.26205	0.0162132		106.05	4.08828	1.28656	0.016528		15	3.40136	1.07098	0.015741		9	3.23741	1.01979	0.015741		92	3.90824	1.22991	0.015741
Catalytic activity	532		87	3.35389	1.14276	0.015741		89.61	3.45451	1.17705	0.0162132		91.35	3.52159	1.1999	0.016528		19	4.30839	1.46856	0.015741		8	2.8777	0.981591	0.015741		104	4.41801	1.50531	0.00225664
Molecular function unknown	5685		761	29.3369	0.935332	0.015741		783.83	30.217	0.963392	0.0162132		799.05	30.8038	0.982098	0.016528		141	31.9728	1.01941	0.015741		93	33.4532	1.06664	0.015741		652	27.6975	0.883066	0.015741
Transcription regulator activity	832		160	6.16808	1.34377	0.00884564		164.8	6.35312	1.38408	0.00911101		168	6.47648	1.41096	0.00928792		19	4.30839	0.939038	0.015741		14	5.03597	1.09781	0.015741		102	4.33305	0.944026	0.015741
Structural constituent of nuclear pore	2		0	0	0.01	1		0	0	0.0103	1.03		0	0	0.0105	1.05		0	0	0.01	1		0	0	0.01	1		1	0.0424809	3.86897	1
Guanylate cyclase activity	8		1	0.0385505	0.88104	1		1.03	0.039707	0.907471	1.03		1.05	0.040478	0.925092	1.05		0	0	0.01	1		0	0	0.01	1		0	0	0.01	1
Coenzyme binding	1		0	0	0.01	1		0	0	0.0103	1.03		0	0	0.0105	1.05		0	0	0.01	1		0	0	0.01	1		1	0.0424809	7.69963	1
Defense/immunity protein activity	61		0	0	0.01	1		0	0	0.0103	1.03		0	0	0.0105	1.05		0	0	0.01	1		0	0	0.01	1		1	0.0424809	0.127465	1
Antioxidant activity	2		1	0.0385505	3.51101	1		1.03	0.039707	3.61634	1.03		1.05	0.040478	3.68656	1.05		0	0	0.01	1		0	0	0.01	1		1	0.0424809	3.86897	1
Channel regulator activity	6		1	0.0385505	1.17423	1		1.03	0.039707	1.20946	1.03		1.05	0.040478	1.23294	1.05		0	0	0.01	1		0	0	0.01	1		0	0	0.01	1
Neurotransmitter receptor activity	2		1	0.0385505	3.51101	1		1.03	0.039707	3.61634	1.03		1.05	0.040478	3.68656	1.05		0	0	0.01	1		0	0	0.01	1		0	0	0.01	1
Lipoprotein receptor activity	2		1	0.0385505	3.51101	1		1.03	0.039707	3.61634	1.03		1.05	0.040478	3.68656	1.05		0	0	0.01	1		0	0	0.01	1		0	0	0.01	1
Carrier activity	3		0	0	0.01	1		0	0	0.0103	1.03		0	0	0.0105	1.05		0	0	0.01	1		0	0	0.01	1		1	0.0424809	2.5836	1
Superoxide dismutase activity	3		0	0	0.01	1		0	0	0.0103	1.03		0	0	0.0105	1.05		0	0	0.01	1		0	0	0.01	1		1	0.0424809	2.5836	1
Protein domain specific binding	6		2	0.077101	2.33684	1		2.06	0.079414	2.40694	1.03		2.1	0.0809561	2.45368	1.05		0	0	0.01	1		0	0	0.01	1		0	0	0.01	1
MHC class II receptor activity	38		2	0.077101	0.369492	1		2.06	0.079414	0.380577	1.03		2.1	0.0809561	0.387966	1.05		0	0	0.01	1		0	0	0.01	1		4	0.169924	0.8123	1
Aspartic-type signal peptidase activity	7		1	0.0385505	1.00672	1		1.03	0.039707	1.03692	1.03		1.05	0.040478	1.05706	1.05		0	0	0.01	1		1	0.359712	9.39336	1		3	0.127443	3.30612	1
Kinase regulator activity	23		3	0.115652	0.914022	1		3.09	0.119121	0.941442	1.03		3.15	0.121434	0.959723	1.05		0	0	0.01	1		0	0	0.01	1		4	0.169924	1.34183	1
Glutathione transferase activity	21		3	0.115652	1.00103	1		3.09	0.119121	1.03106	1.03		3.15	0.121434	1.05108	1.05		0	0	0.01	1		0	0	0.01	1		2	0.0849618	0.736614	1
RNA methyltransferase activity	12		2	0.077101	1.16939	1		2.06	0.079414	1.20447	1.03		2.1	0.0809561	1.22786	1.05		0	0	0.01	1		0	0	0.01	1		3	0.127443	1.92972	1
Catalase activity	1		0	0	0.01	1		0	0	0.0103	1.03		0	0	0.0105	1.05		0	0	0.01	1		0	0	0.01	1		1	0.0424809	7.69963	1
GTPase regulator activity	1		0	0	0.01	1		0	0	0.0103	1.03		0	0	0.0105	1.05		0	0	0.01	1		0	0	0.01	1		1	0.0424809	7.69963	1
Nucleotide binding	3		0	0	0.01	1		0	0	0.0103	1.03		0	0	0.0105	1.05		0	0	0.01	1		0	0	0.01	1		1	0.0424809	2.5836	1
Sialyltransferase activity	19		4	0.154202	1.4739	1		4.12	0.158828	1.51812	1.03		4.2	0.161912	1.5476	1.05		0	0	0.01	1		0	0	0.01	1		3	0.127443	1.21914	1
Receptor regulator activity	6		1	0.0385505	1.17423	1		1.03	0.039707	1.20946	1.03		1.05	0.040478	1.23294	1.05		0	0	0.01	1		1	0.359712	10.9563	1		3	0.127443	3.85622	1
Cofactor binding	1		1	0.0385505	6.98726	1		1.03	0.039707	7.19687	1.03		1.05	0.040478	7.33662	1.05		0	0	0.01	1		0	0	0.01	1		1	0.0424809	7.69963	1
Growth factor binding	8		1	0.0385505	0.88104	1		1.03	0.039707	0.907471	1.03		1.05	0.040478	0.925092	1.05		0	0	0.01	1		0	0	0.01	1		1	0.0424809	0.970865	1
TRNA ligase activity	2		1	0.0385505	3.51101	1		1.03	0.039707	3.61634	1.03		1.05	0.040478	3.68656	1.05		0	0	0.01	1		0	0	0.01	1		1	0.0424809	3.86897	1
Steroid binding	1		0	0	0.01	1		0	0	0.0103	1.03		0	0	0.0105	1.05		0	0	0.01	1		0	0	0.01	1		1	0.0424809	7.69963	1
Transferase activity, transferring aldehyde or ketonic groups	3		0	0	0.01	1		0	0	0.0103	1.03		0	0	0.0105	1.05		0	0	0.01	1		0	0	0.01	1		1	0.0424809	2.5836	1
Translation factor activity, nucleic acid binding	2		1	0.0385505	3.51101	1		1.03	0.039707	3.61634	1.03		1.05	0.040478	3.68656	1.05		0	0	0.01	1		0	0	0.01	1		1	0.0424809	3.86897	1
CoA-transferase activity	1		1	0.0385505	6.98726	1		1.03	0.039707	7.19687	1.03		1.05	0.040478	7.33662	1.05		0	0	0.01	1		0	0	0.01	1		0	0	0.01	1
Water channel activity	14		1	0.0385505	0.503721	1		1.03	0.039707	0.518832	1.03		1.05	0.040478	0.528907	1.05		0	0	0.01	1		0	0	0.01	1		1	0.0424809	0.555077	1
Complement binding	3		0	0	0.01	1		0	0	0.0103	1.03		0	0	0.0105	1.05		0	0	0.01	1		0	0	0.01	1		1	0.0424809	2.5836	1
Exonuclease activity	10		1	0.0385505	0.705008	1		1.03	0.039707	0.726158	1.03		1.05	0.040478	0.740258	1.05		0	0	0.01	1		1	0.359712	6.57817	1		1	0.0424809	0.776886	1
Fucosyltransferase activity	11		0	0	0.01	1		0	0	0.0103	1.03		0	0	0.0105	1.05		0	0	0.01	1		0	0	0.01	1		1	0.0424809	0.706324	1
Protein channel activity	1		1	0.0385505	6.98726	1		1.03	0.039707	7.19687	1.03		1.05	0.040478	7.33662	1.05		0	0	0.01	1		0	0	0.01	1		0	0	0.01	1
Receptor signaling protein serine/threonine kinase activity	14		4	0.154202	1.99992	1		4.12	0.158828	2.05992	1.03		4.2	0.161912	2.09992	1.05		0	0	0.01	1		0	0	0.01	1		0	0	0.01	1
Cation channel activity	5		1	0.0385505	1.40861	1		1.03	0.039707	1.45087	1.03		1.05	0.040478	1.47904	1.05		0	0	0.01	1		0	0	0.01	1		0	0	0.01	1
Pre-mRNA splicing factor activity	4		1	0.0385505	1.75988	1		1.03	0.039707	1.81268	1.03		1.05	0.040478	1.84788	1.05		0	0	0.01	1		0	0	0.01	1		0	0	0.01	1
Endopeptidase activity	2		2	0.077101	6.98726	1		2.06	0.079414	7.19687	1.03		2.1	0.0809561	7.33662	1.05		0	0	0.01	1		0	0	0.01	1		0	0	0.01	1
Palmitoyltransferase activity	7		1	0.0385505	1.00672	1		1.03	0.039707	1.03692	1.03		1.05	0.040478	1.05706	1.05		0	0	0.01	1		0	0	0.01	1		1	0.0424809	1.10936	1
Storage protein	3		1	0.0385505	2.34456	1		1.03	0.039707	2.4149	1.03		1.05	0.040478	2.46179	1.05		0	0	0.01	1		0	0	0.01	1		1	0.0424809	2.5836	1
Apoptotic protease activator activity	5		1	0.0385505	1.40861	1		1.03	0.039707	1.45087	1.03		1.05	0.040478	1.47904	1.05		0	0	0.01	1		0	0	0.01	1		1	0.0424809	1.55222	1
Amine transporter activity	1		1	0.0385505	6.98726	1		1.03	0.039707	7.19687	1.03		1.05	0.040478	7.33662	1.05		0	0	0.01	1		0	0	0.01	1		0	0	0.01	1
Lipid transporter activity	9		1	0.0385505	0.783255	1		1.03	0.039707	0.806753	1.03		1.05	0.040478	0.822418	1.05		0	0	0.01	1		0	0	0.01	1		0	0	0.01	1
Enzyme regulator activity	13		1	0.0385505	0.542439	1		1.03	0.039707	0.558712	1.03		1.05	0.040478	0.569561	1.05		0	0	0.01	1		1	0.359712	5.0613	1		2	0.0849618	1.18957	1
Protein-hormone receptor activity	2		1	0.0385505	3.51101	1		1.03	0.039707	3.61634	1.03		1.05	0.040478	3.68656	1.05		0	0	0.01	1		1	0.359712	32.7599	1		1	0.0424809	3.86897	1
Clathrin binding	1		1	0.0385505	6.98726	1		1.03	0.039707	7.19687	1.03		1.05	0.040478	7.33662	1.05		0	0	0.01	1		0	0	0.01	1		1	0.0424809	7.69963	1
Protein transporter activity	4		1	0.0385505	1.75988	1		1.03	0.039707	1.81268	1.03		1.05	0.040478	1.84788	1.05		0	0	0.01	1		0	0	0.01	1		1	0.0424809	1.93931	1
Intracellular transporter activity	4		2	0.077101	3.50234	1		2.06	0.079414	3.60741	1.03		2.1	0.0809561	3.67746	1.05		0	0	0.01	1		0	0	0.01	1		2	0.0849618	3.85942	1
ATP binding	6		2	0.077101	2.33684	1		2.06	0.079414	2.40694	1.03		2.1	0.0809561	2.45368	1.05		0	0	0.01	1		0	0	0.01	1		1	0.0424809	1.29395	1
Phosphatase regulator activity	16		8	0.308404	3.49581	0.171084		8.24	0.317656	3.60068	0.176216		8.4	0.323824	3.6706	0.179638		0	0	0.01	1		0	0	0.01	1		1	0.0424809	0.485736	1
Spliceosomal catalysis	3		2	0.077101	4.66591	1		2.06	0.079414	4.80589	1.03		2.1	0.0809561	4.8992	1.05		0	0	0.01	1		0	0	0.01	1		1	0.0424809	2.5836	1
Steroid hormone receptor activity	2		1	0.0385505	3.51101	1		1.03	0.039707	3.61634	1.03		1.05	0.040478	3.68656	1.05		0	0	0.01	1		0	0	0.01	1		1	0.0424809	3.86897	1
Carbohydrate binding	7		0	0	0.01	1		0	0	0.0103	1.03		0	0	0.0105	1.05		0	0	0.01	1		0	0	0.01	1		1	0.0424809	1.10936	1
Transcription cofactor activity	8		1	0.0385505	0.88104	1		1.03	0.039707	0.907471	1.03		1.05	0.040478	0.925092	1.05		0	0	0.01	1		0	0	0.01	1		1	0.0424809	0.970865	1
Sugar-phosphatase activity	4		1	0.0385505	1.75988	1		1.03	0.039707	1.81268	1.03		1.05	0.040478	1.84788	1.05		0	0	0.01	1		1	0.359712	16.4208	1		2	0.0849618	3.85942	1
Carboxypeptidase activity	21		2	0.077101	0.668462	1		2.06	0.079414	0.688516	1.03		2.1	0.0809561	0.701885	1.05		0	0	0.01	1		0	0	0.01	1		1	0.0424809	0.370139	1
Extracellular ligand-gated ion channel activity	41		3	0.115652	0.512842	1		3.09	0.119121	0.528227	1.03		3.15	0.121434	0.538484	1.05		0	0	0.01	1		0	0	0.01	1		1	0.0424809	0.189628	1
Phosphoric diester hydrolase activity	29		6	0.231303	1.44755	1		6.18	0.238242	1.49098	1.03		6.3	0.242868	1.51993	1.05		0	0	0.01	1		0	0	0.01	1		2	0.0849618	0.53348	1
Ubiquitin binding	9		1	0.0385505	0.783255	1		1.03	0.039707	0.806753	1.03		1.05	0.040478	0.822418	1.05		0	0	0.01	1		0	0	0.01	1		1	0.0424809	0.863111	1
Protein tyrosine/serine/threonine phosphatase activity	37		7	0.269854	1.32344	1		7.21	0.277949	1.36315	1.03		7.35	0.283346	1.38962	1.05		0	0	0.01	1		0	0	0.01	1		2	0.0849618	0.418164	1
Protein threonine/tyrosine kinase activity	28		2	0.077101	0.501406	1		2.06	0.079414	0.516448	1.03		2.1	0.0809561	0.526476	1.05		0	0	0.01	1		0	0	0.01	1		2	0.0849618	0.552526	1
DNA topoisomerase activity	6		1	0.0385505	1.17423	1		1.03	0.039707	1.20946	1.03		1.05	0.040478	1.23294	1.05		0	0	0.01	1		0	0	0.01	1		2	0.0849618	2.57508	1
Lipid binding	11		1	0.0385505	0.640974	1		1.03	0.039707	0.660204	1.03		1.05	0.040478	0.673023	1.05		0	0	0.01	1		0	0	0.01	1		2	0.0849618	1.40565	1
Peptide binding	6		2	0.077101	2.33684	1		2.06	0.079414	2.40694	1.03		2.1	0.0809561	2.45368	1.05		0	0	0.01	1		0	0	0.01	1		1	0.0424809	1.29395	1
Phosphoprotein phosphatase activity	6		2	0.077101	2.33684	1		2.06	0.079414	2.40694	1.03		2.1	0.0809561	2.45368	1.05		0	0	0.01	1		0	0	0.01	1		2	0.0849618	2.57508	1
Transaminase activity	23		2	0.077101	0.61036	1		2.06	0.079414	0.628671	1.03		2.1	0.0809561	0.640878	1.05		0	0	0.01	1		0	0	0.01	1		6	0.254885	2.01107	1
Heat shock protein activity	27		8	0.308404	2.07212	1		8.24	0.317656	2.13428	1.03		8.4	0.323824	2.17572	1.05		0	0	0.01	1		0	0	0.01	1		6	0.254885	1.71325	1
Phosphorylase activity	20		5	0.192753	1.74943	1		5.15	0.198535	1.80192	1.03		5.25	0.20239	1.8369	1.05		0	0	0.01	1		2	0.719424	6.54888	1		5	0.212404	1.92779	1
Ion channel activity	66		6	0.231303	0.636167	1		6.18	0.238242	0.655252	1.03		6.3	0.242868	0.667976	1.05		0	0	0.01	1		0	0	0.01	1		8	0.339847	0.934314	1
Peptidase activity	58		8	0.308404	0.964798	1		8.24	0.317656	0.993742	1.03		8.4	0.323824	1.01304	1.05		0	0	0.01	1		1	0.359712	1.13511	1		8	0.339847	1.06316	1
Ion transporter activity	23		1	0.0385505	0.306698	1		1.03	0.039707	0.315899	1.03		1.05	0.040478	0.322033	1.05		0	0	0.01	1		0	0	0.01	1		3	0.127443	1.00721	1
Caspase activator activity	7		1	0.0385505	1.00672	1		1.03	0.039707	1.03692	1.03		1.05	0.040478	1.05706	1.05		0	0	0.01	1		0	0	0.01	1		2	0.0849618	2.20774	1
Lipid phosphatase activity	28		5	0.192753	1.24977	1		5.15	0.198535	1.28727	1.03		5.25	0.20239	1.31226	1.05		0	0	0.01	1		0	0	0.01	1		2	0.0849618	0.552526	1
Glucosidase activity	9		2	0.077101	1.55876	1		2.06	0.079414	1.60552	1.03		2.1	0.0809561	1.63669	1.05		0	0	0.01	1		1	0.359712	7.30827	1		4	0.169924	3.42681	1
Enzyme inhibitor activity	8		0	0	0.01	1		0	0	0.0103	1.03		0	0	0.0105	1.05		0	0	0.01	1		0	0	0.01	1		2	0.0849618	1.93212	1
Peroxidase activity	20		4	0.154202	1.40024	1		4.12	0.158828	1.44225	1.03		4.2	0.161912	1.47026	1.05		0	0	0.01	1		0	0	0.01	1		6	0.254885	2.31258	1
Nucleotidyltransferase activity	11		3	0.115652	1.91023	1		3.09	0.119121	1.96754	1.03		3.15	0.121434	2.00574	1.05		0	0	0.01	1		0	0	0.01	1		1	0.0424809	0.706324	1
Carboxy-lyase activity	20		4	0.154202	1.40024	1		4.12	0.158828	1.44225	1.03		4.2	0.161912	1.47026	1.05		0	0	0.01	1		0	0	0.01	1		4	0.169924	1.543	1
DNA ligase activity	2		2	0.077101	6.98726	1		2.06	0.079414	7.19687	1.03		2.1	0.0809561	7.33662	1.05		0	0	0.01	1		0	0	0.01	1		1	0.0424809	3.86897	1
CoA-ligase activity	2		2	0.077101	6.98726	1		2.06	0.079414	7.19687	1.03		2.1	0.0809561	7.33662	1.05		0	0	0.01	1		0	0	0.01	1		1	0.0424809	3.86897	1
MRNA binding	4		2	0.077101	3.50234	1		2.06	0.079414	3.60741	1.03		2.1	0.0809561	3.67746	1.05		0	0	0.01	1		0	0	0.01	1		1	0.0424809	1.93931	1
Protein tyrosine phosphatase activity	25		3	0.115652	0.840929	1		3.09	0.119121	0.866157	1.03		3.15	0.121434	0.882976	1.05		0	0	0.01	1		0	0	0.01	1		4	0.169924	1.23453	1
MHC class I receptor activity	37		2	0.077101	0.379475	1		2.06	0.079414	0.39086	1.03		2.1	0.0809561	0.398449	1.05		0	0	0.01	1		0	0	0.01	1		4	0.169924	0.834248	1
Deacetylase activity	14		4	0.154202	1.99992	1		4.12	0.158828	2.05992	1.03		4.2	0.161912	2.09992	1.05		0	0	0.01	1		0	0	0.01	1		4	0.169924	2.20382	1
Kinase activity	14		5	0.192753	2.49865	1		5.15	0.198535	2.57361	1.03		5.25	0.20239	2.62359	1.05		0	0	0.01	1		0	0	0.01	1		5	0.212404	2.7534	1
Signal transducer activity	31		4	0.154202	0.903544	1		4.12	0.158828	0.93065	1.03		4.2	0.161912	0.948721	1.05		0	0	0.01	1		0	0	0.01	1		5	0.212404	1.24396	1
Extracellular matrix structural constituent	166		16	0.616808	0.673851	1		16.48	0.635312	0.694066	1.03		16.8	0.647648	0.707543	1.05		3	0.680272	0.745181	1		3	1.07914	1.18209	1		34	1.44435	1.5774	0.984392
Hydro-lyase activity	7		1	0.0385505	1.00672	1		1.03	0.039707	1.03692	1.03		1.05	0.040478	1.05706	1.05		3	0.680272	17.6473	0.104277		0	0	0.01	1		2	0.0849618	2.20774	1
Ribonuclease activity	48		9	0.346955	1.31129	1		9.27	0.357363	1.35063	1.03		9.45	0.364302	1.37686	1.05		2	0.453515	1.72066	1		0	0	0.01	1		5	0.212404	0.803482	1
Transmembrane receptor activity	52		3	0.115652	0.404377	1		3.09	0.119121	0.416508	1.03		3.15	0.121434	0.424596	1.05		2	0.453515	1.58832	1		1	0.359712	1.26605	1		9	0.382328	1.33385	1
Serine-type peptidase activity	98		2	0.077101	0.143295	1		2.06	0.079414	0.147594	1.03		2.1	0.0809561	0.15046	1.05		2	0.453515	0.84286	1		1	0.359712	0.671845	1		7	0.297366	0.550703	1
Cysteine-type peptidase activity	46		7	0.269854	1.06457	1		7.21	0.277949	1.0965	1.03		7.35	0.283346	1.11779	1.05		3	0.680272	2.68871	1		0	0	0.01	1		10	0.424809	1.67514	1
Cell adhesion molecule activity	356		38	1.46492	0.746006	1		39.14	1.50887	0.768386	1.03		39.9	1.53816	0.783306	1.05		4	0.907029	0.462926	1		4	1.43885	0.734345	1		40	1.69924	0.865319	1
Metallopeptidase activity	101		16	0.616808	1.10747	1		16.48	0.635312	1.1407	1.03		16.8	0.647648	1.16285	1.05		3	0.680272	1.22471	1		2	0.719424	1.29733	1		16	0.679694	1.22039	1
Hydrolase activity	203		37	1.42637	1.27382	1		38.11	1.46916	1.31204	1.03		38.85	1.49769	1.33751	1.05		3	0.680272	0.609367	1		7	2.51799	2.25122	1		31	1.31691	1.17613	1
Methyltransferase activity	59		10	0.385505	1.18526	1		10.3	0.39707	1.22082	1.03		10.5	0.40478	1.24453	1.05		3	0.680272	2.09638	1		1	0.359712	1.11587	1		10	0.424809	1.30611	1
Kinase binding	16		3	0.115652	1.31366	1		3.09	0.119121	1.35307	1.03		3.15	0.121434	1.37934	1.05		2	0.453515	5.15982	1		0	0	0.01	1		4	0.169924	1.92851	1
Calcium ion binding	185		27	1.04086	1.02008	1		27.81	1.07209	1.05069	1.03		28.35	1.09291	1.07109	1.05		2	0.453515	0.446509	1		3	1.07914	1.06069	1		24	1.01954	0.999233	1
Transmembrane receptor protein tyrosine kinase activity	56		7	0.269854	0.874498	1		7.21	0.277949	0.900733	1.03		7.35	0.283346	0.918223	1.05		2	0.453515	1.47489	1		2	0.719424	2.33964	1		13	0.552251	1.78847	1
Acyltransferase activity	80		16	0.616808	1.39815	1		16.48	0.635312	1.44009	1.03		16.8	0.647648	1.46806	1.05		2	0.453515	1.03248	1		2	0.719424	1.63783	1		17	0.722175	1.63693	1
Transferase activity	156		30	1.15652	1.34406	1		30.9	1.19121	1.38439	1.03		31.5	1.21434	1.41127	1.05		2	0.453515	0.529509	1		1	0.359712	0.422072	1		18	0.764656	0.888856	1
Receptor binding	129		13	0.501157	0.704629	1		13.39	0.516191	0.725768	1.03		13.65	0.526214	0.73986	1.05		2	0.453515	0.640328	1		2	0.719424	1.01576	1		18	0.764656	1.07488	1
Protease inhibitor activity	94		12	0.462606	0.892638	1		12.36	0.476484	0.919418	1.03		12.6	0.485736	0.93727	1.05		2	0.453515	0.878723	1		1	0.359712	0.700431	1		6	0.254885	0.492233	1
Deaminase activity	19		2	0.077101	0.738789	1		2.06	0.079414	0.760953	1.03		2.1	0.0809561	0.775729	1.05		2	0.453515	4.34554	1		0	0	0.01	1		4	0.169924	1.62417	1
Galactosyltransferase activity	38		5	0.192753	0.920972	1		5.15	0.198535	0.948601	1.03		5.25	0.20239	0.967021	1.05		2	0.453515	2.17334	1		0	0	0.01	1		7	0.297366	1.42001	1
Ribonucleoprotein	41		11	0.424056	1.87588	1		11.33	0.436777	1.93215	1.03		11.55	0.445258	1.96967	1.05		2	0.453515	2.01436	1		0	0	0.01	1		15	0.637213	2.81813	0.0246653
Transcription factor binding	10		3	0.115652	2.10106	1		3.09	0.119121	2.16409	1.03		3.15	0.121434	2.20612	1.05		2	0.453515	8.25262	1		0	0	0.01	1		2	0.0849618	1.54608	1
Structural constituent of ribosome	152		33	1.27217	1.51733	1		33.99	1.31033	1.56285	1.03		34.65	1.33577	1.5932	1.05		9	2.04082	2.43603	1		4	1.43885	1.71985	1		55	2.33645	2.78637	5.77648e-11
Receptor signaling complex scaffold activity	322		52	2.00463	1.12856	1		53.56	2.06476	1.16242	1.03		54.6	2.10486	1.18499	1.05		9	2.04082	1.14997	1		8	2.8777	1.62174	1		42	1.7842	1.00451	1
GTPase activity	222		42	1.61912	1.32217	1		43.26	1.66769	1.36183	1.03		44.1	1.70008	1.38828	1.05		8	1.81406	1.48282	1		3	1.07914	0.883918	1		35	1.48683	1.2142	1
Guanyl-nucleotide exchange factor activity	112		25	0.963763	1.56014	1		25.75	0.992675	1.60694	1.03		26.25	1.01195	1.63815	1.05		7	1.5873	2.57212	1		3	1.07914	1.75197	1		17	0.722175	1.16928	1
Oxidoreductase activity	161		30	1.15652	1.30233	1		30.9	1.19121	1.3414	1.03		31.5	1.21434	1.36744	1.05		7	1.5873	1.78935	1		2	0.719424	0.813881	1		32	1.35939	1.53074	1
Protein serine/threonine kinase activity	301		54	2.08173	1.25372	1		55.62	2.14418	1.29133	1.03		56.7	2.18581	1.3164	1.05		12	2.72109	1.6398	1		7	2.51799	1.51829	1		39	1.65675	0.997849	1
RNA binding	366		78	3.00694	1.48924	0.0358173		80.34	3.09715	1.53391	0.0368918		81.9	3.15729	1.5637	0.0376082		14	3.1746	1.57317	1		6	2.15827	1.07053	1		59	2.50637	1.24137	1
DNA binding	654		108	4.16345	1.15395	1		111.24	4.28836	1.18857	1.03		113.4	4.37163	1.21165	1.05		11	2.49433	0.691883	1		7	2.51799	0.698798	1		57	2.42141	0.671176	1
Receptor activity	361		39	1.50347	0.755028	1		40.17	1.54857	0.777679	1.03		40.95	1.57864	0.79278	1.05		10	2.26757	1.13958	1		3	1.07914	0.543582	1		55	2.33645	1.17325	1
Ubiquitin-specific protease activity	377		87	3.35389	1.61259	0.000639566		89.61	3.45451	1.66096	0.000658753		91.35	3.52159	1.69322	0.000671544		10	2.26757	1.09122	1		7	2.51799	1.21222	1		68	2.8887	1.38896	0.653079
Chaperone activity	126		27	1.04086	1.4977	1		27.81	1.07209	1.54264	1.03		28.35	1.09291	1.57259	1.05		6	1.36054	1.9602	1		4	1.43885	2.07471	1		30	1.27443	1.83371	0.14108
Ligase activity	112		18	0.693909	1.12348	1		18.54	0.714726	1.15718	1.03		18.9	0.728604	1.17965	1.05		4	0.907029	1.47135	1		3	1.07914	1.75197	1		14	0.594732	0.963055	1
GTPase activator activity	144		28	1.07941	1.35902	1		28.84	1.1118	1.39979	1.03		29.4	1.13338	1.42698	1.05		4	0.907029	1.14441	1		2	0.719424	0.909958	1		28	1.18946	1.49758	1
Auxiliary transport protein activity	333		42	1.61912	0.881459	1		43.26	1.66769	0.907903	1.03		44.1	1.70008	0.925532	1.05		4	0.907029	0.494899	1		6	2.15827	1.17662	1		42	1.7842	0.971327	1
Cytoskeletal protein binding	218		41	1.58057	1.31438	1		42.23	1.62799	1.35381	1.03		43.05	1.6596	1.3801	1.05		4	0.907029	0.755958	1		3	1.07914	0.900136	1		52	2.20901	1.83688	0.00175838
Translation regulator activity	101		27	1.04086	1.86839	0.171643		27.81	1.07209	1.92444	0.176792		28.35	1.09291	1.96181	0.180225		4	0.907029	1.63159	1		4	1.43885	2.5882	1		26	1.1045	1.98265	0.0892791
Structural constituent of cytoskeleton	137		26	1.00231	1.32646	1		26.78	1.03238	1.36626	1.03		27.3	1.05243	1.39278	1.05		6	1.36054	1.80282	1		4	1.43885	1.90814	1		36	1.52931	2.02368	0.00474117
Structural molecule activity	269		24	0.925212	0.623635	1		24.72	0.952968	0.642344	1.03		25.2	0.971473	0.654817	1.05		6	1.36054	0.918197	1		4	1.43885	0.971838	1		33	1.40187	0.944816	1
Voltage-gated ion channel activity	130		9	0.346955	0.484233	1		9.27	0.357363	0.49876	1.03		9.45	0.364302	0.508445	1.05		5	1.13379	1.58377	1		1	0.359712	0.50648	1		7	0.297366	0.415156	1
Protein binding	182		28	1.07941	1.07529	1		28.84	1.1118	1.10755	1.03		29.4	1.13338	1.12905	1.05		4	0.907029	0.90548	1		7	2.51799	2.51096	1		22	0.934579	0.931097	1
Motor activity	79		13	0.501157	1.15054	1		13.39	0.516191	1.18506	1.03		13.65	0.526214	1.20807	1.05		5	1.13379	2.60607	1		1	0.359712	0.833407	1		16	0.679694	1.5602	1
Isomerase activity	45		7	0.269854	1.08822	1		7.21	0.277949	1.12086	1.03		7.35	0.283346	1.14263	1.05		2	0.453515	1.83534	1		0	0	0.01	1		10	0.424809	1.71236	1
Helicase activity	25		10	0.385505	2.79658	0.330516		10.3	0.39707	2.88048	0.340432		10.5	0.40478	2.93641	0.347042		1	0.226757	1.65973	1		2	0.719424	5.23962	1		7	0.297366	2.15811	1
Lipid kinase activity	35		7	0.269854	1.39905	1		7.21	0.277949	1.44102	1.03		7.35	0.283346	1.469	1.05		1	0.226757	1.18566	1		1	0.359712	1.88082	1		10	0.424809	2.20147	1
Cytokine activity	107		7	0.269854	0.45772	1		7.21	0.277949	0.471452	1.03		7.35	0.283346	0.480606	1.05		1	0.226757	0.387906	1		0	0	0.01	1		6	0.254885	0.432434	1
G-protein coupled receptor activity	736		14	0.539707	0.133003	1		14.42	0.555898	0.136993	1.03		14.7	0.566692	0.139653	1.05		1	0.226757	0.0563985	1		2	0.719424	0.178045	1		11	0.46729	0.115179	1
DNA repair protein	57		15	0.578258	1.83965	1		15.45	0.595605	1.89484	1.03		15.75	0.60717	1.93164	1.05		1	0.226757	0.728115	1		0	0	0.01	1		11	0.46729	1.48698	1
NADP binding	1		0	0	0.01	1		0	0	0.0103	1.03		0	0	0.0105	1.05		1	0.226757	41.0989	1		0	0	0.01	1		1	0.0424809	7.69963	1
Acid phosphatase activity	12		1	0.0385505	0.587604	1		1.03	0.039707	0.605232	1.03		1.05	0.040478	0.616985	1.05		1	0.226757	3.45627	1		0	0	0.01	1		2	0.0849618	1.28861	1
Chemokine activity	53		0	0	0.01	1		0	0	0.0103	1.03		0	0	0.0105	1.05		1	0.226757	0.783057	1		0	0	0.01	1		1	0.0424809	0.146701	1
DNA-directed RNA polymerase activity	29		8	0.308404	1.92926	1		8.24	0.317656	1.98714	1.03		8.4	0.323824	2.02573	1.05		1	0.226757	1.43088	1		1	0.359712	2.26982	1		6	0.254885	1.59513	1
Cytoskeletal anchoring activity	39		7	0.269854	1.25559	1		7.21	0.277949	1.29326	1.03		7.35	0.283346	1.31837	1.05		1	0.226757	1.06408	1		0	0	0.01	1		9	0.382328	1.77836	1
Immunoglobulin receptor activity	3		0	0	0.01	1		0	0	0.0103	1.03		0	0	0.0105	1.05		1	0.226757	13.7906	1		0	0	0.01	1		0	0	0.01	1
Receptor signaling protein tyrosine phosphatase activity	16		4	0.154202	1.75009	1		4.12	0.158828	1.80259	1.03		4.2	0.161912	1.83759	1.05		1	0.226757	2.59275	1		0	0	0.01	1		7	0.297366	3.37129	0.541937
Mannosyltransferase activity	10		1	0.0385505	0.705008	1		1.03	0.039707	0.726158	1.03		1.05	0.040478	0.740258	1.05		1	0.226757	4.14684	1		0	0	0.01	1		5	0.212404	3.85366	1
Peptide hormone	45		1	0.0385505	0.15679	1		1.03	0.039707	0.161494	1.03		1.05	0.040478	0.16463	1.05		0	0	0.01	1		0	0	0.01	1		0	0	0.01	1
Nucleocytoplasmic transporter activity	2		1	0.0385505	3.51101	1		1.03	0.039707	3.61634	1.03		1.05	0.040478	3.68656	1.05		0	0	0.01	1		0	0	0.01	1		1	0.0424809	3.86897	1
Receptor signaling protein activity	4		2	0.077101	3.50234	1		2.06	0.079414	3.60741	1.03		2.1	0.0809561	3.67746	1.05		0	0	0.01	1		0	0	0.01	1		0	0	0.01	1
Binding	22		3	0.115652	0.955549	1		3.09	0.119121	0.984216	1.03		3.15	0.121434	1.00333	1.05		1	0.226757	1.88595	1		2	0.719424	5.95379	1		5	0.212404	1.75262	1
Protein-tyrosine kinase activity	38		4	0.154202	0.737145	1		4.12	0.158828	0.75926	1.03		4.2	0.161912	0.774003	1.05		1	0.226757	1.09208	1		2	0.719424	3.44759	1		7	0.297366	1.42001	1
Growth factor activity	110		6	0.231303	0.381724	1		6.18	0.238242	0.393175	1.03		6.3	0.242868	0.40081	1.05		1	0.226757	0.377328	1		2	0.719424	1.19119	1		5	0.212404	0.350651	1
Phospholipase activity	45		3	0.115652	0.467266	1		3.09	0.119121	0.481284	1.03		3.15	0.121434	0.490629	1.05		1	0.226757	0.922236	1		1	0.359712	1.46295	1		5	0.212404	0.857035	1
Ligand-dependent nuclear receptor activity	35		4	0.154202	0.800311	1		4.12	0.158828	0.82432	1.03		4.2	0.161912	0.840327	1.05		1	0.226757	1.18566	1		2	0.719424	3.74302	1		4	0.169924	0.881906	1
Sulfotransferase activity	53		7	0.269854	0.923989	1		7.21	0.277949	0.951709	1.03		7.35	0.283346	0.970188	1.05		1	0.226757	0.783057	1		0	0	0.01	1		4	0.169924	0.582447	1
Signal peptidase activity	1		0	0	0.01	1		0	0	0.0103	1.03		0	0	0.0105	1.05		1	0.226757	41.0989	1		0	0	0.01	1		0	0	0.01	1
Hormone activity	25		1	0.0385505	0.282172	1		1.03	0.039707	0.290637	1.03		1.05	0.040478	0.296281	1.05		1	0.226757	1.65973	1		1	0.359712	2.63285	1		0	0	0.01	1
Racemase and epimerase activity	11		2	0.077101	1.2756	1		2.06	0.079414	1.31387	1.03		2.1	0.0809561	1.33938	1.05		1	0.226757	3.7702	1		0	0	0.01	1		0	0	0.01	1
Histone binding	3		1	0.0385505	2.34456	1		1.03	0.039707	2.4149	1.03		1.05	0.040478	2.46179	1.05		1	0.226757	13.7906	1		1	0.359712	21.8762	1		0	0	0.01	1
Aminopeptidase activity	29		9	0.346955	2.17012	1		9.27	0.357363	2.23522	1.03		9.45	0.364302	2.27863	1.05		1	0.226757	1.43088	1		1	0.359712	2.26982	1		4	0.169924	1.06431	1
Peptide transporter activity	1		0	0	0.01	1		0	0	0.0103	1.03		0	0	0.0105	1.05		1	0.226757	41.0989	1		0	0	0.01	1		1	0.0424809	7.69963	1
DNA-directed DNA polymerase activity	20		5	0.192753	1.74943	1		5.15	0.198535	1.80192	1.03		5.25	0.20239	1.8369	1.05		1	0.226757	2.07446	1		1	0.359712	3.29073	1		3	0.127443	1.15822	1
Protein serine/threonine phosphatase activity	44		8	0.308404	1.27171	1		8.24	0.317656	1.30986	1.03		8.4	0.323824	1.33529	1.05		1	0.226757	0.943191	1		1	0.359712	1.49619	1		4	0.169924	0.701557	1
Chromatin binding	13		4	0.154202	2.15364	1		4.12	0.158828	2.21825	1.03		4.2	0.161912	2.26132	1.05		1	0.226757	3.19061	1		1	0.359712	5.0613	1		3	0.127443	1.78139	1
Intracellular ligand-gated ion channel activity	30		1	0.0385505	0.235159	1		1.03	0.039707	0.242214	1.03		1.05	0.040478	0.246917	1.05		1	0.226757	1.3832	1		0	0	0.01	1		3	0.127443	0.772272	1
DNA-methyltransferase activity	4		0	0	0.01	1		0	0	0.0103	1.03		0	0	0.0105	1.05		1	0.226757	10.3516	1		0	0	0.01	1		1	0.0424809	1.93931	1
Lyase activity	21		3	0.115652	1.00103	1		3.09	0.119121	1.03106	1.03		3.15	0.121434	1.05108	1.05		1	0.226757	1.97572	1		0	0	0.01	1		1	0.0424809	0.370139	1
ATPase activity	111		20	0.77101	1.25948	1		20.6	0.79414	1.29727	1.03		21	0.809561	1.32245	1.05		1	0.226757	0.373929	1		2	0.719424	1.18046	1		19	0.807137	1.31853	1
Structural constituent of myelin sheath	1		0	0	0.01	1		0	0	0.0103	1.03		0	0	0.0105	1.05		1	0.226757	41.0989	1		0	0	0.01	1		0	0	0.01	1
Endonuclease activity	7		1	0.0385505	1.00672	1		1.03	0.039707	1.03692	1.03		1.05	0.040478	1.05706	1.05		1	0.226757	5.92152	1		0	0	0.01	1		2	0.0849618	2.20774	1
Lipase activity	19		1	0.0385505	0.371232	1		1.03	0.039707	0.382369	1.03		1.05	0.040478	0.389794	1.05		1	0.226757	2.18358	1		0	0	0.01	1		1	0.0424809	0.409081	1
Nucleic acid binding	9		2	0.077101	1.55876	1		2.06	0.079414	1.60552	1.03		2.1	0.0809561	1.63669	1.05		1	0.226757	4.60709	1		0	0	0.01	1		1	0.0424809	0.863111	1
Complement activity	28		2	0.077101	0.501406	1		2.06	0.079414	0.516448	1.03		2.1	0.0809561	0.526476	1.05		1	0.226757	1.48197	1		0	0	0.01	1		1	0.0424809	0.277638	1
Deoxyribonuclease activity	17		3	0.115652	1.23643	1		3.09	0.119121	1.27352	1.03		3.15	0.121434	1.29825	1.05		1	0.226757	2.44032	1		1	0.359712	3.8711	1		1	0.0424809	0.45718	1
Antigen binding	42		2	0.077101	0.33431	1		2.06	0.079414	0.34434	1.03		2.1	0.0809561	0.351026	1.05		1	0.226757	0.988095	1		0	0	0.01	1		1	0.0424809	0.185114	1

## Sheet: Biological Process
Enrichment analysis: Biological process
Number of genes in background: 18124
			CTRL_Only					1h_vs_CTRL					2h_vs_CTRL					3h_vs_CTRL					6h_vs_CTRL					Common_to_all_time_points
Biological process	Total annotated genes in this class		No of genes	Percentage of genes	Fold value	P-value (Bonferroni method)		No of genes	Percentage of genes	Fold value	P-value (Bonferroni method)		No of genes	Percentage of genes	Fold value	P-value (Bonferroni method)		No of genes	Percentage of genes	Fold value	P-value (Bonferroni method)		No of genes	Percentage of genes	Fold value	P-value (Bonferroni method)		No of genes	Percentage of genes	Fold value	P-value (Bonferroni method)
Cell communication	3713		458	17.6493	0.861517	0.015741		471.74	18.1788	0.887363	0.0162132		480.9	18.5318	0.904593	0.016528		88	19.9546	0.974118	0.015741		62	22.3022	1.08875	0.015741		437	18.5799	0.906944	1
Regulation of nucleobase, nucleoside, nucleotide and nucleic acid metabolism	2828		494	19.0366	1.22003	3.62705e-05		508.82	19.6077	1.25663	3.73586e-05		518.7	19.9884	1.28103	3.8084e-05		70	15.873	1.01738	0.015741		37	13.3094	0.853163	0.015741		340	14.4558	0.926458	1
Biological_process unknown	4731		636	24.5087	0.938913	0.015741		655.08	25.2439	0.96708	0.0162132		667.8	25.7341	0.985859	0.016528		105	23.8095	0.912184	0.015741		72	25.8993	0.992277	0.015741		496	21.0884	0.807889	1
Signal transduction	3934		493	18.9981	0.875257	0.015741		507.79	19.568	0.901515	0.0162132		517.65	19.948	0.91902	0.016528		94	21.3152	0.982075	0.015741		70	25.1799	1.16016	0.015741		462	19.6429	0.904963	1
DNA replication	13		3	0.115607	1.61586	0.015741		3.09	0.119075	1.66434	0.0162132		3.15	0.121387	1.69666	0.016528		0	0	0.01	0.015741		0	0	0.01	0.015741		2	0.085034	1.19051	1
Cell organization and biogenesis	7		3	0.115607	2.99891	0.015741		3.09	0.119075	3.08888	0.0162132		3.15	0.121387	3.14886	0.016528		0	0	0.01	0.015741		1	0.359712	9.39285	0.015741		2	0.085034	2.2095	1
Proteolysis and peptidolysis	16		1	0.0385356	0.440601	1		1.03	0.0396917	0.453819	1.03		1.05	0.0404624	0.462631	1.05		0	0	0.01	1		0	0	0.01	1		2	0.085034	0.967431	1
Secretory pathway	1		1	0.0385356	6.98418	1		1.03	0.0396917	7.1937	1.03		1.05	0.0404624	7.33339	1.05		0	0	0.01	1		0	0	0.01	1		0	0	0.01	1
Carbohydrate mediated signaling	2		0	0	0.01	1		0	0	0.0103	1.03		0	0	0.0105	1.05		0	0	0.01	1		1	0.359712	32.7581	1		0	0	0.01	1
Peroxisome organization and biogenesis	1		0	0	0.01	1		0	0	0.0103	1.03		0	0	0.0105	1.05		0	0	0.01	1		0	0	0.01	1		1	0.042517	7.70575	1
Regulation of protein kinase activity	3		1	0.0385356	2.34353	1		1.03	0.0396917	2.41383	1.03		1.05	0.0404624	2.4607	1.05		0	0	0.01	1		0	0	0.01	1		2	0.085034	5.1457	1
Mitochondrion organization and biogenesis	2		1	0.0385356	3.50946	1		1.03	0.0396917	3.61475	1.03		1.05	0.0404624	3.68494	1.05		0	0	0.01	1		0	0	0.01	1		1	0.042517	3.87205	1
Regulation of cellular process	3		0	0	0.01	1		0	0	0.0103	1.03		0	0	0.0105	1.05		0	0	0.01	1		0	0	0.01	1		1	0.042517	2.58565	1
Cell adhesion	54		5	0.192678	0.647856	1		5.15	0.198459	0.667292	1.03		5.25	0.202312	0.680249	1.05		0	0	0.01	1		1	0.359712	1.2191	1		4	0.170068	0.572118	1
Regulation of endocytosis	4		4	0.154143	6.98418	0.0746608		4.12	0.158767	7.1937	0.0769006		4.2	0.16185	7.33339	0.0783938		0	0	0.01	1		0	0	0.01	1		1	0.042517	1.94085	1
Chromosome segregation	7		2	0.0770713	2.0026	1		2.06	0.0793834	2.06267	1.03		2.1	0.0809249	2.10273	1.05		0	0	0.01	1		0	0	0.01	1		1	0.042517	1.11024	1
Amino acid and derivative metabolism	4		0	0	0.01	1		0	0	0.0103	1.03		0	0	0.0105	1.05		0	0	0.01	1		0	0	0.01	1		1	0.042517	1.94085	1
Cell-cell adhesion	12		2	0.0770713	1.16888	1		2.06	0.0793834	1.20394	1.03		2.1	0.0809249	1.22732	1.05		0	0	0.01	1		0	0	0.01	1		0	0	0.01	1
Coenzyme and prosthetic group metabolism	1		1	0.0385356	6.98418	1		1.03	0.0396917	7.1937	1.03		1.05	0.0404624	7.33339	1.05		0	0	0.01	1		0	0	0.01	1		0	0	0.01	1
Muscle development	5		2	0.0770713	2.80204	1		2.06	0.0793834	2.8861	1.03		2.1	0.0809249	2.94214	1.05		0	0	0.01	1		0	0	0.01	1		0	0	0.01	1
Synaptic vesicle transport	3		1	0.0385356	2.34353	1		1.03	0.0396917	2.41383	1.03		1.05	0.0404624	2.4607	1.05		0	0	0.01	1		0	0	0.01	1		0	0	0.01	1
Cytokine and chemokine mediated signaling pathway	4		1	0.0385356	1.75911	1		1.03	0.0396917	1.81188	1.03		1.05	0.0404624	1.84706	1.05		0	0	0.01	1		0	0	0.01	1		0	0	0.01	1
Transmembrane receptor protein tyrosine kinase signaling pathway	2		1	0.0385356	3.50946	1		1.03	0.0396917	3.61475	1.03		1.05	0.0404624	3.68494	1.05		0	0	0.01	1		0	0	0.01	1		0	0	0.01	1
Nuclear organization and biogenesis	1		1	0.0385356	6.98418	1		1.03	0.0396917	7.1937	1.03		1.05	0.0404624	7.33339	1.05		0	0	0.01	1		0	0	0.01	1		0	0	0.01	1
Glycosaminoglycan metabolism	1		1	0.0385356	6.98418	1		1.03	0.0396917	7.1937	1.03		1.05	0.0404624	7.33339	1.05		0	0	0.01	1		0	0	0.01	1		0	0	0.01	1
Chromosome organization and biogenesis	4		1	0.0385356	1.75911	1		1.03	0.0396917	1.81188	1.03		1.05	0.0404624	1.84706	1.05		0	0	0.01	1		0	0	0.01	1		0	0	0.01	1
Golgi organization and biogenesis	1		1	0.0385356	6.98418	1		1.03	0.0396917	7.1937	1.03		1.05	0.0404624	7.33339	1.05		0	0	0.01	1		0	0	0.01	1		0	0	0.01	1
Lipid storage	2		1	0.0385356	3.50946	1		1.03	0.0396917	3.61475	1.03		1.05	0.0404624	3.68494	1.05		0	0	0.01	1		0	0	0.01	1		0	0	0.01	1
CAMP-mediated signaling	2		1	0.0385356	3.50946	1		1.03	0.0396917	3.61475	1.03		1.05	0.0404624	3.68494	1.05		0	0	0.01	1		0	0	0.01	1		0	0	0.01	1
Lipid transport	7		1	0.0385356	1.00628	1		1.03	0.0396917	1.03647	1.03		1.05	0.0404624	1.05659	1.05		0	0	0.01	1		0	0	0.01	1		0	0	0.01	1
Anti-apoptosis	32		4	0.154143	0.874931	1		4.12	0.158767	0.901179	1.03		4.2	0.16185	0.918678	1.05		0	0	0.01	1		1	0.359712	2.05698	1		4	0.170068	0.965326	1
Signal complex formation	3		0	0	0.01	1		0	0	0.0103	1.03		0	0	0.0105	1.05		0	0	0.01	1		0	0	0.01	1		1	0.042517	2.58565	1
Carbohydrate metabolism	8		2	0.0770713	1.75258	1		2.06	0.0793834	1.80516	1.03		2.1	0.0809249	1.84021	1.05		0	0	0.01	1		0	0	0.01	1		1	0.042517	0.971637	1
Steroid hormone receptor signaling pathway	2		2	0.0770713	6.98418	1		2.06	0.0793834	7.1937	1.03		2.1	0.0809249	7.33339	1.05		0	0	0.01	1		0	0	0.01	1		1	0.042517	3.87205	1
Hemopoiesis	4		0	0	0.01	1		0	0	0.0103	1.03		0	0	0.0105	1.05		0	0	0.01	1		0	0	0.01	1		1	0.042517	1.94085	1
Steroid metabolism	3		0	0	0.01	1		0	0	0.0103	1.03		0	0	0.0105	1.05		0	0	0.01	1		0	0	0.01	1		1	0.042517	2.58565	1
Reproductive behavior	2		0	0	0.01	1		0	0	0.0103	1.03		0	0	0.0105	1.05		0	0	0.01	1		0	0	0.01	1		1	0.042517	3.87205	1
Cytoskeletal anchoring	4		2	0.0770713	3.5008	1		2.06	0.0793834	3.60582	1.03		2.1	0.0809249	3.67584	1.05		0	0	0.01	1		0	0	0.01	1		1	0.042517	1.94085	1
Vesicle organization and biogenesis	1		1	0.0385356	6.98418	1		1.03	0.0396917	7.1937	1.03		1.05	0.0404624	7.33339	1.05		0	0	0.01	1		0	0	0.01	1		1	0.042517	7.70575	1
Vesicle docking	4		1	0.0385356	1.75911	1		1.03	0.0396917	1.81188	1.03		1.05	0.0404624	1.84706	1.05		0	0	0.01	1		0	0	0.01	1		1	0.042517	1.94085	1
Lipoprotein metabolism	3		0	0	0.01	1		0	0	0.0103	1.03		0	0	0.0105	1.05		0	0	0.01	1		0	0	0.01	1		1	0.042517	2.58565	1
Muscle contraction	5		1	0.0385356	1.40799	1		1.03	0.0396917	1.45023	1.03		1.05	0.0404624	1.47839	1.05		0	0	0.01	1		0	0	0.01	1		1	0.042517	1.55346	1
Spindle assembly	2		1	0.0385356	3.50946	1		1.03	0.0396917	3.61475	1.03		1.05	0.0404624	3.68494	1.05		0	0	0.01	1		0	0	0.01	1		1	0.042517	3.87205	1
Protein localization	3		1	0.0385356	2.34353	1		1.03	0.0396917	2.41383	1.03		1.05	0.0404624	2.4607	1.05		0	0	0.01	1		0	0	0.01	1		1	0.042517	2.58565	1
Ion transport	48		5	0.192678	0.728822	1		5.15	0.198459	0.750686	1.03		5.25	0.202312	0.765263	1.05		0	0	0.01	1		0	0	0.01	1		2	0.085034	0.322611	1
Regulation of translation	13		1	0.0385356	0.5422	1		1.03	0.0396917	0.558466	1.03		1.05	0.0404624	0.56931	1.05		0	0	0.01	1		0	0	0.01	1		2	0.085034	1.19051	1
Fatty acid metabolism	12		2	0.0770713	1.16888	1		2.06	0.0793834	1.20394	1.03		2.1	0.0809249	1.22732	1.05		0	0	0.01	1		1	0.359712	5.48242	1		3	0.127551	1.93125	1
Cell proliferation	39		3	0.115607	0.538897	1		3.09	0.119075	0.555064	1.03		3.15	0.121387	0.565842	1.05		0	0	0.01	1		1	0.359712	1.68787	1		11	0.467687	2.17484	1
RNA metabolism	26		9	0.346821	2.41936	1		9.27	0.357225	2.49194	1.03		9.45	0.364162	2.54032	1.05		0	0	0.01	1		1	0.359712	2.53148	1		8	0.340136	2.37305	1
Lipid metabolism	33		6	0.231214	1.27158	1		6.18	0.23815	1.30973	1.03		6.3	0.242775	1.33516	1.05		0	0	0.01	1		0	0	0.01	1		4	0.170068	0.936082	1
Cell death	6		1	0.0385356	1.17371	1		1.03	0.0396917	1.20893	1.03		1.05	0.0404624	1.2324	1.05		0	0	0.01	1		0	0	0.01	1		2	0.085034	2.57713	1
Regulation of enzyme activity	5		0	0	0.01	1		0	0	0.0103	1.03		0	0	0.0105	1.05		0	0	0.01	1		1	0.359712	13.1425	1		1	0.042517	1.55346	1
Regulation of immune response	8		1	0.0385356	0.880652	1		1.03	0.0396917	0.907071	1.03		1.05	0.0404624	0.924684	1.05		0	0	0.01	1		0	0	0.01	1		1	0.042517	0.971637	1
Lysosome organization and biogenesis	1		0	0	0.01	1		0	0	0.0103	1.03		0	0	0.0105	1.05		0	0	0.01	1		0	0	0.01	1		1	0.042517	7.70575	1
Cell fate commitment	4		0	0	0.01	1		0	0	0.0103	1.03		0	0	0.0105	1.05		0	0	0.01	1		0	0	0.01	1		1	0.042517	1.94085	1
Vitamin metabolism	2		1	0.0385356	3.50946	1		1.03	0.0396917	3.61475	1.03		1.05	0.0404624	3.68494	1.05		0	0	0.01	1		0	0	0.01	1		1	0.042517	3.87205	1
Mitochondrial transport	5		1	0.0385356	1.40799	1		1.03	0.0396917	1.45023	1.03		1.05	0.0404624	1.47839	1.05		0	0	0.01	1		0	0	0.01	1		1	0.042517	1.55346	1
Regulation of blood pressure	3		0	0	0.01	1		0	0	0.0103	1.03		0	0	0.0105	1.05		1	0.226757	13.7899	1		0	0	0.01	1		0	0	0.01	1
Protein targeting	5		0	0	0.01	1		0	0	0.0103	1.03		0	0	0.0105	1.05		1	0.226757	8.28494	1		0	0	0.01	1		0	0	0.01	1
Cell motility	20		3	0.115607	1.05059	1		3.09	0.119075	1.08211	1.03		3.15	0.121387	1.10312	1.05		1	0.226757	2.07434	1		0	0	0.01	1		2	0.085034	0.774041	1
Neurogenesis	7		1	0.0385356	1.00628	1		1.03	0.0396917	1.03647	1.03		1.05	0.0404624	1.05659	1.05		1	0.226757	5.92119	1		0	0	0.01	1		2	0.085034	2.2095	1
Peptide metabolism	4		0	0	0.01	1		0	0	0.0103	1.03		0	0	0.0105	1.05		1	0.226757	10.351	1		2	0.719424	32.6773	0.245331		2	0.085034	3.86249	1
Cell migration	15		3	0.115607	1.40056	1		3.09	0.119075	1.44257	1.03		3.15	0.121387	1.47059	1.05		1	0.226757	2.76533	1		0	0	0.01	1		2	0.085034	1.03188	1
Regulation of cell proliferation	23		1	0.0385356	0.306563	1		1.03	0.0396917	0.31576	1.03		1.05	0.0404624	0.321891	1.05		1	0.226757	1.80389	1		1	0.359712	2.86153	1		1	0.042517	0.338236	1
Reproduction	9		1	0.0385356	0.78291	1		1.03	0.0396917	0.806397	1.03		1.05	0.0404624	0.822055	1.05		1	0.226757	4.60683	1		0	0	0.01	1		1	0.042517	0.863797	1
Ribosome biogenesis and assembly	4		0	0	0.01	1		0	0	0.0103	1.03		0	0	0.0105	1.05		1	0.226757	10.351	1		0	0	0.01	1		1	0.042517	1.94085	1
Cell development	13		1	0.0385356	0.5422	1		1.03	0.0396917	0.558466	1.03		1.05	0.0404624	0.56931	1.05		1	0.226757	3.19044	1		0	0	0.01	1		1	0.042517	0.598218	1
Antigen receptor-mediated signaling pathway	1		0	0	0.01	1		0	0	0.0103	1.03		0	0	0.0105	1.05		1	0.226757	41.0966	1		0	0	0.01	1		1	0.042517	7.70575	1
Cell homeostasis	1		0	0	0.01	1		0	0	0.0103	1.03		0	0	0.0105	1.05		1	0.226757	41.0966	1		0	0	0.01	1		1	0.042517	7.70575	1
Drug metabolism	4		0	0	0.01	1		0	0	0.0103	1.03		0	0	0.0105	1.05		1	0.226757	10.351	1		0	0	0.01	1		1	0.042517	1.94085	1
Cell growth and/or maintenance	1125		147	5.66474	0.912653	1		151.41	5.83468	0.940033	1.03		154.35	5.94798	0.958286	1.05		33	7.48299	1.20585	1		19	6.83453	1.10159	1		212	9.01361	1.45216	9.98598e-07
Transport	1215		172	6.62813	0.988756	1		177.16	6.82697	1.01842	1.03		180.6	6.95954	1.03819	1.05		22	4.98866	0.744468	1		18	6.47482	0.966335	1		168	7.14286	1.06554	1
Immune response	576		23	0.88632	0.278998	1		23.69	0.912909	0.287368	1.03		24.15	0.930636	0.292948	1.05		9	2.04082	0.642837	1		0	0	0.01	1		35	1.4881	0.468357	1
Metabolism	1683		260	10.0193	1.07899	1		267.8	10.3198	1.11136	1.03		273	10.5202	1.13294	1.05		50	11.3379	1.22117	1		28	10.0719	1.08498	1		286	12.1599	1.30951	6.92177e-05
Energy pathways	1633		253	9.74952	1.08209	1		260.59	10.042	1.11455	1.03		265.65	10.237	1.1362	1.05		46	10.4308	1.1579	1		26	9.35252	1.03835	1		278	11.8197	1.31186	8.79824e-05
Protein metabolism	1323		255	9.82659	1.3462	2.86024e-05		262.65	10.1214	1.38659	2.94605e-05		267.75	10.3179	1.41351	3.00326e-05		45	10.2041	1.39814	1		26	9.35252	1.28165	1		254	10.7993	1.47946	3.63488e-09
Apoptosis	220		37	1.42582	1.17488	1		38.11	1.46859	1.21012	1.03		38.85	1.49711	1.23362	1.05		5	1.13379	0.935839	1		2	0.719424	0.59559	1		30	1.27551	1.05109	1
Protein transport	11		2	0.0770713	1.27504	1		2.06	0.0793834	1.31329	1.03		2.1	0.0809249	1.33879	1.05		2	0.453515	7.50265	1		0	0	0.01	1		1	0.042517	0.706886	1
Protein folding	16		6	0.231214	2.62179	1		6.18	0.23815	2.70045	1.03		6.3	0.242775	2.75288	1.05		2	0.453515	5.15954	1		1	0.359712	4.11267	1		8	0.340136	3.85528	0.069033
Morphogenesis	3		0	0	0.01	1		0	0	0.0103	1.03		0	0	0.0105	1.05		1	0.226757	13.7899	1		0	0	0.01	1		0	0	0.01	1
Regulation of gene expression, epigenetic	66		12	0.462428	1.27072	1		12.36	0.476301	1.30884	1.03		12.6	0.485549	1.33425	1.05		3	0.680272	1.87397	1		1	0.359712	0.997483	1		13	0.552721	1.51874	1
Embryonic development	11		0	0	0.01	1		0	0	0.0103	1.03		0	0	0.0105	1.05		2	0.453515	7.50265	1		0	0	0.01	1		1	0.042517	0.706886	1
Protein modification	20		2	0.0770713	0.701559	1		2.06	0.0793834	0.722606	1.03		2.1	0.0809249	0.736637	1.05		2	0.453515	4.12814	1		3	1.07914	9.80648	0.597109		3	0.127551	1.15914	1
Endosome transport	3		0	0	0.01	1		0	0	0.0103	1.03		0	0	0.0105	1.05		1	0.226757	13.7899	1		0	0	0.01	1		0	0	0.01	1
Cell activation	1		0	0	0.01	1		0	0	0.0103	1.03		0	0	0.0105	1.05		0	0	0.01	1		1	0.359712	65.1919	1		0	0	0.01	1
Cell surface receptor linked signal transduction	8		0	0	0.01	1		0	0	0.0103	1.03		0	0	0.0105	1.05		0	0	0.01	1		1	0.359712	8.22021	1		0	0	0.01	1
Nucleobase, nucleoside, nucleotide and nucleic acid transport	7		0	0	0.01	1		0	0	0.0103	1.03		0	0	0.0105	1.05		0	0	0.01	1		0	0	0.01	1		1	0.042517	1.11024	1
Glycoprotein metabolism	1		0	0	0.01	1		0	0	0.0103	1.03		0	0	0.0105	1.05		0	0	0.01	1		0	0	0.01	1		1	0.042517	7.70575	1
Synaptic transmission	4		1	0.0385356	1.75911	1		1.03	0.0396917	1.81188	1.03		1.05	0.0404624	1.84706	1.05		0	0	0.01	1		0	0	0.01	1		0	0	0.01	1
Mitosis	5		1	0.0385356	1.40799	1		1.03	0.0396917	1.45023	1.03		1.05	0.0404624	1.47839	1.05		0	0	0.01	1		1	0.359712	13.1425	1		0	0	0.01	1
Gene silencing	3		0	0	0.01	1		0	0	0.0103	1.03		0	0	0.0105	1.05		0	0	0.01	1		0	0	0.01	1		1	0.042517	2.58565	1
Immune cell migration	1		0	0	0.01	1		0	0	0.0103	1.03		0	0	0.0105	1.05		0	0	0.01	1		0	0	0.01	1		1	0.042517	7.70575	1
Calcium-mediated signaling	9		0	0	0.01	1		0	0	0.0103	1.03		0	0	0.0105	1.05		0	0	0.01	1		1	0.359712	7.30786	1		0	0	0.01	1
Intercellular junction assembly and/or maintenance	2		1	0.0385356	3.50946	1		1.03	0.0396917	3.61475	1.03		1.05	0.0404624	3.68494	1.05		0	0	0.01	1		0	0	0.01	1		0	0	0.01	1
Electron transport	6		0	0	0.01	1		0	0	0.0103	1.03		0	0	0.0105	1.05		0	0	0.01	1		0	0	0.01	1		1	0.042517	1.29498	1
RNA localization	2		0	0	0.01	1		0	0	0.0103	1.03		0	0	0.0105	1.05		0	0	0.01	1		0	0	0.01	1		1	0.042517	3.87205	1
Vesicle-mediated transport	17		0	0	0.01	1		0	0	0.0103	1.03		0	0	0.0105	1.05		0	0	0.01	1		0	0	0.01	1		1	0.042517	0.457543	1
Regulation of signal transduction	24		5	0.192678	1.45734	1		5.15	0.198459	1.50106	1.03		5.25	0.202312	1.53021	1.05		1	0.226757	1.72876	1		0	0	0.01	1		4	0.170068	1.28697	1
Cytoskeleton organization and biogenesis	21		3	0.115607	1.00059	1		3.09	0.119075	1.03061	1.03		3.15	0.121387	1.05062	1.05		1	0.226757	1.97561	1		1	0.359712	3.13393	1		4	0.170068	1.47073	1
Regulation of cell cycle	57		13	0.500963	1.59383	1		13.39	0.515992	1.64164	1.03		13.65	0.526012	1.67352	1.05		1	0.226757	0.728075	1		2	0.719424	2.29847	1		5	0.212585	0.677176	1
Regulation of cell growth	21		8	0.308285	2.6627	1		8.24	0.317534	2.74258	1.03		8.4	0.323699	2.79583	1.05		1	0.226757	1.97561	1		1	0.359712	3.13393	1		3	0.127551	1.10397	1
Transcription	46		9	0.346821	1.36769	1		9.27	0.357225	1.40872	1.03		9.45	0.364162	1.43607	1.05		1	0.226757	0.902142	1		2	0.719424	2.84799	1		7	0.297619	1.17403	1
Cell cycle	22		2	0.0770713	0.63781	1		2.06	0.0793834	0.656944	1.03		2.1	0.0809249	0.6697	1.05		1	0.226757	1.88585	1		0	0	0.01	1		3	0.127551	1.05381	1
DNA repair	58		15	0.578035	1.80715	1		15.45	0.595376	1.86136	1.03		15.75	0.606936	1.8975	1.05		1	0.226757	0.715524	1		2	0.719424	2.25885	1		6	0.255102	0.798338	1
Cell-cell signaling	16		1	0.0385356	0.440601	1		1.03	0.0396917	0.453819	1.03		1.05	0.0404624	0.462631	1.05		1	0.226757	2.5926	1		0	0	0.01	1		3	0.127551	1.44874	1
ER organization and biogenesis	1		0	0	0.01	1		0	0	0.0103	1.03		0	0	0.0105	1.05		1	0.226757	41.0966	1		0	0	0.01	1		0	0	0.01	1
G-protein coupled receptor protein signaling pathway	10		0	0	0.01	1		0	0	0.0103	1.03		0	0	0.0105	1.05		1	0.226757	4.14661	1		0	0	0.01	1		0	0	0.01	1
Cell differentiation	29		3	0.115607	0.72466	1		3.09	0.119075	0.746399	1.03		3.15	0.121387	0.760893	1.05		1	0.226757	1.4308	1		1	0.359712	2.2697	1		3	0.127551	0.799528	1
Regulation of metabolism	5		0	0	0.01	1		0	0	0.0103	1.03		0	0	0.0105	1.05		1	0.226757	8.28494	1		0	0	0.01	1		2	0.085034	3.09153	1
Microtubule-based process	5		1	0.0385356	1.40799	1		1.03	0.0396917	1.45023	1.03		1.05	0.0404624	1.47839	1.05		1	0.226757	8.28494	1		0	0	0.01	1		0	0	0.01	1

## Sheet: Biological Pathway
Enrichment analysis: Biological pathway
Number of genes in background: 6290
			CTRL_Only					1h_vs_CTRL					2h_vs_CTRL					3h_vs_CTRL					6h_vs_CTRL					Common_to_all_time_points
Biological pathway	Total annotated genes in this class		No of genes	Percentage of genes	Fold value	P-value (Bonferroni method)		No of genes	Percentage of genes	Fold value	P-value (Bonferroni method)		No of genes	Percentage of genes	Fold value	P-value (Bonferroni method)		No of genes	Percentage of genes	Fold value	P-value (Bonferroni method)		No of genes	Percentage of genes	Fold value	P-value (Bonferroni method)		No of genes	Percentage of genes	Fold value	P-value (Bonferroni method)
Proteoglycan syndecan-mediated signaling events	1342		267	25.9981	1.21856	0.0886429		275.01	26.778	1.25512	0.0913022		280.35	27.298	1.27949	0.0930751		42	24	1.12509	0.015741		31	28.7037	1.34565	0.015741		282	27.566	1.29205	0.000218162
Syndecan-1-mediated signaling events	1297		257	25.0243	1.21362	0.0175846		264.71	25.7751	1.25003	0.0181121		269.85	26.2756	1.2743	0.0184638		41	23.4286	1.13641	0.015741		28	25.9259	1.25764	0.015741		267	26.0997	1.26577	0.00371573
IFN-gamma pathway	1293		254	24.7322	1.20317	0.0361962		261.62	25.4742	1.23926	0.0372821		266.7	25.9688	1.26332	0.038006		41	23.4286	1.13993	0.015741		28	25.9259	1.26153	0.015741		266	26.002	1.26493	0.00421564
Integrin family cell surface interactions	1375		271	26.3875	1.20714	0.015741		279.13	27.1792	1.24335	0.0162132		284.55	27.7069	1.26749	0.016528		44	25.1429	1.15036	0.015741		28	25.9259	1.1863	0.0157403		285	27.8592	1.27446	0.000717281
TRAIL signaling pathway	1325		261	25.4138	1.20646	0.0234146		268.83	26.1762	1.24266	0.0241171		274.05	26.6845	1.26679	0.0245853		45	25.7143	1.2209	0.015741		27	25	1.18712	0.0152741		271	26.4907	1.25759	0.00536765
Beta1 integrin cell surface interactions	1348		267	25.9981	1.21314	0.0124937		275.01	26.778	1.24953	0.0128685		280.35	27.298	1.2738	0.0131184		43	24.5714	1.14674	0.015741		27	25	1.16686	0.0125741		279	27.2727	1.27262	0.00116559
Glucagon-type ligand receptors	16		1	0.097371	0.386373	1		1.03	0.100292	0.397964	1.03		1.05	0.10224	0.405692	1.05		0	0	0.01	1		0	0	0.01	1		0	0	0.01	1
CREB phosphorylation	7		1	0.097371	0.88243	1		1.03	0.100292	0.908902	1.03		1.05	0.10224	0.926551	1.05		0	0	0.01	1		0	0	0.01	1		0	0	0.01	1
Unblocking of NMDA receptor, glutamate binding and activation	11		2	0.194742	1.11811	1		2.06	0.200584	1.15166	1.03		2.1	0.204479	1.17402	1.05		0	0	0.01	1		0	0	0.01	1		0	0	0.01	1
NAD biosynthesis from 2-amino-3-carboxymuconate semialdehyde	5		1	0.097371	1.2347	1		1.03	0.100292	1.27174	1.03		1.05	0.10224	1.29643	1.05		0	0	0.01	1		0	0	0.01	1		1	0.0977517	1.23952	1
Regulation of Insulin Secretion by Acetylcholine	3		0	0	0.01	1		0	0	0.0103	1.03		0	0	0.0105	1.05		0	0	0.01	1		0	0	0.01	1		1	0.0977517	2.06313	1
Regulation of gap junction activity	2		1	0.097371	3.07753	1		1.03	0.100292	3.16985	1.03		1.05	0.10224	3.2314	1.05		0	0	0.01	1		0	0	0.01	1		1	0.0977517	3.08956	1
Methylation	6		3	0.292113	3.06739	1		3.09	0.300876	3.15941	1.03		3.15	0.306719	3.22076	1.05		0	0	0.01	1		0	0	0.01	1		1	0.0977517	1.03328	1
Transport of organic anions	10		1	0.097371	0.617965	1		1.03	0.100292	0.636504	1.03		1.05	0.10224	0.648863	1.05		0	0	0.01	1		0	0	0.01	1		1	0.0977517	0.620381	1
Alpha-oxidation of phytanate	4		1	0.097371	1.5426	1		1.03	0.100292	1.58888	1.03		1.05	0.10224	1.61973	1.05		0	0	0.01	1		0	0	0.01	1		0	0	0.01	1
formaldehyde oxidation II (glutathione-dependent)	2		0	0	0.01	1		0	0	0.0103	1.03		0	0	0.0105	1.05		0	0	0.01	1		0	0	0.01	1		1	0.0977517	3.08956	1
superpathway of N-acetylglucosamine, N-acetylmannosamine and N-acetylneuraminate degradation	5		0	0	0.01	1		0	0	0.0103	1.03		0	0	0.0105	1.05		0	0	0.01	1		0	0	0.01	1		1	0.0977517	1.23952	1
PKA activation in glucagon signalling	17		2	0.194742	0.723716	1		2.06	0.200584	0.745428	1.03		2.1	0.204479	0.759902	1.05		0	0	0.01	1		0	0	0.01	1		0	0	0.01	1
Mitochondrial transcription initiation	3		1	0.097371	2.05509	1		1.03	0.100292	2.11675	1.03		1.05	0.10224	2.15785	1.05		0	0	0.01	1		0	0	0.01	1		0	0	0.01	1
G protein gated Potassium channels	15		0	0	0.01	1		0	0	0.0103	1.03		0	0	0.0105	1.05		0	0	0.01	1		0	0	0.01	1		1	0.0977517	0.413725	1
glycine betaine degradation	9		0	0	0.01	1		0	0	0.0103	1.03		0	0	0.0105	1.05		0	0	0.01	1		0	0	0.01	1		1	0.0977517	0.689236	1
Recognition and association of DNA glycosylase with site containing an affected purine	3		1	0.097371	2.05509	1		1.03	0.100292	2.11675	1.03		1.05	0.10224	2.15785	1.05		0	0	0.01	1		0	0	0.01	1		1	0.0977517	2.06313	1
Cation-coupled Chloride cotransporters	7		1	0.097371	0.88243	1		1.03	0.100292	0.908902	1.03		1.05	0.10224	0.926551	1.05		0	0	0.01	1		0	0	0.01	1		1	0.0977517	0.88588	1
S-adenosyl-L-methionine biosynthesis	3		1	0.097371	2.05509	1		1.03	0.100292	2.11675	1.03		1.05	0.10224	2.15785	1.05		0	0	0.01	1		0	0	0.01	1		1	0.0977517	2.06313	1
Vitamins	6		1	0.097371	1.02926	1		1.03	0.100292	1.06013	1.03		1.05	0.10224	1.08072	1.05		0	0	0.01	1		0	0	0.01	1		1	0.0977517	1.03328	1
histidine degradation III	7		1	0.097371	0.88243	1		1.03	0.100292	0.908902	1.03		1.05	0.10224	0.926551	1.05		0	0	0.01	1		0	0	0.01	1		1	0.0977517	0.88588	1
Biotin metabolism	1		0	0	0.01	1		0	0	0.0103	1.03		0	0	0.0105	1.05		0	0	0.01	1		0	0	0.01	1		1	0.0977517	6.14853	1
Resolution of D-loop structures	6		4	0.389484	4.08645	1		4.12	0.401168	4.20905	1.03		4.2	0.408958	4.29078	1.05		0	0	0.01	1		0	0	0.01	1		1	0.0977517	1.03328	1
Activation of C3 and C5	3		0	0	0.01	1		0	0	0.0103	1.03		0	0	0.0105	1.05		0	0	0.01	1		0	0	0.01	1		1	0.0977517	2.06313	1
glycine biosynthesis I	2		0	0	0.01	1		0	0	0.0103	1.03		0	0	0.0105	1.05		0	0	0.01	1		0	0	0.01	1		1	0.0977517	3.08956	1
Nuclear Events (kinase and transcription factor activation)	15		4	0.389484	1.63621	1		4.12	0.401168	1.6853	1.03		4.2	0.408958	1.71803	1.05		0	0	0.01	1		0	0	0.01	1		1	0.0977517	0.413725	1
Alternative complement activation	3		0	0	0.01	1		0	0	0.0103	1.03		0	0	0.0105	1.05		0	0	0.01	1		0	0	0.01	1		1	0.0977517	2.06313	1
Recognition and association of DNA glycosylase with site containing an affected pyrimidine	5		2	0.194742	2.45717	1		2.06	0.200584	2.53088	1.03		2.1	0.204479	2.58003	1.05		0	0	0.01	1		0	0	0.01	1		0	0	0.01	1
Signal attenuation	11		2	0.194742	1.11811	1		2.06	0.200584	1.15166	1.03		2.1	0.204479	1.17402	1.05		0	0	0.01	1		1	0.925926	5.34222	1		1	0.0977517	0.564034	1
betaKlotho-mediated ligand binding	4		0	0	0.01	1		0	0	0.0103	1.03		0	0	0.0105	1.05		0	0	0.01	1		0	0	0.01	1		1	0.0977517	1.54863	1
bile acid biosynthesis, neutral pathway	9		0	0	0.01	1		0	0	0.0103	1.03		0	0	0.0105	1.05		0	0	0.01	1		0	0	0.01	1		1	0.0977517	0.689236	1
Resolution of D-loop structures through Holliday junction intermediates	6		4	0.389484	4.08645	1		4.12	0.401168	4.20905	1.03		4.2	0.408958	4.29078	1.05		0	0	0.01	1		0	0	0.01	1		1	0.0977517	1.03328	1
glutamine biosynthesis I	1		0	0	0.01	1		0	0	0.0103	1.03		0	0	0.0105	1.05		0	0	0.01	1		0	0	0.01	1		1	0.0977517	6.14853	1
Vitamins B6 activation to pyridoxal phosphate	2		0	0	0.01	1		0	0	0.0103	1.03		0	0	0.0105	1.05		0	0	0.01	1		0	0	0.01	1		1	0.0977517	3.08956	1
Atypical NF-kappaB pathway	14		3	0.292113	1.31585	1		3.09	0.300876	1.35532	1.03		3.15	0.306719	1.38164	1.05		0	0	0.01	1		0	0	0.01	1		1	0.0977517	0.443256	1
Nef mediated downregulation of CD28 cell surface expression	2		0	0	0.01	1		0	0	0.0103	1.03		0	0	0.0105	1.05		0	0	0.01	1		0	0	0.01	1		1	0.0977517	3.08956	1
Transcriptional activation of p53 responsive genes	2		0	0	0.01	1		0	0	0.0103	1.03		0	0	0.0105	1.05		0	0	0.01	1		0	0	0.01	1		1	0.0977517	3.08956	1
Common Pathway	16		0	0	0.01	1		0	0	0.0103	1.03		0	0	0.0105	1.05		0	0	0.01	1		0	0	0.01	1		1	0.0977517	0.387884	1
ERK2 activation	2		0	0	0.01	1		0	0	0.0103	1.03		0	0	0.0105	1.05		0	0	0.01	1		0	0	0.01	1		1	0.0977517	3.08956	1
Regulated proteolysis of p75NTR	9		2	0.194742	1.36631	1		2.06	0.200584	1.4073	1.03		2.1	0.204479	1.43462	1.05		0	0	0.01	1		0	0	0.01	1		1	0.0977517	0.689236	1
Dopamine Neurotransmitter Release Cycle	9		2	0.194742	1.36631	1		2.06	0.200584	1.4073	1.03		2.1	0.204479	1.43462	1.05		0	0	0.01	1		0	0	0.01	1		0	0	0.01	1
sulfate activation for sulfonation	2		0	0	0.01	1		0	0	0.0103	1.03		0	0	0.0105	1.05		0	0	0.01	1		0	0	0.01	1		1	0.0977517	3.08956	1
Interconversion of 2-oxoglutarate and 2-hydroxyglutarate	3		1	0.097371	2.05509	1		1.03	0.100292	2.11675	1.03		1.05	0.10224	2.15785	1.05		0	0	0.01	1		0	0	0.01	1		0	0	0.01	1
NADPH regeneration	1		0	0	0.01	1		0	0	0.0103	1.03		0	0	0.0105	1.05		0	0	0.01	1		0	0	0.01	1		1	0.0977517	6.14853	1
glutamate degradation X	2		1	0.097371	3.07753	1		1.03	0.100292	3.16985	1.03		1.05	0.10224	3.2314	1.05		0	0	0.01	1		0	0	0.01	1		0	0	0.01	1
GABA A receptor activation	5		1	0.097371	1.2347	1		1.03	0.100292	1.27174	1.03		1.05	0.10224	1.29643	1.05		0	0	0.01	1		0	0	0.01	1		0	0	0.01	1
Glycogen synthesis	2		1	0.097371	3.07753	1		1.03	0.100292	3.16985	1.03		1.05	0.10224	3.2314	1.05		0	0	0.01	1		0	0	0.01	1		0	0	0.01	1
methionine salvage II (mammalia)	3		1	0.097371	2.05509	1		1.03	0.100292	2.11675	1.03		1.05	0.10224	2.15785	1.05		0	0	0.01	1		0	0	0.01	1		0	0	0.01	1
Translesion synthesis by Pol zeta	2		1	0.097371	3.07753	1		1.03	0.100292	3.16985	1.03		1.05	0.10224	3.2314	1.05		0	0	0.01	1		0	0	0.01	1		0	0	0.01	1
galactose degradation I (Leloir pathway)	4		1	0.097371	1.5426	1		1.03	0.100292	1.58888	1.03		1.05	0.10224	1.61973	1.05		0	0	0.01	1		0	0	0.01	1		0	0	0.01	1
tryptophan degradation to 2-amino-3-carboxymuconate semialdehyde	5		0	0	0.01	1		0	0	0.0103	1.03		0	0	0.0105	1.05		0	0	0.01	1		1	0.925926	11.7401	1		0	0	0.01	1
Role of second messengers in netrin-1 signaling	10		1	0.097371	0.617965	1		1.03	0.100292	0.636504	1.03		1.05	0.10224	0.648863	1.05		0	0	0.01	1		0	0	0.01	1		0	0	0.01	1
methylmalonyl pathway	3		1	0.097371	2.05509	1		1.03	0.100292	2.11675	1.03		1.05	0.10224	2.15785	1.05		0	0	0.01	1		0	0	0.01	1		0	0	0.01	1
glutamate biosynthesis II	2		1	0.097371	3.07753	1		1.03	0.100292	3.16985	1.03		1.05	0.10224	3.2314	1.05		0	0	0.01	1		0	0	0.01	1		0	0	0.01	1
UDP-N-acetyl-D-glucosamine biosynthesis II	5		1	0.097371	1.2347	1		1.03	0.100292	1.27174	1.03		1.05	0.10224	1.29643	1.05		0	0	0.01	1		1	0.925926	11.7401	1		0	0	0.01	1
Conjugation of phenylacetate with glutamine	2		1	0.097371	3.07753	1		1.03	0.100292	3.16985	1.03		1.05	0.10224	3.2314	1.05		0	0	0.01	1		0	0	0.01	1		0	0	0.01	1
Conjugation of benzoate with glycine	3		1	0.097371	2.05509	1		1.03	0.100292	2.11675	1.03		1.05	0.10224	2.15785	1.05		0	0	0.01	1		0	0	0.01	1		0	0	0.01	1
Depyrimidination	5		2	0.194742	2.45717	1		2.06	0.200584	2.53088	1.03		2.1	0.204479	2.58003	1.05		0	0	0.01	1		0	0	0.01	1		0	0	0.01	1
4-aminobutyrate degradation I	2		1	0.097371	3.07753	1		1.03	0.100292	3.16985	1.03		1.05	0.10224	3.2314	1.05		0	0	0.01	1		0	0	0.01	1		0	0	0.01	1
ethanol degradation IV (peroxisomal)	7		1	0.097371	0.88243	1		1.03	0.100292	0.908902	1.03		1.05	0.10224	0.926551	1.05		0	0	0.01	1		0	0	0.01	1		0	0	0.01	1
Chk1/Chk2(Cds1) mediated inactivation of Cyclin B:Cdk1 complex	5		3	0.292113	3.67964	1		3.09	0.300876	3.79003	1.03		3.15	0.306719	3.86362	1.05		0	0	0.01	1		0	0	0.01	1		0	0	0.01	1
palmitate biosynthesis I (animals)	2		1	0.097371	3.07753	1		1.03	0.100292	3.16985	1.03		1.05	0.10224	3.2314	1.05		0	0	0.01	1		0	0	0.01	1		0	0	0.01	1
5-Phosphoribose 1-diphosphate biosynthesis	1		1	0.097371	6.12458	1		1.03	0.100292	6.30832	1.03		1.05	0.10224	6.43081	1.05		0	0	0.01	1		0	0	0.01	1		0	0	0.01	1
tryptophan degradation XI (mammalian, via kynurenine)	8		0	0	0.01	1		0	0	0.0103	1.03		0	0	0.0105	1.05		0	0	0.01	1		1	0.925926	7.34305	1		0	0	0.01	1
itaconate degradation	2		0	0	0.01	1		0	0	0.0103	1.03		0	0	0.0105	1.05		0	0	0.01	1		1	0.925926	29.2626	1		0	0	0.01	1
Purine salvage	7		1	0.097371	0.88243	1		1.03	0.100292	0.908902	1.03		1.05	0.10224	0.926551	1.05		0	0	0.01	1		0	0	0.01	1		0	0	0.01	1
vRNP Assembly	2		1	0.097371	3.07753	1		1.03	0.100292	3.16985	1.03		1.05	0.10224	3.2314	1.05		0	0	0.01	1		0	0	0.01	1		1	0.0977517	3.08956	1
methylthiopropionate biosynthesis	1		0	0	0.01	1		0	0	0.0103	1.03		0	0	0.0105	1.05		0	0	0.01	1		0	0	0.01	1		1	0.0977517	6.14853	1
Reversal of Alkylation Damage By DNA Dioxygenases	2		0	0	0.01	1		0	0	0.0103	1.03		0	0	0.0105	1.05		0	0	0.01	1		0	0	0.01	1		1	0.0977517	3.08956	1
Aquaporin-mediated transport	27		2	0.194742	0.455773	1		2.06	0.200584	0.469446	1.03		2.1	0.204479	0.478561	1.05		0	0	0.01	1		0	0	0.01	1		0	0	0.01	1
Progressive trimming of alpha-1,2-linked mannose residues from Man9/8/7GlcNAc2 to produce Man5GlcNAc2	3		1	0.097371	2.05509	1		1.03	0.100292	2.11675	1.03		1.05	0.10224	2.15785	1.05		0	0	0.01	1		0	0	0.01	1		1	0.0977517	2.06313	1
Platelet sensitization by LDL	8		2	0.194742	1.53688	1		2.06	0.200584	1.58299	1.03		2.1	0.204479	1.61372	1.05		0	0	0.01	1		0	0	0.01	1		1	0.0977517	0.775283	1
Nicotinamide salvaging	2		1	0.097371	3.07753	1		1.03	0.100292	3.16985	1.03		1.05	0.10224	3.2314	1.05		0	0	0.01	1		0	0	0.01	1		0	0	0.01	1
N-acetylglucosamine degradation I	3		0	0	0.01	1		0	0	0.0103	1.03		0	0	0.0105	1.05		0	0	0.01	1		0	0	0.01	1		1	0.0977517	2.06313	1
Voltage gated Potassium channels	39		2	0.194742	0.315571	1		2.06	0.200584	0.325038	1.03		2.1	0.204479	0.331349	1.05		0	0	0.01	1		0	0	0.01	1		0	0	0.01	1
VEGF binds to VEGFR leading to receptor dimerization	3		1	0.097371	2.05509	1		1.03	0.100292	2.11675	1.03		1.05	0.10224	2.15785	1.05		0	0	0.01	1		0	0	0.01	1		0	0	0.01	1
Reactions specific to the complex N-glycan synthesis pathway	2		0	0	0.01	1		0	0	0.0103	1.03		0	0	0.0105	1.05		0	0	0.01	1		0	0	0.01	1		1	0.0977517	3.08956	1
FGFR3 ligand binding and activation	2		0	0	0.01	1		0	0	0.0103	1.03		0	0	0.0105	1.05		0	0	0.01	1		0	0	0.01	1		1	0.0977517	3.08956	1
Activation of BMF and translocation to mitochondria	3		1	0.097371	2.05509	1		1.03	0.100292	2.11675	1.03		1.05	0.10224	2.15785	1.05		0	0	0.01	1		0	0	0.01	1		0	0	0.01	1
BH3-only proteins associate with and inactivate anti-apoptotic BCL-2 members	3		0	0	0.01	1		0	0	0.0103	1.03		0	0	0.0105	1.05		0	0	0.01	1		1	0.925926	19.5408	1		0	0	0.01	1
Urea cycle	9		3	0.292113	2.04606	1		3.09	0.300876	2.10744	1.03		3.15	0.306719	2.14836	1.05		0	0	0.01	1		0	0	0.01	1		0	0	0.01	1
Amino Acid conjugation	3		1	0.097371	2.05509	1		1.03	0.100292	2.11675	1.03		1.05	0.10224	2.15785	1.05		0	0	0.01	1		0	0	0.01	1		0	0	0.01	1
Transcriptional activation of cell cycle inhibitor p21	2		0	0	0.01	1		0	0	0.0103	1.03		0	0	0.0105	1.05		0	0	0.01	1		0	0	0.01	1		1	0.0977517	3.08956	1
Amyloids	2		0	0	0.01	1		0	0	0.0103	1.03		0	0	0.0105	1.05		0	0	0.01	1		0	0	0.01	1		1	0.0977517	3.08956	1
Inhibition of adenylate cyclase pathway	13		2	0.194742	0.946227	1		2.06	0.200584	0.974614	1.03		2.1	0.204479	0.993539	1.05		0	0	0.01	1		0	0	0.01	1		0	0	0.01	1
CMP-N-acetylneuraminate biosynthesis I (eukaryotes)	4		0	0	0.01	1		0	0	0.0103	1.03		0	0	0.0105	1.05		0	0	0.01	1		0	0	0.01	1		1	0.0977517	1.54863	1
DNA Damage Reversal	2		0	0	0.01	1		0	0	0.0103	1.03		0	0	0.0105	1.05		0	0	0.01	1		0	0	0.01	1		1	0.0977517	3.08956	1
Myogenesis	24		6	0.584226	1.53306	1		6.18	0.601753	1.57905	1.03		6.3	0.613437	1.60971	1.05		0	0	0.01	1		0	0	0.01	1		5	0.488759	1.28297	1
Lysosome Vesicle Biogenesis	15		5	0.486855	2.04425	1		5.15	0.501461	2.10558	1.03		5.25	0.511198	2.14646	1.05		0	0	0.01	1		0	0	0.01	1		5	0.488759	2.05224	1
NOD1/2 Signaling Pathway	26		5	0.486855	1.17971	1		5.15	0.501461	1.2151	1.03		5.25	0.511198	1.23869	1.05		0	0	0.01	1		0	0	0.01	1		5	0.488759	1.18432	1
Sphingolipid metabolism	29		8	0.778968	1.69107	1		8.24	0.802337	1.7418	1.03		8.4	0.817916	1.77562	1.05		0	0	0.01	1		0	0	0.01	1		4	0.391007	0.849901	1
Mitochondrial Fatty Acid Beta-Oxidation	14		4	0.389484	1.753	1		4.12	0.401168	1.80559	1.03		4.2	0.408958	1.84065	1.05		0	0	0.01	1		0	0	0.01	1		4	0.391007	1.75986	1
Syndecan-3-mediated signaling events	17		5	0.486855	1.80389	1		5.15	0.501461	1.85801	1.03		5.25	0.511198	1.89408	1.05		0	0	0.01	1		2	1.85185	6.88144	1		5	0.488759	1.81094	1
Amino acid synthesis and interconversion (transamination)	10		0	0	0.01	1		0	0	0.0103	1.03		0	0	0.0105	1.05		0	0	0.01	1		0	0	0.01	1		5	0.488759	3.07734	1
NRIF signals cell death from the nucleus	14		2	0.194742	0.878688	1		2.06	0.200584	0.905048	1.03		2.1	0.204479	0.922622	1.05		0	0	0.01	1		0	0	0.01	1		5	0.488759	2.19873	1
Amino acid transport across the plasma membrane	31		2	0.194742	0.396982	1		2.06	0.200584	0.408892	1.03		2.1	0.204479	0.416831	1.05		0	0	0.01	1		0	0	0.01	1		5	0.488759	0.993362	1
ER to Golgi Transport	9		6	0.584226	4.08532	1		6.18	0.601753	4.20788	1.03		6.3	0.613437	4.28959	1.05		0	0	0.01	1		0	0	0.01	1		5	0.488759	3.41888	1
salvage pathways of pyrimidine ribonucleotides	15		2	0.194742	0.820148	1		2.06	0.200584	0.844752	1.03		2.1	0.204479	0.861155	1.05		0	0	0.01	1		1	0.925926	3.91857	1		5	0.488759	2.05224	1
Resolution of AP sites via the single-nucleotide replacement pathway	12		5	0.486855	2.55489	1		5.15	0.501461	2.63153	1.03		5.25	0.511198	2.68263	1.05		0	0	0.01	1		0	0	0.01	1		4	0.391007	2.05292	1
Purine metabolism	24		8	0.778968	2.04323	1		8.24	0.802337	2.10453	1.03		8.4	0.817916	2.14539	1.05		0	0	0.01	1		0	0	0.01	1		4	0.391007	1.02689	1
Cellular roles of Anthrax toxin	22		4	0.389484	1.11584	1		4.12	0.401168	1.14931	1.03		4.2	0.408958	1.17163	1.05		0	0	0.01	1		0	0	0.01	1		4	0.391007	1.1202	1
Glycogen breakdown (glycogenolysis)	14		5	0.486855	2.19016	1		5.15	0.501461	2.25587	1.03		5.25	0.511198	2.29967	1.05		0	0	0.01	1		0	0	0.01	1		5	0.488759	2.19873	1
Signaling by Rho GTPases	8		2	0.194742	1.53688	1		2.06	0.200584	1.58299	1.03		2.1	0.204479	1.61372	1.05		0	0	0.01	1		2	1.85185	14.6134	1		5	0.488759	3.84571	1
Resolution of Abasic Sites (AP sites)	19		9	0.876339	2.90281	1		9.27	0.902629	2.9899	1.03		9.45	0.920156	3.04796	1.05		0	0	0.01	1		0	0	0.01	1		5	0.488759	1.62042	1
Nongenotropic Androgen signaling	26		7	0.681597	1.65065	1		7.21	0.702045	1.70017	1.03		7.35	0.715677	1.73318	1.05		0	0	0.01	1		1	0.925926	2.26135	1		5	0.488759	1.18432	1
Resolution of AP sites via the multiple-nucleotide patch replacement pathway	17		8	0.778968	2.88406	1		8.24	0.802337	2.97059	1.03		8.4	0.817916	3.02827	1.05		0	0	0.01	1		0	0	0.01	1		4	0.391007	1.44948	1
Removal of DNA patch containing abasic residue	17		8	0.778968	2.88406	1		8.24	0.802337	2.97059	1.03		8.4	0.817916	3.02827	1.05		0	0	0.01	1		0	0	0.01	1		4	0.391007	1.44948	1
MAP kinase activation in TLR cascade	30		7	0.681597	1.43063	1		7.21	0.702045	1.47355	1.03		7.35	0.715677	1.50217	1.05		0	0	0.01	1		0	0	0.01	1		4	0.391007	0.82158	1
Base Excision Repair	19		9	0.876339	2.90281	1		9.27	0.902629	2.9899	1.03		9.45	0.920156	3.04796	1.05		0	0	0.01	1		0	0	0.01	1		5	0.488759	1.62042	1
eNOS activation and regulation	18		3	0.292113	1.0236	1		3.09	0.300876	1.05431	1.03		3.15	0.306719	1.07478	1.05		0	0	0.01	1		0	0	0.01	1		5	0.488759	1.71039	1
Circadian Clock	32		6	0.584226	1.14991	1		6.18	0.601753	1.18441	1.03		6.3	0.613437	1.20741	1.05		0	0	0.01	1		0	0	0.01	1		5	0.488759	0.962329	1
NF-kB is activated and signals survival	13		1	0.097371	0.475467	1		1.03	0.100292	0.489731	1.03		1.05	0.10224	0.499241	1.05		0	0	0.01	1		0	0	0.01	1		5	0.488759	2.36773	1
S6K1-mediated signalling	11		2	0.194742	1.11811	1		2.06	0.200584	1.15166	1.03		2.1	0.204479	1.17402	1.05		0	0	0.01	1		0	0	0.01	1		5	0.488759	2.79783	1
Alpha6 beta4 integrin-ligand interactions	11		1	0.097371	0.561837	1		1.03	0.100292	0.578693	1.03		1.05	0.10224	0.589929	1.05		0	0	0.01	1		0	0	0.01	1		5	0.488759	2.79783	1
chondroitin and dermatan biosynthesis	6		1	0.097371	1.02926	1		1.03	0.100292	1.06013	1.03		1.05	0.10224	1.08072	1.05		0	0	0.01	1		0	0	0.01	1		3	0.293255	3.07938	1
Regulation of Insulin-like Growth Factor (IGF) Activity by Insulin-like Growth Factor Binding Proteins (IGFBPs)	14		0	0	0.01	1		0	0	0.0103	1.03		0	0	0.0105	1.05		0	0	0.01	1		0	0	0.01	1		3	0.293255	1.32099	1
Hormone-sensitive lipase (HSL)-mediated triacylglycerol hydrolysis	12		1	0.097371	0.515057	1		1.03	0.100292	0.530508	1.03		1.05	0.10224	0.54081	1.05		0	0	0.01	1		0	0	0.01	1		3	0.293255	1.54097	1
mTORC1-mediated signalling	11		2	0.194742	1.11811	1		2.06	0.200584	1.15166	1.03		2.1	0.204479	1.17402	1.05		0	0	0.01	1		0	0	0.01	1		5	0.488759	2.79783	1
G0 and Early G1	21		10	0.97371	2.918	1		10.3	1.00292	3.00554	1.03		10.5	1.0224	3.0639	1.05		0	0	0.01	1		0	0	0.01	1		4	0.391007	1.17352	1
Association of licensing factors with the pre-replicative complex	15		2	0.194742	0.820148	1		2.06	0.200584	0.844752	1.03		2.1	0.204479	0.861155	1.05		0	0	0.01	1		1	0.925926	3.91857	1		5	0.488759	2.05224	1
3-phosphoinositide biosynthesis	26		6	0.584226	1.41518	1		6.18	0.601753	1.45763	1.03		6.3	0.613437	1.48594	1.05		0	0	0.01	1		1	0.925926	2.26135	1		5	0.488759	1.18432	1
COPII (Coat Protein 2) Mediated Vesicle Transport	9		6	0.584226	4.08532	1		6.18	0.601753	4.20788	1.03		6.3	0.613437	4.28959	1.05		0	0	0.01	1		0	0	0.01	1		5	0.488759	3.41888	1
IL8- and CXCR1-mediated signaling events	28		6	0.584226	1.31413	1		6.18	0.601753	1.35355	1.03		6.3	0.613437	1.37984	1.05		0	0	0.01	1		0	0	0.01	1		5	0.488759	1.09976	1
Rho GTPase cycle	8		2	0.194742	1.53688	1		2.06	0.200584	1.58299	1.03		2.1	0.204479	1.61372	1.05		0	0	0.01	1		2	1.85185	14.6134	1		5	0.488759	3.84571	1
CDO in myogenesis	24		6	0.584226	1.53306	1		6.18	0.601753	1.57905	1.03		6.3	0.613437	1.60971	1.05		0	0	0.01	1		0	0	0.01	1		5	0.488759	1.28297	1
Activation of Chaperones by ATF6-alpha	9		4	0.389484	2.72581	1		4.12	0.401168	2.80759	1.03		4.2	0.408958	2.8621	1.05		0	0	0.01	1		0	0	0.01	1		5	0.488759	3.41888	1
IRAK2 mediated activation of TAK1 complex	10		2	0.194742	1.22981	1		2.06	0.200584	1.26671	1.03		2.1	0.204479	1.2913	1.05		0	0	0.01	1		0	0	0.01	1		5	0.488759	3.07734	1
Fanconi Anemia pathway	22		4	0.389484	1.11584	1		4.12	0.401168	1.14931	1.03		4.2	0.408958	1.17163	1.05		0	0	0.01	1		1	0.925926	2.67232	1		5	0.488759	1.39955	1
Spry regulation of FGF signaling	16		5	0.486855	1.91656	1		5.15	0.501461	1.97406	1.03		5.25	0.511198	2.01239	1.05		0	0	0.01	1		1	0.925926	3.67382	1		5	0.488759	1.92406	1
Metabolism of nitric oxide	18		3	0.292113	1.0236	1		3.09	0.300876	1.05431	1.03		3.15	0.306719	1.07478	1.05		0	0	0.01	1		0	0	0.01	1		5	0.488759	1.71039	1
D-mannose degradation	1		0	0	0.01	1		0	0	0.0103	1.03		0	0	0.0105	1.05		0	0	0.01	1		0	0	0.01	1		1	0.0977517	6.14853	1
Propionyl-CoA catabolism	4		1	0.097371	1.5426	1		1.03	0.100292	1.58888	1.03		1.05	0.10224	1.61973	1.05		0	0	0.01	1		0	0	0.01	1		0	0	0.01	1
Removal of the Flap Intermediate from the C-strand	10		4	0.389484	2.45351	1		4.12	0.401168	2.52711	1.03		4.2	0.408958	2.57618	1.05		0	0	0.01	1		0	0	0.01	1		1	0.0977517	0.620381	1
Glyoxylate metabolism	5		0	0	0.01	1		0	0	0.0103	1.03		0	0	0.0105	1.05		0	0	0.01	1		0	0	0.01	1		1	0.0977517	1.23952	1
Insulin effects increased synthesis of Xylulose-5-Phosphate	2		0	0	0.01	1		0	0	0.0103	1.03		0	0	0.0105	1.05		0	0	0.01	1		0	0	0.01	1		1	0.0977517	3.08956	1
acetyl-CoA biosynthesis (from citrate)	1		0	0	0.01	1		0	0	0.0103	1.03		0	0	0.0105	1.05		0	0	0.01	1		0	0	0.01	1		1	0.0977517	6.14853	1
Arachidonate production from DAG	3		0	0	0.01	1		0	0	0.0103	1.03		0	0	0.0105	1.05		0	0	0.01	1		0	0	0.01	1		1	0.0977517	2.06313	1
Activation of DNA fragmentation factor	8		4	0.389484	3.06612	1		4.12	0.401168	3.1581	1.03		4.2	0.408958	3.21942	1.05		0	0	0.01	1		0	0	0.01	1		1	0.0977517	0.775283	1
Amine ligand-binding receptors	36		1	0.097371	0.171781	1		1.03	0.100292	0.176934	1.03		1.05	0.10224	0.18037	1.05		0	0	0.01	1		1	0.925926	1.63337	1		1	0.0977517	0.172453	1
sorbitol degradation I	1		0	0	0.01	1		0	0	0.0103	1.03		0	0	0.0105	1.05		0	0	0.01	1		0	0	0.01	1		1	0.0977517	6.14853	1
ABH3 mediated Reversal of Alkylation Damage	1		0	0	0.01	1		0	0	0.0103	1.03		0	0	0.0105	1.05		0	0	0.01	1		0	0	0.01	1		1	0.0977517	6.14853	1
Na+/Cl- dependent neurotransmitter transporters	18		2	0.194742	0.683532	1		2.06	0.200584	0.704038	1.03		2.1	0.204479	0.717709	1.05		0	0	0.01	1		0	0	0.01	1		0	0	0.01	1
FGFR1b ligand binding and activation	6		0	0	0.01	1		0	0	0.0103	1.03		0	0	0.0105	1.05		0	0	0.01	1		0	0	0.01	1		1	0.0977517	1.03328	1
FGFR3b ligand binding and activation	2		0	0	0.01	1		0	0	0.0103	1.03		0	0	0.0105	1.05		0	0	0.01	1		0	0	0.01	1		1	0.0977517	3.08956	1
FGFR1 ligand binding and activation	7		0	0	0.01	1		0	0	0.0103	1.03		0	0	0.0105	1.05		0	0	0.01	1		0	0	0.01	1		1	0.0977517	0.88588	1
FGFR4 ligand binding and activation	2		0	0	0.01	1		0	0	0.0103	1.03		0	0	0.0105	1.05		0	0	0.01	1		0	0	0.01	1		1	0.0977517	3.08956	1
FGFR ligand binding and activation	14		0	0	0.01	1		0	0	0.0103	1.03		0	0	0.0105	1.05		0	0	0.01	1		0	0	0.01	1		1	0.0977517	0.443256	1
Norepinephrine Neurotransmitter Release Cycle	11		2	0.194742	1.11811	1		2.06	0.200584	1.15166	1.03		2.1	0.204479	1.17402	1.05		0	0	0.01	1		0	0	0.01	1		0	0	0.01	1
Adenylate cyclase inhibitory pathway	13		2	0.194742	0.946227	1		2.06	0.200584	0.974614	1.03		2.1	0.204479	0.993539	1.05		0	0	0.01	1		0	0	0.01	1		0	0	0.01	1
sphingomyelin metabolism	7		4	0.389484	3.50351	1		4.12	0.401168	3.60861	1.03		4.2	0.408958	3.67868	1.05		0	0	0.01	1		0	0	0.01	1		1	0.0977517	0.88588	1
Serotonin Neurotransmitter Release Cycle	9		2	0.194742	1.36631	1		2.06	0.200584	1.4073	1.03		2.1	0.204479	1.43462	1.05		0	0	0.01	1		0	0	0.01	1		0	0	0.01	1
lactose degradation III	2		1	0.097371	3.07753	1		1.03	0.100292	3.16985	1.03		1.05	0.10224	3.2314	1.05		0	0	0.01	1		0	0	0.01	1		1	0.0977517	3.08956	1
Regulation of IFNA signaling	38		4	0.389484	0.646135	1		4.12	0.401168	0.665519	1.03		4.2	0.408958	0.678442	1.05		0	0	0.01	1		1	0.925926	1.54743	1		5	0.488759	0.810422	1
BARD1 signaling events	29		10	0.97371	2.11331	1		10.3	1.00292	2.17671	1.03		10.5	1.0224	2.21897	1.05		0	0	0.01	1		0	0	0.01	1		5	0.488759	1.06185	1
Activation of the pre-replicative complex	30		10	0.97371	2.04289	1		10.3	1.00292	2.10418	1.03		10.5	1.0224	2.14503	1.05		0	0	0.01	1		2	1.85185	3.90047	1		5	0.488759	1.02646	1
Cooperation of Prefoldin and TriC/CCT in actin and tubulin folding	15		6	0.584226	2.45228	1		6.18	0.601753	2.52585	1.03		6.3	0.613437	2.5749	1.05		0	0	0.01	1		1	0.925926	3.91857	1		5	0.488759	2.05224	1
superpathway of geranylgeranyldiphosphate biosynthesis I (via mevalonate)	13		1	0.097371	0.475467	1		1.03	0.100292	0.489731	1.03		1.05	0.10224	0.499241	1.05		0	0	0.01	1		0	0	0.01	1		5	0.488759	2.36773	1
Transport of vitamins, nucleosides, and related molecules	30		2	0.194742	0.41021	1		2.06	0.200584	0.422517	1.03		2.1	0.204479	0.430721	1.05		0	0	0.01	1		1	0.925926	1.95994	1		5	0.488759	1.02646	1
Chaperonin-mediated protein folding	16		6	0.584226	2.29911	1		6.18	0.601753	2.36808	1.03		6.3	0.613437	2.41407	1.05		0	0	0.01	1		1	0.925926	3.67382	1		5	0.488759	1.92406	1
FOXA2 and FOXA3 transcription factor networks	43		7	0.681597	0.998218	1		7.21	0.702045	1.02816	1.03		7.35	0.715677	1.04813	1.05		0	0	0.01	1		1	0.925926	1.36754	1		5	0.488759	0.716209	1
CD28 dependent PI3K/Akt signaling	17		4	0.389484	1.44383	1		4.12	0.401168	1.48715	1.03		4.2	0.408958	1.51602	1.05		0	0	0.01	1		1	0.925926	3.45784	1		5	0.488759	1.81094	1
Insulin receptor recycling	28		6	0.584226	1.31413	1		6.18	0.601753	1.35355	1.03		6.3	0.613437	1.37984	1.05		0	0	0.01	1		0	0	0.01	1		5	0.488759	1.09976	1
Nitric oxide stimulates guanylate cyclase	12		2	0.194742	1.02501	1		2.06	0.200584	1.05576	1.03		2.1	0.204479	1.07626	1.05		0	0	0.01	1		0	0	0.01	1		1	0.0977517	0.517071	1
sucrose degradation	7		1	0.097371	0.88243	1		1.03	0.100292	0.908902	1.03		1.05	0.10224	0.926551	1.05		0	0	0.01	1		0	0	0.01	1		1	0.0977517	0.88588	1
Formation of the active cofactor, UDP-glucuronate	3		2	0.194742	4.08984	1		2.06	0.200584	4.21253	1.03		2.1	0.204479	4.29433	1.05		0	0	0.01	1		0	0	0.01	1		0	0	0.01	1
Assembly of the RAD51-ssDNA nucleoprotein complex	5		2	0.194742	2.45717	1		2.06	0.200584	2.53088	1.03		2.1	0.204479	2.58003	1.05		0	0	0.01	1		0	0	0.01	1		1	0.0977517	1.23952	1
flavin biosynthesis IV (mammalian)	2		0	0	0.01	1		0	0	0.0103	1.03		0	0	0.0105	1.05		0	0	0.01	1		0	0	0.01	1		1	0.0977517	3.08956	1
NAD salvage pathway III	5		2	0.194742	2.45717	1		2.06	0.200584	2.53088	1.03		2.1	0.204479	2.58003	1.05		0	0	0.01	1		0	0	0.01	1		0	0	0.01	1
L-carnitine biosynthesis	3		0	0	0.01	1		0	0	0.0103	1.03		0	0	0.0105	1.05		0	0	0.01	1		0	0	0.01	1		1	0.0977517	2.06313	1
Cyclin B2 mediated events	6		2	0.194742	2.04832	1		2.06	0.200584	2.10977	1.03		2.1	0.204479	2.15074	1.05		0	0	0.01	1		0	0	0.01	1		0	0	0.01	1
spermidine biosynthesis	2		0	0	0.01	1		0	0	0.0103	1.03		0	0	0.0105	1.05		0	0	0.01	1		0	0	0.01	1		1	0.0977517	3.08956	1
pyridoxal 5'-phosphate salvage pathway	2		0	0	0.01	1		0	0	0.0103	1.03		0	0	0.0105	1.05		0	0	0.01	1		0	0	0.01	1		1	0.0977517	3.08956	1
HDL-mediated lipid transport	15		2	0.194742	0.820148	1		2.06	0.200584	0.844752	1.03		2.1	0.204479	0.861155	1.05		0	0	0.01	1		0	0	0.01	1		0	0	0.01	1
Ca2+ activated K+ channels	9		1	0.097371	0.686552	1		1.03	0.100292	0.707148	1.03		1.05	0.10224	0.720879	1.05		0	0	0.01	1		0	0	0.01	1		1	0.0977517	0.689236	1
Translesion synthesis by HREV1	1		1	0.097371	6.12458	1		1.03	0.100292	6.30832	1.03		1.05	0.10224	6.43081	1.05		0	0	0.01	1		0	0	0.01	1		0	0	0.01	1
cGMP effects	6		1	0.097371	1.02926	1		1.03	0.100292	1.06013	1.03		1.05	0.10224	1.08072	1.05		0	0	0.01	1		0	0	0.01	1		1	0.0977517	1.03328	1
Phosphorylation of proteins involved in G1/S transition by active Cyclin E:Cdk2 complexes	4		1	0.097371	1.5426	1		1.03	0.100292	1.58888	1.03		1.05	0.10224	1.61973	1.05		0	0	0.01	1		0	0	0.01	1		0	0	0.01	1
Formation of apoptosome	3		1	0.097371	2.05509	1		1.03	0.100292	2.11675	1.03		1.05	0.10224	2.15785	1.05		0	0	0.01	1		0	0	0.01	1		1	0.0977517	2.06313	1
PLK2 and PLK4 events	2		1	0.097371	3.07753	1		1.03	0.100292	3.16985	1.03		1.05	0.10224	3.2314	1.05		0	0	0.01	1		0	0	0.01	1		1	0.0977517	3.08956	1
Reduction of cytosolic Ca++ levels	10		1	0.097371	0.617965	1		1.03	0.100292	0.636504	1.03		1.05	0.10224	0.648863	1.05		0	0	0.01	1		0	0	0.01	1		1	0.0977517	0.620381	1
glycerol degradation IV	4		1	0.097371	1.5426	1		1.03	0.100292	1.58888	1.03		1.05	0.10224	1.61973	1.05		0	0	0.01	1		0	0	0.01	1		1	0.0977517	1.54863	1
Platelet Adhesion to exposed collagen	13		1	0.097371	0.475467	1		1.03	0.100292	0.489731	1.03		1.05	0.10224	0.499241	1.05		0	0	0.01	1		0	0	0.01	1		1	0.0977517	0.477326	1
Enzymatic degradation of dopamine by COMT	2		1	0.097371	3.07753	1		1.03	0.100292	3.16985	1.03		1.05	0.10224	3.2314	1.05		0	0	0.01	1		0	0	0.01	1		1	0.0977517	3.08956	1
Telomere C-strand synthesis initiation	6		3	0.292113	3.06739	1		3.09	0.300876	3.15941	1.03		3.15	0.306719	3.22076	1.05		0	0	0.01	1		1	0.925926	9.78665	1		1	0.0977517	1.03328	1
Neurotransmitter Release Cycle	26		4	0.389484	0.944236	1		4.12	0.401168	0.972563	1.03		4.2	0.408958	0.991448	1.05		0	0	0.01	1		1	0.925926	2.26135	1		1	0.0977517	0.238755	1
dopamine degradation	7		1	0.097371	0.88243	1		1.03	0.100292	0.908902	1.03		1.05	0.10224	0.926551	1.05		0	0	0.01	1		0	0	0.01	1		1	0.0977517	0.88588	1
mRNA Editing	4		1	0.097371	1.5426	1		1.03	0.100292	1.58888	1.03		1.05	0.10224	1.61973	1.05		0	0	0.01	1		0	0	0.01	1		1	0.0977517	1.54863	1
Nonhomologous End-joining (NHEJ)	5		2	0.194742	2.45717	1		2.06	0.200584	2.53088	1.03		2.1	0.204479	2.58003	1.05		0	0	0.01	1		0	0	0.01	1		1	0.0977517	1.23952	1
proline degradation	2		0	0	0.01	1		0	0	0.0103	1.03		0	0	0.0105	1.05		0	0	0.01	1		1	0.925926	29.2626	1		1	0.0977517	3.08956	1
Rapid glucocorticoid signaling	9		2	0.194742	1.36631	1		2.06	0.200584	1.4073	1.03		2.1	0.204479	1.43462	1.05		0	0	0.01	1		0	0	0.01	1		1	0.0977517	0.689236	1
ERK/MAPK targets	12		3	0.292113	1.53497	1		3.09	0.300876	1.58102	1.03		3.15	0.306719	1.61172	1.05		0	0	0.01	1		0	0	0.01	1		1	0.0977517	0.517071	1
Regulation of IFNG signaling	13		2	0.194742	0.946227	1		2.06	0.200584	0.974614	1.03		2.1	0.204479	0.993539	1.05		0	0	0.01	1		0	0	0.01	1		1	0.0977517	0.477326	1
CDC6 association with the ORC:origin complex	11		3	0.292113	1.67439	1		3.09	0.300876	1.72462	1.03		3.15	0.306719	1.75811	1.05		0	0	0.01	1		0	0	0.01	1		1	0.0977517	0.564034	1
DNA Damage Bypass	4		2	0.194742	3.06993	1		2.06	0.200584	3.16203	1.03		2.1	0.204479	3.22343	1.05		0	0	0.01	1		0	0	0.01	1		0	0	0.01	1
Regulation of Insulin Secretion by Glucagon-like Peptide-1	16		2	0.194742	0.76892	1		2.06	0.200584	0.791988	1.03		2.1	0.204479	0.807366	1.05		0	0	0.01	1		0	0	0.01	1		1	0.0977517	0.387884	1
GDP-glucose biosynthesis	4		1	0.097371	1.5426	1		1.03	0.100292	1.58888	1.03		1.05	0.10224	1.61973	1.05		0	0	0.01	1		1	0.925926	14.6678	1		1	0.0977517	1.54863	1
NOSTRIN mediated eNOS trafficking	4		0	0	0.01	1		0	0	0.0103	1.03		0	0	0.0105	1.05		0	0	0.01	1		0	0	0.01	1		1	0.0977517	1.54863	1
uracil degradation II (reductive)	3		1	0.097371	2.05509	1		1.03	0.100292	2.11675	1.03		1.05	0.10224	2.15785	1.05		0	0	0.01	1		0	0	0.01	1		1	0.0977517	2.06313	1
ADP signalling through P2Y purinoceptor 12	6		2	0.194742	2.04832	1		2.06	0.200584	2.10977	1.03		2.1	0.204479	2.15074	1.05		0	0	0.01	1		0	0	0.01	1		1	0.0977517	1.03328	1
GABA B receptor activation	28		2	0.194742	0.439501	1		2.06	0.200584	0.452686	1.03		2.1	0.204479	0.461476	1.05		0	0	0.01	1		0	0	0.01	1		1	0.0977517	0.221707	1
Prostacyclin signalling through prostacyclin receptor	4		0	0	0.01	1		0	0	0.0103	1.03		0	0	0.0105	1.05		0	0	0.01	1		0	0	0.01	1		1	0.0977517	1.54863	1
Interaction between L1 and Ankyrins	12		0	0	0.01	1		0	0	0.0103	1.03		0	0	0.0105	1.05		0	0	0.01	1		0	0	0.01	1		1	0.0977517	0.517071	1
estrogen biosynthesis	4		1	0.097371	1.5426	1		1.03	0.100292	1.58888	1.03		1.05	0.10224	1.61973	1.05		0	0	0.01	1		0	0	0.01	1		1	0.0977517	1.54863	1
Neurotransmitter Clearance In The Synaptic Cleft	6		1	0.097371	1.02926	1		1.03	0.100292	1.06013	1.03		1.05	0.10224	1.08072	1.05		0	0	0.01	1		0	0	0.01	1		1	0.0977517	1.03328	1
G alpha (z) signalling events	22		2	0.194742	0.55931	1		2.06	0.200584	0.576089	1.03		2.1	0.204479	0.587276	1.05		0	0	0.01	1		0	0	0.01	1		1	0.0977517	0.282145	1
Ligand-gated ion channel transport	17		1	0.097371	0.363658	1		1.03	0.100292	0.374568	1.03		1.05	0.10224	0.381841	1.05		0	0	0.01	1		0	0	0.01	1		1	0.0977517	0.36508	1
Ephrin A reverse signaling	3		1	0.097371	2.05509	1		1.03	0.100292	2.11675	1.03		1.05	0.10224	2.15785	1.05		0	0	0.01	1		0	0	0.01	1		1	0.0977517	2.06313	1
AKT-mediated inactivation of FOXO1A	3		1	0.097371	2.05509	1		1.03	0.100292	2.11675	1.03		1.05	0.10224	2.15785	1.05		0	0	0.01	1		0	0	0.01	1		1	0.0977517	2.06313	1
Regulation of Commissural axon pathfinding by Slit and Robo	4		2	0.194742	3.06993	1		2.06	0.200584	3.16203	1.03		2.1	0.204479	3.22343	1.05		0	0	0.01	1		0	0	0.01	1		1	0.0977517	1.54863	1
G alpha (i) signalling events	31		2	0.194742	0.396982	1		2.06	0.200584	0.408892	1.03		2.1	0.204479	0.416831	1.05		0	0	0.01	1		0	0	0.01	1		1	0.0977517	0.200259	1
Conjugation of carboxylic acids	3		1	0.097371	2.05509	1		1.03	0.100292	2.11675	1.03		1.05	0.10224	2.15785	1.05		0	0	0.01	1		0	0	0.01	1		0	0	0.01	1
DNA replication initiation	6		3	0.292113	3.06739	1		3.09	0.300876	3.15941	1.03		3.15	0.306719	3.22076	1.05		0	0	0.01	1		1	0.925926	9.78665	1		1	0.0977517	1.03328	1
glycogen biosynthesis II (from UDP-D-Glucose)	6		2	0.194742	2.04832	1		2.06	0.200584	2.10977	1.03		2.1	0.204479	2.15074	1.05		0	0	0.01	1		0	0	0.01	1		0	0	0.01	1
c-src mediated regulation of Cx43 function and closure of gap junctions	2		1	0.097371	3.07753	1		1.03	0.100292	3.16985	1.03		1.05	0.10224	3.2314	1.05		0	0	0.01	1		0	0	0.01	1		1	0.0977517	3.08956	1
mRNA Editing: A to I Conversion	2		1	0.097371	3.07753	1		1.03	0.100292	3.16985	1.03		1.05	0.10224	3.2314	1.05		0	0	0.01	1		0	0	0.01	1		1	0.0977517	3.08956	1
Growth hormone receptor signaling	18		2	0.194742	0.683532	1		2.06	0.200584	0.704038	1.03		2.1	0.204479	0.717709	1.05		0	0	0.01	1		0	0	0.01	1		1	0.0977517	0.344809	1
N-glycan trimming and elongation in the cis-Golgi	5		1	0.097371	1.2347	1		1.03	0.100292	1.27174	1.03		1.05	0.10224	1.29643	1.05		0	0	0.01	1		0	0	0.01	1		1	0.0977517	1.23952	1
biotin-carboxyl carrier protein assembly	3		1	0.097371	2.05509	1		1.03	0.100292	2.11675	1.03		1.05	0.10224	2.15785	1.05		0	0	0.01	1		0	0	0.01	1		1	0.0977517	2.06313	1
Plasmalogen biosynthesis	4		1	0.097371	1.5426	1		1.03	0.100292	1.58888	1.03		1.05	0.10224	1.61973	1.05		0	0	0.01	1		0	0	0.01	1		0	0	0.01	1
Inwardly rectifying K+ channels	23		0	0	0.01	1		0	0	0.0103	1.03		0	0	0.0105	1.05		0	0	0.01	1		0	0	0.01	1		1	0.0977517	0.269883	1
Amplification of signal from unattached kinetochores via a MAD2 inhibitory signal	2		0	0	0.01	1		0	0	0.0103	1.03		0	0	0.0105	1.05		0	0	0.01	1		2	1.85185	58.2354	0.487272		1	0.0977517	3.08956	1
L-cysteine degradation II	1		1	0.097371	6.12458	1		1.03	0.100292	6.30832	1.03		1.05	0.10224	6.43081	1.05		0	0	0.01	1		0	0	0.01	1		0	0	0.01	1
urea cycle	6		2	0.194742	2.04832	1		2.06	0.200584	2.10977	1.03		2.1	0.204479	2.15074	1.05		0	0	0.01	1		0	0	0.01	1		0	0	0.01	1
Transmission across Electrical Synapses	5		2	0.194742	2.45717	1		2.06	0.200584	2.53088	1.03		2.1	0.204479	2.58003	1.05		0	0	0.01	1		0	0	0.01	1		1	0.0977517	1.23952	1
Amplification of signal from the kinetochores	2		0	0	0.01	1		0	0	0.0103	1.03		0	0	0.0105	1.05		0	0	0.01	1		2	1.85185	58.2354	0.487272		1	0.0977517	3.08956	1
ABCA transporters in lipid homeostasis	9		1	0.097371	0.686552	1		1.03	0.100292	0.707148	1.03		1.05	0.10224	0.720879	1.05		0	0	0.01	1		0	0	0.01	1		1	0.0977517	0.689236	1
Cleavage of the damaged purine	3		1	0.097371	2.05509	1		1.03	0.100292	2.11675	1.03		1.05	0.10224	2.15785	1.05		0	0	0.01	1		0	0	0.01	1		1	0.0977517	2.06313	1
Formation of editosomes by ADAR proteins	2		1	0.097371	3.07753	1		1.03	0.100292	3.16985	1.03		1.05	0.10224	3.2314	1.05		0	0	0.01	1		0	0	0.01	1		1	0.0977517	3.08956	1
Cytosolic tRNA aminoacylation	24		2	0.194742	0.51272	1		2.06	0.200584	0.528102	1.03		2.1	0.204479	0.538356	1.05		0	0	0.01	1		0	0	0.01	1		1	0.0977517	0.258643	1
C6 deamination of adenosine	2		1	0.097371	3.07753	1		1.03	0.100292	3.16985	1.03		1.05	0.10224	3.2314	1.05		0	0	0.01	1		0	0	0.01	1		1	0.0977517	3.08956	1
Glutamate Neurotransmitter Release Cycle	11		1	0.097371	0.561837	1		1.03	0.100292	0.578693	1.03		1.05	0.10224	0.589929	1.05		0	0	0.01	1		0	0	0.01	1		0	0	0.01	1
Stimulation of the cell death response by PAK-2p34	3		0	0	0.01	1		0	0	0.0103	1.03		0	0	0.0105	1.05		0	0	0.01	1		0	0	0.01	1		1	0.0977517	2.06313	1
Recycling of bile acids and salts	11		0	0	0.01	1		0	0	0.0103	1.03		0	0	0.0105	1.05		0	0	0.01	1		0	0	0.01	1		1	0.0977517	0.564034	1
Rap1 signalling	10		1	0.097371	0.617965	1		1.03	0.100292	0.636504	1.03		1.05	0.10224	0.648863	1.05		0	0	0.01	1		0	0	0.01	1		1	0.0977517	0.620381	1
Base-Excision Repair, AP Site Formation	8		3	0.292113	2.3015	1		3.09	0.300876	2.37054	1.03		3.15	0.306719	2.41657	1.05		0	0	0.01	1		0	0	0.01	1		1	0.0977517	0.775283	1
NrCAM interactions	7		2	0.194742	1.75612	1		2.06	0.200584	1.80881	1.03		2.1	0.204479	1.84393	1.05		0	0	0.01	1		0	0	0.01	1		0	0	0.01	1
Entry of Influenza Virion into Host Cell via Endocytosis	2		2	0.194742	6.12458	1		2.06	0.200584	6.30832	1.03		2.1	0.204479	6.43081	1.05		0	0	0.01	1		0	0	0.01	1		0	0	0.01	1
stearate biosynthesis I (animals)	12		1	0.097371	0.515057	1		1.03	0.100292	0.530508	1.03		1.05	0.10224	0.54081	1.05		0	0	0.01	1		1	0.925926	4.8974	1		1	0.0977517	0.517071	1
Synthesis of bile acids and bile salts via 24-hydroxycholesterol	10		0	0	0.01	1		0	0	0.0103	1.03		0	0	0.0105	1.05		0	0	0.01	1		0	0	0.01	1		1	0.0977517	0.620381	1
Neurofascin interactions	9		2	0.194742	1.36631	1		2.06	0.200584	1.4073	1.03		2.1	0.204479	1.43462	1.05		0	0	0.01	1		0	0	0.01	1		0	0	0.01	1
Depurination	3		1	0.097371	2.05509	1		1.03	0.100292	2.11675	1.03		1.05	0.10224	2.15785	1.05		0	0	0.01	1		0	0	0.01	1		1	0.0977517	2.06313	1
Vpr-mediated induction of apoptosis by mitochondrial outer membrane permeabilization	3		0	0	0.01	1		0	0	0.0103	1.03		0	0	0.0105	1.05		0	0	0.01	1		0	0	0.01	1		1	0.0977517	2.06313	1
Formation of annular gap junctions	1		0	0	0.01	1		0	0	0.0103	1.03		0	0	0.0105	1.05		0	0	0.01	1		0	0	0.01	1		1	0.0977517	6.14853	1
Cleavage of the damaged pyrimidine	5		2	0.194742	2.45717	1		2.06	0.200584	2.53088	1.03		2.1	0.204479	2.58003	1.05		0	0	0.01	1		0	0	0.01	1		0	0	0.01	1
Coenzyme A biosynthesis	6		2	0.194742	2.04832	1		2.06	0.200584	2.10977	1.03		2.1	0.204479	2.15074	1.05		0	0	0.01	1		0	0	0.01	1		1	0.0977517	1.03328	1
Import of palmitoyl-CoA into the mitochondrial matrix	8		2	0.194742	1.53688	1		2.06	0.200584	1.58299	1.03		2.1	0.204479	1.61372	1.05		0	0	0.01	1		0	0	0.01	1		1	0.0977517	0.775283	1
NAD biosynthesis III	4		2	0.194742	3.06993	1		2.06	0.200584	3.16203	1.03		2.1	0.204479	3.22343	1.05		0	0	0.01	1		0	0	0.01	1		0	0	0.01	1
2-oxobutanoate degradation I	4		2	0.194742	3.06993	1		2.06	0.200584	3.16203	1.03		2.1	0.204479	3.22343	1.05		0	0	0.01	1		0	0	0.01	1		0	0	0.01	1
Interactions of Tat with host cellular proteins	2		2	0.194742	6.12458	1		2.06	0.200584	6.30832	1.03		2.1	0.204479	6.43081	1.05		0	0	0.01	1		0	0	0.01	1		0	0	0.01	1
arginine biosynthesis IV	6		2	0.194742	2.04832	1		2.06	0.200584	2.10977	1.03		2.1	0.204479	2.15074	1.05		0	0	0.01	1		0	0	0.01	1		1	0.0977517	1.03328	1
Adenosine P1 receptors	4		1	0.097371	1.5426	1		1.03	0.100292	1.58888	1.03		1.05	0.10224	1.61973	1.05		0	0	0.01	1		0	0	0.01	1		0	0	0.01	1
Proton/oligonucleotide cotransporters	4		0	0	0.01	1		0	0	0.0103	1.03		0	0	0.0105	1.05		0	0	0.01	1		0	0	0.01	1		1	0.0977517	1.54863	1
adenosine nucleotides degradation II	9		3	0.292113	2.04606	1		3.09	0.300876	2.10744	1.03		3.15	0.306719	2.14836	1.05		0	0	0.01	1		0	0	0.01	1		1	0.0977517	0.689236	1
Inhibition of voltage gated Ca2+ channels via Gbeta/gamma subunits	15		0	0	0.01	1		0	0	0.0103	1.03		0	0	0.0105	1.05		0	0	0.01	1		0	0	0.01	1		1	0.0977517	0.413725	1
Sodium-coupled phosphate cotransporters	5		0	0	0.01	1		0	0	0.0103	1.03		0	0	0.0105	1.05		0	0	0.01	1		0	0	0.01	1		1	0.0977517	1.23952	1
S1P5 pathway	8		3	0.292113	2.3015	1		3.09	0.300876	2.37054	1.03		3.15	0.306719	2.41657	1.05		0	0	0.01	1		0	0	0.01	1		1	0.0977517	0.775283	1
Beta-catenin phosphorylation cascade	7		2	0.194742	1.75612	1		2.06	0.200584	1.80881	1.03		2.1	0.204479	1.84393	1.05		0	0	0.01	1		0	0	0.01	1		1	0.0977517	0.88588	1
IRAK1 recruits IKK complex upon TLR7/8 or 9 stimulation	10		1	0.097371	0.617965	1		1.03	0.100292	0.636504	1.03		1.05	0.10224	0.648863	1.05		0	0	0.01	1		0	0	0.01	1		1	0.0977517	0.620381	1
Presynaptic phase of homologous DNA pairing and strand exchange	6		2	0.194742	2.04832	1		2.06	0.200584	2.10977	1.03		2.1	0.204479	2.15074	1.05		0	0	0.01	1		0	0	0.01	1		1	0.0977517	1.03328	1
Activation of NOXA and translocation to mitochondria	4		0	0	0.01	1		0	0	0.0103	1.03		0	0	0.0105	1.05		0	0	0.01	1		0	0	0.01	1		1	0.0977517	1.54863	1
Organic cation/anion/zwitterion transport	12		1	0.097371	0.515057	1		1.03	0.100292	0.530508	1.03		1.05	0.10224	0.54081	1.05		0	0	0.01	1		0	0	0.01	1		0	0	0.01	1
TRAIL signaling	6		0	0	0.01	1		0	0	0.0103	1.03		0	0	0.0105	1.05		0	0	0.01	1		0	0	0.01	1		1	0.0977517	1.03328	1
Klotho-mediated ligand binding	6		0	0	0.01	1		0	0	0.0103	1.03		0	0	0.0105	1.05		0	0	0.01	1		0	0	0.01	1		1	0.0977517	1.03328	1
FGFR2 ligand binding and activation	7		0	0	0.01	1		0	0	0.0103	1.03		0	0	0.0105	1.05		0	0	0.01	1		0	0	0.01	1		1	0.0977517	0.88588	1
cysteine biosynthesis/homocysteine degradation	2		1	0.097371	3.07753	1		1.03	0.100292	3.16985	1.03		1.05	0.10224	3.2314	1.05		0	0	0.01	1		0	0	0.01	1		0	0	0.01	1
Gap junction assembly	4		1	0.097371	1.5426	1		1.03	0.100292	1.58888	1.03		1.05	0.10224	1.61973	1.05		0	0	0.01	1		0	0	0.01	1		0	0	0.01	1
ERKs are inactivated	3		1	0.097371	2.05509	1		1.03	0.100292	2.11675	1.03		1.05	0.10224	2.15785	1.05		0	0	0.01	1		0	0	0.01	1		0	0	0.01	1
Organic cation transport	7		1	0.097371	0.88243	1		1.03	0.100292	0.908902	1.03		1.05	0.10224	0.926551	1.05		0	0	0.01	1		0	0	0.01	1		0	0	0.01	1
Apoptosis induced DNA fragmentation	8		4	0.389484	3.06612	1		4.12	0.401168	3.1581	1.03		4.2	0.408958	3.21942	1.05		0	0	0.01	1		0	0	0.01	1		1	0.0977517	0.775283	1
Interleukin-6 signaling	8		2	0.194742	1.53688	1		2.06	0.200584	1.58299	1.03		2.1	0.204479	1.61372	1.05		0	0	0.01	1		0	0	0.01	1		0	0	0.01	1
Vasopressin-like receptors	6		0	0	0.01	1		0	0	0.0103	1.03		0	0	0.0105	1.05		0	0	0.01	1		0	0	0.01	1		1	0.0977517	1.03328	1
Activation of PUMA and translocation to mitochondria	4		0	0	0.01	1		0	0	0.0103	1.03		0	0	0.0105	1.05		0	0	0.01	1		0	0	0.01	1		1	0.0977517	1.54863	1
myo-inositol biosynthesis	4		2	0.194742	3.06993	1		2.06	0.200584	3.16203	1.03		2.1	0.204479	3.22343	1.05		0	0	0.01	1		0	0	0.01	1		0	0	0.01	1
FGFR1c ligand binding and activation	2		0	0	0.01	1		0	0	0.0103	1.03		0	0	0.0105	1.05		0	0	0.01	1		0	0	0.01	1		1	0.0977517	3.08956	1
heme biosynthesis from uroporphyrinogen-III I	4		2	0.194742	3.06993	1		2.06	0.200584	3.16203	1.03		2.1	0.204479	3.22343	1.05		0	0	0.01	1		0	0	0.01	1		0	0	0.01	1
FGFR2b ligand binding and activation	7		0	0	0.01	1		0	0	0.0103	1.03		0	0	0.0105	1.05		0	0	0.01	1		0	0	0.01	1		1	0.0977517	0.88588	1
FGFR1c and Klotho ligand binding and activation	3		0	0	0.01	1		0	0	0.0103	1.03		0	0	0.0105	1.05		0	0	0.01	1		0	0	0.01	1		1	0.0977517	2.06313	1
S1P4 pathway	14		6	0.584226	2.62732	1		6.18	0.601753	2.70614	1.03		6.3	0.613437	2.75869	1.05		0	0	0.01	1		0	0	0.01	1		1	0.0977517	0.443256	1
FGFR2c ligand binding and activation	2		0	0	0.01	1		0	0	0.0103	1.03		0	0	0.0105	1.05		0	0	0.01	1		0	0	0.01	1		1	0.0977517	3.08956	1
FGFR3c ligand binding and activation	2		0	0	0.01	1		0	0	0.0103	1.03		0	0	0.0105	1.05		0	0	0.01	1		0	0	0.01	1		1	0.0977517	3.08956	1
ERK activation	6		3	0.292113	3.06739	1		3.09	0.300876	3.15941	1.03		3.15	0.306719	3.22076	1.05		0	0	0.01	1		0	0	0.01	1		1	0.0977517	1.03328	1
Glypican 2 network	2		1	0.097371	3.07753	1		1.03	0.100292	3.16985	1.03		1.05	0.10224	3.2314	1.05		0	0	0.01	1		0	0	0.01	1		0	0	0.01	1
Degradation of GABA	2		1	0.097371	3.07753	1		1.03	0.100292	3.16985	1.03		1.05	0.10224	3.2314	1.05		0	0	0.01	1		0	0	0.01	1		0	0	0.01	1
Rapoport-Luebering glycolytic shunt	4		1	0.097371	1.5426	1		1.03	0.100292	1.58888	1.03		1.05	0.10224	1.61973	1.05		0	0	0.01	1		0	0	0.01	1		0	0	0.01	1
glycine cleavage complex	5		1	0.097371	1.2347	1		1.03	0.100292	1.27174	1.03		1.05	0.10224	1.29643	1.05		0	0	0.01	1		0	0	0.01	1		0	0	0.01	1
glutamate degradation III (via 4-aminobutyrate)	4		1	0.097371	1.5426	1		1.03	0.100292	1.58888	1.03		1.05	0.10224	1.61973	1.05		0	0	0.01	1		0	0	0.01	1		0	0	0.01	1
E2F-enabled inhibition of pre-replication complex formation	10		5	0.486855	3.06535	1		5.15	0.501461	3.15731	1.03		5.25	0.511198	3.21862	1.05		0	0	0.01	1		0	0	0.01	1		0	0	0.01	1
lanosterol biosynthesis	1		1	0.097371	6.12458	1		1.03	0.100292	6.30832	1.03		1.05	0.10224	6.43081	1.05		0	0	0.01	1		0	0	0.01	1		0	0	0.01	1
Regulation of gene expression in late stage (branching morphogenesis) pancreatic bud precursor cells	6		1	0.097371	1.02926	1		1.03	0.100292	1.06013	1.03		1.05	0.10224	1.08072	1.05		0	0	0.01	1		0	0	0.01	1		0	0	0.01	1
Botulinum neurotoxicity	5		1	0.097371	1.2347	1		1.03	0.100292	1.27174	1.03		1.05	0.10224	1.29643	1.05		0	0	0.01	1		0	0	0.01	1		0	0	0.01	1
Activation of TRKA receptors	6		1	0.097371	1.02926	1		1.03	0.100292	1.06013	1.03		1.05	0.10224	1.08072	1.05		0	0	0.01	1		0	0	0.01	1		0	0	0.01	1
phosphatidylethanolamine biosynthesis III	1		1	0.097371	6.12458	1		1.03	0.100292	6.30832	1.03		1.05	0.10224	6.43081	1.05		0	0	0.01	1		0	0	0.01	1		0	0	0.01	1
thyroid hormone metabolism I (via deiodination)	3		1	0.097371	2.05509	1		1.03	0.100292	2.11675	1.03		1.05	0.10224	2.15785	1.05		0	0	0.01	1		0	0	0.01	1		0	0	0.01	1
ALK2 signaling events	11		4	0.389484	2.23066	1		4.12	0.401168	2.29758	1.03		4.2	0.408958	2.34219	1.05		0	0	0.01	1		0	0	0.01	1		0	0	0.01	1
S-methyl-5'-thioadenosine degradation II	1		1	0.097371	6.12458	1		1.03	0.100292	6.30832	1.03		1.05	0.10224	6.43081	1.05		0	0	0.01	1		0	0	0.01	1		0	0	0.01	1
NGF-independant TRKA activation	5		1	0.097371	1.2347	1		1.03	0.100292	1.27174	1.03		1.05	0.10224	1.29643	1.05		0	0	0.01	1		0	0	0.01	1		0	0	0.01	1
thyroid hormone metabolism II (via conjugation and/or degradation)	3		1	0.097371	2.05509	1		1.03	0.100292	2.11675	1.03		1.05	0.10224	2.15785	1.05		0	0	0.01	1		0	0	0.01	1		0	0	0.01	1
gamma-linolenate biosynthesis II (animals)	7		1	0.097371	0.88243	1		1.03	0.100292	0.908902	1.03		1.05	0.10224	0.926551	1.05		0	0	0.01	1		0	0	0.01	1		0	0	0.01	1
dolichol and dolichyl phosphate biosynthesis	2		1	0.097371	3.07753	1		1.03	0.100292	3.16985	1.03		1.05	0.10224	3.2314	1.05		0	0	0.01	1		0	0	0.01	1		0	0	0.01	1
Ceramide signalling	3		1	0.097371	2.05509	1		1.03	0.100292	2.11675	1.03		1.05	0.10224	2.15785	1.05		0	0	0.01	1		0	0	0.01	1		0	0	0.01	1
fatty acid biosynthesis initiation II	2		1	0.097371	3.07753	1		1.03	0.100292	3.16985	1.03		1.05	0.10224	3.2314	1.05		0	0	0.01	1		0	0	0.01	1		0	0	0.01	1
lysine degradation II	3		1	0.097371	2.05509	1		1.03	0.100292	2.11675	1.03		1.05	0.10224	2.15785	1.05		0	0	0.01	1		0	0	0.01	1		0	0	0.01	1
ceramide biosynthesis	5		2	0.194742	2.45717	1		2.06	0.200584	2.53088	1.03		2.1	0.204479	2.58003	1.05		0	0	0.01	1		0	0	0.01	1		1	0.0977517	1.23952	1
urate biosynthesis/inosine 5'-phosphate degradation	5		2	0.194742	2.45717	1		2.06	0.200584	2.53088	1.03		2.1	0.204479	2.58003	1.05		0	0	0.01	1		0	0	0.01	1		1	0.0977517	1.23952	1
Nectin/Necl trans heterodimerization	7		2	0.194742	1.75612	1		2.06	0.200584	1.80881	1.03		2.1	0.204479	1.84393	1.05		0	0	0.01	1		0	0	0.01	1		1	0.0977517	0.88588	1
Electric Transmission Across Gap Junctions	5		2	0.194742	2.45717	1		2.06	0.200584	2.53088	1.03		2.1	0.204479	2.58003	1.05		0	0	0.01	1		0	0	0.01	1		1	0.0977517	1.23952	1
PRPP biosynthesis I	3		2	0.194742	4.08984	1		2.06	0.200584	4.21253	1.03		2.1	0.204479	4.29433	1.05		0	0	0.01	1		0	0	0.01	1		1	0.0977517	2.06313	1
G2/M DNA replication checkpoint	4		3	0.292113	4.59726	1		3.09	0.300876	4.73517	1.03		3.15	0.306719	4.82712	1.05		0	0	0.01	1		0	0	0.01	1		0	0	0.01	1
Role of DCC in regulating apoptosis	8		1	0.097371	0.772264	1		1.03	0.100292	0.795431	1.03		1.05	0.10224	0.810877	1.05		0	0	0.01	1		1	0.925926	7.34305	1		0	0	0.01	1
Activation of BIM and translocation to mitochondria	5		1	0.097371	1.2347	1		1.03	0.100292	1.27174	1.03		1.05	0.10224	1.29643	1.05		0	0	0.01	1		0	0	0.01	1		1	0.0977517	1.23952	1
gamma-glutamyl cycle	9		1	0.097371	0.686552	1		1.03	0.100292	0.707148	1.03		1.05	0.10224	0.720879	1.05		0	0	0.01	1		1	0.925926	6.52806	1		1	0.0977517	0.689236	1
Activation of PKB	4		0	0	0.01	1		0	0	0.0103	1.03		0	0	0.0105	1.05		0	0	0.01	1		1	0.925926	14.6678	1		1	0.0977517	1.54863	1
Meiotic Recombination	42		2	0.194742	0.293035	1		2.06	0.200584	0.301826	1.03		2.1	0.204479	0.307687	1.05		0	0	0.01	1		0	0	0.01	1		1	0.0977517	0.147822	1
Effects of Botulinum toxin	9		2	0.194742	1.36631	1		2.06	0.200584	1.4073	1.03		2.1	0.204479	1.43462	1.05		0	0	0.01	1		0	0	0.01	1		1	0.0977517	0.689236	1
CTLA4 inhibitory signaling	5		2	0.194742	2.45717	1		2.06	0.200584	2.53088	1.03		2.1	0.204479	2.58003	1.05		0	0	0.01	1		0	0	0.01	1		1	0.0977517	1.23952	1
Glucuronidation	6		2	0.194742	2.04832	1		2.06	0.200584	2.10977	1.03		2.1	0.204479	2.15074	1.05		0	0	0.01	1		0	0	0.01	1		0	0	0.01	1
UDP-D-xylose and UDP-D-glucuronate biosynthesis	2		2	0.194742	6.12458	1		2.06	0.200584	6.30832	1.03		2.1	0.204479	6.43081	1.05		0	0	0.01	1		0	0	0.01	1		0	0	0.01	1
Gap junction degradation	1		0	0	0.01	1		0	0	0.0103	1.03		0	0	0.0105	1.05		0	0	0.01	1		0	0	0.01	1		1	0.0977517	6.14853	1
SHC-mediated cascade	6		2	0.194742	2.04832	1		2.06	0.200584	2.10977	1.03		2.1	0.204479	2.15074	1.05		0	0	0.01	1		0	0	0.01	1		0	0	0.01	1
Translesion synthesis by DNA polymerases bypassing lesion on DNA template	4		2	0.194742	3.06993	1		2.06	0.200584	3.16203	1.03		2.1	0.204479	3.22343	1.05		0	0	0.01	1		0	0	0.01	1		0	0	0.01	1
G-protein activation	13		2	0.194742	0.946227	1		2.06	0.200584	0.974614	1.03		2.1	0.204479	0.993539	1.05		0	0	0.01	1		0	0	0.01	1		1	0.0977517	0.477326	1
GABA synthesis, release, reuptake and degradation	17		3	0.292113	1.08377	1		3.09	0.300876	1.11629	1.03		3.15	0.306719	1.13796	1.05		0	0	0.01	1		1	0.925926	3.45784	1		1	0.0977517	0.36508	1
DSCAM interactions	9		2	0.194742	1.36631	1		2.06	0.200584	1.4073	1.03		2.1	0.204479	1.43462	1.05		0	0	0.01	1		0	0	0.01	1		1	0.0977517	0.689236	1
Tryptophan catabolism	11		0	0	0.01	1		0	0	0.0103	1.03		0	0	0.0105	1.05		0	0	0.01	1		1	0.925926	5.34222	1		0	0	0.01	1
Utilization of Ketone Bodies	3		1	0.097371	2.05509	1		1.03	0.100292	2.11675	1.03		1.05	0.10224	2.15785	1.05		0	0	0.01	1		0	0	0.01	1		0	0	0.01	1
Recruitment of repair and signaling proteins to double-strand breaks	8		1	0.097371	0.772264	1		1.03	0.100292	0.795431	1.03		1.05	0.10224	0.810877	1.05		0	0	0.01	1		0	0	0.01	1		0	0	0.01	1
P2Y receptors	11		0	0	0.01	1		0	0	0.0103	1.03		0	0	0.0105	1.05		0	0	0.01	1		1	0.925926	5.34222	1		0	0	0.01	1
Synthesis of UDP-N-acetyl-glucosamine	5		1	0.097371	1.2347	1		1.03	0.100292	1.27174	1.03		1.05	0.10224	1.29643	1.05		0	0	0.01	1		1	0.925926	11.7401	1		0	0	0.01	1
Histamine receptors	4		0	0	0.01	1		0	0	0.0103	1.03		0	0	0.0105	1.05		0	0	0.01	1		1	0.925926	14.6678	1		0	0	0.01	1
Assembly of the ORC complex at the origin of replication	6		3	0.292113	3.06739	1		3.09	0.300876	3.15941	1.03		3.15	0.306719	3.22076	1.05		0	0	0.01	1		0	0	0.01	1		0	0	0.01	1
Breakdown of the nuclear lamina	4		0	0	0.01	1		0	0	0.0103	1.03		0	0	0.0105	1.05		0	0	0.01	1		0	0	0.01	1		1	0.0977517	1.54863	1
Multifunctional anion exchangers	7		1	0.097371	0.88243	1		1.03	0.100292	0.908902	1.03		1.05	0.10224	0.926551	1.05		0	0	0.01	1		0	0	0.01	1		0	0	0.01	1
Binding of RNA by Insulin-like Growth Factor-2 mRNA Binding Proteins (IGF2BPs/IMPs/VICKZs)	3		0	0	0.01	1		0	0	0.0103	1.03		0	0	0.0105	1.05		0	0	0.01	1		1	0.925926	19.5408	1		0	0	0.01	1
5-aminoimidazole ribonucleotide biosynthesis I	3		3	0.292113	6.12458	1		3.09	0.300876	6.30832	1.03		3.15	0.306719	6.43081	1.05		0	0	0.01	1		0	0	0.01	1		0	0	0.01	1
Activation and oligomerization of BAK protein	2		0	0	0.01	1		0	0	0.0103	1.03		0	0	0.0105	1.05		0	0	0.01	1		1	0.925926	29.2626	1		0	0	0.01	1
Cytosolic sulfonation of small molecules	7		1	0.097371	0.88243	1		1.03	0.100292	0.908902	1.03		1.05	0.10224	0.926551	1.05		0	0	0.01	1		0	0	0.01	1		0	0	0.01	1
Regulation of Water Balance by Renal Aquaporins	24		2	0.194742	0.51272	1		2.06	0.200584	0.528102	1.03		2.1	0.204479	0.538356	1.05		0	0	0.01	1		0	0	0.01	1		0	0	0.01	1
JNK (c-Jun kinases) phosphorylation and activation mediated by activated human TAK1	7		1	0.097371	0.88243	1		1.03	0.100292	0.908902	1.03		1.05	0.10224	0.926551	1.05		0	0	0.01	1		0	0	0.01	1		0	0	0.01	1
Transcription from mitochondrial promoters	4		1	0.097371	1.5426	1		1.03	0.100292	1.58888	1.03		1.05	0.10224	1.61973	1.05		0	0	0.01	1		0	0	0.01	1		0	0	0.01	1
Nucleotide-like (purinergic) receptors	15		1	0.097371	0.412114	1		1.03	0.100292	0.424477	1.03		1.05	0.10224	0.43272	1.05		0	0	0.01	1		1	0.925926	3.91857	1		0	0	0.01	1
Activation, translocation and oligomerization of BAX	2		0	0	0.01	1		0	0	0.0103	1.03		0	0	0.0105	1.05		0	0	0.01	1		1	0.925926	29.2626	1		0	0	0.01	1
Sodium/Calcium exchangers	9		1	0.097371	0.686552	1		1.03	0.100292	0.707148	1.03		1.05	0.10224	0.720879	1.05		0	0	0.01	1		0	0	0.01	1		0	0	0.01	1
leukotriene biosynthesis	6		1	0.097371	1.02926	1		1.03	0.100292	1.06013	1.03		1.05	0.10224	1.08072	1.05		0	0	0.01	1		0	0	0.01	1		0	0	0.01	1
acyl-CoA hydrolysis	3		1	0.097371	2.05509	1		1.03	0.100292	2.11675	1.03		1.05	0.10224	2.15785	1.05		0	0	0.01	1		0	0	0.01	1		0	0	0.01	1
ERK1 activation	3		2	0.194742	4.08984	1		2.06	0.200584	4.21253	1.03		2.1	0.204479	4.29433	1.05		0	0	0.01	1		0	0	0.01	1		0	0	0.01	1
Removal of the Flap Intermediate	14		6	0.584226	2.62732	1		6.18	0.601753	2.70614	1.03		6.3	0.613437	2.75869	1.05		0	0	0.01	1		1	0.925926	4.19827	1		2	0.195503	0.882123	1
RAF phosphorylates MEK	7		1	0.097371	0.88243	1		1.03	0.100292	0.908902	1.03		1.05	0.10224	0.926551	1.05		0	0	0.01	1		0	0	0.01	1		2	0.195503	1.76299	1
TRAF6 mediated IRF7 activation in TLR7/8 or 9 signaling	8		1	0.097371	0.772264	1		1.03	0.100292	0.795431	1.03		1.05	0.10224	0.810877	1.05		0	0	0.01	1		0	0	0.01	1		2	0.195503	1.54289	1
ChREBP activates metabolic gene expression	6		1	0.097371	1.02926	1		1.03	0.100292	1.06013	1.03		1.05	0.10224	1.08072	1.05		0	0	0.01	1		0	0	0.01	1		2	0.195503	2.05633	1
Activation of CaMK IV	5		1	0.097371	1.2347	1		1.03	0.100292	1.27174	1.03		1.05	0.10224	1.29643	1.05		0	0	0.01	1		0	0	0.01	1		2	0.195503	2.46678	1
pyruvate fermentation to lactate	5		1	0.097371	1.2347	1		1.03	0.100292	1.27174	1.03		1.05	0.10224	1.29643	1.05		0	0	0.01	1		0	0	0.01	1		2	0.195503	2.46678	1
NICD traffics to nucleus	11		4	0.389484	2.23066	1		4.12	0.401168	2.29758	1.03		4.2	0.408958	2.34219	1.05		0	0	0.01	1		1	0.925926	5.34222	1		2	0.195503	1.12248	1
Enzymatic degradation of Dopamine by monoamine oxidase	2		1	0.097371	3.07753	1		1.03	0.100292	3.16985	1.03		1.05	0.10224	3.2314	1.05		0	0	0.01	1		0	0	0.01	1		1	0.0977517	3.08956	1
MEK activation	7		1	0.097371	0.88243	1		1.03	0.100292	0.908902	1.03		1.05	0.10224	0.926551	1.05		0	0	0.01	1		0	0	0.01	1		2	0.195503	1.76299	1
Notch receptor binds with a ligand	8		1	0.097371	0.772264	1		1.03	0.100292	0.795431	1.03		1.05	0.10224	0.810877	1.05		0	0	0.01	1		0	0	0.01	1		2	0.195503	1.54289	1
uridine-5'-phosphate biosynthesis	2		0	0	0.01	1		0	0	0.0103	1.03		0	0	0.0105	1.05		0	0	0.01	1		0	0	0.01	1		2	0.195503	6.14853	1
L-dopa degradation	1		1	0.097371	6.12458	1		1.03	0.100292	6.30832	1.03		1.05	0.10224	6.43081	1.05		0	0	0.01	1		0	0	0.01	1		1	0.0977517	6.14853	1
glucose and glucose-1-phosphate degradation	4		1	0.097371	1.5426	1		1.03	0.100292	1.58888	1.03		1.05	0.10224	1.61973	1.05		0	0	0.01	1		1	0.925926	14.6678	1		1	0.0977517	1.54863	1
G2 Phase	3		1	0.097371	2.05509	1		1.03	0.100292	2.11675	1.03		1.05	0.10224	2.15785	1.05		0	0	0.01	1		0	0	0.01	1		1	0.0977517	2.06313	1
Mature Notch receptor traffics to plasma membrane	4		1	0.097371	1.5426	1		1.03	0.100292	1.58888	1.03		1.05	0.10224	1.61973	1.05		0	0	0.01	1		0	0	0.01	1		1	0.0977517	1.54863	1
Transport of Notch receptor precursor to golgi	4		1	0.097371	1.5426	1		1.03	0.100292	1.58888	1.03		1.05	0.10224	1.61973	1.05		0	0	0.01	1		0	0	0.01	1		1	0.0977517	1.54863	1
D-myo-inositol (1,4,5)-trisphosphate degradation	13		5	0.486855	2.35851	1		5.15	0.501461	2.42926	1.03		5.25	0.511198	2.47643	1.05		0	0	0.01	1		1	0.925926	4.52097	1		2	0.195503	0.949927	1
Prostanoid metabolism	13		1	0.097371	0.475467	1		1.03	0.100292	0.489731	1.03		1.05	0.10224	0.499241	1.05		0	0	0.01	1		0	0	0.01	1		2	0.195503	0.949927	1
Notch-HLH transcription pathway	11		4	0.389484	2.23066	1		4.12	0.401168	2.29758	1.03		4.2	0.408958	2.34219	1.05		0	0	0.01	1		1	0.925926	5.34222	1		2	0.195503	1.12248	1
Activated AMPK stimulates fatty-acid oxidation in muscle	18		3	0.292113	1.0236	1		3.09	0.300876	1.05431	1.03		3.15	0.306719	1.07478	1.05		0	0	0.01	1		0	0	0.01	1		1	0.0977517	0.344809	1
glutamate degradation II	3		0	0	0.01	1		0	0	0.0103	1.03		0	0	0.0105	1.05		0	0	0.01	1		0	0	0.01	1		2	0.195503	4.10583	1
glycerol-3-phosphate shuttle	2		1	0.097371	3.07753	1		1.03	0.100292	3.16985	1.03		1.05	0.10224	3.2314	1.05		0	0	0.01	1		0	0	0.01	1		1	0.0977517	3.08956	1
Glycolysis	5		1	0.097371	1.2347	1		1.03	0.100292	1.27174	1.03		1.05	0.10224	1.29643	1.05		0	0	0.01	1		0	0	0.01	1		3	0.293255	3.69403	1
Nef Mediated CD8 Down-regulation	7		1	0.097371	0.88243	1		1.03	0.100292	0.908902	1.03		1.05	0.10224	0.926551	1.05		0	0	0.01	1		1	0.925926	8.39056	1		3	0.293255	2.6401	1
PECAM1 interactions	7		2	0.194742	1.75612	1		2.06	0.200584	1.80881	1.03		2.1	0.204479	1.84393	1.05		0	0	0.01	1		0	0	0.01	1		3	0.293255	2.6401	1
G beta:gamma signalling through PI3Kgamma	8		2	0.194742	1.53688	1		2.06	0.200584	1.58299	1.03		2.1	0.204479	1.61372	1.05		0	0	0.01	1		0	0	0.01	1		3	0.293255	2.3105	1
Trafficking of GluR2-containing AMPA receptors	7		2	0.194742	1.75612	1		2.06	0.200584	1.80881	1.03		2.1	0.204479	1.84393	1.05		0	0	0.01	1		0	0	0.01	1		3	0.293255	2.6401	1
Metabolism of folate and pterines	8		2	0.194742	1.53688	1		2.06	0.200584	1.58299	1.03		2.1	0.204479	1.61372	1.05		0	0	0.01	1		1	0.925926	7.34305	1		3	0.293255	2.3105	1
Regulation of cytoskeletal remodeling and cell spreading by IPP complex components	8		3	0.292113	2.3015	1		3.09	0.300876	2.37054	1.03		3.15	0.306719	2.41657	1.05		0	0	0.01	1		0	0	0.01	1		3	0.293255	2.3105	1
Beta oxidation of decanoyl-CoA to octanoyl-CoA-CoA	5		2	0.194742	2.45717	1		2.06	0.200584	2.53088	1.03		2.1	0.204479	2.58003	1.05		0	0	0.01	1		0	0	0.01	1		3	0.293255	3.69403	1
Base-free sugar-phosphate removal via the single-nucleotide replacement pathway	10		4	0.389484	2.45351	1		4.12	0.401168	2.52711	1.03		4.2	0.408958	2.57618	1.05		0	0	0.01	1		0	0	0.01	1		3	0.293255	1.84886	1
Cytochrome P450 - arranged by substrate type	48		2	0.194742	0.256414	1		2.06	0.200584	0.264106	1.03		2.1	0.204479	0.269234	1.05		0	0	0.01	1		0	0	0.01	1		3	0.293255	0.385484	1
Telomere Extension By Telomerase	6		1	0.097371	1.02926	1		1.03	0.100292	1.06013	1.03		1.05	0.10224	1.08072	1.05		0	0	0.01	1		0	0	0.01	1		3	0.293255	3.07938	1
Endogenous sterols	15		1	0.097371	0.412114	1		1.03	0.100292	0.424477	1.03		1.05	0.10224	0.43272	1.05		0	0	0.01	1		0	0	0.01	1		2	0.195503	0.823354	1
proline biosynthesis II (from arginine)	5		0	0	0.01	1		0	0	0.0103	1.03		0	0	0.0105	1.05		0	0	0.01	1		0	0	0.01	1		2	0.195503	2.46678	1
inosine-5'-phosphate biosynthesis II	3		0	0	0.01	1		0	0	0.0103	1.03		0	0	0.0105	1.05		0	0	0.01	1		0	0	0.01	1		2	0.195503	4.10583	1
p75NTR negatively regulates cell cycle via SC1	3		1	0.097371	2.05509	1		1.03	0.100292	2.11675	1.03		1.05	0.10224	2.15785	1.05		0	0	0.01	1		0	0	0.01	1		1	0.0977517	2.06313	1
Visual signal transduction: Rods	24		1	0.097371	0.257636	1		1.03	0.100292	0.265365	1.03		1.05	0.10224	0.270517	1.05		0	0	0.01	1		0	0	0.01	1		1	0.0977517	0.258643	1
VEGFR3 signaling in lymphatic endothelium	25		6	0.584226	1.47176	1		6.18	0.601753	1.51591	1.03		6.3	0.613437	1.54535	1.05		0	0	0.01	1		0	0	0.01	1		3	0.293255	0.739987	1
Attachment of GPI anchor to uPAR	7		2	0.194742	1.75612	1		2.06	0.200584	1.80881	1.03		2.1	0.204479	1.84393	1.05		0	0	0.01	1		0	0	0.01	1		3	0.293255	2.6401	1
Leukotriene synthesis	9		1	0.097371	0.686552	1		1.03	0.100292	0.707148	1.03		1.05	0.10224	0.720879	1.05		0	0	0.01	1		0	0	0.01	1		2	0.195503	1.37165	1
prostanoid biosynthesis	9		0	0	0.01	1		0	0	0.0103	1.03		0	0	0.0105	1.05		0	0	0.01	1		0	0	0.01	1		2	0.195503	1.37165	1
Bile salt and organic anion SLC transporters	12		1	0.097371	0.515057	1		1.03	0.100292	0.530508	1.03		1.05	0.10224	0.54081	1.05		0	0	0.01	1		0	0	0.01	1		2	0.195503	1.02902	1
pyrimidine ribonucleotides interconversion	9		1	0.097371	0.686552	1		1.03	0.100292	0.707148	1.03		1.05	0.10224	0.720879	1.05		0	0	0.01	1		1	0.925926	6.52806	1		2	0.195503	1.37165	1
Inhibition of replication initiation of damaged DNA by Rb/E2F1	8		3	0.292113	2.3015	1		3.09	0.300876	2.37054	1.03		3.15	0.306719	2.41657	1.05		0	0	0.01	1		1	0.925926	7.34305	1		2	0.195503	1.54289	1
p75NTR regulates axonogenesis	8		1	0.097371	0.772264	1		1.03	0.100292	0.795431	1.03		1.05	0.10224	0.810877	1.05		0	0	0.01	1		1	0.925926	7.34305	1		2	0.195503	1.54289	1
Presynaptic function of Kainate receptors	6		0	0	0.01	1		0	0	0.0103	1.03		0	0	0.0105	1.05		0	0	0.01	1		0	0	0.01	1		2	0.195503	2.05633	1
Regulation of KIT signaling	9		1	0.097371	0.686552	1		1.03	0.100292	0.707148	1.03		1.05	0.10224	0.720879	1.05		0	0	0.01	1		0	0	0.01	1		2	0.195503	1.37165	1
Bicarbonate transporters	9		2	0.194742	1.36631	1		2.06	0.200584	1.4073	1.03		2.1	0.204479	1.43462	1.05		0	0	0.01	1		0	0	0.01	1		2	0.195503	1.37165	1
Axonal growth inhibition (RHOA activation)	7		1	0.097371	0.88243	1		1.03	0.100292	0.908902	1.03		1.05	0.10224	0.926551	1.05		0	0	0.01	1		1	0.925926	8.39056	1		2	0.195503	1.76299	1
NRAGE signals death through JNK	8		3	0.292113	2.3015	1		3.09	0.300876	2.37054	1.03		3.15	0.306719	2.41657	1.05		0	0	0.01	1		0	0	0.01	1		2	0.195503	1.54289	1
Activation, myristolyation of BID and translocation to mitochondria	5		1	0.097371	1.2347	1		1.03	0.100292	1.27174	1.03		1.05	0.10224	1.29643	1.05		0	0	0.01	1		1	0.925926	11.7401	1		2	0.195503	2.46678	1
Receptor-ligand binding initiates the second proteolytic cleavage of Notch receptor	9		1	0.097371	0.686552	1		1.03	0.100292	0.707148	1.03		1.05	0.10224	0.720879	1.05		0	0	0.01	1		0	0	0.01	1		2	0.195503	1.37165	1
Processing of Intronless Pre-mRNAs	14		3	0.292113	1.31585	1		3.09	0.300876	1.35532	1.03		3.15	0.306719	1.38164	1.05		0	0	0.01	1		0	0	0.01	1		2	0.195503	0.882123	1
Downstream TCR signaling	32		3	0.292113	0.575914	1		3.09	0.300876	0.593191	1.03		3.15	0.306719	0.604709	1.05		0	0	0.01	1		0	0	0.01	1		2	0.195503	0.386084	1
Displacement of DNA glycosylase by APE1	9		4	0.389484	2.72581	1		4.12	0.401168	2.80759	1.03		4.2	0.408958	2.8621	1.05		0	0	0.01	1		0	0	0.01	1		2	0.195503	1.37165	1
Purine ribonucleoside monophosphate biosynthesis	7		3	0.292113	2.62981	1		3.09	0.300876	2.70871	1.03		3.15	0.306719	2.76131	1.05		0	0	0.01	1		0	0	0.01	1		2	0.195503	1.76299	1
Pyrimidine salvage reactions	7		2	0.194742	1.75612	1		2.06	0.200584	1.80881	1.03		2.1	0.204479	1.84393	1.05		0	0	0.01	1		0	0	0.01	1		2	0.195503	1.76299	1
Metabolism of steroid hormones and vitamins A and D	32		2	0.194742	0.38458	1		2.06	0.200584	0.396118	1.03		2.1	0.204479	0.403809	1.05		0	0	0.01	1		0	0	0.01	1		2	0.195503	0.386084	1
SHC-related events	16		5	0.486855	1.91656	1		5.15	0.501461	1.97406	1.03		5.25	0.511198	2.01239	1.05		0	0	0.01	1		0	0	0.01	1		2	0.195503	0.771927	1
SLBP Dependent Processing of Replication-Dependent Histone Pre-mRNAs	11		3	0.292113	1.67439	1		3.09	0.300876	1.72462	1.03		3.15	0.306719	1.75811	1.05		0	0	0.01	1		0	0	0.01	1		2	0.195503	1.12248	1
CREB phosphorylation through the activation of CaMKII	15		3	0.292113	1.22818	1		3.09	0.300876	1.26503	1.03		3.15	0.306719	1.28959	1.05		0	0	0.01	1		0	0	0.01	1		2	0.195503	0.823354	1
Processive synthesis on the C-strand of the telomere	11		5	0.486855	2.78694	1		5.15	0.501461	2.87054	1.03		5.25	0.511198	2.92628	1.05		0	0	0.01	1		0	0	0.01	1		2	0.195503	1.12248	1
Post NMDA receptor activation events	34		5	0.486855	0.90221	1		5.15	0.501461	0.929277	1.03		5.25	0.511198	0.947321	1.05		0	0	0.01	1		0	0	0.01	1		2	0.195503	0.36338	1
dolichyl-diphosphooligosaccharide biosynthesis	7		0	0	0.01	1		0	0	0.0103	1.03		0	0	0.0105	1.05		0	0	0.01	1		1	0.925926	8.39056	1		2	0.195503	1.76299	1
GABA receptor activation	36		3	0.292113	0.511941	1		3.09	0.300876	0.527299	1.03		3.15	0.306719	0.537538	1.05		0	0	0.01	1		0	0	0.01	1		1	0.0977517	0.172453	1
activated TAK1 mediates p38 MAPK activation	6		1	0.097371	1.02926	1		1.03	0.100292	1.06013	1.03		1.05	0.10224	1.08072	1.05		0	0	0.01	1		0	0	0.01	1		1	0.0977517	1.03328	1
RAF activation	5		1	0.097371	1.2347	1		1.03	0.100292	1.27174	1.03		1.05	0.10224	1.29643	1.05		0	0	0.01	1		0	0	0.01	1		1	0.0977517	1.23952	1
mitochondrial L-carnitine shuttle pathway	2		1	0.097371	3.07753	1		1.03	0.100292	3.16985	1.03		1.05	0.10224	3.2314	1.05		0	0	0.01	1		0	0	0.01	1		1	0.0977517	3.08956	1
Synthesis of dolichyl-phosphate mannose	3		0	0	0.01	1		0	0	0.0103	1.03		0	0	0.0105	1.05		0	0	0.01	1		1	0.925926	19.5408	1		1	0.0977517	2.06313	1
IRAK1 recruits IKK complex	10		1	0.097371	0.617965	1		1.03	0.100292	0.636504	1.03		1.05	0.10224	0.648863	1.05		0	0	0.01	1		0	0	0.01	1		1	0.0977517	0.620381	1
Proline catabolism	2		0	0	0.01	1		0	0	0.0103	1.03		0	0	0.0105	1.05		0	0	0.01	1		1	0.925926	29.2626	1		1	0.0977517	3.08956	1
Elevation of cytosolic Ca2+ levels	6		2	0.194742	2.04832	1		2.06	0.200584	2.10977	1.03		2.1	0.204479	2.15074	1.05		0	0	0.01	1		0	0	0.01	1		1	0.0977517	1.03328	1
Adrenoceptors	9		1	0.097371	0.686552	1		1.03	0.100292	0.707148	1.03		1.05	0.10224	0.720879	1.05		0	0	0.01	1		0	0	0.01	1		1	0.0977517	0.689236	1
Activation of the AP-1 family of transcription factors	9		2	0.194742	1.36631	1		2.06	0.200584	1.4073	1.03		2.1	0.204479	1.43462	1.05		0	0	0.01	1		0	0	0.01	1		1	0.0977517	0.689236	1
Generation of second messenger molecules	19		3	0.292113	0.969753	1		3.09	0.300876	0.998845	1.03		3.15	0.306719	1.01824	1.05		0	0	0.01	1		0	0	0.01	1		1	0.0977517	0.326671	1
Homologous DNA pairing and strand exchange	7		3	0.292113	2.62981	1		3.09	0.300876	2.70871	1.03		3.15	0.306719	2.76131	1.05		0	0	0.01	1		0	0	0.01	1		1	0.0977517	0.88588	1
Activation of GABAB receptors	28		2	0.194742	0.439501	1		2.06	0.200584	0.452686	1.03		2.1	0.204479	0.461476	1.05		0	0	0.01	1		0	0	0.01	1		1	0.0977517	0.221707	1
thymine degradation	3		1	0.097371	2.05509	1		1.03	0.100292	2.11675	1.03		1.05	0.10224	2.15785	1.05		0	0	0.01	1		0	0	0.01	1		1	0.0977517	2.06313	1
arginine degradation I (arginase pathway)	4		0	0	0.01	1		0	0	0.0103	1.03		0	0	0.0105	1.05		0	0	0.01	1		1	0.925926	14.6678	1		2	0.195503	3.08193	1
glycoaminoglycan-protein linkage region biosynthesis	7		1	0.097371	0.88243	1		1.03	0.100292	0.908902	1.03		1.05	0.10224	0.926551	1.05		0	0	0.01	1		0	0	0.01	1		2	0.195503	1.76299	1
Class B/2 (Secretin family receptors)	47		3	0.292113	0.392151	1		3.09	0.300876	0.403915	1.03		3.15	0.306719	0.411758	1.05		0	0	0.01	1		0	0	0.01	1		1	0.0977517	0.1321	1
Dopamine clearance from the synaptic cleft	3		1	0.097371	2.05509	1		1.03	0.100292	2.11675	1.03		1.05	0.10224	2.15785	1.05		0	0	0.01	1		0	0	0.01	1		1	0.0977517	2.06313	1
noradrenaline and adrenaline degradation	7		1	0.097371	0.88243	1		1.03	0.100292	0.908902	1.03		1.05	0.10224	0.926551	1.05		0	0	0.01	1		0	0	0.01	1		1	0.0977517	0.88588	1
Negative regulation of the PI3K/AKT network	5		2	0.194742	2.45717	1		2.06	0.200584	2.53088	1.03		2.1	0.204479	2.58003	1.05		0	0	0.01	1		1	0.925926	11.7401	1		1	0.0977517	1.23952	1
superoxide radicals degradation	5		1	0.097371	1.2347	1		1.03	0.100292	1.27174	1.03		1.05	0.10224	1.29643	1.05		0	0	0.01	1		0	0	0.01	1		1	0.0977517	1.23952	1
FRS2-mediated cascade	15		6	0.584226	2.45228	1		6.18	0.601753	2.52585	1.03		6.3	0.613437	2.5749	1.05		0	0	0.01	1		0	0	0.01	1		2	0.195503	0.823354	1
Ras activation uopn Ca2+ infux through NMDA receptor	17		4	0.389484	1.44383	1		4.12	0.401168	1.48715	1.03		4.2	0.408958	1.51602	1.05		0	0	0.01	1		0	0	0.01	1		2	0.195503	0.726546	1
glutathione-mediated detoxification	19		3	0.292113	0.969753	1		3.09	0.300876	0.998845	1.03		3.15	0.306719	1.01824	1.05		0	0	0.01	1		0	0	0.01	1		2	0.195503	0.650108	1
Platelet calcium homeostasis	16		3	0.292113	1.15147	1		3.09	0.300876	1.18601	1.03		3.15	0.306719	1.20904	1.05		0	0	0.01	1		0	0	0.01	1		2	0.195503	0.771927	1
purine nucleotides degradation II (aerobic)	12		4	0.389484	2.04493	1		4.12	0.401168	2.10628	1.03		4.2	0.408958	2.14717	1.05		0	0	0.01	1		0	0	0.01	1		2	0.195503	1.02902	1
ER Quality Control Compartment (ERQC)	6		5	0.486855	5.10552	0.995779		5.15	0.501461	5.25868	1.02565		5.25	0.511198	5.3608	1.04557		0	0	0.01	1		0	0	0.01	1		2	0.195503	2.05633	1
Host Interactions with Influenza Factors	5		1	0.097371	1.2347	1		1.03	0.100292	1.27174	1.03		1.05	0.10224	1.29643	1.05		0	0	0.01	1		0	0	0.01	1		2	0.195503	2.46678	1
Influenza Virus Induced Apoptosis	2		1	0.097371	3.07753	1		1.03	0.100292	3.16985	1.03		1.05	0.10224	3.2314	1.05		0	0	0.01	1		0	0	0.01	1		2	0.195503	6.14853	1
Pyrimidine catabolism	10		4	0.389484	2.45351	1		4.12	0.401168	2.52711	1.03		4.2	0.408958	2.57618	1.05		0	0	0.01	1		0	0	0.01	1		2	0.195503	1.23462	1
CREB phosphorylation through the activation of Ras	28		4	0.389484	0.876815	1		4.12	0.401168	0.903119	1.03		4.2	0.408958	0.920656	1.05		0	0	0.01	1		0	0	0.01	1		2	0.195503	0.441219	1
Beta oxidation of butanoyl-CoA to acetyl-CoA	3		3	0.292113	6.12458	1		3.09	0.300876	6.30832	1.03		3.15	0.306719	6.43081	1.05		0	0	0.01	1		0	0	0.01	1		2	0.195503	4.10583	1
Activation of Rac	8		4	0.389484	3.06612	1		4.12	0.401168	3.1581	1.03		4.2	0.408958	3.21942	1.05		0	0	0.01	1		0	0	0.01	1		2	0.195503	1.54289	1
3-phosphoinositide degradation	19		6	0.584226	1.93628	1		6.18	0.601753	1.99437	1.03		6.3	0.613437	2.0331	1.05		0	0	0.01	1		0	0	0.01	1		2	0.195503	0.650108	1
Potassium Channels	76		3	0.292113	0.242534	1		3.09	0.300876	0.24981	1.03		3.15	0.306719	0.254661	1.05		0	0	0.01	1		0	0	0.01	1		2	0.195503	0.162591	1
Vitamin C (ascorbate) metabolism	6		0	0	0.01	1		0	0	0.0103	1.03		0	0	0.0105	1.05		0	0	0.01	1		0	0	0.01	1		2	0.195503	2.05633	1
Virus Assembly and Release	2		1	0.097371	3.07753	1		1.03	0.100292	3.16985	1.03		1.05	0.10224	3.2314	1.05		0	0	0.01	1		0	0	0.01	1		2	0.195503	6.14853	1
Nicotinate metabolism	8		3	0.292113	2.3015	1		3.09	0.300876	2.37054	1.03		3.15	0.306719	2.41657	1.05		0	0	0.01	1		0	0	0.01	1		2	0.195503	1.54289	1
Glucagon signaling in metabolic regulation	33		2	0.194742	0.37293	1		2.06	0.200584	0.384118	1.03		2.1	0.204479	0.391576	1.05		0	0	0.01	1		0	0	0.01	1		2	0.195503	0.374388	1
Purine catabolism	11		4	0.389484	2.23066	1		4.12	0.401168	2.29758	1.03		4.2	0.408958	2.34219	1.05		0	0	0.01	1		0	0	0.01	1		2	0.195503	1.12248	1
Beta oxidation of myristoyl-CoA to lauroyl-CoA	3		0	0	0.01	1		0	0	0.0103	1.03		0	0	0.0105	1.05		0	0	0.01	1		0	0	0.01	1		2	0.195503	4.10583	1
Vitamin D (calciferol) metabolism	7		2	0.194742	1.75612	1		2.06	0.200584	1.80881	1.03		2.1	0.204479	1.84393	1.05		0	0	0.01	1		0	0	0.01	1		2	0.195503	1.76299	1
SHC-mediated signalling	13		5	0.486855	2.35851	1		5.15	0.501461	2.42926	1.03		5.25	0.511198	2.47643	1.05		0	0	0.01	1		0	0	0.01	1		2	0.195503	0.949927	1
thioredoxin pathway	2		1	0.097371	3.07753	1		1.03	0.100292	3.16985	1.03		1.05	0.10224	3.2314	1.05		0	0	0.01	1		0	0	0.01	1		2	0.195503	6.14853	1
Beta oxidation of palmitoyl-CoA to myristoyl-CoA	3		0	0	0.01	1		0	0	0.0103	1.03		0	0	0.0105	1.05		0	0	0.01	1		0	0	0.01	1		2	0.195503	4.10583	1
Neurotransmitter uptake and Metabolism In Glial Cells	2		0	0	0.01	1		0	0	0.0103	1.03		0	0	0.0105	1.05		0	0	0.01	1		0	0	0.01	1		2	0.195503	6.14853	1
Homologous recombination repair of replication-independent double-strand breaks	22		8	0.778968	2.22889	1		8.24	0.802337	2.29576	1.03		8.4	0.817916	2.34034	1.05		0	0	0.01	1		0	0	0.01	1		2	0.195503	0.561497	1
Astrocytic Glutamate-Glutamine Uptake And Metabolism	2		0	0	0.01	1		0	0	0.0103	1.03		0	0	0.0105	1.05		0	0	0.01	1		0	0	0.01	1		2	0.195503	6.14853	1
Proton-coupled monocarboxylate transport	4		1	0.097371	1.5426	1		1.03	0.100292	1.58888	1.03		1.05	0.10224	1.61973	1.05		0	0	0.01	1		0	0	0.01	1		2	0.195503	3.08193	1
RAF/MAP kinase cascade	11		4	0.389484	2.23066	1		4.12	0.401168	2.29758	1.03		4.2	0.408958	2.34219	1.05		0	0	0.01	1		0	0	0.01	1		2	0.195503	1.12248	1
mitochondrial fatty acid beta-oxidation of unsaturated fatty acids	6		0	0	0.01	1		0	0	0.0103	1.03		0	0	0.0105	1.05		0	0	0.01	1		0	0	0.01	1		2	0.195503	2.05633	1
Tie2 Signaling	18		3	0.292113	1.0236	1		3.09	0.300876	1.05431	1.03		3.15	0.306719	1.07478	1.05		0	0	0.01	1		0	0	0.01	1		2	0.195503	0.686205	1
MAPK targets/ Nuclear events mediated by MAP kinases	21		5	0.486855	1.46046	1		5.15	0.501461	1.50427	1.03		5.25	0.511198	1.53348	1.05		0	0	0.01	1		0	0	0.01	1		2	0.195503	0.588222	1
Intrinsic Pathway	18		0	0	0.01	1		0	0	0.0103	1.03		0	0	0.0105	1.05		0	0	0.01	1		0	0	0.01	1		2	0.195503	0.686205	1
SLBP independent Processing of Histone Pre-mRNAs	10		3	0.292113	1.84166	1		3.09	0.300876	1.89691	1.03		3.15	0.306719	1.93374	1.05		0	0	0.01	1		0	0	0.01	1		2	0.195503	1.23462	1
A third proteolytic cleavage releases NICD	8		2	0.194742	1.53688	1		2.06	0.200584	1.58299	1.03		2.1	0.204479	1.61372	1.05		0	0	0.01	1		0	0	0.01	1		2	0.195503	1.54289	1
GP1b-IX-V activation signalling	9		2	0.194742	1.36631	1		2.06	0.200584	1.4073	1.03		2.1	0.204479	1.43462	1.05		0	0	0.01	1		0	0	0.01	1		2	0.195503	1.37165	1
ubiquinone-10 biosynthesis (eukaryotic)	3		2	0.194742	4.08984	1		2.06	0.200584	4.21253	1.03		2.1	0.204479	4.29433	1.05		0	0	0.01	1		0	0	0.01	1		2	0.195503	4.10583	1
Vitamin B5 (pantothenate) metabolism	9		3	0.292113	2.04606	1		3.09	0.300876	2.10744	1.03		3.15	0.306719	2.14836	1.05		0	0	0.01	1		0	0	0.01	1		2	0.195503	1.37165	1
N-Glycan antennae elongation	9		1	0.097371	0.686552	1		1.03	0.100292	0.707148	1.03		1.05	0.10224	0.720879	1.05		0	0	0.01	1		0	0	0.01	1		2	0.195503	1.37165	1
branched-chain alpha-keto acid dehydrogenase complex	4		2	0.194742	3.06993	1		2.06	0.200584	3.16203	1.03		2.1	0.204479	3.22343	1.05		0	0	0.01	1		0	0	0.01	1		2	0.195503	3.08193	1
glutathione redox reactions I	9		2	0.194742	1.36631	1		2.06	0.200584	1.4073	1.03		2.1	0.204479	1.43462	1.05		0	0	0.01	1		0	0	0.01	1		2	0.195503	1.37165	1
acetyl-CoA biosynthesis (from pyruvate)	6		2	0.194742	2.04832	1		2.06	0.200584	2.10977	1.03		2.1	0.204479	2.15074	1.05		0	0	0.01	1		0	0	0.01	1		2	0.195503	2.05633	1
Synthesis of very long-chain fatty acyl-CoAs	14		3	0.292113	1.31585	1		3.09	0.300876	1.35532	1.03		3.15	0.306719	1.38164	1.05		0	0	0.01	1		0	0	0.01	1		2	0.195503	0.882123	1
Formation of tubulin folding intermediates by CCT/TriC	8		5	0.486855	3.83073	1		5.15	0.501461	3.94565	1.03		5.25	0.511198	4.02227	1.05		0	0	0.01	1		1	0.925926	7.34305	1		3	0.293255	2.3105	1
Localization of the PINCH-ILK-PARVIN complex to focal adhesions	4		0	0	0.01	1		0	0	0.0103	1.03		0	0	0.0105	1.05		0	0	0.01	1		0	0	0.01	1		3	0.293255	4.61523	1
Association of TriC/CCT with target proteins during biosynthesis	9		5	0.486855	3.40557	1		5.15	0.501461	3.50774	1.03		5.25	0.511198	3.57585	1.05		0	0	0.01	1		1	0.925926	6.52806	1		3	0.293255	2.05406	1
Regulation of the Fanconi anemia pathway	8		1	0.097371	0.772264	1		1.03	0.100292	0.795431	1.03		1.05	0.10224	0.810877	1.05		0	0	0.01	1		1	0.925926	7.34305	1		3	0.293255	2.3105	1
Fatty Acyl-CoA Biosynthesis	18		5	0.486855	1.70373	1		5.15	0.501461	1.75484	1.03		5.25	0.511198	1.78892	1.05		0	0	0.01	1		0	0	0.01	1		3	0.293255	1.0276	1
Trafficking of AMPA receptors	21		6	0.584226	1.75196	1		6.18	0.601753	1.80452	1.03		6.3	0.613437	1.83956	1.05		0	0	0.01	1		0	0	0.01	1		3	0.293255	0.88087	1
EPO signaling pathway	34		5	0.486855	0.90221	1		5.15	0.501461	0.929277	1.03		5.25	0.511198	0.947321	1.05		0	0	0.01	1		2	1.85185	3.44173	1		3	0.293255	0.544166	1
valine degradation I	12		5	0.486855	2.55489	1		5.15	0.501461	2.63153	1.03		5.25	0.511198	2.68263	1.05		0	0	0.01	1		0	0	0.01	1		3	0.293255	1.54097	1
Golgi to ER Retrograde Transport	10		5	0.486855	3.06535	1		5.15	0.501461	3.15731	1.03		5.25	0.511198	3.21862	1.05		0	0	0.01	1		0	0	0.01	1		3	0.293255	1.84886	1
Pyrimidine biosynthesis	6		0	0	0.01	1		0	0	0.0103	1.03		0	0	0.0105	1.05		0	0	0.01	1		0	0	0.01	1		3	0.293255	3.07938	1
Type I hemidesmosome assembly	8		3	0.292113	2.3015	1		3.09	0.300876	2.37054	1.03		3.15	0.306719	2.41657	1.05		0	0	0.01	1		0	0	0.01	1		3	0.293255	2.3105	1
Steroid hormones	25		2	0.194742	0.49222	1		2.06	0.200584	0.506986	1.03		2.1	0.204479	0.516831	1.05		0	0	0.01	1		0	0	0.01	1		2	0.195503	0.494144	1
Homologous Recombination Repair	22		8	0.778968	2.22889	1		8.24	0.802337	2.29576	1.03		8.4	0.817916	2.34034	1.05		0	0	0.01	1		0	0	0.01	1		2	0.195503	0.561497	1
Gap junction trafficking and regulation	6		2	0.194742	2.04832	1		2.06	0.200584	2.10977	1.03		2.1	0.204479	2.15074	1.05		0	0	0.01	1		0	0	0.01	1		2	0.195503	2.05633	1
CD28 dependent Vav1 pathway	18		3	0.292113	1.0236	1		3.09	0.300876	1.05431	1.03		3.15	0.306719	1.07478	1.05		0	0	0.01	1		0	0	0.01	1		3	0.293255	1.0276	1
Double-Strand Break Repair	27		10	0.97371	2.26979	1		10.3	1.00292	2.33789	1.03		10.5	1.0224	2.38328	1.05		0	0	0.01	1		0	0	0.01	1		3	0.293255	0.685194	1
G2/M DNA damage checkpoint	29		9	0.876339	1.90219	1		9.27	0.902629	1.95925	1.03		9.45	0.920156	1.9973	1.05		0	0	0.01	1		0	0	0.01	1		3	0.293255	0.637955	1
Regulation of Lipid Metabolism by Peroxisome proliferator-activated receptor alpha (PPARalpha)	32		10	0.97371	1.91525	1		10.3	1.00292	1.97271	1.03		10.5	1.0224	2.01101	1.05		0	0	0.01	1		0	0	0.01	1		3	0.293255	0.578166	1
p130Cas linkage to MAPK signaling for integrins	10		2	0.194742	1.22981	1		2.06	0.200584	1.26671	1.03		2.1	0.204479	1.2913	1.05		0	0	0.01	1		0	0	0.01	1		3	0.293255	1.84886	1
Beta oxidation of lauroyl-CoA to decanoyl-CoA-CoA	5		2	0.194742	2.45717	1		2.06	0.200584	2.53088	1.03		2.1	0.204479	2.58003	1.05		0	0	0.01	1		0	0	0.01	1		3	0.293255	3.69403	1
Beta oxidation of octanoyl-CoA to hexanoyl-CoA	5		2	0.194742	2.45717	1		2.06	0.200584	2.53088	1.03		2.1	0.204479	2.58003	1.05		0	0	0.01	1		0	0	0.01	1		3	0.293255	3.69403	1
superpathway of serine and glycine biosynthesis I	4		0	0	0.01	1		0	0	0.0103	1.03		0	0	0.0105	1.05		0	0	0.01	1		0	0	0.01	1		3	0.293255	4.61523	1
Assembly of Viral Components at the Budding Site	2		1	0.097371	3.07753	1		1.03	0.100292	3.16985	1.03		1.05	0.10224	3.2314	1.05		0	0	0.01	1		0	0	0.01	1		2	0.195503	6.14853	1
Signalling to p38 via RIT and RIN	16		4	0.389484	1.53402	1		4.12	0.401168	1.58004	1.03		4.2	0.408958	1.61072	1.05		0	0	0.01	1		0	0	0.01	1		2	0.195503	0.771927	1
Prolonged ERK activation events	20		6	0.584226	1.83952	1		6.18	0.601753	1.8947	1.03		6.3	0.613437	1.93149	1.05		0	0	0.01	1		0	0	0.01	1		3	0.293255	0.924892	1
Advanced glycosylation endproduct receptor signaling	9		3	0.292113	2.04606	1		3.09	0.300876	2.10744	1.03		3.15	0.306719	2.14836	1.05		0	0	0.01	1		0	0	0.01	1		3	0.293255	2.05406	1
purine nucleotides de novo biosynthesis II	11		4	0.389484	2.23066	1		4.12	0.401168	2.29758	1.03		4.2	0.408958	2.34219	1.05		0	0	0.01	1		0	0	0.01	1		3	0.293255	1.68093	1
SOS-mediated signalling	15		5	0.486855	2.04425	1		5.15	0.501461	2.10558	1.03		5.25	0.511198	2.14646	1.05		0	0	0.01	1		0	0	0.01	1		2	0.195503	0.823354	1
PKA activation	19		3	0.292113	0.969753	1		3.09	0.300876	0.998845	1.03		3.15	0.306719	1.01824	1.05		0	0	0.01	1		0	0	0.01	1		2	0.195503	0.650108	1
PKA-mediated phosphorylation of CREB	20		3	0.292113	0.921289	1		3.09	0.300876	0.948928	1.03		3.15	0.306719	0.967354	1.05		0	0	0.01	1		0	0	0.01	1		2	0.195503	0.617619	1
Activation of NMDA receptor upon glutamate binding and postsynaptic events	34		5	0.486855	0.90221	1		5.15	0.501461	0.929277	1.03		5.25	0.511198	0.947321	1.05		0	0	0.01	1		0	0	0.01	1		2	0.195503	0.36338	1
BMAL1:CLOCK/NPAS2 Activates Gene Expression	23		3	0.292113	0.801173	1		3.09	0.300876	0.825209	1.03		3.15	0.306719	0.841232	1.05		0	0	0.01	1		0	0	0.01	1		2	0.195503	0.537095	1
SHC1 events in EGFR signaling	16		6	0.584226	2.29911	1		6.18	0.601753	2.36808	1.03		6.3	0.613437	2.41407	1.05		0	0	0.01	1		0	0	0.01	1		3	0.293255	1.15597	1
Transport of nucleotide sugars	8		0	0	0.01	1		0	0	0.0103	1.03		0	0	0.0105	1.05		0	0	0.01	1		1	0.925926	7.34305	1		3	0.293255	2.3105	1
Nef Mediated CD4 Down-regulation	9		1	0.097371	0.686552	1		1.03	0.100292	0.707148	1.03		1.05	0.10224	0.720879	1.05		0	0	0.01	1		1	0.925926	6.52806	1		3	0.293255	2.05406	1
zymosterol biosynthesis	6		1	0.097371	1.02926	1		1.03	0.100292	1.06013	1.03		1.05	0.10224	1.08072	1.05		0	0	0.01	1		0	0	0.01	1		3	0.293255	3.07938	1
Processive synthesis on the lagging strand	15		7	0.681597	2.86032	1		7.21	0.702045	2.94613	1.03		7.35	0.715677	3.00333	1.05		0	0	0.01	1		1	0.925926	3.91857	1		3	0.293255	1.23298	1
Netrin mediated repulsion signals	15		3	0.292113	1.22818	1		3.09	0.300876	1.26503	1.03		3.15	0.306719	1.28959	1.05		0	0	0.01	1		0	0	0.01	1		3	0.293255	1.23298	1
IL27-mediated signaling events	26		2	0.194742	0.473295	1		2.06	0.200584	0.487494	1.03		2.1	0.204479	0.49696	1.05		0	0	0.01	1		0	0	0.01	1		3	0.293255	0.711537	1
p38MAPK events	9		4	0.389484	2.72581	1		4.12	0.401168	2.80759	1.03		4.2	0.408958	2.8621	1.05		0	0	0.01	1		0	0	0.01	1		3	0.293255	2.05406	1
Dissolution of Fibrin Clot	10		1	0.097371	0.617965	1		1.03	0.100292	0.636504	1.03		1.05	0.10224	0.648863	1.05		0	0	0.01	1		0	0	0.01	1		3	0.293255	1.84886	1
2-LTR circle formation	7		3	0.292113	2.62981	1		3.09	0.300876	2.70871	1.03		3.15	0.306719	2.76131	1.05		0	0	0.01	1		0	0	0.01	1		3	0.293255	2.6401	1
pentose phosphate pathway (oxidative branch)	4		4	0.389484	6.12458	1		4.12	0.401168	6.30832	1.03		4.2	0.408958	6.43081	1.05		0	0	0.01	1		0	0	0.01	1		3	0.293255	4.61523	1
RNA Pol II CTD phosphorylation and interaction with CE - 11	26		9	0.876339	2.12159	1		9.27	0.902629	2.18524	1.03		9.45	0.920156	2.22767	1.05		0	0	0.01	1		2	1.85185	4.50032	1		9	0.879765	2.12988	1
Pausing and recovery of Tat-mediated HIV-1 elongation	30		7	0.681597	1.43063	1		7.21	0.702045	1.47355	1.03		7.35	0.715677	1.50217	1.05		0	0	0.01	1		2	1.85185	3.90047	1		8	0.782014	1.64111	1
RNA Pol II CTD phosphorylation and interaction with CE	26		9	0.876339	2.12159	1		9.27	0.902629	2.18524	1.03		9.45	0.920156	2.22767	1.05		0	0	0.01	1		2	1.85185	4.50032	1		9	0.879765	2.12988	1
Netrin-1 signaling	45		12	1.16845	1.63422	1		12.36	1.20351	1.68325	1.03		12.6	1.22687	1.71593	1.05		0	0	0.01	1		0	0	0.01	1		10	0.977517	1.3674	1
amb2 Integrin signaling	40		6	0.584226	0.919989	1		6.18	0.601753	0.947589	1.03		6.3	0.613437	0.965988	1.05		0	0	0.01	1		0	0	0.01	1		9	0.879765	1.38461	1
IL4-mediated signaling events	62		4	0.389484	0.396058	1		4.12	0.401168	0.40794	1.03		4.2	0.408958	0.415861	1.05		0	0	0.01	1		0	0	0.01	1		8	0.782014	0.794223	1
Osteopontin-mediated events	29		5	0.486855	1.05771	1		5.15	0.501461	1.08944	1.03		5.25	0.511198	1.1106	1.05		0	0	0.01	1		1	0.925926	2.0275	1		8	0.782014	1.69768	1
MicroRNA (miRNA) Biogenesis	22		5	0.486855	1.3941	1		5.15	0.501461	1.43592	1.03		5.25	0.511198	1.46381	1.05		0	0	0.01	1		1	0.925926	2.67232	1		8	0.782014	2.23761	1
Elongation arrest and recovery	31		7	0.681597	1.3845	1		7.21	0.702045	1.42603	1.03		7.35	0.715677	1.45372	1.05		0	0	0.01	1		2	1.85185	3.77469	1		8	0.782014	1.58819	1
Pausing and recovery of HIV-1 elongation	31		7	0.681597	1.3845	1		7.21	0.702045	1.42603	1.03		7.35	0.715677	1.45372	1.05		0	0	0.01	1		2	1.85185	3.77469	1		8	0.782014	1.58819	1
Clathrin derived vesicle budding	33		11	1.07108	2.04277	1		11.33	1.10321	2.10405	1.03		11.55	1.12463	2.1449	1.05		0	0	0.01	1		0	0	0.01	1		9	0.879765	1.67823	1
Formation of the HIV-1 Early Elongation Complex	32		10	0.97371	1.91525	1		10.3	1.00292	1.97271	1.03		10.5	1.0224	2.01101	1.05		0	0	0.01	1		2	1.85185	3.65677	1		9	0.879765	1.73066	1
Formation of the Early Elongation Complex	32		10	0.97371	1.91525	1		10.3	1.00292	1.97271	1.03		10.5	1.0224	2.01101	1.05		0	0	0.01	1		2	1.85185	3.65677	1		9	0.879765	1.73066	1
a4b7 Integrin signaling	9		3	0.292113	2.04606	1		3.09	0.300876	2.10744	1.03		3.15	0.306719	2.14836	1.05		0	0	0.01	1		0	0	0.01	1		4	0.391007	2.73647	1
Retrograde neurotrophin signalling	11		3	0.292113	1.67439	1		3.09	0.300876	1.72462	1.03		3.15	0.306719	1.75811	1.05		0	0	0.01	1		1	0.925926	5.34222	1		4	0.391007	2.23938	1
Folding of actin by CCT/TriC	9		5	0.486855	3.40557	1		5.15	0.501461	3.50774	1.03		5.25	0.511198	3.57585	1.05		0	0	0.01	1		1	0.925926	6.52806	1		4	0.391007	2.73647	1
ErbB2/ErbB3 signaling events	38		11	1.07108	1.77405	1		11.33	1.10321	1.82727	1.03		11.55	1.12463	1.86275	1.05		0	0	0.01	1		0	0	0.01	1		8	0.782014	1.2957	1
EphrinB-EPHB pathway	60		10	0.97371	1.02161	1		10.3	1.00292	1.05226	1.03		10.5	1.0224	1.0727	1.05		0	0	0.01	1		3	2.77778	2.92099	1		9	0.879765	0.923151	1
IL8- and CXCR2-mediated signaling events	34		8	0.778968	1.44246	1		8.24	0.802337	1.48573	1.03		8.4	0.817916	1.51458	1.05		0	0	0.01	1		0	0	0.01	1		8	0.782014	1.4481	1
trans-Golgi Network Vesicle Budding	33		11	1.07108	2.04277	1		11.33	1.10321	2.10405	1.03		11.55	1.12463	2.1449	1.05		0	0	0.01	1		0	0	0.01	1		9	0.879765	1.67823	1
Netrin-mediated signaling events	32		10	0.97371	1.91525	1		10.3	1.00292	1.97271	1.03		10.5	1.0224	2.01101	1.05		0	0	0.01	1		1	0.925926	1.83748	1		8	0.782014	1.53857	1
Reelin signaling pathway	29		8	0.778968	1.69107	1		8.24	0.802337	1.7418	1.03		8.4	0.817916	1.77562	1.05		0	0	0.01	1		2	1.85185	4.03493	1		8	0.782014	1.69768	1
Asparagine N-linked glycosylation	77		23	2.23953	1.82998	1		23.69	2.30672	1.88488	1.03		24.15	2.35151	1.92148	1.05		0	0	0.01	1		4	3.7037	3.03239	1		30	2.93255	2.39602	0.00215109
Neuronal System	188		22	2.14216	0.716994	1		22.66	2.20643	0.738504	1.03		23.1	2.24927	0.752844	1.05		0	0	0.01	1		1	0.925926	0.312844	1		13	1.27077	0.425469	1
Integrins in angiogenesis	64		17	1.65531	1.62755	1		17.51	1.70497	1.67637	1.03		17.85	1.73807	1.70892	1.05		0	0	0.01	1		2	1.85185	1.82867	1		23	2.24829	2.21024	0.164422
FoxO family signaling	49		16	1.55794	2.00071	1		16.48	1.60467	2.06073	1.03		16.8	1.63583	2.10074	1.05		0	0	0.01	1		1	0.925926	1.20012	1		11	1.07527	1.38126	1
mRNA Splicing - Minor Pathway	42		13	1.26582	1.89671	1		13.39	1.3038	1.95361	1.03		13.65	1.32911	1.99155	1.05		0	0	0.01	1		1	0.925926	1.40009	1		16	1.56403	2.3432	0.881985
HIV-1 Transcription Elongation	41		12	1.16845	1.79362	1		12.36	1.20351	1.84743	1.03		12.6	1.22687	1.8833	1.05		0	0	0.01	1		2	1.85185	2.85426	1		10	0.977517	1.50078	1
RNA Polymerase II Transcription Elongation	42		12	1.16845	1.75092	1		12.36	1.20351	1.80345	1.03		12.6	1.22687	1.83847	1.05		0	0	0.01	1		2	1.85185	2.78632	1		10	0.977517	1.46505	1
Formation of HIV-1 elongation complex in the absence of HIV-1 Tat	42		12	1.16845	1.75092	1		12.36	1.20351	1.80345	1.03		12.6	1.22687	1.83847	1.05		0	0	0.01	1		2	1.85185	2.78632	1		10	0.977517	1.46505	1
Validated transcriptional targets of deltaNp63 isoforms	64		17	1.65531	1.62755	1		17.51	1.70497	1.67637	1.03		17.85	1.73807	1.70892	1.05		0	0	0.01	1		0	0	0.01	1		14	1.36852	1.34574	1
Metabolism of nucleotides	58		18	1.75268	1.90146	1		18.54	1.80526	1.95851	1.03		18.9	1.84031	1.99653	1.05		0	0	0.01	1		2	1.85185	2.01781	1		16	1.56403	1.69691	1
Metabolism of vitamins and cofactors	47		8	0.778968	1.04356	1		8.24	0.802337	1.07487	1.03		8.4	0.817916	1.09574	1.05		0	0	0.01	1		1	0.925926	1.25118	1		11	1.07527	1.44002	1
Pausing and recovery of elongation	31		7	0.681597	1.3845	1		7.21	0.702045	1.42603	1.03		7.35	0.715677	1.45372	1.05		0	0	0.01	1		2	1.85185	3.77469	1		8	0.782014	1.58819	1
The role of Nef in HIV-1 replication and disease pathogenesis	27		5	0.486855	1.13603	1		5.15	0.501461	1.17011	1.03		5.25	0.511198	1.19283	1.05		0	0	0.01	1		1	0.925926	2.17763	1		8	0.782014	1.82339	1
Abortive elongation of HIV-1 transcript in the absence of Tat	23		6	0.584226	1.59969	1		6.18	0.601753	1.64768	1.03		6.3	0.613437	1.67967	1.05		0	0	0.01	1		2	1.85185	5.08706	1		8	0.782014	2.14036	1
Alpha4 beta1 integrin signaling events	33		10	0.97371	1.85723	1		10.3	1.00292	1.91294	1.03		10.5	1.0224	1.95009	1.05		0	0	0.01	1		1	0.925926	1.78182	1		8	0.782014	1.49196	1
N-glycan trimming in the ER and Calnexin/Calreticulin cycle	13		8	0.778968	3.77079	0.488173		8.24	0.802337	3.88391	0.502818		8.4	0.817916	3.95933	0.512581		0	0	0.01	1		0	0	0.01	1		8	0.782014	3.78553	0.474668
Glucose metabolism	36		9	0.876339	1.53242	1		9.27	0.902629	1.57839	1.03		9.45	0.920156	1.60904	1.05		0	0	0.01	1		0	0	0.01	1		11	1.07527	1.8799	1
Transcriptional Regulation of White Adipocyte Differentiation	69		11	1.07108	0.977129	1		11.33	1.10321	1.00644	1.03		11.55	1.12463	1.02599	1.05		0	0	0.01	1		1	0.925926	0.852308	1		10	0.977517	0.891853	1
Transmission across Chemical Synapses	121		17	1.65531	0.860914	1		17.51	1.70497	0.886741	1.03		17.85	1.73807	0.90396	1.05		0	0	0.01	1		1	0.925926	0.486057	1		11	1.07527	0.559419	1
Formation of transcription-coupled NER (TC-NER) repair complex	28		8	0.778968	1.75144	1		8.24	0.802337	1.80399	1.03		8.4	0.817916	1.83902	1.05		0	0	0.01	1		1	0.925926	2.09989	1		10	0.977517	2.19732	1
Metabolism of water-soluble vitamins and cofactors	47		8	0.778968	1.04356	1		8.24	0.802337	1.07487	1.03		8.4	0.817916	1.09574	1.05		0	0	0.01	1		1	0.925926	1.25118	1		11	1.07527	1.44002	1
chondroitin sulfate biosynthesis (late stages)	12		1	0.097371	0.515057	1		1.03	0.100292	0.530508	1.03		1.05	0.10224	0.54081	1.05		0	0	0.01	1		0	0	0.01	1		3	0.293255	1.54097	1
IL12 signaling mediated by STAT4	29		4	0.389484	0.84659	1		4.12	0.401168	0.871988	1.03		4.2	0.408958	0.88892	1.05		0	0	0.01	1		0	0	0.01	1		3	0.293255	0.637955	1
DCC mediated attractive signaling	10		4	0.389484	2.45351	1		4.12	0.401168	2.52711	1.03		4.2	0.408958	2.57618	1.05		0	0	0.01	1		0	0	0.01	1		3	0.293255	1.84886	1
Release of eIF4E	6		1	0.097371	1.02926	1		1.03	0.100292	1.06013	1.03		1.05	0.10224	1.08072	1.05		0	0	0.01	1		0	0	0.01	1		3	0.293255	3.07938	1
Glutamate Binding, Activation of AMPA Receptors and Synaptic Plasticity	21		6	0.584226	1.75196	1		6.18	0.601753	1.80452	1.03		6.3	0.613437	1.83956	1.05		0	0	0.01	1		0	0	0.01	1		3	0.293255	0.88087	1
COPI Mediated Transport	10		5	0.486855	3.06535	1		5.15	0.501461	3.15731	1.03		5.25	0.511198	3.21862	1.05		0	0	0.01	1		0	0	0.01	1		3	0.293255	1.84886	1
folate polyglutamylation	5		0	0	0.01	1		0	0	0.0103	1.03		0	0	0.0105	1.05		0	0	0.01	1		0	0	0.01	1		3	0.293255	3.69403	1
Synthesis of GDP-mannose	5		0	0	0.01	1		0	0	0.0103	1.03		0	0	0.0105	1.05		0	0	0.01	1		1	0.925926	11.7401	1		3	0.293255	3.69403	1
Frs2-mediated activation	19		6	0.584226	1.93628	1		6.18	0.601753	1.99437	1.03		6.3	0.613437	2.0331	1.05		0	0	0.01	1		0	0	0.01	1		3	0.293255	0.973545	1
The NLRP3 inflammasome	11		1	0.097371	0.561837	1		1.03	0.100292	0.578693	1.03		1.05	0.10224	0.589929	1.05		0	0	0.01	1		1	0.925926	5.34222	1		3	0.293255	1.68093	1
Methionine salvage pathway	6		3	0.292113	3.06739	1		3.09	0.300876	3.15941	1.03		3.15	0.306719	3.22076	1.05		0	0	0.01	1		0	0	0.01	1		3	0.293255	3.07938	1
pyrimidine deoxyribonucleotides de novo biosynthesis	14		2	0.194742	0.878688	1		2.06	0.200584	0.905048	1.03		2.1	0.204479	0.922622	1.05		0	0	0.01	1		1	0.925926	4.19827	1		4	0.391007	1.75986	1
Unwinding of DNA	11		3	0.292113	1.67439	1		3.09	0.300876	1.72462	1.03		3.15	0.306719	1.75811	1.05		0	0	0.01	1		0	0	0.01	1		4	0.391007	2.23938	1
GRB2:SOS provides linkage to MAPK signaling for Intergrins	10		3	0.292113	1.84166	1		3.09	0.300876	1.89691	1.03		3.15	0.306719	1.93374	1.05		0	0	0.01	1		0	0	0.01	1		3	0.293255	1.84886	1
N-glycan antennae elongation in the medial/trans-Golgi	12		1	0.097371	0.515057	1		1.03	0.100292	0.530508	1.03		1.05	0.10224	0.54081	1.05		0	0	0.01	1		0	0	0.01	1		3	0.293255	1.54097	1
Post-Elongation Processing of Intronless pre-mRNA	23		5	0.486855	1.33351	1		5.15	0.501461	1.37352	1.03		5.25	0.511198	1.40019	1.05		0	0	0.01	1		0	0	0.01	1		3	0.293255	0.804306	1
ARMS-mediated activation	18		5	0.486855	1.70373	1		5.15	0.501461	1.75484	1.03		5.25	0.511198	1.78892	1.05		0	0	0.01	1		0	0	0.01	1		3	0.293255	1.0276	1
Nef mediated downregulation of MHC class I complex cell surface expression	9		3	0.292113	2.04606	1		3.09	0.300876	2.10744	1.03		3.15	0.306719	2.14836	1.05		0	0	0.01	1		0	0	0.01	1		3	0.293255	2.05406	1
Processing of Capped Intronless Pre-mRNA	23		5	0.486855	1.33351	1		5.15	0.501461	1.37352	1.03		5.25	0.511198	1.40019	1.05		0	0	0.01	1		0	0	0.01	1		3	0.293255	0.804306	1
Synthesis of substrates in N-glycan biosythesis	16		1	0.097371	0.386373	1		1.03	0.100292	0.397964	1.03		1.05	0.10224	0.405692	1.05		0	0	0.01	1		3	2.77778	10.9487	1		4	0.391007	1.54001	1
Inactivation of Cdc42 and Rac	8		5	0.486855	3.83073	1		5.15	0.501461	3.94565	1.03		5.25	0.511198	4.02227	1.05		0	0	0.01	1		0	0	0.01	1		3	0.293255	2.3105	1
E2F mediated regulation of DNA replication	28		11	1.07108	2.40741	1		11.33	1.10321	2.47964	1.03		11.55	1.12463	2.52779	1.05		0	0	0.01	1		2	1.85185	4.17898	1		4	0.391007	0.880243	1
Beta2 integrin cell surface interactions	28		2	0.194742	0.439501	1		2.06	0.200584	0.452686	1.03		2.1	0.204479	0.461476	1.05		0	0	0.01	1		0	0	0.01	1		4	0.391007	0.880243	1
Degradation of beta catenin	18		7	0.681597	2.38386	1		7.21	0.702045	2.45538	1.03		7.35	0.715677	2.50305	1.05		0	0	0.01	1		0	0	0.01	1		4	0.391007	1.369	1
G-protein beta:gamma signalling	11		2	0.194742	1.11811	1		2.06	0.200584	1.15166	1.03		2.1	0.204479	1.17402	1.05		0	0	0.01	1		0	0	0.01	1		4	0.391007	2.23938	1
Prefoldin mediated transfer of substrate to CCT/TriC	14		6	0.584226	2.62732	1		6.18	0.601753	2.70614	1.03		6.3	0.613437	2.75869	1.05		0	0	0.01	1		1	0.925926	4.19827	1		4	0.391007	1.75986	1
Caspase-mediated cleavage of cytoskeletal proteins	11		1	0.097371	0.561837	1		1.03	0.100292	0.578693	1.03		1.05	0.10224	0.589929	1.05		0	0	0.01	1		0	0	0.01	1		4	0.391007	2.23938	1
mitochondrial fatty acid beta-oxidation of saturated fatty acids	8		3	0.292113	2.3015	1		3.09	0.300876	2.37054	1.03		3.15	0.306719	2.41657	1.05		0	0	0.01	1		0	0	0.01	1		4	0.391007	3.0781	1
Tetrahydrobiopterin (BH4) synthesis, recycling, salvage and regulation	12		3	0.292113	1.53497	1		3.09	0.300876	1.58102	1.03		3.15	0.306719	1.61172	1.05		0	0	0.01	1		0	0	0.01	1		4	0.391007	2.05292	1
Sema4D mediated inhibition of cell attachment and migration	8		2	0.194742	1.53688	1		2.06	0.200584	1.58299	1.03		2.1	0.204479	1.61372	1.05		0	0	0.01	1		1	0.925926	7.34305	1		4	0.391007	3.0781	1
G1/S-Specific Transcription	15		4	0.389484	1.63621	1		4.12	0.401168	1.6853	1.03		4.2	0.408958	1.71803	1.05		0	0	0.01	1		2	1.85185	7.79835	1		4	0.391007	1.64261	1
Synthesis of glycosylphosphatidylinositol (GPI)	17		2	0.194742	0.723716	1		2.06	0.200584	0.745428	1.03		2.1	0.204479	0.759902	1.05		0	0	0.01	1		1	0.925926	3.45784	1		4	0.391007	1.44948	1
pyrimidine ribonucleotides de novo biosynthesis	11		1	0.097371	0.561837	1		1.03	0.100292	0.578693	1.03		1.05	0.10224	0.589929	1.05		0	0	0.01	1		1	0.925926	5.34222	1		4	0.391007	2.23938	1
ABC-family proteins mediated transport	25		4	0.389484	0.981991	1		4.12	0.401168	1.01145	1.03		4.2	0.408958	1.03109	1.05		0	0	0.01	1		0	0	0.01	1		4	0.391007	0.98583	1
Endosomal/Vacuolar pathway	9		1	0.097371	0.686552	1		1.03	0.100292	0.707148	1.03		1.05	0.10224	0.720879	1.05		0	0	0.01	1		0	0	0.01	1		4	0.391007	2.73647	1
GDP-mannose biosynthesis	6		0	0	0.01	1		0	0	0.0103	1.03		0	0	0.0105	1.05		0	0	0.01	1		1	0.925926	9.78665	1		4	0.391007	4.10243	1
Activation of BH3-only proteins	17		3	0.292113	1.08377	1		3.09	0.300876	1.11629	1.03		3.15	0.306719	1.13796	1.05		0	0	0.01	1		1	0.925926	3.45784	1		4	0.391007	1.44948	1
folate transformations	9		2	0.194742	1.36631	1		2.06	0.200584	1.4073	1.03		2.1	0.204479	1.43462	1.05		0	0	0.01	1		1	0.925926	6.52806	1		4	0.391007	2.73647	1
Beta oxidation of hexanoyl-CoA to butanoyl-CoA	5		3	0.292113	3.67964	1		3.09	0.300876	3.79003	1.03		3.15	0.306719	3.86362	1.05		0	0	0.01	1		0	0	0.01	1		4	0.391007	4.92128	1
guanosine nucleotides de novo biosynthesis	14		4	0.389484	1.753	1		4.12	0.401168	1.80559	1.03		4.2	0.408958	1.84065	1.05		0	0	0.01	1		1	0.925926	4.19827	1		4	0.391007	1.75986	1
fatty acid beta-oxidation I	19		3	0.292113	0.969753	1		3.09	0.300876	0.998845	1.03		3.15	0.306719	1.01824	1.05		0	0	0.01	1		0	0	0.01	1		4	0.391007	1.29698	1
Signaling events mediated by HDAC Class III	39		4	0.389484	0.629572	1		4.12	0.401168	0.648459	1.03		4.2	0.408958	0.66105	1.05		0	0	0.01	1		1	0.925926	1.50776	1		4	0.391007	0.632033	1
isoleucine degradation I	11		3	0.292113	1.67439	1		3.09	0.300876	1.72462	1.03		3.15	0.306719	1.75811	1.05		0	0	0.01	1		0	0	0.01	1		4	0.391007	2.23938	1
Signaling events mediated by Stem cell factor receptor (c-Kit)	52		11	1.07108	1.29651	1		11.33	1.10321	1.33541	1.03		11.55	1.12463	1.36134	1.05		0	0	0.01	1		2	1.85185	2.25059	1		7	0.684262	0.82871	1
Calcineurin-regulated NFAT-dependent transcription in lymphocytes	49		6	0.584226	0.751046	1		6.18	0.601753	0.773577	1.03		6.3	0.613437	0.788598	1.05		0	0	0.01	1		0	0	0.01	1		7	0.684262	0.879437	1
Neurotransmitter Receptor Binding And Downstream Transmission In The Postsynaptic Cell	89		12	1.16845	0.826382	1		12.36	1.20351	0.851174	1.03		12.6	1.22687	0.867701	1.05		0	0	0.01	1		0	0	0.01	1		7	0.684262	0.484229	1
Calnexin/calreticulin cycle	12		8	0.778968	4.08476	0.219089		8.24	0.802337	4.2073	0.225662		8.4	0.817916	4.28899	0.230043		0	0	0.01	1		0	0	0.01	1		7	0.684262	3.58878	1
Pyrimidine metabolism	22		6	0.584226	1.67237	1		6.18	0.601753	1.72254	1.03		6.3	0.613437	1.75598	1.05		0	0	0.01	1		0	0	0.01	1		7	0.684262	1.95826	1
DARPP-32 events	18		5	0.486855	1.70373	1		5.15	0.501461	1.75484	1.03		5.25	0.511198	1.78892	1.05		0	0	0.01	1		1	0.925926	3.26584	1		2	0.195503	0.686205	1
CaMK IV-mediated phosphorylation of CREB	5		1	0.097371	1.2347	1		1.03	0.100292	1.27174	1.03		1.05	0.10224	1.29643	1.05		0	0	0.01	1		0	0	0.01	1		2	0.195503	2.46678	1
Nef and signal transduction	8		1	0.097371	0.772264	1		1.03	0.100292	0.795431	1.03		1.05	0.10224	0.810877	1.05		0	0	0.01	1		0	0	0.01	1		2	0.195503	1.54289	1
GRB2 events in EGFR signaling	15		6	0.584226	2.45228	1		6.18	0.601753	2.52585	1.03		6.3	0.613437	2.5749	1.05		0	0	0.01	1		0	0	0.01	1		3	0.293255	1.23298	1
N-acetylglucosamine degradation II	4		1	0.097371	1.5426	1		1.03	0.100292	1.58888	1.03		1.05	0.10224	1.61973	1.05		0	0	0.01	1		0	0	0.01	1		2	0.195503	3.08193	1
Downstream signaling in na&#xef;ve CD8+ T cells	65		6	0.584226	0.566201	1		6.18	0.601753	0.583187	1.03		6.3	0.613437	0.594512	1.05		0	0	0.01	1		0	0	0.01	1		7	0.684262	0.662994	1
HIV-1 elongation arrest and recovery	31		7	0.681597	1.3845	1		7.21	0.702045	1.42603	1.03		7.35	0.715677	1.45372	1.05		0	0	0.01	1		2	1.85185	3.77469	1		8	0.782014	1.58819	1
Immunoregulatory interactions between a Lymphoid and a non-Lymphoid cell	52		4	0.389484	0.472209	1		4.12	0.401168	0.486375	1.03		4.2	0.408958	0.495819	1.05		0	0	0.01	1		0	0	0.01	1		7	0.684262	0.82871	1
IL8-mediated signaling events	38		9	0.876339	1.45179	1		9.27	0.902629	1.49534	1.03		9.45	0.920156	1.52438	1.05		0	0	0.01	1		0	0	0.01	1		8	0.782014	1.2957	1
CD28 co-stimulation	36		6	0.584226	1.02218	1		6.18	0.601753	1.05285	1.03		6.3	0.613437	1.07329	1.05		0	0	0.01	1		1	0.925926	1.63337	1		8	0.782014	1.36767	1
Tat-mediated HIV-1 elongation arrest and recovery	30		7	0.681597	1.43063	1		7.21	0.702045	1.47355	1.03		7.35	0.715677	1.50217	1.05		0	0	0.01	1		2	1.85185	3.90047	1		8	0.782014	1.64111	1
CXCR3-mediated signaling events	37		9	0.876339	1.49102	1		9.27	0.902629	1.53575	1.03		9.45	0.920156	1.56557	1.05		0	0	0.01	1		0	0	0.01	1		7	0.684262	1.16458	1
G alpha (12/13) signalling events	21		4	0.389484	1.16895	1		4.12	0.401168	1.20402	1.03		4.2	0.408958	1.22739	1.05		0	0	0.01	1		1	0.925926	2.79951	1		7	0.684262	2.05146	1
Nef-mediates down modulation of cell surface receptors by recruiting them to clathrin adapters	20		4	0.389484	1.22737	1		4.12	0.401168	1.26419	1.03		4.2	0.408958	1.28873	1.05		0	0	0.01	1		1	0.925926	2.93942	1		6	0.58651	1.84671	1
Arf1 pathway	20		5	0.486855	1.53344	1		5.15	0.501461	1.57945	1.03		5.25	0.511198	1.61011	1.05		0	0	0.01	1		1	0.925926	2.93942	1		7	0.684262	2.15398	1
Amino acid and oligopeptide SLC transporters	48		3	0.292113	0.383983	1		3.09	0.300876	0.395502	1.03		3.15	0.306719	0.403182	1.05		0	0	0.01	1		0	0	0.01	1		7	0.684262	0.897755	1
Aurora C signaling	5		0	0	0.01	1		0	0	0.0103	1.03		0	0	0.0105	1.05		0	0	0.01	1		0	0	0.01	1		2	0.195503	2.46678	1
G beta:gamma signalling through PLC beta	5		0	0	0.01	1		0	0	0.0103	1.03		0	0	0.0105	1.05		0	0	0.01	1		0	0	0.01	1		2	0.195503	2.46678	1
Circadian rhythm pathway	16		4	0.389484	1.53402	1		4.12	0.401168	1.58004	1.03		4.2	0.408958	1.61072	1.05		0	0	0.01	1		1	0.925926	3.67382	1		2	0.195503	0.771927	1
serine biosynthesis	2		0	0	0.01	1		0	0	0.0103	1.03		0	0	0.0105	1.05		0	0	0.01	1		0	0	0.01	1		2	0.195503	6.14853	1
Cam-PDE 1 activation	3		1	0.097371	2.05509	1		1.03	0.100292	2.11675	1.03		1.05	0.10224	2.15785	1.05		0	0	0.01	1		0	0	0.01	1		2	0.195503	4.10583	1
aspartate degradation II	5		1	0.097371	1.2347	1		1.03	0.100292	1.27174	1.03		1.05	0.10224	1.29643	1.05		0	0	0.01	1		0	0	0.01	1		2	0.195503	2.46678	1
tyrosine degradation I	5		0	0	0.01	1		0	0	0.0103	1.03		0	0	0.0105	1.05		0	0	0.01	1		0	0	0.01	1		2	0.195503	2.46678	1
CREB phosphorylation through the activation of CaMKK	6		2	0.194742	2.04832	1		2.06	0.200584	2.10977	1.03		2.1	0.204479	2.15074	1.05		0	0	0.01	1		0	0	0.01	1		2	0.195503	2.05633	1
Activation of Kainate Receptors upon glutamate binding	8		0	0	0.01	1		0	0	0.0103	1.03		0	0	0.0105	1.05		0	0	0.01	1		0	0	0.01	1		2	0.195503	1.54289	1
aspartate biosynthesis	3		0	0	0.01	1		0	0	0.0103	1.03		0	0	0.0105	1.05		0	0	0.01	1		0	0	0.01	1		2	0.195503	4.10583	1
Facilitative Na+-independent glucose transporters	12		0	0	0.01	1		0	0	0.0103	1.03		0	0	0.0105	1.05		0	0	0.01	1		0	0	0.01	1		2	0.195503	1.02902	1
citrulline biosynthesis	8		0	0	0.01	1		0	0	0.0103	1.03		0	0	0.0105	1.05		0	0	0.01	1		0	0	0.01	1		2	0.195503	1.54289	1
proline biosynthesis I	4		0	0	0.01	1		0	0	0.0103	1.03		0	0	0.0105	1.05		0	0	0.01	1		0	0	0.01	1		2	0.195503	3.08193	1
Autointegration results in viral DNA circles	3		1	0.097371	2.05509	1		1.03	0.100292	2.11675	1.03		1.05	0.10224	2.15785	1.05		0	0	0.01	1		0	0	0.01	1		2	0.195503	4.10583	1
oleate biosynthesis II (animals)	7		2	0.194742	1.75612	1		2.06	0.200584	1.80881	1.03		2.1	0.204479	1.84393	1.05		0	0	0.01	1		1	0.925926	8.39056	1		2	0.195503	1.76299	1
S6K1 signalling	5		1	0.097371	1.2347	1		1.03	0.100292	1.27174	1.03		1.05	0.10224	1.29643	1.05		0	0	0.01	1		0	0	0.01	1		2	0.195503	2.46678	1
Carnitine synthesis	4		0	0	0.01	1		0	0	0.0103	1.03		0	0	0.0105	1.05		0	0	0.01	1		0	0	0.01	1		2	0.195503	3.08193	1
inositol pyrophosphates biosynthesis	7		1	0.097371	0.88243	1		1.03	0.100292	0.908902	1.03		1.05	0.10224	0.926551	1.05		0	0	0.01	1		0	0	0.01	1		2	0.195503	1.76299	1
glycerol degradation I	9		0	0	0.01	1		0	0	0.0103	1.03		0	0	0.0105	1.05		0	0	0.01	1		0	0	0.01	1		2	0.195503	1.37165	1
Axonal growth stimulation	5		1	0.097371	1.2347	1		1.03	0.100292	1.27174	1.03		1.05	0.10224	1.29643	1.05		0	0	0.01	1		1	0.925926	11.7401	1		2	0.195503	2.46678	1
arginine degradation VI (arginase 2 pathway)	6		0	0	0.01	1		0	0	0.0103	1.03		0	0	0.0105	1.05		0	0	0.01	1		0	0	0.01	1		2	0.195503	2.05633	1
Activation of BAD and translocation to mitochondria	7		2	0.194742	1.75612	1		2.06	0.200584	1.80881	1.03		2.1	0.204479	1.84393	1.05		0	0	0.01	1		1	0.925926	8.39056	1		2	0.195503	1.76299	1
triacylglycerol biosynthesis	24		4	0.389484	1.02289	1		4.12	0.401168	1.05358	1.03		4.2	0.408958	1.07403	1.05		0	0	0.01	1		0	0	0.01	1		6	0.58651	1.53905	1
Glucocorticoid receptor regulatory network	80		13	1.26582	0.995886	1		13.39	1.3038	1.02576	1.03		13.65	1.32911	1.04568	1.05		0	0	0.01	1		1	0.925926	0.735131	1		6	0.58651	0.461851	1
Viral Messenger RNA Synthesis	14		4	0.389484	1.753	1		4.12	0.401168	1.80559	1.03		4.2	0.408958	1.84065	1.05		0	0	0.01	1		1	0.925926	4.19827	1		6	0.58651	2.63759	1
Nephrin interactions	29		5	0.486855	1.05771	1		5.15	0.501461	1.08944	1.03		5.25	0.511198	1.1106	1.05		0	0	0.01	1		0	0	0.01	1		6	0.58651	1.27379	1
Signalling to ERKs	30		10	0.97371	2.04289	1		10.3	1.00292	2.10418	1.03		10.5	1.0224	2.14503	1.05		0	0	0.01	1		0	0	0.01	1		6	0.58651	1.23135	1
Beta5 beta6 beta7 and beta8 integrin cell surface interactions	17		5	0.486855	1.80389	1		5.15	0.501461	1.85801	1.03		5.25	0.511198	1.89408	1.05		0	0	0.01	1		1	0.925926	3.45784	1		6	0.58651	2.17241	1
GPVI-mediated activation cascade	27		3	0.292113	0.682525	1		3.09	0.300876	0.703001	1.03		3.15	0.306719	0.716651	1.05		0	0	0.01	1		2	1.85185	4.3337	1		6	0.58651	1.36811	1
Triglyceride Biosynthesis	28		7	0.681597	1.53279	1		7.21	0.702045	1.57877	1.03		7.35	0.715677	1.60943	1.05		0	0	0.01	1		0	0	0.01	1		6	0.58651	1.31927	1
CDP-diacylglycerol biosynthesis I	15		5	0.486855	2.04425	1		5.15	0.501461	2.10558	1.03		5.25	0.511198	2.14646	1.05		0	0	0.01	1		0	0	0.01	1		6	0.58651	2.46187	1
phosphatidylglycerol biosynthesis II (non-plastidic)	16		5	0.486855	1.91656	1		5.15	0.501461	1.97406	1.03		5.25	0.511198	2.01239	1.05		0	0	0.01	1		0	0	0.01	1		6	0.58651	2.3081	1
Gluconeogenesis	20		3	0.292113	0.921289	1		3.09	0.300876	0.948928	1.03		3.15	0.306719	0.967354	1.05		0	0	0.01	1		0	0	0.01	1		6	0.58651	1.84671	1
KitReceptor	54		10	0.97371	1.13511	1		10.3	1.00292	1.16916	1.03		10.5	1.0224	1.19186	1.05		0	0	0.01	1		2	1.85185	2.16725	1		10	0.977517	1.13954	1
mRNA Capping	28		10	0.97371	2.18876	1		10.3	1.00292	2.25442	1.03		10.5	1.0224	2.2982	1.05		0	0	0.01	1		2	1.85185	4.17898	1		10	0.977517	2.19732	1
Tat-mediated elongation of the HIV-1 transcript	41		12	1.16845	1.79362	1		12.36	1.20351	1.84743	1.03		12.6	1.22687	1.8833	1.05		0	0	0.01	1		2	1.85185	2.85426	1		10	0.977517	1.50078	1
Dual incision reaction in TC-NER	28		8	0.778968	1.75144	1		8.24	0.802337	1.80399	1.03		8.4	0.817916	1.83902	1.05		0	0	0.01	1		1	0.925926	2.09989	1		10	0.977517	2.19732	1
Formation of HIV-1 elongation complex containing HIV-1 Tat	41		12	1.16845	1.79362	1		12.36	1.20351	1.84743	1.03		12.6	1.22687	1.8833	1.05		0	0	0.01	1		2	1.85185	2.85426	1		10	0.977517	1.50078	1
E-cadherin signaling in keratinocytes	21		6	0.584226	1.75196	1		6.18	0.601753	1.80452	1.03		6.3	0.613437	1.83956	1.05		0	0	0.01	1		0	0	0.01	1		10	0.977517	2.92941	1
Regulatory RNA pathways	22		5	0.486855	1.3941	1		5.15	0.501461	1.43592	1.03		5.25	0.511198	1.46381	1.05		0	0	0.01	1		1	0.925926	2.67232	1		8	0.782014	2.23761	1
Formation of RNA Pol II elongation complex	42		12	1.16845	1.75092	1		12.36	1.20351	1.80345	1.03		12.6	1.22687	1.83847	1.05		0	0	0.01	1		2	1.85185	2.78632	1		10	0.977517	1.46505	1
Angiopoietin receptor Tie2-mediated signaling	50		8	0.778968	0.980962	1		8.24	0.802337	1.01039	1.03		8.4	0.817916	1.03001	1.05		0	0	0.01	1		0	0	0.01	1		10	0.977517	1.23069	1
Transport to the Golgi and subsequent modification	28		8	0.778968	1.75144	1		8.24	0.802337	1.80399	1.03		8.4	0.817916	1.83902	1.05		0	0	0.01	1		0	0	0.01	1		10	0.977517	2.19732	1
Deadenylation of mRNA	22		5	0.486855	1.3941	1		5.15	0.501461	1.43592	1.03		5.25	0.511198	1.46381	1.05		0	0	0.01	1		0	0	0.01	1		6	0.58651	1.6789	1
Post-translational modification: synthesis of GPI-anchored proteins	26		4	0.389484	0.944236	1		4.12	0.401168	0.972563	1.03		4.2	0.408958	0.991448	1.05		0	0	0.01	1		1	0.925926	2.26135	1		7	0.684262	1.6571	1
Golgi Associated Vesicle Biogenesis	27		8	0.778968	1.81629	1		8.24	0.802337	1.87078	1.03		8.4	0.817916	1.9071	1.05		0	0	0.01	1		0	0	0.01	1		7	0.684262	1.59575	1
EPHB forward signaling	40		7	0.681597	1.07307	1		7.21	0.702045	1.10526	1.03		7.35	0.715677	1.12672	1.05		0	0	0.01	1		3	2.77778	4.38112	1		7	0.684262	1.07726	1
dermatan sulfate biosynthesis	17		2	0.194742	0.723716	1		2.06	0.200584	0.745428	1.03		2.1	0.204479	0.759902	1.05		0	0	0.01	1		0	0	0.01	1		6	0.58651	2.17241	1
Synthesis and interconversion of nucleotide di- and triphosphates	16		7	0.681597	2.68166	1		7.21	0.702045	2.76211	1.03		7.35	0.715677	2.81574	1.05		0	0	0.01	1		2	1.85185	7.31126	1		6	0.58651	2.3081	1
FGF signaling pathway	48		12	1.16845	1.5321	1		12.36	1.20351	1.57807	1.03		12.6	1.22687	1.60871	1.05		0	0	0.01	1		2	1.85185	2.4381	1		8	0.782014	1.02582	1
Biosynthesis of the N-glycan precursor (dolichol lipid-linked oligosaccharide, LLO) and transfer to a nascent protein	30		4	0.389484	0.81838	1		4.12	0.401168	0.842931	1.03		4.2	0.408958	0.859299	1.05		0	0	0.01	1		4	3.7037	7.78154	1		8	0.782014	1.64111	1
Cell death signalling via NRAGE, NRIF and NADE	21		4	0.389484	1.16895	1		4.12	0.401168	1.20402	1.03		4.2	0.408958	1.22739	1.05		0	0	0.01	1		0	0	0.01	1		7	0.684262	2.05146	1
Generic Transcription Pathway	35		9	0.876339	1.57619	1		9.27	0.902629	1.62348	1.03		9.45	0.920156	1.655	1.05		0	0	0.01	1		2	1.85185	3.34342	1		7	0.684262	1.23111	1
Glucocorticoid receptor signaling	85		13	1.26582	0.937311	1		13.39	1.3038	0.965431	1.03		13.65	1.32911	0.984177	1.05		0	0	0.01	1		1	0.925926	0.691893	1		7	0.684262	0.507013	1
chondroitin sulfate biosynthesis	20		2	0.194742	0.615213	1		2.06	0.200584	0.63367	1.03		2.1	0.204479	0.645974	1.05		0	0	0.01	1		0	0	0.01	1		6	0.58651	1.84671	1
Signalling to RAS	21		8	0.778968	2.33498	1		8.24	0.802337	2.40503	1.03		8.4	0.817916	2.45173	1.05		0	0	0.01	1		0	0	0.01	1		5	0.488759	1.46617	1
TRAF6 mediated induction of TAK1 complex	14		3	0.292113	1.31585	1		3.09	0.300876	1.35532	1.03		3.15	0.306719	1.38164	1.05		0	0	0.01	1		0	0	0.01	1		5	0.488759	2.19873	1
mevalonate pathway I	10		1	0.097371	0.617965	1		1.03	0.100292	0.636504	1.03		1.05	0.10224	0.648863	1.05		0	0	0.01	1		0	0	0.01	1		5	0.488759	3.07734	1
IRAK2 mediated activation of TAK1 complex upon TLR7/8 or 9 stimulation	10		2	0.194742	1.22981	1		2.06	0.200584	1.26671	1.03		2.1	0.204479	1.2913	1.05		0	0	0.01	1		0	0	0.01	1		5	0.488759	3.07734	1
Negative regulation of FGFR signaling	17		6	0.584226	2.16395	1		6.18	0.601753	2.22887	1.03		6.3	0.613437	2.27215	1.05		0	0	0.01	1		1	0.925926	3.45784	1		5	0.488759	1.81094	1
Ephrin B reverse signaling	30		5	0.486855	1.02246	1		5.15	0.501461	1.05314	1.03		5.25	0.511198	1.07359	1.05		0	0	0.01	1		1	0.925926	1.95994	1		6	0.58651	1.23135	1
eNOS activation	9		2	0.194742	1.36631	1		2.06	0.200584	1.4073	1.03		2.1	0.204479	1.43462	1.05		0	0	0.01	1		0	0	0.01	1		5	0.488759	3.41888	1
Adherens junctions interactions	27		7	0.681597	1.58954	1		7.21	0.702045	1.63722	1.03		7.35	0.715677	1.66901	1.05		0	0	0.01	1		0	0	0.01	1		6	0.58651	1.36811	1
Platelet homeostasis	40		7	0.681597	1.07307	1		7.21	0.702045	1.10526	1.03		7.35	0.715677	1.12672	1.05		0	0	0.01	1		0	0	0.01	1		5	0.488759	0.769911	1
Interleukin-1 signaling	39		6	0.584226	0.943572	1		6.18	0.601753	0.971879	1.03		6.3	0.613437	0.990751	1.05		0	0	0.01	1		1	0.925926	1.50776	1		6	0.58651	0.947262	1
FOXM1 transcription factor network	42		9	0.876339	1.31356	1		9.27	0.902629	1.35296	1.03		9.45	0.920156	1.37923	1.05		3	1.71429	2.57515	1		0	0	0.01	1		12	1.17302	1.75777	1
TRIF mediated TLR3 signaling	56		10	0.97371	1.09457	1		10.3	1.00292	1.12741	1.03		10.5	1.0224	1.1493	1.05		3	1.71429	1.93148	1		0	0	0.01	1		10	0.977517	1.09885	1
Hexose transport	40		7	0.681597	1.07307	1		7.21	0.702045	1.10526	1.03		7.35	0.715677	1.12672	1.05		3	1.71429	2.70387	1		0	0	0.01	1		9	0.879765	1.38461	1
Deadenylation-dependent mRNA decay	46		6	0.584226	0.800016	1		6.18	0.601753	0.824017	1.03		6.3	0.613437	0.840017	1.05		3	1.71429	2.35127	1		0	0	0.01	1		10	0.977517	1.33768	1
Downstream signaling of activated FGFR	66		15	1.46056	1.39267	1		15.45	1.50438	1.43445	1.03		15.75	1.53359	1.4623	1.05		3	1.71429	1.63887	1		1	0.925926	0.891044	1		12	1.17302	1.11868	1
snRNP Assembly	50		13	1.26582	1.5933	1		13.39	1.3038	1.6411	1.03		13.65	1.32911	1.67296	1.05		3	1.71429	2.16321	1		1	0.925926	1.17612	1		11	1.07527	1.35364	1
Glucose transport	38		7	0.681597	1.12953	1		7.21	0.702045	1.16341	1.03		7.35	0.715677	1.186	1.05		3	1.71429	2.84615	1		0	0	0.01	1		9	0.879765	1.45747	1
Apoptotic cleavage of cellular proteins	39		7	0.681597	1.10057	1		7.21	0.702045	1.13359	1.03		7.35	0.715677	1.1556	1.05		3	1.71429	2.77319	1		1	0.925926	1.50776	1		10	0.977517	1.57772	1
MyD88-independent cascade initiated on plasma membrane	58		11	1.07108	1.16241	1		11.33	1.10321	1.19729	1.03		11.55	1.12463	1.22054	1.05		3	1.71429	1.86489	1		0	0	0.01	1		10	0.977517	1.06097	1
Toll Like Receptor 3 (TLR3) Cascade	56		10	0.97371	1.09457	1		10.3	1.00292	1.12741	1.03		10.5	1.0224	1.1493	1.05		3	1.71429	1.93148	1		0	0	0.01	1		10	0.977517	1.09885	1
Metabolism of non-coding RNA	50		13	1.26582	1.5933	1		13.39	1.3038	1.6411	1.03		13.65	1.32911	1.67296	1.05		3	1.71429	2.16321	1		1	0.925926	1.17612	1		11	1.07527	1.35364	1
Regulation of Glucokinase by Glucokinase Regulatory Protein	29		6	0.584226	1.26883	1		6.18	0.601753	1.30689	1.03		6.3	0.613437	1.33227	1.05		3	1.71429	3.72913	1		0	0	0.01	1		6	0.58651	1.27379	1
NEP/NS2 Interacts with the Cellular Export Machinery	29		6	0.584226	1.26883	1		6.18	0.601753	1.30689	1.03		6.3	0.613437	1.33227	1.05		3	1.71429	3.72913	1		0	0	0.01	1		6	0.58651	1.27379	1
Mitotic Prophase	62		14	1.36319	1.38374	1		14.42	1.40409	1.42525	1.03		14.7	1.43135	1.45292	1.05		3	1.71429	1.74459	1		3	2.77778	2.82678	1		15	1.46628	1.4883	1
Trk receptor signaling mediated by PI3K and PLC-gamma	63		10	0.97371	0.972974	1		10.3	1.00292	1.00216	1.03		10.5	1.0224	1.02162	1.05		3	1.71429	1.7169	1		1	0.925926	0.933468	1		7	0.684262	0.684038	1
Transport of Ribonucleoproteins into the Host Nucleus	29		7	0.681597	1.47995	1		7.21	0.702045	1.52435	1.03		7.35	0.715677	1.55395	1.05		3	1.71429	3.72913	1		0	0	0.01	1		6	0.58651	1.27379	1
Pyruvate metabolism and Citric Acid (TCA) cycle	31		7	0.681597	1.3845	1		7.21	0.702045	1.42603	1.03		7.35	0.715677	1.45372	1.05		3	1.71429	3.48862	1		2	1.85185	3.77469	1		5	0.488759	0.993362	1
RNA Polymerase III Abortive And Retractive Initiation	34		12	1.16845	2.16278	1		12.36	1.20351	2.22767	1.03		12.6	1.22687	2.27092	1.05		3	1.71429	3.18089	1		1	0.925926	1.72943	1		7	0.684262	1.26731	1
Signaling by SCF-KIT	66		13	1.26582	1.2071	1		13.39	1.3038	1.24332	1.03		13.65	1.32911	1.26746	1.05		3	1.71429	1.63887	1		2	1.85185	1.77327	1		14	1.36852	1.30497	1
Loss of Nlp from mitotic centrosomes	61		14	1.36319	1.40642	1		14.42	1.40409	1.44861	1.03		14.7	1.43135	1.47674	1.05		3	1.71429	1.77318	1		3	2.77778	2.87311	1		15	1.46628	1.51269	1
Transport of the SLBP independent Mature mRNA	32		7	0.681597	1.34125	1		7.21	0.702045	1.38149	1.03		7.35	0.715677	1.40831	1.05		3	1.71429	3.37963	1		0	0	0.01	1		7	0.684262	1.34649	1
Toll Like Receptor 4 (TLR4) Cascade	76		14	1.36319	1.12887	1		14.42	1.40409	1.16274	1.03		14.7	1.43135	1.18531	1.05		3	1.71429	1.42326	1		1	0.925926	0.773817	1		13	1.27077	1.05239	1
Alpha6Beta4Integrin	48		15	1.46056	1.91481	1		15.45	1.50438	1.97225	1.03		15.75	1.53359	2.01055	1.05		3	1.71429	2.25332	1		1	0.925926	1.22512	1		19	1.85728	2.43457	0.14805
Canonical Wnt signaling pathway	155		39	3.79747	1.54132	1		40.17	3.91139	1.58756	1.03		40.95	3.98734	1.61839	1.05		3	1.71429	0.697903	1		3	2.77778	1.13082	1		38	3.71457	1.50768	1
Response to elevated platelet cytosolic Ca2+	39		8	0.778968	1.25757	1		8.24	0.802337	1.2953	1.03		8.4	0.817916	1.32045	1.05		3	1.71429	2.77319	1		1	0.925926	1.50776	1		18	1.75953	2.83863	0.0185972
Regulation of nuclear beta catenin signaling and target gene transcription	135		31	3.0185	1.40674	1		31.93	3.10906	1.44894	1.03		32.55	3.16943	1.47707	1.05		3	1.71429	0.801289	1		3	2.77778	1.29834	1		32	3.12805	1.45778	1
Polo-like kinase signaling events in the cell cycle	109		25	2.43427	1.40515	1		25.75	2.5073	1.44731	1.03		26.25	2.55599	1.47541	1.05		3	1.71429	0.992404	1		1	0.925926	0.539563	1		23	2.24829	1.29784	1
L1CAM interactions	79		17	1.65531	1.31856	1		17.51	1.70497	1.35811	1.03		17.85	1.73807	1.38448	1.05		3	1.71429	1.36922	1		3	2.77778	2.21856	1		20	1.95503	1.55717	1
NGF signalling via TRKA from the plasma membrane	107		26	2.53165	1.48865	1		26.78	2.60759	1.53331	1.03		27.3	2.65823	1.56308	1.05		3	1.71429	1.01095	1		2	1.85185	1.09385	1		23	2.24829	1.3221	1
Validated targets of C-MYC transcriptional activation	81		18	1.75268	1.36161	1		18.54	1.80526	1.40246	1.03		18.9	1.84031	1.42969	1.05		3	1.71429	1.33542	1		2	1.85185	1.44492	1		28	2.73705	2.12592	0.0673118
Cell-Cell communication	117		27	2.62902	1.41377	1		27.81	2.70789	1.45618	1.03		28.35	2.76047	1.48446	1.05		3	1.71429	0.924553	1		1	0.925926	0.502673	1		25	2.44379	1.3142	1
p63 transcription factor network	105		22	2.14216	1.28371	1		22.66	2.20643	1.32222	1.03		23.1	2.24927	1.34789	1.05		3	1.71429	1.03021	1		1	0.925926	0.560116	1		29	2.8348	1.69859	1
Validated transcriptional targets of TAp63 isoforms	54		9	0.876339	1.02171	1		9.27	0.902629	1.05236	1.03		9.45	0.920156	1.07279	1.05		3	1.71429	2.003	1		1	0.925926	1.08902	1		20	1.95503	2.27795	0.28828
RNA Polymerase III Transcription	34		12	1.16845	2.16278	1		12.36	1.20351	2.22767	1.03		12.6	1.22687	2.27092	1.05		3	1.71429	3.18089	1		1	0.925926	1.72943	1		7	0.684262	1.26731	1
GAB1 signalosome	32		9	0.876339	1.72391	1		9.27	0.902629	1.77563	1.03		9.45	0.920156	1.81011	1.05		3	1.71429	3.37963	1		1	0.925926	1.83748	1		9	0.879765	1.73066	1
Activated TLR4 signalling	72		14	1.36319	1.19158	1		14.42	1.40409	1.22732	1.03		14.7	1.43135	1.25116	1.05		3	1.71429	1.50232	1		1	0.925926	0.8168	1		13	1.27077	1.11085	1
Vpr-mediated nuclear import of PICs	31		7	0.681597	1.3845	1		7.21	0.702045	1.42603	1.03		7.35	0.715677	1.45372	1.05		3	1.71429	3.48862	1		0	0	0.01	1		8	0.782014	1.58819	1
Mitotic Metaphase/Anaphase Transition	22		6	0.584226	1.67237	1		6.18	0.601753	1.72254	1.03		6.3	0.613437	1.75598	1.05		3	1.71429	4.91513	1		1	0.925926	2.67232	1		3	0.293255	0.840849	1
Transport of Mature mRNAs Derived from Intronless Transcripts	36		7	0.681597	1.19226	1		7.21	0.702045	1.22803	1.03		7.35	0.715677	1.25187	1.05		3	1.71429	3.00422	1		0	0	0.01	1		8	0.782014	1.36767	1
Golgi Cisternae Pericentriolar Stack Reorganization	62		14	1.36319	1.38374	1		14.42	1.40409	1.42525	1.03		14.7	1.43135	1.45292	1.05		3	1.71429	1.74459	1		3	2.77778	2.82678	1		15	1.46628	1.4883	1
Apoptotic execution phase	48		11	1.07108	1.40453	1		11.33	1.10321	1.44667	1.03		11.55	1.12463	1.47476	1.05		3	1.71429	2.25332	1		1	0.925926	1.22512	1		13	1.27077	1.66616	1
Interactions of Vpr with host cellular proteins	34		7	0.681597	1.26237	1		7.21	0.702045	1.30025	1.03		7.35	0.715677	1.32549	1.05		3	1.71429	3.18089	1		0	0	0.01	1		9	0.879765	1.62888	1
Transport of Mature mRNA Derived from an Intronless Transcript	35		7	0.681597	1.22632	1		7.21	0.702045	1.26311	1.03		7.35	0.715677	1.28763	1.05		3	1.71429	3.09003	1		0	0	0.01	1		8	0.782014	1.40673	1
Rev-mediated nuclear export of HIV-1 RNA	32		7	0.681597	1.34125	1		7.21	0.702045	1.38149	1.03		7.35	0.715677	1.40831	1.05		4	2.28571	4.50243	1		0	0	0.01	1		8	0.782014	1.53857	1
Cyclin A:Cdk2-associated events at S phase entry	90		24	2.3369	1.63372	1		24.72	2.40701	1.68273	1.03		25.2	2.45375	1.71541	1.05		4	2.28571	1.60119	1		2	1.85185	1.30045	1		21	2.05279	1.43518	1
Regulation of DNA replication	88		21	2.04479	1.46208	1		21.63	2.10613	1.50594	1.03		22.05	2.14703	1.53518	1.05		4	2.28571	1.63757	1		2	1.85185	1.33	1		21	2.05279	1.4678	1
p53-Dependent G1/S DNA damage checkpoint	72		17	1.65531	1.44673	1		17.51	1.70497	1.49013	1.03		17.85	1.73807	1.51907	1.05		4	2.28571	2.00143	1		1	0.925926	0.8168	1		17	1.66178	1.45239	1
Interactions of Rev with host cellular proteins	33		8	0.778968	1.48615	1		8.24	0.802337	1.53074	1.03		8.4	0.817916	1.56046	1.05		4	2.28571	4.36604	1		0	0	0.01	1		8	0.782014	1.49196	1
Assembly of the pre-replicative complex	83		19	1.85005	1.40258	1		19.57	1.90555	1.44466	1.03		19.95	1.94255	1.47271	1.05		4	2.28571	1.73621	1		2	1.85185	1.41011	1		20	1.95503	1.48214	1
Androgen-mediated signaling	130		34	3.31061	1.60216	1		35.02	3.40993	1.65023	1.03		35.7	3.47614	1.68227	1.05		4	2.28571	1.10855	1		4	3.7037	1.7962	1		27	2.6393	1.27738	1
Posttranslational regulation of adherens junction stability and dissassembly	231		56	5.45278	1.48495	1		57.68	5.61636	1.5295	1.03		58.8	5.72541	1.5592	1.05		4	2.28571	0.623881	1		4	3.7037	1.01088	1		56	5.4741	1.49075	1
Nuclear import of Rev protein	30		7	0.681597	1.43063	1		7.21	0.702045	1.47355	1.03		7.35	0.715677	1.50217	1.05		4	2.28571	4.80249	1		0	0	0.01	1		7	0.684262	1.43623	1
Removal of licensing factors from origins	85		21	2.04479	1.51368	1		21.63	2.10613	1.55909	1.03		22.05	2.14703	1.58936	1.05		4	2.28571	1.69536	1		2	1.85185	1.37693	1		20	1.95503	1.44727	1
Cdc20:Phospho-APC/C mediated degradation of Cyclin A	69		18	1.75268	1.59837	1		18.54	1.80526	1.64633	1.03		18.9	1.84031	1.67829	1.05		4	2.28571	2.08843	1		2	1.85185	1.69618	1		16	1.56403	1.42643	1
Vif-mediated degradation of APOBEC3G	69		15	1.46056	1.33213	1		15.45	1.50438	1.37209	1.03		15.75	1.53359	1.39873	1.05		4	2.28571	2.08843	1		1	0.925926	0.852308	1		17	1.66178	1.51553	1
SCF(Skp2)-mediated degradation of p27/p21	67		16	1.55794	1.46328	1		16.48	1.60467	1.50718	1.03		16.8	1.63583	1.53645	1.05		4	2.28571	2.15077	1		1	0.925926	0.877747	1		17	1.66178	1.56076	1
p73 transcription factor network	78		15	1.46056	1.17844	1		15.45	1.50438	1.21379	1.03		15.75	1.53359	1.23736	1.05		4	2.28571	1.84749	1		1	0.925926	0.753978	1		13	1.27077	1.02541	1
Autodegradation of the E3 ubiquitin ligase COP1	68		14	1.36319	1.26166	1		14.42	1.40409	1.29951	1.03		14.7	1.43135	1.32474	1.05		4	2.28571	2.11914	1		1	0.925926	0.86484	1		16	1.56403	1.4474	1
Signaling by Wnt	75		18	1.75268	1.47052	1		18.54	1.80526	1.51464	1.03		18.9	1.84031	1.54405	1.05		4	2.28571	1.92138	1		1	0.925926	0.784133	1		17	1.66178	1.3943	1
SCF-beta-TrCP mediated degradation of Emi1	70		17	1.65531	1.48806	1		17.51	1.70497	1.5327	1.03		17.85	1.73807	1.56246	1.05		4	2.28571	2.0586	1		1	0.925926	0.840134	1		16	1.56403	1.40606	1
Activation of APC/C and APC/C:Cdc20 mediated degradation of mitotic proteins	72		19	1.85005	1.61684	1		19.57	1.90555	1.66534	1.03		19.95	1.94255	1.69768	1.05		4	2.28571	2.00143	1		2	1.85185	1.62551	1		17	1.66178	1.45239	1
CDT1 association with the CDC6:ORC:origin complex	74		17	1.65531	1.40764	1		17.51	1.70497	1.44987	1.03		17.85	1.73807	1.47802	1.05		4	2.28571	1.94734	1		2	1.85185	1.58159	1		17	1.66178	1.41314	1
Transport of Mature Transcript to Cytoplasm	55		11	1.07108	1.22581	1		11.33	1.10321	1.26258	1.03		11.55	1.12463	1.2871	1.05		4	2.28571	2.61994	1		1	0.925926	1.06922	1		13	1.27077	1.45414	1
p53-Dependent G1 DNA Damage Response	72		17	1.65531	1.44673	1		17.51	1.70497	1.49013	1.03		17.85	1.73807	1.51907	1.05		4	2.28571	2.00143	1		1	0.925926	0.8168	1		17	1.66178	1.45239	1
CXCR4-mediated signaling events	190		39	3.79747	1.25741	1		40.17	3.91139	1.29513	1.03		40.95	3.98734	1.32028	1.05		4	2.28571	0.758501	1		4	3.7037	1.22901	1		28	2.73705	0.906375	1
Orc1 removal from chromatin	83		21	2.04479	1.55014	1		21.63	2.10613	1.59665	1.03		22.05	2.14703	1.62765	1.05		4	2.28571	1.73621	1		2	1.85185	1.41011	1		20	1.95503	1.48214	1
Semaphorin interactions	64		14	1.36319	1.3405	1		14.42	1.40409	1.38072	1.03		14.7	1.43135	1.40753	1.05		4	2.28571	2.25157	1		4	3.7037	3.64824	1		23	2.24829	2.21024	0.164422
G1/S Transition	117		33	3.21324	1.72782	1		33.99	3.30964	1.77966	1.03		34.65	3.3739	1.81421	1.05		4	2.28571	1.23171	1		3	2.77778	1.49807	1		25	2.44379	1.3142	1
Signaling by Aurora kinases	98		22	2.14216	1.37539	1		22.66	2.20643	1.41665	1.03		23.1	2.24927	1.44416	1.05		4	2.28571	1.47049	1		1	0.925926	0.60012	1		25	2.44379	1.56897	1
mRNA Splicing	107		27	2.62902	1.54588	1		27.81	2.70789	1.59226	1.03		28.35	2.76047	1.62318	1.05		4	2.28571	1.34682	1		4	3.7037	2.18226	1		35	3.42131	2.01159	0.030234
Metabolism of lipids and lipoproteins	257		43	4.18695	1.02493	1		44.29	4.31256	1.05568	1.03		45.15	4.3963	1.07618	1.05		4	2.28571	0.560767	1		1	0.925926	0.228854	1		46	4.49658	1.10071	1
Transport of the SLBP Dependant Mature mRNA	33		7	0.681597	1.30062	1		7.21	0.702045	1.33963	1.03		7.35	0.715677	1.36565	1.05		3	1.71429	3.27725	1		0	0	0.01	1		7	0.684262	1.3057	1
Export of Viral Ribonucleoproteins from Nucleus	31		7	0.681597	1.3845	1		7.21	0.702045	1.42603	1.03		7.35	0.715677	1.45372	1.05		4	2.28571	4.64762	1		0	0	0.01	1		7	0.684262	1.38991	1
Switching of origins to a post-replicative state	83		21	2.04479	1.55014	1		21.63	2.10613	1.59665	1.03		22.05	2.14703	1.62765	1.05		4	2.28571	1.73621	1		2	1.85185	1.41011	1		20	1.95503	1.48214	1
N-cadherin signaling events	251		62	6.037	1.51303	0.554446		63.86	6.21811	1.55842	0.57108		65.1	6.33885	1.58868	0.582169		4	2.28571	0.574172	1		5	4.62963	1.16234	1		62	6.06061	1.51895	0.497144
Ceramide signaling pathway	49		7	0.681597	0.876012	1		7.21	0.702045	0.902292	1.03		7.35	0.715677	0.919812	1.05		4	2.28571	2.94068	1		2	1.85185	2.38835	1		10	0.977517	1.2558	1
Glypican 3 network	206		46	4.47907	1.36786	1		47.38	4.61344	1.40889	1.03		48.3	4.70302	1.43625	1.05		4	2.28571	0.699592	1		3	2.77778	0.850875	1		48	4.69208	1.4329	1
M/G1 Transition	98		24	2.3369	1.50037	1		24.72	2.40701	1.54538	1.03		25.2	2.45375	1.57539	1.05		4	2.28571	1.47049	1		3	2.77778	1.78848	1		22	2.15054	1.38077	1
DNA Replication Pre-Initiation	98		24	2.3369	1.50037	1		24.72	2.40701	1.54538	1.03		25.2	2.45375	1.57539	1.05		4	2.28571	1.47049	1		3	2.77778	1.78848	1		22	2.15054	1.38077	1
Cytokine Signaling in Immune system	193		30	2.92113	0.952276	1		30.9	3.00876	0.980844	1.03		31.5	3.06719	0.99989	1.05		4	2.28571	0.746712	1		4	3.7037	1.20991	1		27	2.6393	0.860431	1
Metabolism of carbohydrates	92		19	1.85005	1.26539	1		19.57	1.90555	1.30335	1.03		19.95	1.94255	1.32866	1.05		4	2.28571	1.56638	1		0	0	0.01	1		22	2.15054	1.47081	1
APC/C-mediated degradation of cell cycle proteins	81		22	2.14216	1.66402	1		22.66	2.20643	1.71394	1.03		23.1	2.24927	1.74722	1.05		4	2.28571	1.77907	1		2	1.85185	1.44492	1		19	1.85728	1.44283	1
Signalling by NGF	143		35	3.40798	1.49935	1		36.05	3.51022	1.54433	1.03		36.75	3.57838	1.57432	1.05		4	2.28571	1.00778	1		3	2.77778	1.22571	1		34	3.32356	1.46222	1
Regulation of Androgen receptor activity	108		29	2.82376	1.64498	1		29.87	2.90847	1.69433	1.03		30.45	2.96495	1.72723	1.05		4	2.28571	1.33435	1		4	3.7037	2.16206	1		24	2.34604	1.36678	1
Signaling by GPCR	800		20	1.94742	0.153189	1		20.6	2.00584	0.157785	1.03		21	2.04479	0.160849	1.05		4	2.28571	0.180151	1		6	5.55556	0.437488	1		22	2.15054	0.169159	1
mRNA Splicing - Major Pathway	107		27	2.62902	1.54588	1		27.81	2.70789	1.59226	1.03		28.35	2.76047	1.62318	1.05		4	2.28571	1.34682	1		4	3.7037	2.18226	1		35	3.42131	2.01159	0.030234
ATF-2 transcription factor network	59		8	0.778968	0.831349	1		8.24	0.802337	0.85629	1.03		8.4	0.817916	0.872917	1.05		2	1.14286	1.22422	1		0	0	0.01	1		8	0.782014	0.8346	1
Recruitment of NuMA to mitotic centrosomes	12		2	0.194742	1.02501	1		2.06	0.200584	1.05576	1.03		2.1	0.204479	1.07626	1.05		2	1.14286	6.01508	1		0	0	0.01	1		3	0.293255	1.54097	1
Viral dsRNA:TLR3:TRIF Complex Activates RIP1	13		0	0	0.01	1		0	0	0.0103	1.03		0	0	0.0105	1.05		2	1.14286	5.55274	1		0	0	0.01	1		1	0.0977517	0.477326	1
Transport of glucose and other sugars, bile salts and organic acids, metal ions and amine compounds	94		10	0.97371	0.652134	1		10.3	1.00292	0.671698	1.03		10.5	1.0224	0.68474	1.05		2	1.14286	0.768441	1		0	0	0.01	1		8	0.782014	0.523878	1
Destabilization of mRNA by Tristetraprolin (TTP)	17		0	0	0.01	1		0	0	0.0103	1.03		0	0	0.0105	1.05		2	1.14286	4.24698	1		0	0	0.01	1		3	0.293255	1.08801	1
RNA Polymerase I Promoter Clearance	54		12	1.16845	1.3619	1		12.36	1.20351	1.40276	1.03		12.6	1.22687	1.43	1.05		2	1.14286	1.33755	1		1	0.925926	1.08902	1		4	0.391007	0.456501	1
RNA Polymerase I Transcription	56		12	1.16845	1.31327	1		12.36	1.20351	1.35267	1.03		12.6	1.22687	1.37893	1.05		2	1.14286	1.28979	1		1	0.925926	1.05013	1		4	0.391007	0.4402	1
IL2 signaling events mediated by STAT5	28		4	0.389484	0.876815	1		4.12	0.401168	0.903119	1.03		4.2	0.408958	0.920656	1.05		2	1.14286	2.57912	1		0	0	0.01	1		3	0.293255	0.660731	1
1D-myo-inositol hexakisphosphate biosynthesis II (mammalian)	15		4	0.389484	1.63621	1		4.12	0.401168	1.6853	1.03		4.2	0.408958	1.71803	1.05		2	1.14286	4.81287	1		0	0	0.01	1		3	0.293255	1.23298	1
PI3K/AKT activation	30		7	0.681597	1.43063	1		7.21	0.702045	1.47355	1.03		7.35	0.715677	1.50217	1.05		2	1.14286	2.40724	1		1	0.925926	1.95994	1		8	0.782014	1.64111	1
Peptide ligand-binding receptors	167		1	0.097371	0.0370387	1		1.03	0.100292	0.0381498	1.03		1.05	0.10224	0.0388906	1.05		2	1.14286	0.432556	1		2	1.85185	0.700876	1		3	0.293255	0.110814	1
Fanconi anemia pathway	48		9	0.876339	1.1494	1		9.27	0.902629	1.18388	1.03		9.45	0.920156	1.20687	1.05		2	1.14286	1.50471	1		1	0.925926	1.22512	1		5	0.488759	0.641619	1
RNA Polymerase III Transcription Initiation	29		11	1.07108	2.32443	1		11.33	1.10321	2.39416	1.03		11.55	1.12463	2.44065	1.05		2	1.14286	2.49021	1		1	0.925926	2.0275	1		5	0.488759	1.06185	1
GPCR ligand binding	336		6	0.584226	0.109547	1		6.18	0.601753	0.112833	1.03		6.3	0.613437	0.115024	1.05		2	1.14286	0.214997	1		4	3.7037	0.694992	1		5	0.488759	0.0916763	1
RNA Polymerase III Transcription Termination	17		4	0.389484	1.44383	1		4.12	0.401168	1.48715	1.03		4.2	0.408958	1.51602	1.05		2	1.14286	4.24698	1		0	0	0.01	1		4	0.391007	1.44948	1
Other semaphorin interactions	16		3	0.292113	1.15147	1		3.09	0.300876	1.18601	1.03		3.15	0.306719	1.20904	1.05		2	1.14286	4.51225	1		0	0	0.01	1		5	0.488759	1.92406	1
Destabilization of mRNA by Butyrate Response Factor 1 (BRF1)	20		1	0.097371	0.309137	1		1.03	0.100292	0.318411	1.03		1.05	0.10224	0.324594	1.05		2	1.14286	3.61025	1		0	0	0.01	1		6	0.58651	1.84671	1
Hedgehog signaling events mediated by Gli proteins	48		14	1.36319	1.78724	1		14.42	1.40409	1.84086	1.03		14.7	1.43135	1.8766	1.05		2	1.14286	1.50471	1		1	0.925926	1.22512	1		7	0.684262	0.897755	1
Meiotic Synapsis	47		5	0.486855	0.652716	1		5.15	0.501461	0.672297	1.03		5.25	0.511198	0.685352	1.05		2	1.14286	1.53672	1		1	0.925926	1.25118	1		5	0.488759	0.655268	1
PIP3 activates AKT signaling	21		6	0.584226	1.75196	1		6.18	0.601753	1.80452	1.03		6.3	0.613437	1.83956	1.05		2	1.14286	3.43842	1		1	0.925926	2.79951	1		6	0.58651	1.75881	1
Meiosis	72		7	0.681597	0.596214	1		7.21	0.702045	0.6141	1.03		7.35	0.715677	0.626024	1.05		2	1.14286	1.00321	1		1	0.925926	0.8168	1		6	0.58651	0.51316	1
Alpha-synuclein signaling	33		6	0.584226	1.11508	1		6.18	0.601753	1.14853	1.03		6.3	0.613437	1.17083	1.05		2	1.14286	2.18846	1		1	0.925926	1.78182	1		7	0.684262	1.3057	1
Polo-like kinase mediated events	18		4	0.389484	1.36366	1		4.12	0.401168	1.40457	1.03		4.2	0.408958	1.43185	1.05		2	1.14286	4.01117	1		1	0.925926	3.26584	1		2	0.195503	0.686205	1
Formation of the ternary complex, and subsequently, the 43S complex	47		16	1.55794	2.08582	1		16.48	1.60467	2.1484	1.03		16.8	1.63583	2.19012	1.05		2	1.14286	1.53672	1		1	0.925926	1.25118	1		18	1.75953	2.35556	0.371012
G alpha (q) signalling events	120		1	0.097371	0.0515443	1		1.03	0.100292	0.0530906	1.03		1.05	0.10224	0.0541215	1.05		2	1.14286	0.601959	1		2	1.85185	0.975362	1		11	1.07527	0.564081	1
Respiratory electron transport, ATP synthesis by chemiosmotic coupling, and heat production by uncoupling proteins.	91		13	1.26582	0.875518	1		13.39	1.3038	0.901783	1.03		13.65	1.32911	0.919293	1.05		2	1.14286	0.793771	1		1	0.925926	0.646278	1		15	1.46628	1.01406	1
Interferon Signaling	98		13	1.26582	0.812987	1		13.39	1.3038	0.837377	1.03		13.65	1.32911	0.853636	1.05		2	1.14286	0.737079	1		2	1.85185	1.1943	1		17	1.66178	1.0671	1
a6b1 and a6b4 Integrin signaling	35		8	0.778968	1.40125	1		8.24	0.802337	1.44329	1.03		8.4	0.817916	1.47132	1.05		2	1.14286	2.06344	1		0	0	0.01	1		12	1.17302	2.10922	1
IL2 signaling events mediated by PI3K	67		15	1.46056	1.37189	1		15.45	1.50438	1.41304	1.03		15.75	1.53359	1.44048	1.05		2	1.14286	1.07806	1		1	0.925926	0.877747	1		14	1.36852	1.28549	1
Conversion from APC/C:Cdc20 to APC/C:Cdh1 in late anaphase	16		4	0.389484	1.53402	1		4.12	0.401168	1.58004	1.03		4.2	0.408958	1.61072	1.05		2	1.14286	4.51225	1		1	0.925926	3.67382	1		1	0.0977517	0.387884	1
TCR signaling in na&#xef;ve CD8+ T cells	127		19	1.85005	0.916687	1		19.57	1.90555	0.944187	1.03		19.95	1.94255	0.962521	1.05		2	1.14286	0.568783	1		1	0.925926	0.463096	1		14	1.36852	0.678222	1
Toll Like Receptor 9 (TLR9) Cascade	65		12	1.16845	1.13146	1		12.36	1.20351	1.1654	1.03		12.6	1.22687	1.18803	1.05		2	1.14286	1.11123	1		0	0	0.01	1		12	1.17302	1.13588	1
Signaling mediated by p38-alpha and p38-beta	50		10	0.97371	1.2259	1		10.3	1.00292	1.26267	1.03		10.5	1.0224	1.28719	1.05		2	1.14286	1.44453	1		0	0	0.01	1		16	1.56403	1.96837	1
APC-Cdc20 mediated degradation of Nek2A	23		7	0.681597	1.86586	1		7.21	0.702045	1.92183	1.03		7.35	0.715677	1.95915	1.05		2	1.14286	3.13955	1		2	1.85185	5.08706	1		4	0.391007	1.07152	1
Class A/1 (Rhodopsin-like receptors)	274		3	0.292113	0.0672786	1		3.09	0.300876	0.0692969	1.03		3.15	0.306719	0.0706425	1.05		2	1.14286	0.263644	1		4	3.7037	0.852247	1		4	0.391007	0.0899807	1
Biological oxidations	98		10	0.97371	0.625519	1		10.3	1.00292	0.644284	1.03		10.5	1.0224	0.656795	1.05		2	1.14286	0.737079	1		1	0.925926	0.60012	1		7	0.684262	0.439763	1
Mitotic Telophase /Cytokinesis	18		4	0.389484	1.36366	1		4.12	0.401168	1.40457	1.03		4.2	0.408958	1.43185	1.05		2	1.14286	4.01117	1		1	0.925926	3.26584	1		4	0.391007	1.369	1
DNA Repair	106		33	3.21324	1.90711	0.17069		33.99	3.30964	1.96432	0.175811		34.65	3.3739	2.00246	0.179225		2	1.14286	0.681456	1		2	1.85185	1.10417	1		26	2.54154	1.50857	1
ID	14		1	0.097371	0.44153	1		1.03	0.100292	0.454776	1.03		1.05	0.10224	0.463606	1.05		2	1.14286	5.1564	1		0	0	0.01	1		2	0.195503	0.882123	1
Mitotic Spindle Checkpoint	19		6	0.584226	1.93628	1		6.18	0.601753	1.99437	1.03		6.3	0.613437	2.0331	1.05		2	1.14286	3.80016	1		3	2.77778	9.22087	1		2	0.195503	0.650108	1
GPCR downstream signaling	530		9	0.876339	0.104116	1		9.27	0.902629	0.107239	1.03		9.45	0.920156	0.109322	1.05		2	1.14286	0.136301	1		3	2.77778	0.330727	1		16	1.56403	0.185729	1
Stabilization of mRNA by HuR	8		1	0.097371	0.772264	1		1.03	0.100292	0.795431	1.03		1.05	0.10224	0.810877	1.05		2	1.14286	9.01887	1		0	0	0.01	1		2	0.195503	1.54289	1
Unfolded Protein Response	63		20	1.94742	1.94498	1		20.6	2.00584	2.00333	1.03		21	2.04479	2.04222	1.05		2	1.14286	1.1465	1		1	0.925926	0.933468	1		17	1.66178	1.65984	1
Phosphorylation of Emi1	20		6	0.584226	1.83952	1		6.18	0.601753	1.8947	1.03		6.3	0.613437	1.93149	1.05		2	1.14286	3.61025	1		1	0.925926	2.93942	1		3	0.293255	0.924892	1
BCR signaling pathway	67		10	0.97371	0.914895	1		10.3	1.00292	0.942342	1.03		10.5	1.0224	0.960639	1.05		2	1.14286	1.07806	1		1	0.925926	0.877747	1		8	0.782014	0.734961	1
Signaling events mediated by the Hedgehog family	65		16	1.55794	1.5083	1		16.48	1.60467	1.55355	1.03		16.8	1.63583	1.58372	1.05		2	1.14286	1.11123	1		1	0.925926	0.90475	1		8	0.782014	0.757572	1
mRNA Decay by 3' to 5' Exoribonuclease	11		0	0	0.01	1		0	0	0.0103	1.03		0	0	0.0105	1.05		2	1.14286	6.56141	1		0	0	0.01	1		2	0.195503	1.12248	1
Ribosomal scanning and start codon recognition	54		18	1.75268	2.04228	1		18.54	1.80526	2.10355	1.03		18.9	1.84031	2.1444	1.05		2	1.14286	1.33755	1		1	0.925926	1.08902	1		21	2.05279	2.39179	0.0867652
Presenilin action in Notch and Wnt signaling	46		8	0.778968	1.06624	1		8.24	0.802337	1.09823	1.03		8.4	0.817916	1.11956	1.05		2	1.14286	1.57012	1		3	2.77778	3.8098	1		10	0.977517	1.33768	1
Trk receptor signaling mediated by the MAPK pathway	34		3	0.292113	0.542046	1		3.09	0.300876	0.558308	1.03		3.15	0.306719	0.569149	1.05		2	1.14286	2.12411	1		1	0.925926	1.72943	1		1	0.0977517	0.182594	1
IL6-mediated signaling events	47		8	0.778968	1.04356	1		8.24	0.802337	1.07487	1.03		8.4	0.817916	1.09574	1.05		2	1.14286	1.53672	1		0	0	0.01	1		8	0.782014	1.04764	1
leucine degradation I	7		1	0.097371	0.88243	1		1.03	0.100292	0.908902	1.03		1.05	0.10224	0.926551	1.05		2	1.14286	10.3054	1		0	0	0.01	1		3	0.293255	2.6401	1
Pyruvate metabolism	10		3	0.292113	1.84166	1		3.09	0.300876	1.89691	1.03		3.15	0.306719	1.93374	1.05		2	1.14286	7.2169	1		0	0	0.01	1		3	0.293255	1.84886	1
Translation initiation complex formation	54		18	1.75268	2.04228	1		18.54	1.80526	2.10355	1.03		18.9	1.84031	2.1444	1.05		2	1.14286	1.33755	1		1	0.925926	1.08902	1		21	2.05279	2.39179	0.0867652
Wnt signaling network	200		46	4.47907	1.40889	1		47.38	4.61344	1.45116	1.03		48.3	4.70302	1.47933	1.05		3	1.71429	0.540883	1		3	2.77778	0.8764	1		47	4.59433	1.44514	1
PLK1 signaling events	104		24	2.3369	1.41382	1		24.72	2.40701	1.45623	1.03		25.2	2.45375	1.48451	1.05		3	1.71429	1.04011	1		1	0.925926	0.565501	1		22	2.15054	1.30112	1
Noncanonical Wnt signaling pathway	182		45	4.38169	1.51457	1		46.35	4.51315	1.56001	1.03		47.25	4.60078	1.5903	1.05		3	1.71429	0.594374	1		3	2.77778	0.963072	1		46	4.49658	1.55428	1
Downstream signal transduction	75		18	1.75268	1.47052	1		18.54	1.80526	1.51464	1.03		18.9	1.84031	1.54405	1.05		3	1.71429	1.44223	1		1	0.925926	0.784133	1		18	1.75953	1.47627	1
Signaling events mediated by TCPTP	92		11	1.07108	0.732873	1		11.33	1.10321	0.75486	1.03		11.55	1.12463	0.769517	1.05		3	1.71429	1.17576	1		0	0	0.01	1		19	1.85728	1.27034	1
LPA receptor mediated events	100		15	1.46056	0.919208	1		15.45	1.50438	0.946785	1.03		15.75	1.53359	0.965169	1.05		3	1.71429	1.08171	1		3	2.77778	1.75271	1		19	1.85728	1.16872	1
Signaling by FGFR	95		20	1.94742	1.2899	1		20.6	2.00584	1.32859	1.03		21	2.04479	1.35439	1.05		3	1.71429	1.13864	1		2	1.85185	1.23201	1		18	1.75953	1.16551	1
IL2-mediated signaling events	115		25	2.43427	1.33185	1		25.75	2.5073	1.3718	1.03		26.25	2.55599	1.39844	1.05		3	1.71429	0.940631	1		2	1.85185	1.01777	1		19	1.85728	1.01629	1
Loss of proteins required for interphase microtubule organizationÃÂ from the centrosome	61		14	1.36319	1.40642	1		14.42	1.40409	1.44861	1.03		14.7	1.43135	1.47674	1.05		3	1.71429	1.77318	1		3	2.77778	2.87311	1		15	1.46628	1.51269	1
C-MYB transcription factor network	84		15	1.46056	1.09427	1		15.45	1.50438	1.1271	1.03		15.75	1.53359	1.14899	1.05		3	1.71429	1.28773	1		1	0.925926	0.700129	1		19	1.85728	1.39131	1
Chromosome Maintenance	69		12	1.16845	1.06588	1		12.36	1.20351	1.09785	1.03		12.6	1.22687	1.11917	1.05		2	1.14286	1.04682	1		1	0.925926	0.852308	1		10	0.977517	0.891853	1
RNA Polymerase I Transcription Initiation	24		10	0.97371	2.5534	1		10.3	1.00292	2.63	1.03		10.5	1.0224	2.68107	1.05		2	1.14286	3.00879	1		1	0.925926	2.44972	1		4	0.391007	1.02689	1
RNA Polymerase III Transcription Initiation From Type 3 Promoter	22		8	0.778968	2.22889	1		8.24	0.802337	2.29576	1.03		8.4	0.817916	2.34034	1.05		2	1.14286	3.2822	1		0	0	0.01	1		4	0.391007	1.1202	1
Activation of ATR in response to replication stress	37		8	0.778968	1.32553	1		8.24	0.802337	1.3653	1.03		8.4	0.817916	1.39181	1.05		2	1.14286	1.95194	1		0	0	0.01	1		4	0.391007	0.666188	1
Activation of the mRNA upon binding of the cap-binding complex and eIFs, and subsequent binding to 43S	55		19	1.85005	2.11649	1		19.57	1.90555	2.17999	1.03		19.95	1.94255	2.22232	1.05		2	1.14286	1.31324	1		1	0.925926	1.06922	1		21	2.05279	2.34831	0.119177
Negative regulators of RIG-I/MDA5 signaling	28		6	0.584226	1.31413	1		6.18	0.601753	1.35355	1.03		6.3	0.613437	1.37984	1.05		2	1.14286	2.57912	1		2	1.85185	4.17898	1		8	0.782014	1.75829	1
PI-3K cascade	27		8	0.778968	1.81629	1		8.24	0.802337	1.87078	1.03		8.4	0.817916	1.9071	1.05		2	1.14286	2.67461	1		1	0.925926	2.17763	1		6	0.58651	1.36811	1
APC/C:Cdc20 mediated degradation of Cyclin B	22		6	0.584226	1.67237	1		6.18	0.601753	1.72254	1.03		6.3	0.613437	1.75598	1.05		2	1.14286	3.2822	1		1	0.925926	2.67232	1		4	0.391007	1.1202	1
Destabilization of mRNA by KSRP	19		3	0.292113	0.969753	1		3.09	0.300876	0.998845	1.03		3.15	0.306719	1.01824	1.05		2	1.14286	3.80016	1		0	0	0.01	1		4	0.391007	1.29698	1
G2/M Checkpoints	43		11	1.07108	1.56781	1		11.33	1.10321	1.61485	1.03		11.55	1.12463	1.6462	1.05		2	1.14286	1.67964	1		0	0	0.01	1		4	0.391007	0.573253	1
Global Genomic NER (GG-NER)	33		14	1.36319	2.59938	0.557628		14.42	1.40409	2.67736	0.574357		14.7	1.43135	2.72935	0.58551		2	1.14286	2.18846	1		0	0	0.01	1		7	0.684262	1.3057	1
NOTCH	57		11	1.07108	1.1828	1		11.33	1.10321	1.21829	1.03		11.55	1.12463	1.24194	1.05		2	1.14286	1.26717	1		3	2.77778	3.0747	1		9	0.879765	0.971729	1
Regulation of pyruvate dehydrogenase (PDH) complex	9		2	0.194742	1.36631	1		2.06	0.200584	1.4073	1.03		2.1	0.204479	1.43462	1.05		2	1.14286	8.01788	1		0	0	0.01	1		2	0.195503	1.37165	1
IL23-mediated signaling events	66		8	0.778968	0.743189	1		8.24	0.802337	0.765485	1.03		8.4	0.817916	0.780349	1.05		2	1.14286	1.0944	1		1	0.925926	0.891044	1		9	0.879765	0.839241	1
Signal transduction by L1	35		6	0.584226	1.05138	1		6.18	0.601753	1.08292	1.03		6.3	0.613437	1.10395	1.05		2	1.14286	2.06344	1		3	2.77778	5.00682	1		10	0.977517	1.75798	1
Signaling by TGF beta	13		5	0.486855	2.35851	1		5.15	0.501461	2.42926	1.03		5.25	0.511198	2.47643	1.05		2	1.14286	5.55274	1		0	0	0.01	1		2	0.195503	0.949927	1
Validated targets of C-MYC transcriptional repression	63		14	1.36319	1.36177	1		14.42	1.40409	1.40263	1.03		14.7	1.43135	1.42986	1.05		2	1.14286	1.1465	1		0	0	0.01	1		19	1.85728	1.855	1
Inactivation of APC/C via direct inhibition of the APC/C complex	18		6	0.584226	2.0438	1		6.18	0.601753	2.10511	1.03		6.3	0.613437	2.14599	1.05		2	1.14286	4.01117	1		2	1.85185	6.49935	1		1	0.0977517	0.344809	1
CD40/CD40L signaling	58		11	1.07108	1.16241	1		11.33	1.10321	1.19729	1.03		11.55	1.12463	1.22054	1.05		2	1.14286	1.24532	1		1	0.925926	1.01393	1		9	0.879765	0.954978	1
RNA Polymerase II Transcription	101		23	2.23953	1.39518	1		23.69	2.30672	1.43703	1.03		24.15	2.35151	1.46493	1.05		2	1.14286	0.715188	1		3	2.77778	1.73536	1		21	2.05279	1.27889	1
Inhibition of the proteolytic activity of APC/C required for the onset of anaphase by mitotic spindle checkpoint components	18		6	0.584226	2.0438	1		6.18	0.601753	2.10511	1.03		6.3	0.613437	2.14599	1.05		2	1.14286	4.01117	1		2	1.85185	6.49935	1		1	0.0977517	0.344809	1
Costimulation by the CD28 family	52		7	0.681597	0.825482	1		7.21	0.702045	0.850247	1.03		7.35	0.715677	0.866757	1.05		2	1.14286	1.38899	1		1	0.925926	1.13089	1		9	0.879765	1.06515	1
ATR signaling pathway	250		59	5.74489	1.44559	1		60.77	5.91723	1.48896	1.03		61.95	6.03213	1.51787	1.05		12	6.85714	1.72653	1		5	4.62963	1.16699	1		56	5.4741	1.37746	1
IL1-mediated signaling events	234		41	3.99221	1.07333	1		42.23	4.11198	1.10553	1.03		43.05	4.19182	1.12699	1.05		12	6.85714	1.84458	1		3	2.77778	0.749065	1		49	4.78983	1.28772	1
BMP receptor signaling	226		39	3.79747	1.05712	1		40.17	3.91139	1.08884	1.03		40.95	3.98734	1.10998	1.05		12	6.85714	1.90987	1		2	1.85185	0.517912	1		49	4.78983	1.3333	1
DNA Replication	261		63	6.13437	1.47853	0.967261		64.89	6.3184	1.52288	0.996279		66.15	6.44109	1.55245	1.01562		13	7.42857	1.79147	1		10	9.25926	2.23339	1		60	5.8651	1.41364	1
Mitotic M-M/G1 phases	242		56	5.45278	1.41745	1		57.68	5.61636	1.45998	1.03		58.8	5.72541	1.48833	1.05		12	6.85714	1.7836	1		10	9.25926	2.40873	1		55	5.37634	1.39759	1
M Phase	158		35	3.40798	1.35701	1		36.05	3.51022	1.39772	1.03		36.75	3.57838	1.42486	1.05		10	5.71429	2.27687	1		8	7.40741	2.95213	1		34	3.32356	1.32341	1
p53 pathway	189		47	4.57644	1.52329	1		48.41	4.71373	1.56899	1.03		49.35	4.80526	1.59945	1.05		9	5.14286	1.71328	1		4	3.7037	1.23551	1		47	4.59433	1.52924	1
TNF alpha/NF-kB	171		31	3.0185	1.1106	1		31.93	3.10906	1.14392	1.03		32.55	3.16943	1.16613	1.05		10	5.71429	2.10378	1		3	2.77778	1.02502	1		37	3.61681	1.33067	1
HIV Infection	203		49	4.77118	1.47858	1		50.47	4.91431	1.52293	1.03		51.45	5.00974	1.55251	1.05		10	5.71429	1.77217	1		4	3.7037	1.15031	1		53	5.18084	1.60551	0.314255
p38 MAPK signaling pathway	189		33	3.21324	1.06964	1		33.99	3.30964	1.10173	1.03		34.65	3.3739	1.12312	1.05		10	5.71429	1.90343	1		1	0.925926	0.311189	1		42	4.10557	1.36659	1
ATM pathway	307		73	7.10808	1.45649	0.584814		75.19	7.32132	1.50018	0.602358		76.65	7.46349	1.52931	0.614054		13	7.42857	1.52305	1		6	5.55556	1.14001	1		68	6.64712	1.36205	1
ALK1 signaling events	321		65	6.32911	1.24033	1		66.95	6.51899	1.27754	1.03		68.25	6.64557	1.30235	1.05		16	9.14286	1.79251	1		4	3.7037	0.727467	1		68	6.64712	1.30264	1
Cell Cycle, Mitotic	317		79	7.69231	1.52646	0.062104		81.37	7.92308	1.57226	0.0639671		82.95	8.07692	1.60278	0.0652092		16	9.14286	1.81513	1		10	9.25926	1.83886	1		68	6.64712	1.31908	1
ALK1 pathway	324		65	6.32911	1.22885	1		66.95	6.51899	1.26571	1.03		68.25	6.64557	1.29029	1.05		16	9.14286	1.77591	1		4	3.7037	0.720731	1		68	6.64712	1.29058	1
Metabolism of mRNA	234		52	5.06329	1.36122	1		53.56	5.21519	1.40206	1.03		54.6	5.31646	1.42928	1.05		17	9.71429	2.61251	0.418183		2	1.85185	0.500206	1		80	7.82014	2.10224	9.81584e-09
Regulation of cytoplasmic and nuclear SMAD2/3 signaling	305		61	5.93963	1.22508	1		62.83	6.11782	1.26183	1.03		64.05	6.23661	1.28633	1.05		16	9.14286	1.88654	1		4	3.7037	0.765628	1		67	6.54936	1.35082	1
Gene Expression	378		94	9.15287	1.52317	0.0121729		96.82	9.42746	1.56886	0.0125381		98.7	9.61052	1.59933	0.0127815		15	8.57143	1.42714	1		9	8.33333	1.38806	1		113	11.0459	1.83817	9.54455e-09
Developmental Biology	432		90	8.76339	1.27607	1		92.7	9.02629	1.31435	1.03		94.5	9.20156	1.33987	1.05		14	8	1.16556	1		9	8.33333	1.21456	1		105	10.2639	1.49454	0.00872967
Hemostasis	375		66	6.42648	1.07806	1		67.98	6.61928	1.1104	1.03		69.3	6.74781	1.13196	1.05		16	9.14286	1.53439	1		6	5.55556	0.933295	1		70	6.84262	1.14786	1
TGF-beta receptor signaling	305		61	5.93963	1.22508	1		62.83	6.11782	1.26183	1.03		64.05	6.23661	1.28633	1.05		16	9.14286	1.88654	1		4	3.7037	0.765628	1		67	6.54936	1.35082	1
Regulation of nuclear SMAD2/3 signaling	305		61	5.93963	1.22508	1		62.83	6.11782	1.26183	1.03		64.05	6.23661	1.28633	1.05		16	9.14286	1.88654	1		4	3.7037	0.765628	1		67	6.54936	1.35082	1
Host Interactions of HIV factors	141		33	3.21324	1.43375	1		33.99	3.30964	1.47676	1.03		34.65	3.3739	1.50543	1.05		9	5.14286	2.29648	1		2	1.85185	0.830106	1		37	3.61681	1.61377	1
RAC1 signaling pathway	205		37	3.60273	1.10566	1		38.11	3.71081	1.13883	1.03		38.85	3.78286	1.16094	1.05		8	4.57143	1.40425	1		5	4.62963	1.42315	1		41	4.00782	1.22995	1
Transmembrane transport of small molecules	378		42	4.08958	0.680653	1		43.26	4.21227	0.701073	1.03		44.1	4.29406	0.714686	1.05		8	4.57143	0.761584	1		2	1.85185	0.309656	1		48	4.69208	0.780908	1
Regulation of RhoA activity	205		37	3.60273	1.10566	1		38.11	3.71081	1.13883	1.03		38.85	3.78286	1.16094	1.05		8	4.57143	1.40425	1		5	4.62963	1.42315	1		41	4.00782	1.22995	1
Regulation of p38-alpha and p38-beta	164		29	2.82376	1.08331	1		29.87	2.90847	1.11581	1.03		30.45	2.96495	1.13748	1.05		8	4.57143	1.7553	1		0	0	0.01	1		38	3.71457	1.42495	1
Regulation of RAC1 activity	205		37	3.60273	1.10566	1		38.11	3.71081	1.13883	1.03		38.85	3.78286	1.16094	1.05		8	4.57143	1.40425	1		5	4.62963	1.42315	1		41	4.00782	1.22995	1
mRNA Processing	157		39	3.79747	1.52169	1		40.17	3.91139	1.56734	1.03		40.95	3.98734	1.59777	1.05		7	4	1.60465	1		5	4.62963	1.85822	1		45	4.39883	1.7626	0.0911468
Direct p53 effectors	138		31	3.0185	1.37616	1		31.93	3.10906	1.41744	1.03		32.55	3.16943	1.44496	1.05		7	4	1.82556	1		2	1.85185	0.84815	1		35	3.42131	1.55974	1
Mitotic G2-G2/M phases	99		21	2.04479	1.29964	1		21.63	2.10613	1.33863	1.03		22.05	2.14703	1.36462	1.05		7	4	2.54465	1		4	3.7037	2.35859	1		20	1.95503	1.24262	1
Axon guidance	219		51	4.96592	1.42649	1		52.53	5.1149	1.46928	1.03		53.55	5.21422	1.49781	1.05		8	4.57143	1.31449	1		7	6.48148	1.86398	1		52	5.08309	1.46014	1
Formation and Maturation of mRNA Transcript	185		43	4.18695	1.42381	1		44.29	4.31256	1.46652	1.03		45.15	4.3963	1.495	1.05		8	4.57143	1.55606	1		5	4.62963	1.57699	1		48	4.69208	1.59554	0.728305
Metabolism of amino acids and derivatives	188		28	2.72639	0.912449	1		28.84	2.80818	0.939823	1.03		29.4	2.86271	0.958072	1.05		8	4.57143	1.53123	1		3	2.77778	0.932337	1		37	3.61681	1.21035	1
Influenza Infection	140		37	3.60273	1.61896	1		38.11	3.71081	1.66753	1.03		38.85	3.78286	1.69991	1.05		9	5.14286	2.31289	1		2	1.85185	0.836035	1		57	5.57185	2.50359	4.23085e-09
Influenza Life Cycle	135		36	3.50536	1.63356	1		37.08	3.61052	1.68256	1.03		37.8	3.68062	1.71523	1.05		9	5.14286	2.39854	1		2	1.85185	0.866997	1		55	5.37634	2.50523	1.00492e-08
Apoptosis	158		33	3.21324	1.27949	1		33.99	3.30964	1.31788	1.03		34.65	3.3739	1.34347	1.05		9	5.14286	2.04941	1		4	3.7037	1.47791	1		38	3.71457	1.47906	1
Regulation of mRNA Stability by Proteins that Bind AU-rich Elements	104		22	2.14216	1.29605	1		22.66	2.20643	1.33493	1.03		23.1	2.24927	1.36085	1.05		9	5.14286	3.11342	1		1	0.925926	0.565501	1		30	2.93255	1.77404	1
FAS (CD95) signaling pathway	130		25	2.43427	1.17819	1		25.75	2.5073	1.21353	1.03		26.25	2.55599	1.23709	1.05		9	5.14286	2.49079	1		4	3.7037	1.7962	1		23	2.24829	1.08821	1
Adaptive Immune System	237		44	4.28432	1.13726	1		45.32	4.41285	1.17138	1.03		46.2	4.49854	1.19413	1.05		8	4.57143	1.21466	1		2	1.85185	0.493875	1		44	4.30108	1.14171	1
RhoA signaling pathway	205		37	3.60273	1.10566	1		38.11	3.71081	1.13883	1.03		38.85	3.78286	1.16094	1.05		8	4.57143	1.40425	1		5	4.62963	1.42315	1		41	4.00782	1.22995	1
Diabetes pathways	216		55	5.3554	1.55971	0.531111		56.65	5.51607	1.6065	0.547044		57.75	5.62317	1.6377	0.557667		8	4.57143	1.33275	1		4	3.7037	1.08108	1		70	6.84262	1.99277	3.18623e-06
Factors involved in megakaryocyte development and platelet production	119		30	2.92113	1.5444	1		30.9	3.00876	1.59073	1.03		31.5	3.06719	1.62162	1.05		8	4.57143	2.41901	1		3	2.77778	1.47289	1		18	1.75953	0.930469	1
Metabolism of proteins	259		68	6.62123	1.60817	0.0372693		70.04	6.81986	1.65642	0.0383874		71.4	6.95229	1.68858	0.0391328		8	4.57143	1.11149	1		8	7.40741	1.80096	1		98	9.57967	2.32662	1.43237e-14
Arf6 downstream pathway	1285		254	24.7322	1.21066	0.233922		261.62	25.4742	1.24698	0.24094		266.7	25.9688	1.27119	0.245619		41	23.4286	1.14702	1		26	24.0741	1.17875	1		264	25.8065	1.26324	0.00519518
Insulin Pathway	1285		254	24.7322	1.21066	0.233922		261.62	25.4742	1.24698	0.24094		266.7	25.9688	1.27119	0.245619		41	23.4286	1.14702	1		26	24.0741	1.17875	1		264	25.8065	1.26324	0.00519518
Signaling events mediated by focal adhesion kinase	1285		254	24.7322	1.21066	0.233922		261.62	25.4742	1.24698	0.24094		266.7	25.9688	1.27119	0.245619		41	23.4286	1.14702	1		26	24.0741	1.17875	1		264	25.8065	1.26324	0.00519518
Class I PI3K signaling events	1285		254	24.7322	1.21066	0.233922		261.62	25.4742	1.24698	0.24094		266.7	25.9688	1.27119	0.245619		41	23.4286	1.14702	1		26	24.0741	1.17875	1		264	25.8065	1.26324	0.00519518
Class I PI3K signaling events mediated by Akt	1285		254	24.7322	1.21066	0.233922		261.62	25.4742	1.24698	0.24094		266.7	25.9688	1.27119	0.245619		41	23.4286	1.14702	1		26	24.0741	1.17875	1		264	25.8065	1.26324	0.00519518
PAR1-mediated thrombin signaling events	1296		255	24.8296	1.20511	0.312594		262.65	25.5745	1.24126	0.321972		267.75	26.0711	1.26536	0.328224		41	23.4286	1.13729	1		26	24.0741	1.16874	1		266	26.002	1.262	0.0050983
Plasma membrane estrogen receptor signaling	1298		256	24.927	1.20797	0.255269		263.68	25.6748	1.24421	0.262927		268.8	26.1733	1.26837	0.268033		41	23.4286	1.13553	1		28	25.9259	1.25667	1		267	26.0997	1.2648	0.00397943
S1P1 pathway	1285		254	24.7322	1.21066	0.233922		261.62	25.4742	1.24698	0.24094		266.7	25.9688	1.27119	0.245619		41	23.4286	1.14702	1		26	24.0741	1.17875	1		264	25.8065	1.26324	0.00519518
Arf6 signaling events	1285		254	24.7322	1.21066	0.233922		261.62	25.4742	1.24698	0.24094		266.7	25.9688	1.27119	0.245619		41	23.4286	1.14702	1		26	24.0741	1.17875	1		264	25.8065	1.26324	0.00519518
EGF receptor (ErbB1) signaling pathway	1285		254	24.7322	1.21066	0.233922		261.62	25.4742	1.24698	0.24094		266.7	25.9688	1.27119	0.245619		41	23.4286	1.14702	1		26	24.0741	1.17875	1		264	25.8065	1.26324	0.00519518
PDGFR-beta signaling pathway	1285		254	24.7322	1.21066	0.233922		261.62	25.4742	1.24698	0.24094		266.7	25.9688	1.27119	0.245619		41	23.4286	1.14702	1		26	24.0741	1.17875	1		264	25.8065	1.26324	0.00519518
GMCSF-mediated signaling events	1289		254	24.7322	1.2069	0.291488		261.62	25.4742	1.24311	0.300233		266.7	25.9688	1.26724	0.306063		41	23.4286	1.14346	1		26	24.0741	1.17509	1		264	25.8065	1.25932	0.00680454
Arf6 trafficking events	1285		254	24.7322	1.21066	0.233922		261.62	25.4742	1.24698	0.24094		266.7	25.9688	1.27119	0.245619		41	23.4286	1.14702	1		26	24.0741	1.17875	1		264	25.8065	1.26324	0.00519518
mTOR signaling pathway	1285		254	24.7322	1.21066	0.233922		261.62	25.4742	1.24698	0.24094		266.7	25.9688	1.27119	0.245619		41	23.4286	1.14702	1		26	24.0741	1.17875	1		264	25.8065	1.26324	0.00519518
VEGF and VEGFR signaling network	1301		258	25.1217	1.2146	0.159763		265.74	25.8754	1.25104	0.164555		270.9	26.3778	1.27533	0.167751		42	24	1.16054	1		27	25	1.20901	1		266	26.002	1.25715	0.00713324
Sphingosine 1-phosphate (S1P) pathway	1308		256	24.927	1.19873	0.437262		263.68	25.6748	1.2347	0.45038		268.8	26.1733	1.25867	0.459125		42	24	1.15433	1		26	24.0741	1.15802	1		265	25.9042	1.24573	0.0162922
Internalization of ErbB1	1285		254	24.7322	1.21066	0.233922		261.62	25.4742	1.24698	0.24094		266.7	25.9688	1.27119	0.245619		41	23.4286	1.14702	1		26	24.0741	1.17875	1		264	25.8065	1.26324	0.00519518
Urokinase-type plasminogen activator (uPA) and uPAR-mediated signaling	1285		254	24.7322	1.21066	0.233922		261.62	25.4742	1.24698	0.24094		266.7	25.9688	1.27119	0.245619		41	23.4286	1.14702	1		26	24.0741	1.17875	1		264	25.8065	1.26324	0.00519518
IL5-mediated signaling events	1289		255	24.8296	1.21165	0.21278		262.65	25.5745	1.248	0.219164		267.75	26.0711	1.27223	0.223419		41	23.4286	1.14346	1		26	24.0741	1.17509	1		264	25.8065	1.25932	0.00680454
EGFR-dependent Endothelin signaling events	1286		254	24.7322	1.20972	0.24723		261.62	25.4742	1.24601	0.254647		266.7	25.9688	1.2702	0.259591		41	23.4286	1.14613	1		26	24.0741	1.17783	1		264	25.8065	1.26226	0.00555967
ErbB1 downstream signaling	1285		254	24.7322	1.21066	0.233922		261.62	25.4742	1.24698	0.24094		266.7	25.9688	1.27119	0.245619		41	23.4286	1.14702	1		26	24.0741	1.17875	1		264	25.8065	1.26324	0.00519518
Glypican 1 network	1296		255	24.8296	1.20511	0.312594		262.65	25.5745	1.24126	0.321972		267.75	26.0711	1.26536	0.328224		41	23.4286	1.13729	1		26	24.0741	1.16874	1		266	26.002	1.262	0.0050983
Regulation of CDC42 activity	768		144	14.0214	1.14842	1		148.32	14.4421	1.18288	1.03		151.2	14.7225	1.20585	1.05		27	15.4286	1.264	1		16	14.8148	1.21398	1		145	14.174	1.16092	1
Integrin-linked kinase signaling	654		124	12.074	1.16131	1		127.72	12.4362	1.19615	1.03		130.2	12.6777	1.21938	1.05		24	13.7143	1.31946	1		12	11.1111	1.06941	1		126	12.3167	1.18466	1
CDC42 signaling events	755		142	13.8267	1.15197	1		146.26	14.2415	1.18653	1.03		149.1	14.518	1.20957	1.05		27	15.4286	1.28576	1		16	14.8148	1.23488	1		144	14.0762	1.17277	1
Alpha9 beta1 integrin signaling events	1302		255	24.8296	1.19955	0.431034		262.65	25.5745	1.23554	0.443965		267.75	26.0711	1.25953	0.452586		41	23.4286	1.13205	1		26	24.0741	1.16336	1		265	25.9042	1.25147	0.0110606
Metabolism	823		142	13.8267	1.05679	1		146.26	14.2415	1.0885	1.03		149.1	14.518	1.10963	1.05		31	17.7143	1.35421	1		11	10.1852	0.779058	1		174	17.0088	1.29999	0.0783659
TNF receptor signaling pathway	299		53	5.16066	1.0858	1		54.59	5.31548	1.11837	1.03		55.65	5.4187	1.14009	1.05		18	10.2857	2.16479	1		5	4.62963	0.975752	1		63	6.15836	1.29567	1
Signal Transduction	1208		107	10.4187	0.542538	1		110.21	10.7313	0.558815	1.03		112.35	10.9396	0.569665	1.05		18	10.2857	0.535836	1		14	12.963	0.675391	1		107	10.4594	0.54466	1
Immune System	522		86	8.3739	1.00913	1		88.58	8.62512	1.0394	1.03		90.3	8.7926	1.05959	1.05		18	10.2857	1.24	1		9	8.33333	1.00516	1		79	7.72239	0.930625	1
AP-1 transcription factor network	621		116	11.295	1.14413	1		119.48	11.6339	1.17845	1.03		121.8	11.8598	1.20133	1.05		22	12.5714	1.27383	1		11	10.1852	1.03247	1		114	11.1437	1.1288	1
Metabolism of RNA	281		64	6.23174	1.39509	1		65.92	6.4187	1.43694	1.03		67.2	6.54333	1.46485	1.05		19	10.8571	2.43136	0.455908		3	2.77778	0.623781	1		90	8.79765	1.96943	2.77273e-08
Signaling events mediated by Hepatocyte Growth Factor Receptor (c-Met)	1290		254	24.7322	1.20596	0.307803		261.62	25.4742	1.24214	0.317037		266.7	25.9688	1.26626	0.323193		41	23.4286	1.14258	1		27	25	1.21932	1		265	25.9042	1.26311	0.00497506
Nectin adhesion pathway	1292		256	24.927	1.21358	0.182919		263.68	25.6748	1.24999	0.188406		268.8	26.1733	1.27426	0.192065		41	23.4286	1.14081	1		26	24.0741	1.17236	1		267	26.0997	1.27067	0.00262827
Signaling events mediated by VEGFR1 and VEGFR2	1293		256	24.927	1.21264	0.193472		263.68	25.6748	1.24902	0.199276		268.8	26.1733	1.27327	0.203145		41	23.4286	1.13993	1		27	25	1.21649	1		266	26.002	1.26493	0.00415643
Glypican pathway	1335		260	25.3165	1.19284	0.540161		267.8	26.0759	1.22863	0.556366		273	26.5823	1.25248	0.567169		41	23.4286	1.10406	1		26	24.0741	1.1346	1		271	26.4907	1.24817	0.0103704
Thrombin/protease-activated receptor (PAR) pathway	1297		255	24.8296	1.20418	0.329966		262.65	25.5745	1.2403	0.339865		267.75	26.0711	1.26439	0.346464		41	23.4286	1.13641	1		26	24.0741	1.16784	1		266	26.002	1.26103	0.00545501
LKB1 signaling events	1305		261	25.4138	1.22495	0.0750408		268.83	26.1762	1.2617	0.0772921		274.05	26.6845	1.2862	0.0787929		41	23.4286	1.12944	1		26	24.0741	1.16068	1		267	26.0997	1.25801	0.00638976
Endothelins	1304		254	24.7322	1.19302	0.64504		261.62	25.4742	1.22881	0.664391		266.7	25.9688	1.25267	0.677292		41	23.4286	1.13031	1		26	24.0741	1.16157	1		265	25.9042	1.24955	0.0125961
PDGF receptor signaling network	1290		254	24.7322	1.20596	0.307803		261.62	25.4742	1.24214	0.317037		266.7	25.9688	1.26626	0.323193		41	23.4286	1.14258	1		27	25	1.21932	1		266	26.002	1.26787	0.00338159
IL3-mediated signaling events	1292		255	24.8296	1.20884	0.25124		262.65	25.5745	1.2451	0.258777		267.75	26.0711	1.26928	0.263802		41	23.4286	1.14081	1		26	24.0741	1.17236	1		264	25.8065	1.25639	0.00831105
ErbB receptor signaling network	1308		259	25.2191	1.21278	0.171874		266.77	25.9757	1.24916	0.177031		271.95	26.48	1.27342	0.180468		41	23.4286	1.12685	1		27	25	1.20254	1		265	25.9042	1.24573	0.0162922
IGF1 pathway	1288		255	24.8296	1.21259	0.201228		262.65	25.5745	1.24897	0.207265		267.75	26.0711	1.27322	0.21129		41	23.4286	1.14435	1		27	25	1.22122	1		265	25.9042	1.26507	0.00434092
Kinesins	21		8	0.778968	2.33498	1		8.24	0.802337	2.40503	1.03		8.4	0.817916	2.45173	1.05		5	2.85714	8.57038	0.372018		0	0	0.01	1		5	0.488759	1.46617	1
Nonsense Mediated Decay Independent of the Exon Junction Complex	87		22	2.14216	1.54927	1		22.66	2.20643	1.59575	1.03		23.1	2.24927	1.62674	1.05		5	2.85714	2.06946	1		1	0.925926	0.675989	1		43	4.20332	3.03929	8.18107e-10
Notch-mediated HES/HEY network	94		17	1.65531	1.10817	1		17.51	1.70497	1.14142	1.03		17.85	1.73807	1.16358	1.05		5	2.85714	1.91537	1		3	2.77778	1.86457	1		15	1.46628	0.981698	1
Notch signaling pathway	94		17	1.65531	1.10817	1		17.51	1.70497	1.14142	1.03		17.85	1.73807	1.16358	1.05		5	2.85714	1.91537	1		3	2.77778	1.86457	1		15	1.46628	0.981698	1
Peptide chain elongation	82		19	1.85005	1.41968	1		19.57	1.90555	1.46228	1.03		19.95	1.94255	1.49067	1.05		5	2.85714	2.19563	1		1	0.925926	0.717203	1		40	3.91007	2.99967	9.26138e-09
Mitotic G1-G1/S phases	140		41	3.99221	1.79394	0.12466		42.23	4.11198	1.84776	0.1284		43.05	4.19182	1.88363	0.130893		5	2.85714	1.28608	1		3	2.77778	1.25197	1		29	2.8348	1.27397	1
GTP hydrolysis and joining of the 60S ribosomal subunit	103		27	2.62902	1.60591	1		27.81	2.70789	1.65409	1.03		28.35	2.76047	1.68621	1.05		5	2.85714	1.74802	1		1	0.925926	0.570991	1		45	4.39883	2.68659	5.24961e-08
Formation of a pool of free 40S subunits	92		24	2.3369	1.59821	1		24.72	2.40701	1.64616	1.03		25.2	2.45375	1.67812	1.05		5	2.85714	1.957	1		1	0.925926	0.639254	1		41	4.00782	2.74048	1.87904e-07
Eukaryotic Translation Termination	82		20	1.94742	1.49437	1		20.6	2.00584	1.5392	1.03		21	2.04479	1.56908	1.05		5	2.85714	2.19563	1		1	0.925926	0.717203	1		39	3.81232	2.9247	4.62909e-08
Viral mRNA Translation	82		20	1.94742	1.49437	1		20.6	2.00584	1.5392	1.03		21	2.04479	1.56908	1.05		5	2.85714	2.19563	1		1	0.925926	0.717203	1		39	3.81232	2.9247	4.62909e-08
L13a-mediated translational silencing of Ceruloplasmin expression	102		27	2.62902	1.62166	1		27.81	2.70789	1.6703	1.03		28.35	2.76047	1.70274	1.05		5	2.85714	1.76516	1		1	0.925926	0.576589	1		45	4.39883	2.71292	3.49259e-08
E-cadherin signaling in the nascent adherens junction	275		68	6.62123	1.51461	0.278836		70.04	6.81986	1.56005	0.287201		71.4	6.95229	1.59034	0.292778		5	2.85714	0.654753	1		6	5.55556	1.27266	1		67	6.54936	1.49818	0.438643
Antigen processing: Ubiquitination & Proteasome degradation	69		16	1.55794	1.42088	1		16.48	1.60467	1.4635	1.03		16.8	1.63583	1.49192	1.05		5	2.85714	2.60924	1		1	0.925926	0.852308	1		16	1.56403	1.42643	1
Destabilization of mRNA by AUF1 (hnRNP D0)	71		18	1.75268	1.55336	1		18.54	1.80526	1.59996	1.03		18.9	1.84031	1.63102	1.05		5	2.85714	2.53575	1		1	0.925926	0.828303	1		21	2.05279	1.81919	1
E-cadherin signaling events	280		68	6.62123	1.48756	0.490324		70.04	6.81986	1.53219	0.505034		71.4	6.95229	1.56194	0.51484		5	2.85714	0.643062	1		6	5.55556	1.24994	1		70	6.84262	1.5373	0.137312
Caspase cascade in apoptosis	52		10	0.97371	1.17876	1		10.3	1.00292	1.21412	1.03		10.5	1.0224	1.23769	1.05		5	2.85714	3.4621	1		3	2.77778	3.37029	1		9	0.879765	1.06515	1
Regulation of gene expression in beta cells	98		20	1.94742	1.25041	1		20.6	2.00584	1.28793	1.03		21	2.04479	1.31293	1.05		5	2.85714	1.8372	1		1	0.925926	0.60012	1		39	3.81232	2.44724	2.77672e-05
EGFR1	138		33	3.21324	1.46491	1		33.99	3.30964	1.50886	1.03		34.65	3.3739	1.53816	1.05		5	2.85714	1.30471	1		4	3.7037	1.69208	1		33	3.22581	1.47064	1
3' -UTR-mediated translational regulation	102		27	2.62902	1.62166	1		27.81	2.70789	1.6703	1.03		28.35	2.76047	1.70274	1.05		5	2.85714	1.76516	1		1	0.925926	0.576589	1		45	4.39883	2.71292	3.49259e-08
Influenza Viral RNA Transcription and Replication	98		25	2.43427	1.56286	1		25.75	2.5073	1.60975	1.03		26.25	2.55599	1.641	1.05		5	2.85714	1.8372	1		2	1.85185	1.1943	1		46	4.49658	2.88638	1.352e-09
Regulation of beta-cell development	108		21	2.04479	1.19135	1		21.63	2.10613	1.22709	1.03		22.05	2.14703	1.25092	1.05		5	2.85714	1.6671	1		1	0.925926	0.544559	1		39	3.81232	2.22067	0.00059759
Eukaryotic Translation Elongation	85		21	2.04479	1.51368	1		21.63	2.10613	1.55909	1.03		22.05	2.14703	1.58936	1.05		5	2.85714	2.11815	1		1	0.925926	0.691893	1		42	4.10557	3.03846	1.55423e-09
Autodegradation of Cdh1 by Cdh1:APC/C	60		13	1.26582	1.32779	1		13.39	1.3038	1.36763	1.03		13.65	1.32911	1.39418	1.05		4	2.28571	2.40165	1		1	0.925926	0.980133	1		16	1.56403	1.64036	1
Stabilization of p53	69		15	1.46056	1.33213	1		15.45	1.50438	1.37209	1.03		15.75	1.53359	1.39873	1.05		4	2.28571	2.08843	1		1	0.925926	0.852308	1		16	1.56403	1.42643	1
Toll Receptor Cascades	90		16	1.55794	1.08937	1		16.48	1.60467	1.12206	1.03		16.8	1.63583	1.14384	1.05		4	2.28571	1.60119	1		1	0.925926	0.653458	1		13	1.27077	0.888706	1
Degradation of beta-catenin by the destruction complex	75		18	1.75268	1.47052	1		18.54	1.80526	1.51464	1.03		18.9	1.84031	1.54405	1.05		4	2.28571	1.92138	1		1	0.925926	0.784133	1		17	1.66178	1.3943	1
Cross-presentation of soluble exogenous antigens (endosomes)	67		14	1.36319	1.28049	1		14.42	1.40409	1.3189	1.03		14.7	1.43135	1.34451	1.05		4	2.28571	2.15077	1		1	0.925926	0.877747	1		16	1.56403	1.469	1
Vpu mediated degradation of CD4	67		16	1.55794	1.46328	1		16.48	1.60467	1.50718	1.03		16.8	1.63583	1.53645	1.05		4	2.28571	2.15077	1		1	0.925926	0.877747	1		16	1.56403	1.469	1
APC/C:Cdc20 mediated degradation of Securin	66		15	1.46056	1.39267	1		15.45	1.50438	1.43445	1.03		15.75	1.53359	1.4623	1.05		4	2.28571	2.18335	1		1	0.925926	0.891044	1		16	1.56403	1.49126	1
Regulation of retinoblastoma protein	66		13	1.26582	1.2071	1		13.39	1.3038	1.24332	1.03		13.65	1.32911	1.26746	1.05		4	2.28571	2.18335	1		1	0.925926	0.891044	1		13	1.27077	1.21182	1
CDK-mediated phosphorylation and removal of Cdc6	66		15	1.46056	1.39267	1		15.45	1.50438	1.43445	1.03		15.75	1.53359	1.4623	1.05		4	2.28571	2.18335	1		1	0.925926	0.891044	1		16	1.56403	1.49126	1
Regulation of ornithine decarboxylase (ODC)	70		16	1.55794	1.40058	1		16.48	1.60467	1.4426	1.03		16.8	1.63583	1.47061	1.05		4	2.28571	2.0586	1		1	0.925926	0.840134	1		16	1.56403	1.40606	1
Transport of Mature mRNA derived from an Intron-Containing Transcript	51		11	1.07108	1.32193	1		11.33	1.10321	1.36159	1.03		11.55	1.12463	1.38803	1.05		4	2.28571	2.82538	1		1	0.925926	1.15306	1		12	1.17302	1.44764	1
TCR signaling in na&#xef;ve CD4+ T cells	133		27	2.62902	1.2437	1		27.81	2.70789	1.28101	1.03		28.35	2.76047	1.30589	1.05		4	2.28571	1.08355	1		2	1.85185	0.880033	1		15	1.46628	0.693854	1
Validated transcriptional targets of AP1 family members Fra1 and Fra2	134		16	1.55794	0.731696	1		16.48	1.60467	0.753647	1.03		16.8	1.63583	0.768281	1.05		4	2.28571	1.07546	1		0	0	0.01	1		18	1.75953	0.826319	1
Centrosome maturation	70		15	1.46056	1.3131	1		15.45	1.50438	1.35249	1.03		15.75	1.53359	1.37875	1.05		4	2.28571	2.0586	1		3	2.77778	2.50377	1		18	1.75953	1.5817	1
APC/C:Cdc20 mediated degradation of mitotic proteins	71		19	1.85005	1.63961	1		19.57	1.90555	1.68879	1.03		19.95	1.94255	1.72159	1.05		4	2.28571	2.02961	1		2	1.85185	1.6484	1		16	1.56403	1.38626	1
APC/C:Cdh1 mediated degradation of Cdc20 and other APC/C:Cdh1 targeted proteins in late mitosis/early G1	69		15	1.46056	1.33213	1		15.45	1.50438	1.37209	1.03		15.75	1.53359	1.39873	1.05		4	2.28571	2.08843	1		1	0.925926	0.852308	1		18	1.75953	1.60462	1
Recruitment of mitotic centrosome proteins and complexes	70		15	1.46056	1.3131	1		15.45	1.50438	1.35249	1.03		15.75	1.53359	1.37875	1.05		4	2.28571	2.0586	1		3	2.77778	2.50377	1		18	1.75953	1.5817	1
Signaling by PDGF	78		18	1.75268	1.41397	1		18.54	1.80526	1.45639	1.03		18.9	1.84031	1.48467	1.05		4	2.28571	1.84749	1		1	0.925926	0.753978	1		18	1.75953	1.4195	1
Cyclin E associated events during G1/S transition	78		19	1.85005	1.49248	1		19.57	1.90555	1.53725	1.03		19.95	1.94255	1.5671	1.05		4	2.28571	1.84749	1		1	0.925926	0.753978	1		18	1.75953	1.4195	1
Regulation of mitotic cell cycle	81		22	2.14216	1.66402	1		22.66	2.20643	1.71394	1.03		23.1	2.24927	1.74722	1.05		4	2.28571	1.77907	1		2	1.85185	1.44492	1		19	1.85728	1.44283	1
Regulation of APC/C activators between G1/S and early anaphase	78		22	2.14216	1.72801	1		22.66	2.20643	1.77985	1.03		23.1	2.24927	1.81441	1.05		4	2.28571	1.84749	1		2	1.85185	1.50049	1		18	1.75953	1.4195	1
Class I MHC mediated antigen processing & presentation	101		26	2.53165	1.57708	1		26.78	2.60759	1.62439	1.03		27.3	2.65823	1.65593	1.05		6	3.42857	2.13845	1		1	0.925926	0.582297	1		30	2.93255	1.82672	0.80277
HIV Life Cycle	103		26	2.53165	1.54646	1		26.78	2.60759	1.59285	1.03		27.3	2.65823	1.62378	1.05		6	3.42857	2.09693	1		2	1.85185	1.13633	1		27	2.6393	1.61219	1
Regulation of Telomerase	68		18	1.75268	1.62188	1		18.54	1.80526	1.67053	1.03		18.9	1.84031	1.70297	1.05		6	3.42857	3.17607	1		0	0	0.01	1		19	1.85728	1.71862	1
Signaling by EGFR	98		26	2.53165	1.62535	1		26.78	2.60759	1.67411	1.03		27.3	2.65823	1.70662	1.05		6	3.42857	2.2039	1		3	2.77778	1.78848	1		24	2.34604	1.50624	1
SLC-mediated transmembrane transport	247		27	2.62902	0.66971	1		27.81	2.70789	0.689801	1.03		28.35	2.76047	0.703195	1.05		6	3.42857	0.874477	1		1	0.925926	0.238119	1		33	3.22581	0.821679	1
Translation	117		34	3.31061	1.78017	0.589304		35.02	3.40993	1.83357	0.606983		35.7	3.47614	1.86917	0.618769		6	3.42857	1.84604	1		2	1.85185	1.00037	1		52	5.08309	2.73297	6.44537e-10
Insulin Synthesis and Processing	132		35	3.40798	1.62428	1		36.05	3.51022	1.67301	1.03		36.75	3.57838	1.7055	1.05		6	3.42857	1.63627	1		2	1.85185	0.8867	1		51	4.98534	2.37586	5.95881e-07
Cap-dependent Translation Initiation	110		31	3.0185	1.72642	1		31.93	3.10906	1.77821	1.03		32.55	3.16943	1.81274	1.05		6	3.42857	1.9635	1		2	1.85185	1.06402	1		47	4.59433	2.62742	4.94276e-08
S Phase	121		35	3.40798	1.77193	0.534724		36.05	3.51022	1.82509	0.550766		36.75	3.57838	1.86053	0.561461		6	3.42857	1.78501	1		3	2.77778	1.44855	1		28	2.73705	1.42319	1
Platelet activation, signaling and aggregation	138		21	2.04479	0.932378	1		21.63	2.10613	0.96035	1.03		22.05	2.14703	0.978997	1.05		6	3.42857	1.56514	1		3	2.77778	1.27012	1		34	3.32356	1.51519	1
Mesenchymal-to-epithelial transition	223		28	2.72639	0.769246	1		28.84	2.80818	0.792324	1.03		29.4	2.86271	0.807709	1.05		6	3.42857	0.968587	1		5	4.62963	1.30828	1		31	3.0303	0.854966	1
Nonsense Mediated Decay Enhanced by the Exon Junction Complex	104		26	2.53165	1.53159	1		26.78	2.60759	1.57754	1.03		27.3	2.65823	1.60817	1.05		7	4	2.42232	1		1	0.925926	0.565501	1		46	4.49658	2.71987	1.8637e-08
Nonsense-Mediated Decay	104		26	2.53165	1.53159	1		26.78	2.60759	1.57754	1.03		27.3	2.65823	1.60817	1.05		7	4	2.42232	1		1	0.925926	0.565501	1		46	4.49658	2.71987	1.8637e-08
Transcription	178		42	4.08958	1.44539	1		43.26	4.21227	1.48875	1.03		44.1	4.29406	1.51766	1.05		7	4	1.41534	1		5	4.62963	1.63901	1		29	2.8348	1.00202	1
Processing of Capped Intron-Containing Pre-mRNA	138		33	3.21324	1.46491	1		33.99	3.30964	1.50886	1.03		34.65	3.3739	1.53816	1.05		7	4	1.82556	1		4	3.7037	1.69208	1		41	4.00782	1.82705	0.0791365
Innate Immune System	183		26	2.53165	0.870447	1		26.78	2.60759	0.89656	1.03		27.3	2.65823	0.913969	1.05		7	4	1.37668	1		4	3.7037	1.27602	1		25	2.44379	0.840253	1
p75(NTR)-mediated signaling	178		33	3.21324	1.13574	1		33.99	3.30964	1.16981	1.03		34.65	3.3739	1.19252	1.05		7	4	1.41534	1		8	7.40741	2.62045	1		32	3.12805	1.10564	1
TGFBR	125		31	3.0185	1.51927	1		31.93	3.10906	1.56484	1.03		32.55	3.16943	1.59523	1.05		6	3.42857	1.7279	1		3	2.77778	1.4022	1		20	1.95503	0.984178	1
Mitotic Prometaphase	99		21	2.04479	1.29964	1		21.63	2.10613	1.33863	1.03		22.05	2.14703	1.36462	1.05		7	4	2.54465	1		5	4.62963	2.94677	1		18	1.75953	1.11842	1
G2/M Transition	96		20	1.94742	1.27646	1		20.6	2.00584	1.31475	1.03		21	2.04479	1.34028	1.05		7	4	2.62416	1		4	3.7037	2.43229	1		19	1.85728	1.21741	1
Cell Cycle Checkpoints	118		30	2.92113	1.55748	1		30.9	3.00876	1.60421	1.03		31.5	3.06719	1.63536	1.05		7	4	2.13495	1		3	2.77778	1.48537	1		23	2.24829	1.19886	1
Eukaryotic Translation Initiation	110		31	3.0185	1.72642	1		31.93	3.10906	1.77821	1.03		32.55	3.16943	1.81274	1.05		6	3.42857	1.9635	1		2	1.85185	1.06402	1		47	4.59433	2.62742	4.94276e-08
Regulation of Apoptosis	75		15	1.46056	1.22557	1		15.45	1.50438	1.26234	1.03		15.75	1.53359	1.28685	1.05		5	2.85714	2.40053	1		2	1.85185	1.5605	1		18	1.75953	1.47627	1
Stabilization and expansion of the E-cadherin adherens junction	275		68	6.62123	1.51461	0.278836		70.04	6.81986	1.56005	0.287201		71.4	6.95229	1.59034	0.292778		5	2.85714	0.654753	1		6	5.55556	1.27266	1		67	6.54936	1.49818	0.438643
Syndecan-4-mediated signaling events	209		50	4.86855	1.46543	1		51.5	5.01461	1.5094	1.03		52.5	5.11198	1.53871	1.05		5	2.85714	0.861508	1		3	2.77778	0.838662	1		57	5.57185	1.67709	0.0479626
G1/S DNA Damage Checkpoints	76		17	1.65531	1.3706	1		17.51	1.70497	1.41172	1.03		17.85	1.73807	1.43913	1.05		5	2.85714	2.36895	1		1	0.925926	0.773817	1		18	1.75953	1.45685	1
The citric acid (TCA) cycle and respiratory electron transport	118		20	1.94742	1.0385	1		20.6	2.00584	1.06965	1.03		21	2.04479	1.09042	1.05		5	2.85714	1.52583	1		2	1.85185	0.991893	1		20	1.95503	1.04256	1
Ubiquitin-dependent degradation of Cyclin D	66		14	1.36319	1.29989	1		14.42	1.40409	1.33888	1.03		14.7	1.43135	1.36488	1.05		5	2.85714	2.72782	1		1	0.925926	0.891044	1		17	1.66178	1.5844	1
Ubiquitin-dependent degradation of Cyclin D1	66		14	1.36319	1.29989	1		14.42	1.40409	1.33888	1.03		14.7	1.43135	1.36488	1.05		5	2.85714	2.72782	1		1	0.925926	0.891044	1		17	1.66178	1.5844	1
RIG-I/MDA5 mediated induction of IFN-alpha/beta pathways	67		7	0.681597	0.640701	1		7.21	0.702045	0.659922	1.03		7.35	0.715677	0.672736	1.05		5	2.85714	2.68712	1		2	1.85185	1.7468	1		9	0.879765	0.826717	1
Regulation of activated PAK-2p34 by proteasome mediated degradation	66		14	1.36319	1.29989	1		14.42	1.40409	1.33888	1.03		14.7	1.43135	1.36488	1.05		5	2.85714	2.72782	1		1	0.925926	0.891044	1		18	1.75953	1.67755	1
RNA Polymerase I, RNA Polymerase III, and Mitochondrial Transcription	92		24	2.3369	1.59821	1		24.72	2.40701	1.64616	1.03		25.2	2.45375	1.67812	1.05		5	2.85714	1.957	1		2	1.85185	1.27218	1		11	1.07527	0.735739	1
Late Phase of HIV Life Cycle	92		22	2.14216	1.46508	1		22.66	2.20643	1.50903	1.03		23.1	2.24927	1.53834	1.05		5	2.85714	1.957	1		2	1.85185	1.27218	1		22	2.15054	1.47081	1
Neurotrophic factor-mediated Trk receptor signaling	101		16	1.55794	0.970742	1		16.48	1.60467	0.999864	1.03		16.8	1.63583	1.01928	1.05		5	2.85714	1.78263	1		3	2.77778	1.73536	1		16	1.56403	0.974537	1
Ubiquitin Mediated Degradation of Phosphorylated Cdc25A	69		14	1.36319	1.24338	1		14.42	1.40409	1.28068	1.03		14.7	1.43135	1.30555	1.05		5	2.85714	2.60924	1		1	0.925926	0.852308	1		17	1.66178	1.51553	1
Antigen processing-Cross presentation	86		17	1.65531	1.21125	1		17.51	1.70497	1.24758	1.03		17.85	1.73807	1.27181	1.05		5	2.85714	2.09352	1		1	0.925926	0.683848	1		24	2.34604	1.71638	1
C-MYC pathway	149		33	3.21324	1.35677	1		33.99	3.30964	1.39747	1.03		34.65	3.3739	1.42461	1.05		6	3.42857	1.4496	1		2	1.85185	0.785539	1		48	4.69208	1.98101	0.00144045
Epithelial-to-mesenchymal transition	185		31	3.0185	1.02656	1		31.93	3.10906	1.05735	1.03		32.55	3.16943	1.07789	1.05		5	2.85714	0.973265	1		1	0.925926	0.317917	1		48	4.69208	1.59554	0.728305
ER-Phagosome pathway	80		16	1.55794	1.22553	1		16.48	1.60467	1.2623	1.03		16.8	1.63583	1.28681	1.05		5	2.85714	2.25052	1		1	0.925926	0.735131	1		24	2.34604	1.8451	1
p53-Independent DNA Damage Response	70		14	1.36319	1.22562	1		14.42	1.40409	1.26239	1.03		14.7	1.43135	1.2869	1.05		5	2.85714	2.57197	1		1	0.925926	0.840134	1		17	1.66178	1.49388	1
Synthesis of DNA	109		31	3.0185	1.74226	1		31.93	3.10906	1.79452	1.03		32.55	3.16943	1.82937	1.05		5	2.85714	1.65181	1		3	2.77778	1.60801	1		26	2.54154	1.46705	1
Role of Calcineurin-dependent NFAT signaling in lymphocytes	95		15	1.46056	0.967583	1		15.45	1.50438	0.99661	1.03		15.75	1.53359	1.01596	1.05		5	2.85714	1.89521	1		0	0	0.01	1		17	1.66178	1.1008	1
p53-Independent G1/S DNA damage checkpoint	70		14	1.36319	1.22562	1		14.42	1.40409	1.26239	1.03		14.7	1.43135	1.2869	1.05		5	2.85714	2.57197	1		1	0.925926	0.840134	1		17	1.66178	1.49388	1
Transcription-coupled NER (TC-NER)	44		15	1.46056	2.08884	1		15.45	1.50438	2.15151	1.03		15.75	1.53359	2.19329	1.05		1	0.571429	0.824819	1		1	0.925926	1.33646	1		13	1.27077	1.8176	1
Amine Oxidase reactions	4		0	0	0.01	1		0	0	0.0103	1.03		0	0	0.0105	1.05		1	0.571429	9.05244	1		0	0	0.01	1		0	0	0.01	1
RNA Polymerase II Pre-transcription Events	58		14	1.36319	1.47915	1		14.42	1.40409	1.52352	1.03		14.7	1.43135	1.55311	1.05		1	0.571429	0.625759	1		2	1.85185	2.01781	1		13	1.27077	1.37894	1
p75 NTR receptor-mediated signalling	39		10	0.97371	1.57157	1		10.3	1.00292	1.61872	1.03		10.5	1.0224	1.65015	1.05		1	0.571429	0.930538	1		1	0.925926	1.50776	1		12	1.17302	1.89295	1
MyD88:Mal cascade initiated on plasma membrane	62		12	1.16845	1.1862	1		12.36	1.20351	1.22179	1.03		12.6	1.22687	1.24551	1.05		1	0.571429	0.585394	1		1	0.925926	0.948521	1		13	1.27077	1.28999	1
IRS-related events	53		8	0.778968	0.925447	1		8.24	0.802337	0.95321	1.03		8.4	0.817916	0.971719	1.05		1	0.571429	0.684782	1		1	0.925926	1.10956	1		10	0.977517	1.16104	1
PI3K Cascade	38		3	0.292113	0.485004	1		3.09	0.300876	0.499554	1.03		3.15	0.306719	0.509254	1.05		1	0.571429	0.955019	1		1	0.925926	1.54743	1		8	0.782014	1.2957	1
Cleavage of Growing Transcript in the Termination Region	43		9	0.876339	1.28302	1		9.27	0.902629	1.32151	1.03		9.45	0.920156	1.34717	1.05		1	0.571429	0.843996	1		1	0.925926	1.36754	1		8	0.782014	1.14508	1
Toll Like Receptor TLR6:TLR2 Cascade	64		12	1.16845	1.14914	1		12.36	1.20351	1.18361	1.03		12.6	1.22687	1.20659	1.05		1	0.571429	0.567103	1		1	0.925926	0.918884	1		13	1.27077	1.24969	1
IRS-mediated signalling	51		8	0.778968	0.961732	1		8.24	0.802337	0.990583	1.03		8.4	0.817916	1.00982	1.05		1	0.571429	0.71163	1		1	0.925926	1.15306	1		10	0.977517	1.20656	1
Fc-epsilon receptor I signaling in mast cells	61		10	0.97371	1.00487	1		10.3	1.00292	1.03502	1.03		10.5	1.0224	1.05511	1.05		1	0.571429	0.594989	1		0	0	0.01	1		7	0.684262	0.706461	1
threonine degradation II	1		0	0	0.01	1		0	0	0.0103	1.03		0	0	0.0105	1.05		1	0.571429	35.9409	1		0	0	0.01	1		0	0	0.01	1
Opioid Signalling	53		7	0.681597	0.80991	1		7.21	0.702045	0.834208	1.03		7.35	0.715677	0.850406	1.05		1	0.571429	0.684782	1		1	0.925926	1.10956	1		6	0.58651	0.697089	1
heme degradation	4		0	0	0.01	1		0	0	0.0103	1.03		0	0	0.0105	1.05		1	0.571429	9.05244	1		0	0	0.01	1		0	0	0.01	1
Signaling events mediated by PTP1B	52		8	0.778968	0.94324	1		8.24	0.802337	0.971537	1.03		8.4	0.817916	0.990402	1.05		1	0.571429	0.697948	1		2	1.85185	2.25059	1		13	1.27077	1.53802	1
Toll Like Receptor TLR1:TLR2 Cascade	64		13	1.26582	1.24482	1		13.39	1.3038	1.28216	1.03		13.65	1.32911	1.30706	1.05		1	0.571429	0.567103	1		1	0.925926	0.918884	1		13	1.27077	1.24969	1
Lipid digestion, mobilization, and transport	46		4	0.389484	0.533788	1		4.12	0.401168	0.549802	1.03		4.2	0.408958	0.560477	1.05		1	0.571429	0.788965	1		1	0.925926	1.27837	1		7	0.684262	0.936779	1
mTOR signalling	27		3	0.292113	0.682525	1		3.09	0.300876	0.703001	1.03		3.15	0.306719	0.716651	1.05		1	0.571429	1.34396	1		0	0	0.01	1		7	0.684262	1.59575	1
Toll Like Receptor 5 (TLR5) Cascade	60		11	1.07108	1.12367	1		11.33	1.10321	1.15738	1.03		11.55	1.12463	1.17986	1.05		1	0.571429	0.604904	1		0	0	0.01	1		12	1.17302	1.23053	1
Toll Like Receptor 2 (TLR2) Cascade	65		13	1.26582	1.22567	1		13.39	1.3038	1.26244	1.03		13.65	1.32911	1.28695	1.05		1	0.571429	0.55838	1		1	0.925926	0.90475	1		13	1.27077	1.23046	1
Sema4D induced cell migration and growth-cone collapse	22		6	0.584226	1.67237	1		6.18	0.601753	1.72254	1.03		6.3	0.613437	1.75598	1.05		1	0.571429	1.64926	1		1	0.925926	2.67232	1		7	0.684262	1.95826	1
NCAM signaling for neurite out-growth	57		11	1.07108	1.1828	1		11.33	1.10321	1.21829	1.03		11.55	1.12463	1.24194	1.05		1	0.571429	0.636735	1		0	0	0.01	1		8	0.782014	0.863879	1
SMAC-mediated apoptotic response	5		1	0.097371	1.2347	1		1.03	0.100292	1.27174	1.03		1.05	0.10224	1.29643	1.05		1	0.571429	7.24556	1		0	0	0.01	1		0	0	0.01	1
IKK complex recruitment mediated by RIP1	9		1	0.097371	0.686552	1		1.03	0.100292	0.707148	1.03		1.05	0.10224	0.720879	1.05		1	0.571429	4.02889	1		0	0	0.01	1		0	0	0.01	1
SMAC binds to IAPs	5		1	0.097371	1.2347	1		1.03	0.100292	1.27174	1.03		1.05	0.10224	1.29643	1.05		1	0.571429	7.24556	1		0	0	0.01	1		0	0	0.01	1
DNA strand elongation	31		11	1.07108	2.17451	1		11.33	1.10321	2.23975	1.03		11.55	1.12463	2.28324	1.05		1	0.571429	1.1706	1		1	0.925926	1.89674	1		8	0.782014	1.58819	1
RNA Polymerase II Transcription Initiation And Promoter Clearance	39		10	0.97371	1.57157	1		10.3	1.00292	1.61872	1.03		10.5	1.0224	1.65015	1.05		1	0.571429	0.930538	1		1	0.925926	1.50776	1		10	0.977517	1.57772	1
Activation of IRF3/IRF7 mediated by TBK1/IKK epsilon	9		2	0.194742	1.36631	1		2.06	0.200584	1.4073	1.03		2.1	0.204479	1.43462	1.05		1	0.571429	4.02889	1		0	0	0.01	1		0	0	0.01	1
Signaling by VEGF	5		1	0.097371	1.2347	1		1.03	0.100292	1.27174	1.03		1.05	0.10224	1.29643	1.05		1	0.571429	7.24556	1		0	0	0.01	1		0	0	0.01	1
Endogenous TLR signaling	57		14	1.36319	1.50509	1		14.42	1.40409	1.55025	1.03		14.7	1.43135	1.58035	1.05		1	0.571429	0.636735	1		1	0.925926	1.03171	1		11	1.07527	1.18743	1
Cell-cell junction organization	45		11	1.07108	1.49815	1		11.33	1.10321	1.54309	1.03		11.55	1.12463	1.57306	1.05		1	0.571429	0.806493	1		0	0	0.01	1		8	0.782014	1.0942	1
TRAF6 Mediated Induction of proinflammatory cytokines	50		9	0.876339	1.10343	1		9.27	0.902629	1.13653	1.03		9.45	0.920156	1.1586	1.05		1	0.571429	0.72586	1		0	0	0.01	1		10	0.977517	1.23069	1
Sema4D in semaphorin signaling	27		7	0.681597	1.58954	1		7.21	0.702045	1.63722	1.03		7.35	0.715677	1.66901	1.05		1	0.571429	1.34396	1		2	1.85185	4.3337	1		9	0.879765	2.05103	1
RNA Polymerase II Transcription Initiation	39		10	0.97371	1.57157	1		10.3	1.00292	1.61872	1.03		10.5	1.0224	1.65015	1.05		1	0.571429	0.930538	1		1	0.925926	1.50776	1		10	0.977517	1.57772	1
RNA Polymerase II Promoter Escape	39		10	0.97371	1.57157	1		10.3	1.00292	1.61872	1.03		10.5	1.0224	1.65015	1.05		1	0.571429	0.930538	1		1	0.925926	1.50776	1		10	0.977517	1.57772	1
HIF-2-alpha transcription factor network	34		6	0.584226	1.08229	1		6.18	0.601753	1.11476	1.03		6.3	0.613437	1.13641	1.05		1	0.571429	1.06734	1		0	0	0.01	1		8	0.782014	1.4481	1
RNA Polymerase II Transcription Pre-Initiation And Promoter Opening	39		10	0.97371	1.57157	1		10.3	1.00292	1.61872	1.03		10.5	1.0224	1.65015	1.05		1	0.571429	0.930538	1		1	0.925926	1.50776	1		10	0.977517	1.57772	1
methylglyoxal degradation I	2		1	0.097371	3.07753	1		1.03	0.100292	3.16985	1.03		1.05	0.10224	3.2314	1.05		1	0.571429	18.0598	1		0	0	0.01	1		0	0	0.01	1
Retinoic acid receptors-mediated signaling	47		15	1.46056	1.95554	1		15.45	1.50438	2.01421	1.03		15.75	1.53359	2.05332	1.05		1	0.571429	0.772182	1		2	1.85185	2.48996	1		9	0.879765	1.17844	1
EGFR downregulation	27		9	0.876339	2.04304	1		9.27	0.902629	2.10433	1.03		9.45	0.920156	2.14519	1.05		1	0.571429	1.34396	1		2	1.85185	4.3337	1		9	0.879765	2.05103	1
RNA Polymerase II Transcription Termination	43		9	0.876339	1.28302	1		9.27	0.902629	1.32151	1.03		9.45	0.920156	1.34717	1.05		1	0.571429	0.843996	1		1	0.925926	1.36754	1		8	0.782014	1.14508	1
Post-Elongation Processing of the Transcript	43		9	0.876339	1.28302	1		9.27	0.902629	1.32151	1.03		9.45	0.920156	1.34717	1.05		1	0.571429	0.843996	1		1	0.925926	1.36754	1		8	0.782014	1.14508	1
Protein folding	28		7	0.681597	1.53279	1		7.21	0.702045	1.57877	1.03		7.35	0.715677	1.60943	1.05		1	0.571429	1.29598	1		2	1.85185	4.17898	1		9	0.879765	1.9778	1
glutaryl-CoA degradation	3		0	0	0.01	1		0	0	0.0103	1.03		0	0	0.0105	1.05		1	0.571429	12.0599	1		0	0	0.01	1		1	0.0977517	2.06313	1
Thromboxane signalling through TP receptor	8		1	0.097371	0.772264	1		1.03	0.100292	0.795431	1.03		1.05	0.10224	0.810877	1.05		1	0.571429	4.53187	1		0	0	0.01	1		3	0.293255	2.3105	1
Gap-filling DNA repair synthesis and ligation in GG-NER	16		7	0.681597	2.68166	1		7.21	0.702045	2.76211	1.03		7.35	0.715677	2.81574	1.05		1	0.571429	2.26735	1		0	0	0.01	1		3	0.293255	1.15597	1
superpathway of D-myo-inositol (1,4,5)-trisphosphate metabolism	20		6	0.584226	1.83952	1		6.18	0.601753	1.8947	1.03		6.3	0.613437	1.93149	1.05		1	0.571429	1.81411	1		1	0.925926	2.93942	1		2	0.195503	0.617619	1
Gap-filling DNA repair synthesis and ligation in TC-NER	16		7	0.681597	2.68166	1		7.21	0.702045	2.76211	1.03		7.35	0.715677	2.81574	1.05		1	0.571429	2.26735	1		0	0	0.01	1		3	0.293255	1.15597	1
MyD88 dependent cascade initiated on endosome	60		11	1.07108	1.12367	1		11.33	1.10321	1.15738	1.03		11.55	1.12463	1.17986	1.05		1	0.571429	0.604904	1		0	0	0.01	1		12	1.17302	1.23053	1
Cyclin D associated events in G1	31		6	0.584226	1.187	1		6.18	0.601753	1.22261	1.03		6.3	0.613437	1.24635	1.05		1	0.571429	1.1706	1		0	0	0.01	1		7	0.684262	1.38991	1
Transport of inorganic cations/anions and amino acids/oligopeptides	94		9	0.876339	0.586986	1		9.27	0.902629	0.604595	1.03		9.45	0.920156	0.616335	1.05		1	0.571429	0.386132	1		0	0	0.01	1		12	1.17302	0.78549	1
Alternative NF-kappaB pathway	6		1	0.097371	1.02926	1		1.03	0.100292	1.06013	1.03		1.05	0.10224	1.08072	1.05		1	0.571429	6.03998	1		0	0	0.01	1		0	0	0.01	1
Insulin-mediated glucose transport	29		8	0.778968	1.69107	1		8.24	0.802337	1.7418	1.03		8.4	0.817916	1.77562	1.05		1	0.571429	1.2513	1		0	0	0.01	1		7	0.684262	1.48574	1
Citric acid cycle (TCA cycle)	19		4	0.389484	1.29193	1		4.12	0.401168	1.33069	1.03		4.2	0.408958	1.35653	1.05		1	0.571429	1.90954	1		2	1.85185	6.15746	1		2	0.195503	0.650108	1
methionine degradation I (to homocysteine)	6		3	0.292113	3.06739	1		3.09	0.300876	3.15941	1.03		3.15	0.306719	3.22076	1.05		1	0.571429	6.03998	1		0	0	0.01	1		1	0.0977517	1.03328	1
DNA-PK pathway in nonhomologous end joining	13		3	0.292113	1.41699	1		3.09	0.300876	1.4595	1.03		3.15	0.306719	1.48784	1.05		1	0.571429	2.79018	1		0	0	0.01	1		1	0.0977517	0.477326	1
PDE3B signalling	3		0	0	0.01	1		0	0	0.0103	1.03		0	0	0.0105	1.05		1	0.571429	12.0599	1		0	0	0.01	1		2	0.195503	4.10583	1
Heme biosynthesis	7		3	0.292113	2.62981	1		3.09	0.300876	2.70871	1.03		3.15	0.306719	2.76131	1.05		1	0.571429	5.17836	1		0	0	0.01	1		1	0.0977517	0.88588	1
Energy dependent regulation of mTOR by LKB1-AMPK	17		1	0.097371	0.363658	1		1.03	0.100292	0.374568	1.03		1.05	0.10224	0.381841	1.05		1	0.571429	2.13405	1		0	0	0.01	1		2	0.195503	0.726546	1
Ketone body metabolism	5		1	0.097371	1.2347	1		1.03	0.100292	1.27174	1.03		1.05	0.10224	1.29643	1.05		1	0.571429	7.24556	1		0	0	0.01	1		1	0.0977517	1.23952	1
Ion transport by P-type ATPases	29		2	0.194742	0.424351	1		2.06	0.200584	0.437081	1.03		2.1	0.204479	0.445568	1.05		1	0.571429	1.2513	1		0	0	0.01	1		3	0.293255	0.637955	1
APOBEC3G mediated resistance to HIV-1 infection	5		1	0.097371	1.2347	1		1.03	0.100292	1.27174	1.03		1.05	0.10224	1.29643	1.05		1	0.571429	7.24556	1		0	0	0.01	1		3	0.293255	3.69403	1
cysteine biosynthesis III (mammalia)	8		4	0.389484	3.06612	1		4.12	0.401168	3.1581	1.03		4.2	0.408958	3.21942	1.05		1	0.571429	4.53187	1		0	0	0.01	1		1	0.0977517	0.775283	1
AKT phosphorylates targets in the cytosol	9		3	0.292113	2.04606	1		3.09	0.300876	2.10744	1.03		3.15	0.306719	2.14836	1.05		1	0.571429	4.02889	1		0	0	0.01	1		3	0.293255	2.05406	1
heparan sulfate biosynthesis	23		5	0.486855	1.33351	1		5.15	0.501461	1.37352	1.03		5.25	0.511198	1.40019	1.05		1	0.571429	1.57759	1		0	0	0.01	1		7	0.684262	1.87315	1
Toll Like Receptor 10 (TLR10) Cascade	60		11	1.07108	1.12367	1		11.33	1.10321	1.15738	1.03		11.55	1.12463	1.17986	1.05		1	0.571429	0.604904	1		0	0	0.01	1		12	1.17302	1.23053	1
Smooth Muscle Contraction	24		6	0.584226	1.53306	1		6.18	0.601753	1.57905	1.03		6.3	0.613437	1.60971	1.05		1	0.571429	1.51188	1		0	0	0.01	1		12	1.17302	3.07555	0.214549
TRAF6 mediated induction of NFkB and MAP kinases upon TLR7/8 or 9 activation	59		11	1.07108	1.14272	1		11.33	1.10321	1.177	1.03		11.55	1.12463	1.19985	1.05		1	0.571429	0.615155	1		0	0	0.01	1		12	1.17302	1.25138	1
Toll Like Receptor 7/8 (TLR7/8) Cascade	62		11	1.07108	1.08743	1		11.33	1.10321	1.12006	1.03		11.55	1.12463	1.1418	1.05		1	0.571429	0.585394	1		0	0	0.01	1		12	1.17302	1.19084	1
PKB-mediated events	28		3	0.292113	0.658158	1		3.09	0.300876	0.677903	1.03		3.15	0.306719	0.691066	1.05		1	0.571429	1.29598	1		0	0	0.01	1		7	0.684262	1.53878	1
FOXA1 transcription factor network	44		5	0.486855	0.697209	1		5.15	0.501461	0.718125	1.03		5.25	0.511198	0.73207	1.05		1	0.571429	0.824819	1		1	0.925926	1.33646	1		7	0.684262	0.97935	1
IL12-mediated signaling events	111		11	1.07108	0.607438	1		11.33	1.10321	0.625661	1.03		11.55	1.12463	0.63781	1.05		1	0.571429	0.327	1		1	0.925926	0.529842	1		13	1.27077	0.720587	1
Signaling by Robo receptor	23		11	1.07108	2.93054	0.699702		11.33	1.10321	3.01845	0.720693		11.55	1.12463	3.07706	0.734687		1	0.571429	1.57759	1		1	0.925926	2.55618	1		7	0.684262	1.87315	1
Cyclin A/B1 associated events during G2/M transition	14		4	0.389484	1.753	1		4.12	0.401168	1.80559	1.03		4.2	0.408958	1.84065	1.05		1	0.571429	2.59103	1		0	0	0.01	1		0	0	0.01	1
RXR and RAR heterodimerization with other nuclear receptor	26		8	0.778968	1.88612	1		8.24	0.802337	1.9427	1.03		8.4	0.817916	1.98042	1.05		1	0.571429	1.39563	1		1	0.925926	2.26135	1		6	0.58651	1.42071	1
Endosomal Sorting Complex Required For Transport (ESCRT)	28		5	0.486855	1.09547	1		5.15	0.501461	1.12834	1.03		5.25	0.511198	1.15025	1.05		1	0.571429	1.29598	1		1	0.925926	2.09989	1		7	0.684262	1.53878	1
Integration of energy metabolism	83		6	0.584226	0.443426	1		6.18	0.601753	0.456728	1.03		6.3	0.613437	0.465597	1.05		1	0.571429	0.4373	1		0	0	0.01	1		7	0.684262	0.519229	1
Extension of Telomeres	28		10	0.97371	2.18876	1		10.3	1.00292	2.25442	1.03		10.5	1.0224	2.2982	1.05		1	0.571429	1.29598	1		1	0.925926	2.09989	1		7	0.684262	1.53878	1
Telomere Maintenance	49		10	0.97371	1.25091	1		10.3	1.00292	1.28844	1.03		10.5	1.0224	1.31346	1.05		1	0.571429	0.740671	1		1	0.925926	1.20012	1		7	0.684262	0.879437	1
MyD88 cascade initiated on plasma membrane	59		11	1.07108	1.14272	1		11.33	1.10321	1.177	1.03		11.55	1.12463	1.19985	1.05		1	0.571429	0.615155	1		0	0	0.01	1		12	1.17302	1.25138	1
Post-Elongation Processing of Intron-Containing pre-mRNA	34		7	0.681597	1.26237	1		7.21	0.702045	1.30025	1.03		7.35	0.715677	1.32549	1.05		1	0.571429	1.06734	1		1	0.925926	1.72943	1		7	0.684262	1.26731	1
Viral dsRNA:TLR3:TRIF Complex Activates TBK1/IKK epsilon	6		1	0.097371	1.02926	1		1.03	0.100292	1.06013	1.03		1.05	0.10224	1.08072	1.05		1	0.571429	6.03998	1		0	0	0.01	1		0	0	0.01	1
G1 Phase	31		6	0.584226	1.187	1		6.18	0.601753	1.22261	1.03		6.3	0.613437	1.24635	1.05		1	0.571429	1.1706	1		0	0	0.01	1		7	0.684262	1.38991	1
p38 signaling mediated by MAPKAP kinases	21		4	0.389484	1.16895	1		4.12	0.401168	1.20402	1.03		4.2	0.408958	1.22739	1.05		1	0.571429	1.72776	1		0	0	0.01	1		7	0.684262	2.05146	1
superpathway of cholesterol biosynthesis	25		4	0.389484	0.981991	1		4.12	0.401168	1.01145	1.03		4.2	0.408958	1.03109	1.05		1	0.571429	1.45143	1		0	0	0.01	1		11	1.07527	2.70673	1
FOXA transcription factor networks	81		12	1.16845	0.90799	1		12.36	1.20351	0.93523	1.03		12.6	1.22687	0.953389	1.05		1	0.571429	0.448096	1		2	1.85185	1.44492	1		11	1.07527	0.835642	1
Transcription of the HIV genome	60		15	1.46056	1.53191	1		15.45	1.50438	1.57787	1.03		15.75	1.53359	1.60851	1.05		1	0.571429	0.604904	1		2	1.85185	1.95056	1		14	1.36852	1.43544	1
glutathione redox reactions II	2		1	0.097371	3.07753	1		1.03	0.100292	3.16985	1.03		1.05	0.10224	3.2314	1.05		1	0.571429	18.0598	1		0	0	0.01	1		0	0	0.01	1
Interferon alpha/beta signaling	77		10	0.97371	0.796093	1		10.3	1.00292	0.819975	1.03		10.5	1.0224	0.835897	1.05		1	0.571429	0.471371	1		2	1.85185	1.51997	1		14	1.36852	1.11857	1
Signaling events regulated by Ret tyrosine kinase	69		16	1.55794	1.42088	1		16.48	1.60467	1.4635	1.03		16.8	1.63583	1.49192	1.05		1	0.571429	0.526015	1		2	1.85185	1.69618	1		14	1.36852	1.24824	1
Classical antibody-mediated complement activation	6		0	0	0.01	1		0	0	0.0103	1.03		0	0	0.0105	1.05		1	0.571429	6.03998	1		0	0	0.01	1		0	0	0.01	1
Antigen Presentation: Folding, assembly and peptide loading of class I MHC	23		10	0.97371	2.66437	1		10.3	1.00292	2.7443	1.03		10.5	1.0224	2.79759	1.05		1	0.571429	1.57759	1		0	0	0.01	1		14	1.36852	3.74363	0.00266411
BoNT Light Chain Types B, D, and F cleave VAMP/Synaptobrevin	1		1	0.097371	6.12458	1		1.03	0.100292	6.30832	1.03		1.05	0.10224	6.43081	1.05		0	0	0.01	1		0	0	0.01	1		0	0	0.01	1
spermine and spermidine degradation I	4		0	0	0.01	1		0	0	0.0103	1.03		0	0	0.0105	1.05		1	0.571429	9.05244	1		0	0	0.01	1		0	0	0.01	1
Lissencephaly gene (LIS1) in neuronal migration and development	31		6	0.584226	1.187	1		6.18	0.601753	1.22261	1.03		6.3	0.613437	1.24635	1.05		1	0.571429	1.1706	1		2	1.85185	3.77469	1		13	1.27077	2.57957	0.99929
Phosphorylation of CD3 and TCR zeta chains	9		0	0	0.01	1		0	0	0.0103	1.03		0	0	0.0105	1.05		1	0.571429	4.02889	1		0	0	0.01	1		0	0	0.01	1
Signaling events mediated by PRL	23		7	0.681597	1.86586	1		7.21	0.702045	1.92183	1.03		7.35	0.715677	1.95915	1.05		1	0.571429	1.57759	1		0	0	0.01	1		6	0.58651	1.60594	1
Basigin interactions	9		2	0.194742	1.36631	1		2.06	0.200584	1.4073	1.03		2.1	0.204479	1.43462	1.05		1	0.571429	4.02889	1		0	0	0.01	1		6	0.58651	4.1013	1
Creation of C4 and C2 activators	9		0	0	0.01	1		0	0	0.0103	1.03		0	0	0.0105	1.05		1	0.571429	4.02889	1		0	0	0.01	1		0	0	0.01	1
Transferrin endocytosis and recycling	27		6	0.584226	1.36278	1		6.18	0.601753	1.40367	1.03		6.3	0.613437	1.43092	1.05		1	0.571429	1.34396	1		1	0.925926	2.17763	1		6	0.58651	1.36811	1
HIF-1-alpha transcription factor network	66		17	1.65531	1.57823	1		17.51	1.70497	1.62558	1.03		17.85	1.73807	1.65715	1.05		1	0.571429	0.549921	1		4	3.7037	3.53771	1		19	1.85728	1.7707	1
JNK signaling in the CD4+ TCR pathway	42		8	0.778968	1.16777	1		8.24	0.802337	1.2028	1.03		8.4	0.817916	1.22616	1.05		1	0.571429	0.864086	1		1	0.925926	1.40009	1		6	0.58651	0.879616	1
cholesterol biosynthesis II (via 24,25-dihydrolanosterol)	13		3	0.292113	1.41699	1		3.09	0.300876	1.4595	1.03		3.15	0.306719	1.48784	1.05		1	0.571429	2.79018	1		0	0	0.01	1		6	0.58651	2.84033	1
p75NTR signals via NF-kB	16		2	0.194742	0.76892	1		2.06	0.200584	0.791988	1.03		2.1	0.204479	0.807366	1.05		1	0.571429	2.26735	1		0	0	0.01	1		6	0.58651	2.3081	1
Ras signaling in the CD4+ TCR pathway	42		7	0.681597	1.02198	1		7.21	0.702045	1.05264	1.03		7.35	0.715677	1.07308	1.05		1	0.571429	0.864086	1		0	0	0.01	1		6	0.58651	0.879616	1
Neurophilin interactions with VEGF and VEGFR	4		0	0	0.01	1		0	0	0.0103	1.03		0	0	0.0105	1.05		1	0.571429	9.05244	1		0	0	0.01	1		0	0	0.01	1
cholesterol biosynthesis III (via desmosterol)	13		3	0.292113	1.41699	1		3.09	0.300876	1.4595	1.03		3.15	0.306719	1.48784	1.05		1	0.571429	2.79018	1		0	0	0.01	1		6	0.58651	2.84033	1
Release of apoptotic factors from the mitochondria	2		0	0	0.01	1		0	0	0.0103	1.03		0	0	0.0105	1.05		0	0	0.01	1		0	0	0.01	1		1	0.0977517	3.08956	1
androgen biosynthesis	8		1	0.097371	0.772264	1		1.03	0.100292	0.795431	1.03		1.05	0.10224	0.810877	1.05		0	0	0.01	1		0	0	0.01	1		1	0.0977517	0.775283	1
Synthesis of bile acids and bile salts via 27-hydroxycholesterol	6		0	0	0.01	1		0	0	0.0103	1.03		0	0	0.0105	1.05		0	0	0.01	1		0	0	0.01	1		1	0.0977517	1.03328	1
Acetylcholine Neurotransmitter Release Cycle	11		1	0.097371	0.561837	1		1.03	0.100292	0.578693	1.03		1.05	0.10224	0.589929	1.05		0	0	0.01	1		0	0	0.01	1		0	0	0.01	1
Olfactory Signaling Pathway	349		0	0	0.01	1		0	0	0.0103	1.03		0	0	0.0105	1.05		0	0	0.01	1		0	0	0.01	1		1	0.0977517	0.0177932	1
epoxysqualene biosynthesis	2		1	0.097371	3.07753	1		1.03	0.100292	3.16985	1.03		1.05	0.10224	3.2314	1.05		0	0	0.01	1		0	0	0.01	1		1	0.0977517	3.08956	1
Processing of DNA ends prior to end rejoining	3		2	0.194742	4.08984	1		2.06	0.200584	4.21253	1.03		2.1	0.204479	4.29433	1.05		0	0	0.01	1		0	0	0.01	1		1	0.0977517	2.06313	1
Regulation of signaling by CBL	6		3	0.292113	3.06739	1		3.09	0.300876	3.15941	1.03		3.15	0.306719	3.22076	1.05		0	0	0.01	1		0	0	0.01	1		1	0.0977517	1.03328	1
Zinc efflux and compartmentalization by the SLC30 family	7		0	0	0.01	1		0	0	0.0103	1.03		0	0	0.0105	1.05		0	0	0.01	1		0	0	0.01	1		1	0.0977517	0.88588	1
Proteolytic cleavage of SNARE complex proteins	3		1	0.097371	2.05509	1		1.03	0.100292	2.11675	1.03		1.05	0.10224	2.15785	1.05		0	0	0.01	1		0	0	0.01	1		0	0	0.01	1
beta-alanine degradation I	2		1	0.097371	3.07753	1		1.03	0.100292	3.16985	1.03		1.05	0.10224	3.2314	1.05		0	0	0.01	1		0	0	0.01	1		0	0	0.01	1
Gap junction trafficking	5		1	0.097371	1.2347	1		1.03	0.100292	1.27174	1.03		1.05	0.10224	1.29643	1.05		0	0	0.01	1		0	0	0.01	1		1	0.0977517	1.23952	1
AlphaE beta7 integrin cell surface interactions	3		1	0.097371	2.05509	1		1.03	0.100292	2.11675	1.03		1.05	0.10224	2.15785	1.05		0	0	0.01	1		0	0	0.01	1		0	0	0.01	1
Vitamin B2 (riboflavin) metabolism	4		0	0	0.01	1		0	0	0.0103	1.03		0	0	0.0105	1.05		0	0	0.01	1		0	0	0.01	1		1	0.0977517	1.54863	1
NAD biosynthesis II (from tryptophan)	10		1	0.097371	0.617965	1		1.03	0.100292	0.636504	1.03		1.05	0.10224	0.648863	1.05		0	0	0.01	1		1	0.925926	5.8759	1		1	0.0977517	0.620381	1
tetrahydrofolate salvage from 5,10-methenyltetrahydrofolate	4		2	0.194742	3.06993	1		2.06	0.200584	3.16203	1.03		2.1	0.204479	3.22343	1.05		0	0	0.01	1		0	0	0.01	1		1	0.0977517	1.54863	1
G alpha (s) signalling events	31		3	0.292113	0.594486	1		3.09	0.300876	0.61232	1.03		3.15	0.306719	0.62421	1.05		0	0	0.01	1		0	0	0.01	1		1	0.0977517	0.200259	1
4-hydroxyproline degradation I	1		0	0	0.01	1		0	0	0.0103	1.03		0	0	0.0105	1.05		0	0	0.01	1		1	0.925926	58.2354	1		1	0.0977517	6.14853	1
dermatan sulfate biosynthesis (late stages)	4		0	0	0.01	1		0	0	0.0103	1.03		0	0	0.0105	1.05		0	0	0.01	1		0	0	0.01	1		1	0.0977517	1.54863	1
Regulation of PAK-2p34 activity by PS-GAP/RHG10	2		0	0	0.01	1		0	0	0.0103	1.03		0	0	0.0105	1.05		0	0	0.01	1		0	0	0.01	1		1	0.0977517	3.08956	1
Processing of DNA double-strand break ends	3		1	0.097371	2.05509	1		1.03	0.100292	2.11675	1.03		1.05	0.10224	2.15785	1.05		0	0	0.01	1		0	0	0.01	1		1	0.0977517	2.06313	1
Activation of G protein gated Potassium channels	15		0	0	0.01	1		0	0	0.0103	1.03		0	0	0.0105	1.05		0	0	0.01	1		0	0	0.01	1		1	0.0977517	0.413725	1
EphrinA-EPHA pathway	43		8	0.778968	1.14062	1		8.24	0.802337	1.17484	1.03		8.4	0.817916	1.19765	1.05		1	0.571429	0.843996	1		4	3.7037	5.42953	1		8	0.782014	1.14508	1
Cholesterol biosynthesis	20		4	0.389484	1.22737	1		4.12	0.401168	1.26419	1.03		4.2	0.408958	1.28873	1.05		1	0.571429	1.81411	1		0	0	0.01	1		10	0.977517	3.0758	0.796074
Nucleotide-binding domain, leucine rich repeat containing receptor (NLR) signaling pathways	43		6	0.584226	0.855819	1		6.18	0.601753	0.881493	1.03		6.3	0.613437	0.898609	1.05		1	0.571429	0.843996	1		1	0.925926	1.36754	1		8	0.782014	1.14508	1
Interferon gamma signaling	47		6	0.584226	0.782998	1		6.18	0.601753	0.806488	1.03		6.3	0.613437	0.822148	1.05		1	0.571429	0.772182	1		0	0	0.01	1		8	0.782014	1.04764	1
RNA Polymerase II HIV-1 Promoter Escape	39		10	0.97371	1.57157	1		10.3	1.00292	1.61872	1.03		10.5	1.0224	1.65015	1.05		1	0.571429	0.930538	1		1	0.925926	1.50776	1		10	0.977517	1.57772	1
Wnt	82		20	1.94742	1.49437	1		20.6	2.00584	1.5392	1.03		21	2.04479	1.56908	1.05		1	0.571429	0.442632	1		0	0	0.01	1		16	1.56403	1.20032	1
Removal of aminoterminal propeptides from gamma-carboxylated proteins	10		0	0	0.01	1		0	0	0.0103	1.03		0	0	0.0105	1.05		1	0.571429	3.6264	1		0	0	0.01	1		0	0	0.01	1
PDGFR-alpha signaling pathway	21		4	0.389484	1.16895	1		4.12	0.401168	1.20402	1.03		4.2	0.408958	1.22739	1.05		1	0.571429	1.72776	1		1	0.925926	2.79951	1		6	0.58651	1.75881	1
HIV-1 Transcription Initiation	39		10	0.97371	1.57157	1		10.3	1.00292	1.61872	1.03		10.5	1.0224	1.65015	1.05		1	0.571429	0.930538	1		1	0.925926	1.50776	1		10	0.977517	1.57772	1
Signaling events mediated by HDAC Class II	38		8	0.778968	1.29066	1		8.24	0.802337	1.32938	1.03		8.4	0.817916	1.35519	1.05		1	0.571429	0.955019	1		2	1.85185	3.07954	1		10	0.977517	1.61923	1
Phosphorylation of proteins involved in the G2/M transition by Cyclin A:Cdc2 complexes	3		1	0.097371	2.05509	1		1.03	0.100292	2.11675	1.03		1.05	0.10224	2.15785	1.05		1	0.571429	12.0599	1		0	0	0.01	1		0	0	0.01	1
mRNA 3'-end processing	34		7	0.681597	1.26237	1		7.21	0.702045	1.30025	1.03		7.35	0.715677	1.32549	1.05		1	0.571429	1.06734	1		1	0.925926	1.72943	1		7	0.684262	1.26731	1
Intrinsic Pathway for Apoptosis	31		6	0.584226	1.187	1		6.18	0.601753	1.22261	1.03		6.3	0.613437	1.24635	1.05		1	0.571429	1.1706	1		1	0.925926	1.89674	1		7	0.684262	1.38991	1
Insulin receptor signalling cascade	56		8	0.778968	0.875878	1		8.24	0.802337	0.902154	1.03		8.4	0.817916	0.919672	1.05		1	0.571429	0.648103	1		2	1.85185	2.08986	1		11	1.07527	1.20863	1
S1P3 pathway	29		9	0.876339	1.90219	1		9.27	0.902629	1.95925	1.03		9.45	0.920156	1.9973	1.05		1	0.571429	1.2513	1		0	0	0.01	1		10	0.977517	2.12157	1
SMAC-mediated dissociation of IAP:caspase complexes	5		1	0.097371	1.2347	1		1.03	0.100292	1.27174	1.03		1.05	0.10224	1.29643	1.05		1	0.571429	7.24556	1		0	0	0.01	1		0	0	0.01	1
VEGFR1 specific signals	29		8	0.778968	1.69107	1		8.24	0.802337	1.7418	1.03		8.4	0.817916	1.77562	1.05		1	0.571429	1.2513	1		1	0.925926	2.0275	1		8	0.782014	1.69768	1
Synthesis, Secretion, and Deacylation of Ghrelin	16		1	0.097371	0.386373	1		1.03	0.100292	0.397964	1.03		1.05	0.10224	0.405692	1.05		1	0.571429	2.26735	1		0	0	0.01	1		0	0	0.01	1
Recycling pathway of L1	32		8	0.778968	1.53258	1		8.24	0.802337	1.57856	1.03		8.4	0.817916	1.60921	1.05		1	0.571429	1.13403	1		1	0.925926	1.83748	1		8	0.782014	1.53857	1
Activation of Chaperones by IRE1alpha	45		15	1.46056	2.04244	1		15.45	1.50438	2.10371	1.03		15.75	1.53359	2.14456	1.05		1	0.571429	0.806493	1		1	0.925926	1.30677	1		11	1.07527	1.50401	1
Iron uptake and transport	37		8	0.778968	1.32553	1		8.24	0.802337	1.3653	1.03		8.4	0.817916	1.39181	1.05		1	0.571429	0.980823	1		1	0.925926	1.58924	1		7	0.684262	1.16458	1
tRNA Aminoacylation	42		8	0.778968	1.16777	1		8.24	0.802337	1.2028	1.03		8.4	0.817916	1.22616	1.05		1	0.571429	0.864086	1		0	0	0.01	1		6	0.58651	0.879616	1
Membrane Trafficking	84		28	2.72639	2.04201	0.151342		28.84	2.80818	2.10327	0.155882		29.4	2.86271	2.14412	0.158909		1	0.571429	0.432095	1		1	0.925926	0.700129	1		25	2.44379	1.83043	1
Nephrin/Neph1 signaling in the kidney podocyte	25		7	0.681597	1.71665	1		7.21	0.702045	1.76815	1.03		7.35	0.715677	1.80248	1.05		1	0.571429	1.45143	1		0	0	0.01	1		5	0.488759	1.23167	1
Post-translational protein modification	114		27	2.62902	1.45097	1		27.81	2.70789	1.4945	1.03		28.35	2.76047	1.52352	1.05		1	0.571429	0.318395	1		4	3.7037	2.04828	1		37	3.61681	1.99594	0.0213993
Incretin Synthesis, Secretion, and Inactivation	21		2	0.194742	0.585931	1		2.06	0.200584	0.603509	1.03		2.1	0.204479	0.615228	1.05		1	0.571429	1.72776	1		0	0	0.01	1		0	0	0.01	1
Dual incision reaction in GG-NER	20		8	0.778968	2.45167	1		8.24	0.802337	2.52522	1.03		8.4	0.817916	2.57425	1.05		1	0.571429	1.81411	1		0	0	0.01	1		5	0.488759	1.53944	1
CHL1 interactions	5		0	0	0.01	1		0	0	0.0103	1.03		0	0	0.0105	1.05		1	0.571429	7.24556	1		0	0	0.01	1		0	0	0.01	1
Hypoxic and oxygen homeostasis regulation of HIF-1-alpha	80		17	1.65531	1.30208	1		17.51	1.70497	1.34114	1.03		17.85	1.73807	1.36718	1.05		1	0.571429	0.453697	1		4	3.7037	2.91869	1		22	2.15054	1.6914	1
Integrin cell surface interactions	72		12	1.16845	1.02147	1		12.36	1.20351	1.05212	1.03		12.6	1.22687	1.07255	1.05		1	0.571429	0.5041	1		1	0.925926	0.8168	1		19	1.85728	1.62316	1
Formation of incision complex in GG-NER	20		8	0.778968	2.45167	1		8.24	0.802337	2.52522	1.03		8.4	0.817916	2.57425	1.05		1	0.571429	1.81411	1		0	0	0.01	1		5	0.488759	1.53944	1
cholesterol biosynthesis I	13		3	0.292113	1.41699	1		3.09	0.300876	1.4595	1.03		3.15	0.306719	1.48784	1.05		1	0.571429	2.79018	1		0	0	0.01	1		6	0.58651	2.84033	1
Signaling events mediated by HDAC Class I	113		26	2.53165	1.40961	1		26.78	2.60759	1.4519	1.03		27.3	2.65823	1.48009	1.05		1	0.571429	0.321213	1		3	2.77778	1.55109	1		22	2.15054	1.1975	1
EPHA forward signaling	31		5	0.486855	0.989493	1		5.15	0.501461	1.01918	1.03		5.25	0.511198	1.03897	1.05		1	0.571429	1.1706	1		3	2.77778	5.65265	1		6	0.58651	1.19164	1
Fatty acid, triacylglycerol, and ketone body metabolism	83		23	2.23953	1.69771	1		23.69	2.30672	1.74864	1.03		24.15	2.35151	1.78259	1.05		1	0.571429	0.4373	1		0	0	0.01	1		15	1.46628	1.11179	1
Polyamines are oxidized to amines, aldehydes and H2O2 by PAOs	2		0	0	0.01	1		0	0	0.0103	1.03		0	0	0.0105	1.05		1	0.571429	18.0598	1		0	0	0.01	1		0	0	0.01	1
p75NTR recruits signalling complexes	13		2	0.194742	0.946227	1		2.06	0.200584	0.974614	1.03		2.1	0.204479	0.993539	1.05		1	0.571429	2.79018	1		0	0	0.01	1		6	0.58651	2.84033	1
Beta3 integrin cell surface interactions	43		10	0.97371	1.42541	1		10.3	1.00292	1.46818	1.03		10.5	1.0224	1.49669	1.05		1	0.571429	0.843996	1		1	0.925926	1.36754	1		17	1.66178	2.43168	0.352111
Signaling by Insulin receptor	79		14	1.36319	1.08601	1		14.42	1.40409	1.11859	1.03		14.7	1.43135	1.14031	1.05		1	0.571429	0.459439	1		2	1.85185	1.4815	1		16	1.56403	1.24589	1
Syndecan-2-mediated signaling events	77		20	1.94742	1.59139	1		20.6	2.00584	1.63913	1.03		21	2.04479	1.67096	1.05		1	0.571429	0.471371	1		3	2.77778	2.27618	1		18	1.75953	1.43793	1
Cell-extracellular matrix interactions	16		4	0.389484	1.53402	1		4.12	0.401168	1.58004	1.03		4.2	0.408958	1.61072	1.05		1	0.571429	2.26735	1		0	0	0.01	1		6	0.58651	2.3081	1
Muscle contraction	50		7	0.681597	0.858495	1		7.21	0.702045	0.88425	1.03		7.35	0.715677	0.90142	1.05		1	0.571429	0.72586	1		0	0	0.01	1		14	1.36852	1.72247	1
Sema3A PAK dependent Axon repulsion	15		4	0.389484	1.63621	1		4.12	0.401168	1.6853	1.03		4.2	0.408958	1.71803	1.05		1	0.571429	2.41841	1		0	0	0.01	1		6	0.58651	2.46187	1
EPHA2 forward signaling	19		6	0.584226	1.93628	1		6.18	0.601753	1.99437	1.03		6.3	0.613437	2.0331	1.05		1	0.571429	1.90954	1		2	1.85185	6.15746	1		5	0.488759	1.62042	1
SEMA3A-Plexin repulsion signaling by inhibiting Integrin adhesion	14		3	0.292113	1.31585	1		3.09	0.300876	1.35532	1.03		3.15	0.306719	1.38164	1.05		1	0.571429	2.59103	1		1	0.925926	4.19827	1		5	0.488759	2.19873	1
Signaling by NODAL	16		3	0.292113	1.15147	1		3.09	0.300876	1.18601	1.03		3.15	0.306719	1.20904	1.05		1	0.571429	2.26735	1		0	0	0.01	1		0	0	0.01	1
Cytochrome c-mediated apoptotic response	5		1	0.097371	1.2347	1		1.03	0.100292	1.27174	1.03		1.05	0.10224	1.29643	1.05		1	0.571429	7.24556	1		0	0	0.01	1		1	0.0977517	1.23952	1
G-protein mediated events	40		5	0.486855	0.766913	1		5.15	0.501461	0.78992	1.03		5.25	0.511198	0.805258	1.05		1	0.571429	0.90728	1		0	0	0.01	1		5	0.488759	0.769911	1
beta-alanine biosynthesis IV	2		0	0	0.01	1		0	0	0.0103	1.03		0	0	0.0105	1.05		1	0.571429	18.0598	1		0	0	0.01	1		0	0	0.01	1
choline degradation I	2		0	0	0.01	1		0	0	0.0103	1.03		0	0	0.0105	1.05		1	0.571429	18.0598	1		0	0	0.01	1		0	0	0.01	1
heparan sulfate biosynthesis (late stages)	16		4	0.389484	1.53402	1		4.12	0.401168	1.58004	1.03		4.2	0.408958	1.61072	1.05		1	0.571429	2.26735	1		0	0	0.01	1		5	0.488759	1.92406	1
Canonical NF-kappaB pathway	35		7	0.681597	1.22632	1		7.21	0.702045	1.26311	1.03		7.35	0.715677	1.28763	1.05		1	0.571429	1.03685	1		1	0.925926	1.68003	1		5	0.488759	0.879867	1
Thrombin signalling through proteinase activated receptors (PARs)	17		3	0.292113	1.08377	1		3.09	0.300876	1.11629	1.03		3.15	0.306719	1.13796	1.05		1	0.571429	2.13405	1		0	0	0.01	1		5	0.488759	1.81094	1
Recycling of eIF2:GDP	8		3	0.292113	2.3015	1		3.09	0.300876	2.37054	1.03		3.15	0.306719	2.41657	1.05		1	0.571429	4.53187	1		1	0.925926	7.34305	1		2	0.195503	1.54289	1
Apoptotic factor-mediated response	7		2	0.194742	1.75612	1		2.06	0.200584	1.80881	1.03		2.1	0.204479	1.84393	1.05		1	0.571429	5.17836	1		0	0	0.01	1		1	0.0977517	0.88588	1
Ion channel transport	46		3	0.292113	0.400674	1		3.09	0.300876	0.412694	1.03		3.15	0.306719	0.420707	1.05		1	0.571429	0.788965	1		0	0	0.01	1		4	0.391007	0.535875	1
Integration of provirus	8		3	0.292113	2.3015	1		3.09	0.300876	2.37054	1.03		3.15	0.306719	2.41657	1.05		1	0.571429	4.53187	1		0	0	0.01	1		4	0.391007	3.0781	1
Glutathione synthesis and recycling	6		0	0	0.01	1		0	0	0.0103	1.03		0	0	0.0105	1.05		1	0.571429	6.03998	1		1	0.925926	9.78665	1		2	0.195503	2.05633	1
Regulation of Rheb GTPase activity by AMPK	10		0	0	0.01	1		0	0	0.0103	1.03		0	0	0.0105	1.05		1	0.571429	3.6264	1		0	0	0.01	1		1	0.0977517	0.620381	1
PLC beta mediated events	39		5	0.486855	0.786572	1		5.15	0.501461	0.810169	1.03		5.25	0.511198	0.825901	1.05		1	0.571429	0.930538	1		0	0	0.01	1		5	0.488759	0.789647	1
Early Phase of HIV Life Cycle	11		4	0.389484	2.23066	1		4.12	0.401168	2.29758	1.03		4.2	0.408958	2.34219	1.05		1	0.571429	3.29703	1		0	0	0.01	1		5	0.488759	2.79783	1
Synthesis, Secretion, and Inactivation of Glucose-dependent Insulinotropic Polypeptide (GIP)	13		1	0.097371	0.475467	1		1.03	0.100292	0.489731	1.03		1.05	0.10224	0.499241	1.05		1	0.571429	2.79018	1		0	0	0.01	1		0	0	0.01	1
Chemokine receptors bind chemokines	42		0	0	0.01	1		0	0	0.0103	1.03		0	0	0.0105	1.05		1	0.571429	0.864086	1		1	0.925926	1.40009	1		1	0.0977517	0.147822	1
colanic acid building blocks biosynthesis	13		2	0.194742	0.946227	1		2.06	0.200584	0.974614	1.03		2.1	0.204479	0.993539	1.05		1	0.571429	2.79018	1		1	0.925926	4.52097	1		4	0.391007	1.89513	1
Branched-chain amino acid catabolism	17		5	0.486855	1.80389	1		5.15	0.501461	1.85801	1.03		5.25	0.511198	1.89408	1.05		1	0.571429	2.13405	1		0	0	0.01	1		5	0.488759	1.81094	1
Lagging Strand Synthesis	20		8	0.778968	2.45167	1		8.24	0.802337	2.52522	1.03		8.4	0.817916	2.57425	1.05		1	0.571429	1.81411	1		1	0.925926	2.93942	1		4	0.391007	1.23216	1
Lysine catabolism	8		2	0.194742	1.53688	1		2.06	0.200584	1.58299	1.03		2.1	0.204479	1.61372	1.05		1	0.571429	4.53187	1		0	0	0.01	1		1	0.0977517	0.775283	1
Ca-dependent events	27		3	0.292113	0.682525	1		3.09	0.300876	0.703001	1.03		3.15	0.306719	0.716651	1.05		1	0.571429	1.34396	1		0	0	0.01	1		4	0.391007	0.912833	1
ErbB4 signaling events	32		7	0.681597	1.34125	1		7.21	0.702045	1.38149	1.03		7.35	0.715677	1.40831	1.05		1	0.571429	1.13403	1		1	0.925926	1.83748	1		2	0.195503	0.386084	1
heme biosynthesis II	9		3	0.292113	2.04606	1		3.09	0.300876	2.10744	1.03		3.15	0.306719	2.14836	1.05		1	0.571429	4.02889	1		0	0	0.01	1		1	0.0977517	0.689236	1
ADP signalling through P2Y purinoceptor 1	10		1	0.097371	0.617965	1		1.03	0.100292	0.636504	1.03		1.05	0.10224	0.648863	1.05		1	0.571429	3.6264	1		0	0	0.01	1		4	0.391007	2.4631	1
Mitochondrial tRNA aminoacylation	21		6	0.584226	1.75196	1		6.18	0.601753	1.80452	1.03		6.3	0.613437	1.83956	1.05		1	0.571429	1.72776	1		0	0	0.01	1		5	0.488759	1.46617	1
RNA Polymerase I Promoter Opening	31		2	0.194742	0.396982	1		2.06	0.200584	0.408892	1.03		2.1	0.204479	0.416831	1.05		1	0.571429	1.1706	1		0	0	0.01	1		0	0	0.01	1
NAD salvage pathway II	8		3	0.292113	2.3015	1		3.09	0.300876	2.37054	1.03		3.15	0.306719	2.41657	1.05		1	0.571429	4.53187	1		0	0	0.01	1		0	0	0.01	1
Effects of PIP2 hydrolysis	20		1	0.097371	0.309137	1		1.03	0.100292	0.318411	1.03		1.05	0.10224	0.324594	1.05		1	0.571429	1.81411	1		0	0	0.01	1		4	0.391007	1.23216	1
Formation of Fibrin Clot (Clotting Cascade)	33		1	0.097371	0.187393	1		1.03	0.100292	0.193014	1.03		1.05	0.10224	0.196762	1.05		1	0.571429	1.09967	1		0	0	0.01	1		4	0.391007	0.746913	1
CRMPs in Sema3A signaling	16		5	0.486855	1.91656	1		5.15	0.501461	1.97406	1.03		5.25	0.511198	2.01239	1.05		1	0.571429	2.26735	1		1	0.925926	3.67382	1		5	0.488759	1.92406	1
phosphatidylcholine biosynthesis I	6		0	0	0.01	1		0	0	0.0103	1.03		0	0	0.0105	1.05		1	0.571429	6.03998	1		0	0	0.01	1		0	0	0.01	1
S1P2 pathway	26		6	0.584226	1.41518	1		6.18	0.601753	1.45763	1.03		6.3	0.613437	1.48594	1.05		1	0.571429	1.39563	1		0	0	0.01	1		5	0.488759	1.18432	1
Synthesis, Secretion, and Inactivation of Glucagon-like Peptide-1 (GLP-1)	18		2	0.194742	0.683532	1		2.06	0.200584	0.704038	1.03		2.1	0.204479	0.717709	1.05		1	0.571429	2.01556	1		0	0	0.01	1		0	0	0.01	1
Striated Muscle Contraction	30		1	0.097371	0.206126	1		1.03	0.100292	0.212309	1.03		1.05	0.10224	0.216432	1.05		1	0.571429	1.20961	1		0	0	0.01	1		5	0.488759	1.02646	1
Telomere C-strand (Lagging Strand) Synthesis	22		9	0.876339	2.50716	1		9.27	0.902629	2.58237	1.03		9.45	0.920156	2.63251	1.05		1	0.571429	1.64926	1		1	0.925926	2.67232	1		4	0.391007	1.1202	1
Signal amplification	16		4	0.389484	1.53402	1		4.12	0.401168	1.58004	1.03		4.2	0.408958	1.61072	1.05		1	0.571429	2.26735	1		0	0	0.01	1		4	0.391007	1.54001	1
PAR4-mediated thrombin signaling events	15		3	0.292113	1.22818	1		3.09	0.300876	1.26503	1.03		3.15	0.306719	1.28959	1.05		1	0.571429	2.41841	1		0	0	0.01	1		4	0.391007	1.64261	1
Interconversion of polyamines	3		0	0	0.01	1		0	0	0.0103	1.03		0	0	0.0105	1.05		1	0.571429	12.0599	1		0	0	0.01	1		0	0	0.01	1
GDP-L-fucose biosynthesis I (from GDP-D-mannose)	2		0	0	0.01	1		0	0	0.0103	1.03		0	0	0.0105	1.05		1	0.571429	18.0598	1		0	0	0.01	1		0	0	0.01	1
HIV-1 Nef: Negative effector of Fas and TNF-alpha	35		6	0.584226	1.05138	1		6.18	0.601753	1.08292	1.03		6.3	0.613437	1.10395	1.05		2	1.14286	2.06344	1		1	0.925926	1.68003	1		2	0.195503	0.353001	1
AndrogenReceptor	78		18	1.75268	1.41397	1		18.54	1.80526	1.45639	1.03		18.9	1.84031	1.48467	1.05		2	1.14286	0.92605	1		3	2.77778	2.247	1		15	1.46628	1.18305	1
Nucleotide Excision Repair	49		17	1.65531	2.12567	1		17.51	1.70497	2.18944	1.03		17.85	1.73807	2.23196	1.05		2	1.14286	1.47401	1		1	0.925926	1.20012	1		15	1.46628	1.88307	1
Platelet degranulation	28		5	0.486855	1.09547	1		5.15	0.501461	1.12834	1.03		5.25	0.511198	1.15025	1.05		2	1.14286	2.57912	1		1	0.925926	2.09989	1		15	1.46628	3.29488	0.0101969
NFkB and MAP kinases activation mediated by TLR4 signaling repertoire	54		10	0.97371	1.13511	1		10.3	1.00292	1.16916	1.03		10.5	1.0224	1.19186	1.05		2	1.14286	1.33755	1		0	0	0.01	1		10	0.977517	1.13954	1
TAK1 activates NFkB by phosphorylation and activation of IKKs complex	11		0	0	0.01	1		0	0	0.0103	1.03		0	0	0.0105	1.05		1	0.571429	3.29703	1		0	0	0.01	1		1	0.0977517	0.564034	1
Polymerase switching	14		6	0.584226	2.62732	1		6.18	0.601753	2.70614	1.03		6.3	0.613437	2.75869	1.05		1	0.571429	2.59103	1		1	0.925926	4.19827	1		2	0.195503	0.882123	1
Activation of caspases through apoptosome-mediated cleavage	5		1	0.097371	1.2347	1		1.03	0.100292	1.27174	1.03		1.05	0.10224	1.29643	1.05		1	0.571429	7.24556	1		0	0	0.01	1		1	0.0977517	1.23952	1
Hedgehog	16		4	0.389484	1.53402	1		4.12	0.401168	1.58004	1.03		4.2	0.408958	1.61072	1.05		1	0.571429	2.26735	1		0	0	0.01	1		1	0.0977517	0.387884	1
Signaling by Notch	21		5	0.486855	1.46046	1		5.15	0.501461	1.50427	1.03		5.25	0.511198	1.53348	1.05		1	0.571429	1.72776	1		1	0.925926	2.79951	1		4	0.391007	1.17352	1
E2F transcription factor network	73		16	1.55794	1.34303	1		16.48	1.60467	1.38332	1.03		16.8	1.63583	1.41018	1.05		2	1.14286	0.989469	1		2	1.85185	1.60325	1		17	1.66178	1.4325	1
Thromboxane A2 receptor signaling	54		10	0.97371	1.13511	1		10.3	1.00292	1.16916	1.03		10.5	1.0224	1.19186	1.05		2	1.14286	1.33755	1		0	0	0.01	1		12	1.17302	1.36723	1
Cell surface interactions at the vascular wall	72		9	0.876339	0.766317	1		9.27	0.902629	0.789307	1.03		9.45	0.920156	0.804633	1.05		2	1.14286	1.00321	1		0	0	0.01	1		14	1.36852	1.19624	1
Phosphorylation of the APC/C	18		5	0.486855	1.70373	1		5.15	0.501461	1.75484	1.03		5.25	0.511198	1.78892	1.05		2	1.14286	4.01117	1		1	0.925926	3.26584	1		2	0.195503	0.686205	1
Signaling by Interleukins	92		17	1.65531	1.13226	1		17.51	1.70497	1.16623	1.03		17.85	1.73807	1.18887	1.05		2	1.14286	0.785144	1		2	1.85185	1.27218	1		11	1.07527	0.735739	1
Aurora B signaling	41		10	0.97371	1.49493	1		10.3	1.00292	1.53978	1.03		10.5	1.0224	1.56968	1.05		2	1.14286	1.76155	1		0	0	0.01	1		15	1.46628	2.25041	1
Aurora A signaling	64		13	1.26582	1.24482	1		13.39	1.3038	1.28216	1.03		13.65	1.32911	1.30706	1.05		2	1.14286	1.12859	1		1	0.925926	0.918884	1		13	1.27077	1.24969	1
Validated nuclear estrogen receptor alpha network	64		15	1.46056	1.43618	1		15.45	1.50438	1.47927	1.03		15.75	1.53359	1.50799	1.05		2	1.14286	1.12859	1		1	0.925926	0.918884	1		13	1.27077	1.24969	1
Coregulation of Androgen receptor activity	61		16	1.55794	1.60719	1		16.48	1.60467	1.6554	1.03		16.8	1.63583	1.68755	1.05		2	1.14286	1.18409	1		3	2.77778	2.87311	1		16	1.56403	1.61347	1
Respiratory electron transport	76		13	1.26582	1.04829	1		13.39	1.3038	1.07974	1.03		13.65	1.32911	1.10071	1.05		2	1.14286	0.950416	1		1	0.925926	0.773817	1		15	1.46628	1.21418	1
Cell junction organization	69		18	1.75268	1.59837	1		18.54	1.80526	1.64633	1.03		18.9	1.84031	1.67829	1.05		2	1.14286	1.04682	1		0	0	0.01	1		17	1.66178	1.51553	1
Role of Abl in Robo-Slit signaling	9		3	0.292113	2.04606	1		3.09	0.300876	2.10744	1.03		3.15	0.306719	2.14836	1.05		1	0.571429	4.02889	1		1	0.925926	6.52806	1		4	0.391007	2.73647	1
Extrinsic Pathway	5		1	0.097371	1.2347	1		1.03	0.100292	1.27174	1.03		1.05	0.10224	1.29643	1.05		1	0.571429	7.24556	1		0	0	0.01	1		2	0.195503	2.46678	1
Post-chaperonin tubulin folding pathway	12		1	0.097371	0.515057	1		1.03	0.100292	0.530508	1.03		1.05	0.10224	0.54081	1.05		1	0.571429	3.0225	1		1	0.925926	4.8974	1		4	0.391007	2.05292	1
TRAF6 mediated IRF7 activation	25		1	0.097371	0.247334	1		1.03	0.100292	0.254754	1.03		1.05	0.10224	0.259701	1.05		1	0.571429	1.45143	1		0	0	0.01	1		1	0.0977517	0.248301	1
Lipoprotein metabolism	27		3	0.292113	0.682525	1		3.09	0.300876	0.703001	1.03		3.15	0.306719	0.716651	1.05		1	0.571429	1.34396	1		1	0.925926	2.17763	1		4	0.391007	0.912833	1
Complement cascade	22		0	0	0.01	1		0	0	0.0103	1.03		0	0	0.0105	1.05		1	0.571429	1.64926	1		0	0	0.01	1		1	0.0977517	0.282145	1
NF-kB activation through FADD/RIP-1 pathway mediated by caspase-8 and -10	8		0	0	0.01	1		0	0	0.0103	1.03		0	0	0.0105	1.05		1	0.571429	4.53187	1		0	0	0.01	1		1	0.0977517	0.775283	1
Chylomicron-mediated lipid transport	16		1	0.097371	0.386373	1		1.03	0.100292	0.397964	1.03		1.05	0.10224	0.405692	1.05		1	0.571429	2.26735	1		1	0.925926	3.67382	1		4	0.391007	1.54001	1
Polymerase switching on the C-strand of the telomere	14		6	0.584226	2.62732	1		6.18	0.601753	2.70614	1.03		6.3	0.613437	2.75869	1.05		1	0.571429	2.59103	1		1	0.925926	4.19827	1		2	0.195503	0.882123	1
phenylalanine degradation I (aerobic)	4		1	0.097371	1.5426	1		1.03	0.100292	1.58888	1.03		1.05	0.10224	1.61973	1.05		1	0.571429	9.05244	1		0	0	0.01	1		2	0.195503	3.08193	1
pentose phosphate pathway	10		4	0.389484	2.45351	1		4.12	0.401168	2.52711	1.03		4.2	0.408958	2.57618	1.05		1	0.571429	3.6264	1		0	0	0.01	1		4	0.391007	2.4631	1
TRAF6 mediated NF-kB activation	13		1	0.097371	0.475467	1		1.03	0.100292	0.489731	1.03		1.05	0.10224	0.499241	1.05		1	0.571429	2.79018	1		0	0	0.01	1		2	0.195503	0.949927	1
DAG and IP3 signaling	27		3	0.292113	0.682525	1		3.09	0.300876	0.703001	1.03		3.15	0.306719	0.716651	1.05		1	0.571429	1.34396	1		0	0	0.01	1		4	0.391007	0.912833	1
Plus-strand DNA synthesis	1		0	0	0.01	1		0	0	0.0103	1.03		0	0	0.0105	1.05		1	0.571429	35.9409	1		0	0	0.01	1		1	0.0977517	6.14853	1
Phase II conjugation	39		8	0.778968	1.25757	1		8.24	0.802337	1.2953	1.03		8.4	0.817916	1.32045	1.05		1	0.571429	0.930538	1		1	0.925926	1.50776	1		4	0.391007	0.632033	1
Peroxisomal lipid metabolism	20		2	0.194742	0.615213	1		2.06	0.200584	0.63367	1.03		2.1	0.204479	0.645974	1.05		1	0.571429	1.81411	1		0	0	0.01	1		4	0.391007	1.23216	1
VEGF ligand-receptor interactions	5		1	0.097371	1.2347	1		1.03	0.100292	1.27174	1.03		1.05	0.10224	1.29643	1.05		1	0.571429	7.24556	1		0	0	0.01	1		0	0	0.01	1
Nucleosome assembly	35		3	0.292113	0.526564	1		3.09	0.300876	0.542361	1.03		3.15	0.306719	0.552892	1.05		1	0.571429	1.03685	1		0	0	0.01	1		4	0.391007	0.704245	1
Phospholipase C-mediated cascade	27		3	0.292113	0.682525	1		3.09	0.300876	0.703001	1.03		3.15	0.306719	0.716651	1.05		1	0.571429	1.34396	1		0	0	0.01	1		4	0.391007	0.912833	1
Signal regulatory protein (SIRP) family interactions	11		2	0.194742	1.11811	1		2.06	0.200584	1.15166	1.03		2.1	0.204479	1.17402	1.05		1	0.571429	3.29703	1		1	0.925926	5.34222	1		2	0.195503	1.12248	1
Inhibition of TSC complex formation by PKB	3		0	0	0.01	1		0	0	0.0103	1.03		0	0	0.0105	1.05		1	0.571429	12.0599	1		0	0	0.01	1		2	0.195503	4.10583	1
Deposition of New CENPA-containing Nucleosomes at the Centromere	35		3	0.292113	0.526564	1		3.09	0.300876	0.542361	1.03		3.15	0.306719	0.552892	1.05		1	0.571429	1.03685	1		0	0	0.01	1		4	0.391007	0.704245	1
Glutathione conjugation	15		1	0.097371	0.412114	1		1.03	0.100292	0.424477	1.03		1.05	0.10224	0.43272	1.05		1	0.571429	2.41841	1		1	0.925926	3.91857	1		3	0.293255	1.23298	1
RNA Polymerase III Transcription Initiation From Type 1 Promoter	21		7	0.681597	2.04347	1		7.21	0.702045	2.10478	1.03		7.35	0.715677	2.14565	1.05		1	0.571429	1.72776	1		1	0.925926	2.79951	1		3	0.293255	0.88087	1
Leading Strand Synthesis	14		6	0.584226	2.62732	1		6.18	0.601753	2.70614	1.03		6.3	0.613437	2.75869	1.05		1	0.571429	2.59103	1		1	0.925926	4.19827	1		2	0.195503	0.882123	1
D-myo-inositol (1,3,4)-trisphosphate biosynthesis	15		4	0.389484	1.63621	1		4.12	0.401168	1.6853	1.03		4.2	0.408958	1.71803	1.05		1	0.571429	2.41841	1		0	0	0.01	1		2	0.195503	0.823354	1
Metal ion SLC transporters	25		5	0.486855	1.22688	1		5.15	0.501461	1.26368	1.03		5.25	0.511198	1.28822	1.05		1	0.571429	1.45143	1		0	0	0.01	1		3	0.293255	0.739987	1
TCA cycle variation III (eukaryotic)	13		2	0.194742	0.946227	1		2.06	0.200584	0.974614	1.03		2.1	0.204479	0.993539	1.05		1	0.571429	2.79018	1		1	0.925926	4.52097	1		2	0.195503	0.949927	1
Sumoylation by RanBP2 regulates transcriptional repression	15		5	0.486855	2.04425	1		5.15	0.501461	2.10558	1.03		5.25	0.511198	2.14646	1.05		1	0.571429	2.41841	1		0	0	0.01	1		3	0.293255	1.23298	1
D-myo-inositol (3,4,5,6)-tetrakisphosphate biosynthesis	2		0	0	0.01	1		0	0	0.0103	1.03		0	0	0.0105	1.05		1	0.571429	18.0598	1		0	0	0.01	1		1	0.0977517	3.08956	1
Initial triggering of complement	15		0	0	0.01	1		0	0	0.0103	1.03		0	0	0.0105	1.05		1	0.571429	2.41841	1		0	0	0.01	1		1	0.0977517	0.413725	1
D-myo-inositol (1,4,5,6)-tetrakisphosphate biosynthesis	3		0	0	0.01	1		0	0	0.0103	1.03		0	0	0.0105	1.05		1	0.571429	12.0599	1		0	0	0.01	1		1	0.0977517	2.06313	1
RNA Polymerase I Chain Elongation	48		9	0.876339	1.1494	1		9.27	0.902629	1.18388	1.03		9.45	0.920156	1.20687	1.05		1	0.571429	0.756098	1		0	0	0.01	1		2	0.195503	0.257416	1
RNA Polymerase III Chain Elongation	12		3	0.292113	1.53497	1		3.09	0.300876	1.58102	1.03		3.15	0.306719	1.61172	1.05		1	0.571429	3.0225	1		0	0	0.01	1		2	0.195503	1.02902	1
Interleukin-3, 5 and GM-CSF signaling	29		7	0.681597	1.47995	1		7.21	0.702045	1.52435	1.03		7.35	0.715677	1.55395	1.05		1	0.571429	1.2513	1		0	0	0.01	1		2	0.195503	0.42601	1
Tight junction interactions	18		4	0.389484	1.36366	1		4.12	0.401168	1.40457	1.03		4.2	0.408958	1.43185	1.05		1	0.571429	2.01556	1		0	0	0.01	1		2	0.195503	0.686205	1
coenzyme A biosynthesis	7		3	0.292113	2.62981	1		3.09	0.300876	2.70871	1.03		3.15	0.306719	2.76131	1.05		1	0.571429	5.17836	1		0	0	0.01	1		2	0.195503	1.76299	1
Maturation of Notch precursor via proteolytic cleavage	5		1	0.097371	1.2347	1		1.03	0.100292	1.27174	1.03		1.05	0.10224	1.29643	1.05		1	0.571429	7.24556	1		0	0	0.01	1		1	0.0977517	1.23952	1
Uncoating of the HIV Virion	1		0	0	0.01	1		0	0	0.0103	1.03		0	0	0.0105	1.05		1	0.571429	35.9409	1		0	0	0.01	1		1	0.0977517	6.14853	1
Minus-strand DNA synthesis	1		0	0	0.01	1		0	0	0.0103	1.03		0	0	0.0105	1.05		1	0.571429	35.9409	1		0	0	0.01	1		1	0.0977517	6.14853	1
triacylglycerol degradation	14		3	0.292113	1.31585	1		3.09	0.300876	1.35532	1.03		3.15	0.306719	1.38164	1.05		1	0.571429	2.59103	1		0	0	0.01	1		2	0.195503	0.882123	1
Death Receptor Signalling	13		1	0.097371	0.475467	1		1.03	0.100292	0.489731	1.03		1.05	0.10224	0.499241	1.05		1	0.571429	2.79018	1		0	0	0.01	1		2	0.195503	0.949927	1
pentose phosphate pathway (non-oxidative branch)	6		0	0	0.01	1		0	0	0.0103	1.03		0	0	0.0105	1.05		1	0.571429	6.03998	1		0	0	0.01	1		1	0.0977517	1.03328	1
Phenylalanine and tyrosine catabolism	9		0	0	0.01	1		0	0	0.0103	1.03		0	0	0.0105	1.05		1	0.571429	4.02889	1		0	0	0.01	1		3	0.293255	2.05406	1
Zinc transporters	17		3	0.292113	1.08377	1		3.09	0.300876	1.11629	1.03		3.15	0.306719	1.13796	1.05		1	0.571429	2.13405	1		0	0	0.01	1		3	0.293255	1.08801	1
Interleukin-2 signaling	28		6	0.584226	1.31413	1		6.18	0.601753	1.35355	1.03		6.3	0.613437	1.37984	1.05		1	0.571429	1.29598	1		1	0.925926	2.09989	1		3	0.293255	0.660731	1
PERK regulated gene expression	11		3	0.292113	1.67439	1		3.09	0.300876	1.72462	1.03		3.15	0.306719	1.75811	1.05		1	0.571429	3.29703	1		0	0	0.01	1		3	0.293255	1.68093	1
Activation of Pro-Caspase 8	9		0	0	0.01	1		0	0	0.0103	1.03		0	0	0.0105	1.05		1	0.571429	4.02889	1		0	0	0.01	1		1	0.0977517	0.689236	1
Extrinsic Pathway for Apoptosis	13		1	0.097371	0.475467	1		1.03	0.100292	0.489731	1.03		1.05	0.10224	0.499241	1.05		1	0.571429	2.79018	1		0	0	0.01	1		2	0.195503	0.949927	1
RNA Polymerase I Transcription Termination	21		10	0.97371	2.918	1		10.3	1.00292	3.00554	1.03		10.5	1.0224	3.0639	1.05		1	0.571429	1.72776	1		0	0	0.01	1		3	0.293255	0.88087	1
2-ketoglutarate dehydrogenase complex	4		1	0.097371	1.5426	1		1.03	0.100292	1.58888	1.03		1.05	0.10224	1.61973	1.05		1	0.571429	9.05244	1		0	0	0.01	1		2	0.195503	3.08193	1
Phase 1 - Functionalization of compounds	60		2	0.194742	0.205139	1		2.06	0.200584	0.211294	1.03		2.1	0.204479	0.215396	1.05		1	0.571429	0.604904	1		0	0	0.01	1		3	0.293255	0.3084	1
superpathway of methionine degradation	17		7	0.681597	2.52401	1		7.21	0.702045	2.59973	1.03		7.35	0.715677	2.65021	1.05		1	0.571429	2.13405	1		0	0	0.01	1		1	0.0977517	0.36508	1
1D-myo-inositol hexakisphosphate biosynthesis V (from Ins(1,3,4)P3)	3		0	0	0.01	1		0	0	0.0103	1.03		0	0	0.0105	1.05		1	0.571429	12.0599	1		0	0	0.01	1		1	0.0977517	2.06313	1
Disinhibition of SNARE formation	8		3	0.292113	2.3015	1		3.09	0.300876	2.37054	1.03		3.15	0.306719	2.41657	1.05		1	0.571429	4.53187	1		0	0	0.01	1		2	0.195503	1.54289	1
Caspase-8 is formed from procaspase-8	9		0	0	0.01	1		0	0	0.0103	1.03		0	0	0.0105	1.05		1	0.571429	4.02889	1		0	0	0.01	1		1	0.0977517	0.689236	1
RNA Polymerase III Transcription Initiation From Type 2 Promoter	20		6	0.584226	1.83952	1		6.18	0.601753	1.8947	1.03		6.3	0.613437	1.93149	1.05		1	0.571429	1.81411	1		1	0.925926	2.93942	1		3	0.293255	0.924892	1
DNA Damage Recognition in GG-NER	2		1	0.097371	3.07753	1		1.03	0.100292	3.16985	1.03		1.05	0.10224	3.2314	1.05		1	0.571429	18.0598	1		0	0	0.01	1		2	0.195503	6.14853	1
Metabolism of porphyrins	10		3	0.292113	1.84166	1		3.09	0.300876	1.89691	1.03		3.15	0.306719	1.93374	1.05		1	0.571429	3.6264	1		0	0	0.01	1		1	0.0977517	0.620381	1
TCR signaling	47		6	0.584226	0.782998	1		6.18	0.601753	0.806488	1.03		6.3	0.613437	0.822148	1.05		1	0.571429	0.772182	1		0	0	0.01	1		3	0.293255	0.393684	1
AKT phosphorylates targets in the nucleus	4		1	0.097371	1.5426	1		1.03	0.100292	1.58888	1.03		1.05	0.10224	1.61973	1.05		1	0.571429	9.05244	1		0	0	0.01	1		1	0.0977517	1.54863	1
tryptophan degradation III (eukaryotic)	9		0	0	0.01	1		0	0	0.0103	1.03		0	0	0.0105	1.05		1	0.571429	4.02889	1		1	0.925926	6.52806	1		1	0.0977517	0.689236	1
Signaling by BMP	19		4	0.389484	1.29193	1		4.12	0.401168	1.33069	1.03		4.2	0.408958	1.35653	1.05		1	0.571429	1.90954	1		0	0	0.01	1		3	0.293255	0.973545	1
Calmodulin induced events	25		3	0.292113	0.737105	1		3.09	0.300876	0.759218	1.03		3.15	0.306719	0.77396	1.05		1	0.571429	1.45143	1		0	0	0.01	1		4	0.391007	0.98583	1
Inflammasomes	17		1	0.097371	0.363658	1		1.03	0.100292	0.374568	1.03		1.05	0.10224	0.381841	1.05		1	0.571429	2.13405	1		1	0.925926	3.45784	1		3	0.293255	1.08801	1
Interleukin receptor SHC signaling	7		2	0.194742	1.75612	1		2.06	0.200584	1.80881	1.03		2.1	0.204479	1.84393	1.05		1	0.571429	5.17836	1		0	0	0.01	1		1	0.0977517	0.88588	1
NCAM1 interactions	23		1	0.097371	0.268832	1		1.03	0.100292	0.276897	1.03		1.05	0.10224	0.282274	1.05		1	0.571429	1.57759	1		0	0	0.01	1		2	0.195503	0.537095	1
Inhibition of HSL	3		0	0	0.01	1		0	0	0.0103	1.03		0	0	0.0105	1.05		1	0.571429	12.0599	1		0	0	0.01	1		2	0.195503	4.10583	1
Regulation of AMPK activity via LKB1	16		1	0.097371	0.386373	1		1.03	0.100292	0.397964	1.03		1.05	0.10224	0.405692	1.05		1	0.571429	2.26735	1		0	0	0.01	1		2	0.195503	0.771927	1
tetrapyrrole biosynthesis II	5		1	0.097371	1.2347	1		1.03	0.100292	1.27174	1.03		1.05	0.10224	1.29643	1.05		1	0.571429	7.24556	1		0	0	0.01	1		1	0.0977517	1.23952	1
Beta-oxidation of very long chain fatty acids	6		0	0	0.01	1		0	0	0.0103	1.03		0	0	0.0105	1.05		1	0.571429	6.03998	1		0	0	0.01	1		2	0.195503	2.05633	1
NAD phosphorylation and dephosphorylation	4		2	0.194742	3.06993	1		2.06	0.200584	3.16203	1.03		2.1	0.204479	3.22343	1.05		1	0.571429	9.05244	1		0	0	0.01	1		1	0.0977517	1.54863	1
TNF signaling	7		1	0.097371	0.88243	1		1.03	0.100292	0.908902	1.03		1.05	0.10224	0.926551	1.05		1	0.571429	5.17836	1		0	0	0.01	1		1	0.0977517	0.88588	1
Sodium/Proton exchangers	9		1	0.097371	0.686552	1		1.03	0.100292	0.707148	1.03		1.05	0.10224	0.720879	1.05		1	0.571429	4.02889	1		0	0	0.01	1		1	0.0977517	0.689236	1
Bile acid and bile salt metabolism	27		0	0	0.01	1		0	0	0.0103	1.03		0	0	0.0105	1.05		1	0.571429	1.34396	1		0	0	0.01	1		2	0.195503	0.457555	1
Zinc influx into cells by the SLC39 gene family	10		3	0.292113	1.84166	1		3.09	0.300876	1.89691	1.03		3.15	0.306719	1.93374	1.05		1	0.571429	3.6264	1		0	0	0.01	1		2	0.195503	1.23462	1
PLC-gamma1 signalling	30		4	0.389484	0.81838	1		4.12	0.401168	0.842931	1.03		4.2	0.408958	0.859299	1.05		1	0.571429	1.20961	1		0	0	0.01	1		4	0.391007	0.82158	1
Platelet Aggregation (Plug Formation)	29		4	0.389484	0.84659	1		4.12	0.401168	0.871988	1.03		4.2	0.408958	0.88892	1.05		1	0.571429	1.2513	1		0	0	0.01	1		4	0.391007	0.849901	1
Integrin alphaIIb beta3 signaling	20		4	0.389484	1.22737	1		4.12	0.401168	1.26419	1.03		4.2	0.408958	1.28873	1.05		1	0.571429	1.81411	1		0	0	0.01	1		4	0.391007	1.23216	1
Calcium signaling in the CD4+ TCR pathway	29		5	0.486855	1.05771	1		5.15	0.501461	1.08944	1.03		5.25	0.511198	1.1106	1.05		1	0.571429	1.2513	1		0	0	0.01	1		5	0.488759	1.06185	1
EGFR interacts with phospholipase C-gamma	29		4	0.389484	0.84659	1		4.12	0.401168	0.871988	1.03		4.2	0.408958	0.88892	1.05		1	0.571429	1.2513	1		0	0	0.01	1		5	0.488759	1.06185	1
Apoptotic cleavage of cell adhesion proteins	12		2	0.194742	1.02501	1		2.06	0.200584	1.05576	1.03		2.1	0.204479	1.07626	1.05		1	0.571429	3.0225	1		0	0	0.01	1		2	0.195503	1.02902	1
TRAF3-dependent IRF activation pathway	10		1	0.097371	0.617965	1		1.03	0.100292	0.636504	1.03		1.05	0.10224	0.648863	1.05		1	0.571429	3.6264	1		0	0	0.01	1		1	0.0977517	0.620381	1
CaM pathway	25		3	0.292113	0.737105	1		3.09	0.300876	0.759218	1.03		3.15	0.306719	0.77396	1.05		1	0.571429	1.45143	1		0	0	0.01	1		4	0.391007	0.98583	1
Metabolism of polyamines	15		4	0.389484	1.63621	1		4.12	0.401168	1.6853	1.03		4.2	0.408958	1.71803	1.05		1	0.571429	2.41841	1		0	0	0.01	1		4	0.391007	1.64261	1
choline biosynthesis III	9		2	0.194742	1.36631	1		2.06	0.200584	1.4073	1.03		2.1	0.204479	1.43462	1.05		1	0.571429	4.02889	1		1	0.925926	6.52806	1		2	0.195503	1.37165	1
Synthesis of Ketone Bodies	4		0	0	0.01	1		0	0	0.0103	1.03		0	0	0.0105	1.05		1	0.571429	9.05244	1		0	0	0.01	1		1	0.0977517	1.54863	1
Repair synthesis for gap-filling by DNA polymerase in TC-NER	15		6	0.584226	2.45228	1		6.18	0.601753	2.52585	1.03		6.3	0.613437	2.5749	1.05		1	0.571429	2.41841	1		0	0	0.01	1		2	0.195503	0.823354	1
Synthesis of bile acids and bile salts via 7alpha-hydroxycholesterol	15		0	0	0.01	1		0	0	0.0103	1.03		0	0	0.0105	1.05		1	0.571429	2.41841	1		0	0	0.01	1		1	0.0977517	0.413725	1
Reverse Transcription of HIV RNA	1		0	0	0.01	1		0	0	0.0103	1.03		0	0	0.0105	1.05		1	0.571429	35.9409	1		0	0	0.01	1		1	0.0977517	6.14853	1
Viral RNP Complexes in the Host Cell Nucleus	2		1	0.097371	3.07753	1		1.03	0.100292	3.16985	1.03		1.05	0.10224	3.2314	1.05		1	0.571429	18.0598	1		0	0	0.01	1		1	0.0977517	3.08956	1
mRNA Decay by 5' to 3' Exoribonuclease	13		1	0.097371	0.475467	1		1.03	0.100292	0.489731	1.03		1.05	0.10224	0.499241	1.05		1	0.571429	2.79018	1		0	0	0.01	1		2	0.195503	0.949927	1
Synthesis of bile acids and bile salts	19		0	0	0.01	1		0	0	0.0103	1.03		0	0	0.0105	1.05		1	0.571429	1.90954	1		0	0	0.01	1		1	0.0977517	0.326671	1
Repair synthesis of patch ~27-30 bases long by DNA polymerase	15		6	0.584226	2.45228	1		6.18	0.601753	2.52585	1.03		6.3	0.613437	2.5749	1.05		1	0.571429	2.41841	1		0	0	0.01	1		2	0.195503	0.823354	1
D-glucuronate degradation I	2		0	0	0.01	1		0	0	0.0103	1.03		0	0	0.0105	1.05		1	0.571429	18.0598	1		0	0	0.01	1		2	0.195503	6.14853	1
PD-1 signaling	12		1	0.097371	0.515057	1		1.03	0.100292	0.530508	1.03		1.05	0.10224	0.54081	1.05		1	0.571429	3.0225	1		0	0	0.01	1		1	0.0977517	0.517071	1
RNA Polymerase I Promoter Escape	20		9	0.876339	2.75775	1		9.27	0.902629	2.84048	1.03		9.45	0.920156	2.89563	1.05		1	0.571429	1.81411	1		0	0	0.01	1		2	0.195503	0.617619	1
Interleukin-1 processing	6		1	0.097371	1.02926	1		1.03	0.100292	1.06013	1.03		1.05	0.10224	1.08072	1.05		1	0.571429	6.03998	1		0	0	0.01	1		1	0.0977517	1.03328	1
Post-translational modification: gamma carboxylation and hypusine formation	14		0	0	0.01	1		0	0	0.0103	1.03		0	0	0.0105	1.05		1	0.571429	2.59103	1		0	0	0.01	1		1	0.0977517	0.443256	1
Beta-oxidation of pristanoyl-CoA	8		0	0	0.01	1		0	0	0.0103	1.03		0	0	0.0105	1.05		1	0.571429	4.53187	1		0	0	0.01	1		2	0.195503	1.54289	1
Gamma-carboxylation, transport, and amino-terminal cleavage of proteins	12		0	0	0.01	1		0	0	0.0103	1.03		0	0	0.0105	1.05		1	0.571429	3.0225	1		0	0	0.01	1		1	0.0977517	0.517071	1
Validated nuclear estrogen receptor beta network	15		5	0.486855	2.04425	1		5.15	0.501461	2.10558	1.03		5.25	0.511198	2.14646	1.05		1	0.571429	2.41841	1		0	0	0.01	1		2	0.195503	0.823354	1
Pentose phosphate pathway (hexose monophosphate shunt)	6		2	0.194742	2.04832	1		2.06	0.200584	2.10977	1.03		2.1	0.204479	2.15074	1.05		1	0.571429	6.03998	1		0	0	0.01	1		2	0.195503	2.05633	1
Amine compound SLC transporters	29		3	0.292113	0.635471	1		3.09	0.300876	0.654535	1.03		3.15	0.306719	0.667244	1.05		1	0.571429	1.2513	1		0	0	0.01	1		1	0.0977517	0.214065	1
Binding and entry of HIV virion	2		0	0	0.01	1		0	0	0.0103	1.03		0	0	0.0105	1.05		1	0.571429	18.0598	1		0	0	0.01	1		1	0.0977517	3.08956	1
Regulation of Insulin Secretion	48		5	0.486855	0.63912	1		5.15	0.501461	0.658294	1.03		5.25	0.511198	0.671076	1.05		1	0.571429	0.756098	1		0	0	0.01	1		2	0.195503	0.257416	1
LDL-mediated lipid transport	4		0	0	0.01	1		0	0	0.0103	1.03		0	0	0.0105	1.05		1	0.571429	9.05244	1		0	0	0.01	1		2	0.195503	3.08193	1
Signaling mediated by p38-gamma and p38-delta	11		2	0.194742	1.11811	1		2.06	0.200584	1.15166	1.03		2.1	0.204479	1.17402	1.05		1	0.571429	3.29703	1		0	0	0.01	1		2	0.195503	1.12248	1

## Sheet: Transcription Factor
Enrichment analysis: Transcription factor
Number of genes in background: 15253
			CTRL_Only					1h_vs_CTRL					2h_vs_CTRL					3h_vs_CTRL					6h_vs_CTRL					Common_to_all_time_points
Transcription factor	Total annotated genes in this class		No of genes	Percentage of genes	Fold value	P-value (Bonferroni method)		No of genes	Percentage of genes	Fold value	P-value (Bonferroni method)		No of genes	Percentage of genes	Fold value	P-value (Bonferroni method)		No of genes	Percentage of genes	Fold value	P-value (Bonferroni method)		No of genes	Percentage of genes	Fold value	P-value (Bonferroni method)		No of genes	Percentage of genes	Fold value	P-value (Bonferroni method)
KLF7	4448		766	32.9038	1.12834	0.0022196		788.98	33.8909	1.16219	0.00228619		804.3	34.549	1.18476	0.00233058		145	36.5239	1.25252	0.168494		96	37.0656	1.27113	0.724157		812	38.3743	1.31593	1.09014e-20
SP4	4345		791	33.9777	1.19278	3.91262e-08		814.73	34.997	1.22857	4.03e-08		830.55	35.6765	1.25242	4.10825e-08		145	36.5239	1.28222	0.0559575		88	33.9768	1.19283	1		772	36.4839	1.28077	9.60538e-16
SP1	7140		1281	55.0258	1.1755	8.44166e-16		1319.43	56.6765	1.21077	8.69491e-16		1345.05	57.7771	1.23428	8.86374e-16		210	52.8967	1.13004	1		151	58.3012	1.24551	0.0251402		1254	59.2628	1.26602	5.34651e-33
HOXB7	388		52	2.23368	0.878243	1		53.56	2.30069	0.90459	1.03		54.6	2.34536	0.922155	1.05		8	2.01511	0.793129	1		6	2.3166	0.912159	1		54	2.55198	1.00339	1
ISL2	515		98	4.20962	1.24688	1		100.94	4.33591	1.28429	1.03		102.9	4.4201	1.30923	1.05		8	2.01511	0.597545	1		6	2.3166	0.687223	1		56	2.6465	0.783949	1
RUNX2	315		61	2.62027	1.26896	1		62.83	2.69888	1.30703	1.03		64.05	2.75129	1.33241	1.05		8	2.01511	0.976927	1		3	1.1583	0.562706	1		50	2.36295	1.14438	1
FOXD1	334		57	2.44845	1.11831	1		58.71	2.52191	1.15186	1.03		59.85	2.57088	1.17423	1.05		7	1.76322	0.80633	1		3	1.1583	0.530696	1		37	1.74858	0.798725	1
PHOX2A	442		72	3.09278	1.06741	1		74.16	3.18557	1.09943	1.03		75.6	3.24742	1.12078	1.05		7	1.76322	0.609312	1		4	1.5444	0.534258	1		56	2.6465	0.913422	1
PDX1	372		74	3.17869	1.30349	1		76.22	3.27405	1.34259	1.03		77.7	3.33763	1.36866	1.05		7	1.76322	0.723965	1		4	1.5444	0.634788	1		43	2.03214	0.833398	1
ATF4	315		55	2.36254	1.14416	1		56.65	2.43342	1.17849	1.03		57.75	2.48067	1.20137	1.05		8	2.01511	0.976927	1		9	3.4749	1.68438	1		50	2.36295	1.14438	1
ZEB1	401		58	2.49141	0.947804	1		59.74	2.56615	0.976238	1.03		60.9	2.61598	0.995194	1.05		8	2.01511	0.767417	1		10	3.861	1.47	1		55	2.59924	0.988836	1
CDX2	253		50	2.14777	1.29506	1		51.5	2.2122	1.33391	1.03		52.5	2.25515	1.35981	1.05		8	2.01511	1.21632	1		0	0	0.01	1		30	1.41777	0.855	1
HOXB3	335		57	2.44845	1.11497	1		58.71	2.52191	1.14842	1.03		59.85	2.57088	1.17072	1.05		8	2.01511	0.918605	1		3	1.1583	0.529112	1		37	1.74858	0.796341	1
PPARA	370		60	2.57732	1.06263	1		61.8	2.65464	1.09451	1.03		63	2.70619	1.11576	1.05		8	2.01511	0.831712	1		4	1.5444	0.638219	1		65	3.07183	1.2665	1
BARX1	382		66	2.83505	1.13215	1		67.98	2.9201	1.16612	1.03		69.3	2.9768	1.18876	1.05		8	2.01511	0.805586	1		2	0.772201	0.309856	1		34	1.60681	0.641756	1
BARHL1	509		91	3.90893	1.17148	1		93.73	4.0262	1.20662	1.03		95.55	4.10438	1.23005	1.05		6	1.51134	0.453631	1		8	3.0888	0.926713	1		56	2.6465	0.79319	1
POU3F4	366		54	2.31959	0.966834	1		55.62	2.38918	0.995839	1.03		56.7	2.43557	1.01518	1.05		6	1.51134	0.630864	1		7	2.7027	1.12788	1		44	2.0794	0.866755	1
LHX8	223		47	2.0189	1.38114	1		48.41	2.07947	1.42257	1.03		49.35	2.11985	1.45019	1.05		6	1.51134	1.03539	1		5	1.9305	1.32298	1		28	1.32325	0.905371	1
HMX1	240		43	1.84708	1.17412	1		44.29	1.90249	1.20934	1.03		45.15	1.93943	1.23282	1.05		5	1.25945	0.801978	1		5	1.9305	1.22927	1		24	1.13422	0.721109	1
HOXA7	527		95	4.08076	1.18119	1		97.85	4.20318	1.21663	1.03		99.75	4.28479	1.24025	1.05		6	1.51134	0.438137	1		8	3.0888	0.895061	1		70	3.30813	0.957589	1
ATF6	195		35	1.50344	1.17627	1		36.05	1.54854	1.21156	1.03		36.75	1.57861	1.23508	1.05		6	1.51134	1.18405	1		1	0.3861	0.305003	1		39	1.8431	1.44197	1
FOXC1	301		60	2.57732	1.30621	1		61.8	2.65464	1.3454	1.03		63	2.70619	1.37152	1.05		7	1.76322	0.894728	1		4	1.5444	0.784517	1		39	1.8431	0.934185	1
FOXJ2	299		51	2.19072	1.11774	1		52.53	2.25644	1.15127	1.03		53.55	2.30026	1.17363	1.05		7	1.76322	0.900713	1		1	0.3861	0.198918	1		30	1.41777	0.723466	1
SPDEF	189		38	1.6323	1.3176	1		39.14	1.68127	1.35713	1.03		39.9	1.71392	1.38348	1.05		7	1.76322	1.42491	1		3	1.1583	0.937823	1		30	1.41777	1.14451	1
NKX1-1	146		22	0.945017	0.987662	1		22.66	0.973368	1.01729	1.03		23.1	0.992268	1.03704	1.05		6	1.51134	1.58142	1		4	1.5444	1.61734	1		27	1.27599	1.33346	1
ESX1	266		46	1.97595	1.13325	1		47.38	2.03522	1.16725	1.03		48.3	2.07474	1.18991	1.05		6	1.51134	0.868022	1		2	0.772201	0.444977	1		33	1.55955	0.89451	1
HERPUD1	421		70	3.00687	1.08953	1		72.1	3.09708	1.12221	1.03		73.5	3.15722	1.144	1.05		7	1.76322	0.639705	1		11	4.2471	1.54005	1		64	3.02457	1.09596	1
ONECUT1	564		101	4.33849	1.17341	1		104.03	4.46864	1.20861	1.03		106.05	4.55541	1.23208	1.05		9	2.267	0.613751	1		7	2.7027	0.731931	1		50	2.36295	0.639158	1
ARNT	403		75	3.22165	1.21948	1		77.25	3.3183	1.25606	1.03		78.75	3.38273	1.28045	1.05		11	2.77078	1.0496	1		6	2.3166	0.878209	1		85	4.01701	1.52052	0.008109
SRF	462		83	3.56529	1.1772	1		85.49	3.67225	1.21251	1.03		87.15	3.74356	1.23606	1.05		11	2.77078	0.915567	1		8	3.0888	1.02099	1		83	3.9225	1.29514	1
PAX6	557		98	4.20962	1.15286	1		100.94	4.33591	1.18745	1.03		102.9	4.4201	1.21051	1.05		11	2.77078	0.759414	1		13	5.01931	1.37548	1		64	3.02457	0.828367	1
POU6F1	655		110	4.72509	1.10041	1		113.3	4.86684	1.13342	1.03		115.5	4.96134	1.15543	1.05		10	2.51889	0.587138	1		7	2.7027	0.630245	1		82	3.87524	0.90252	1
DLX5	220		37	1.58935	1.10217	1		38.11	1.63703	1.13523	1.03		38.85	1.66881	1.15728	1.05		10	2.51889	1.74802	1		3	1.1583	0.805681	1		30	1.41777	0.983244	1
CRX	349		45	1.93299	0.844971	1		46.35	1.99098	0.87032	1.03		47.25	2.02964	0.88722	1.05		10	2.51889	1.10192	1		7	2.7027	1.18282	1		50	2.36295	1.0329	1
HSF1	806		146	6.27148	1.1869	1		150.38	6.45962	1.2225	1.03		153.3	6.58505	1.24624	1.05		12	3.02267	0.572475	1		18	6.94981	1.31587	1		125	5.90737	1.118	1
LHX4	392		81	3.47938	1.35398	0.476281		83.43	3.58376	1.3946	0.490569		85.05	3.65335	1.42168	0.500095		12	3.02267	1.17706	1		6	2.3166	0.902852	1		48	2.26843	0.88282	1
DMBX1	368		73	3.13574	1.29985	1		75.19	3.22981	1.33885	1.03		76.65	3.29253	1.36484	1.05		12	3.02267	1.25383	1		4	1.5444	0.641688	1		47	2.22117	0.920807	1
GBX2	302		45	1.93299	0.976469	1		46.35	1.99098	1.00576	1.03		47.25	2.02964	1.02529	1.05		11	2.77078	1.40062	1		5	1.9305	0.976912	1		37	1.74858	0.883356	1
PAX7	467		79	3.39347	1.10848	1		81.37	3.49527	1.14173	1.03		82.95	3.56314	1.1639	1.05		11	2.77078	0.905764	1		6	2.3166	0.757857	1		49	2.31569	0.756478	1
NR5A2	486		68	2.92096	0.91685	1		70.04	3.00859	0.944355	1.03		71.4	3.06701	0.962692	1.05		11	2.77078	0.870355	1		13	5.01931	1.57642	1		77	3.63894	1.14219	1
EN1	466		74	3.17869	1.04056	1		76.22	3.27405	1.07177	1.03		77.7	3.33763	1.09258	1.05		9	2.267	0.74282	1		8	3.0888	1.01222	1		57	2.69376	0.881848	1
TFAP2A	258		47	2.0189	1.19378	1		48.41	2.07947	1.22959	1.03		49.35	2.11985	1.25347	1.05		9	2.267	1.34166	1		6	2.3166	1.37176	1		47	2.22117	1.31338	1
PRRX1	389		57	2.44845	0.960198	1		58.71	2.52191	0.989004	1.03		59.85	2.57088	1.00821	1.05		9	2.267	0.889853	1		4	1.5444	0.607047	1		42	1.98488	0.778448	1
PRRX2	597		111	4.76804	1.21829	1		114.33	4.91108	1.25484	1.03		116.55	5.00644	1.27921	1.05		9	2.267	0.579825	1		8	3.0888	0.790114	1		74	3.49716	0.893607	1
GATA1	728		117	5.02577	1.05307	1		120.51	5.17655	1.08466	1.03		122.85	5.27706	1.10572	1.05		9	2.267	0.47549	1		3	1.1583	0.243483	1		94	4.44234	0.930839	1
BSX	268		38	1.6323	0.929218	1		39.14	1.68127	0.957094	1.03		39.9	1.71392	0.975679	1.05		9	2.267	1.2916	1		0	0	0.01	1		29	1.37051	0.780251	1
MNX1	311		47	2.0189	0.990345	1		48.41	2.07947	1.02006	1.03		49.35	2.11985	1.03986	1.05		9	2.267	1.11302	1		0	0	0.01	1		34	1.60681	0.788261	1
HOXB13	526		101	4.33849	1.25818	1		104.03	4.46864	1.29592	1.03		106.05	4.55541	1.32108	1.05		10	2.51889	0.731129	1		4	1.5444	0.448941	1		61	2.8828	0.836074	1
RBPJ	235		41	1.76117	1.14334	1		42.23	1.814	1.17764	1.03		43.05	1.84923	1.2005	1.05		10	2.51889	1.63645	1		3	1.1583	0.754257	1		40	1.89036	1.22721	1
FOXD3	361		73	3.13574	1.32505	1		75.19	3.22981	1.36481	1.03		76.65	3.29253	1.39131	1.05		9	2.267	0.95887	1		4	1.5444	0.65413	1		42	1.98488	0.838825	1
GSC	379		77	3.30756	1.33127	0.94621		79.31	3.40679	1.37121	0.974597		80.85	3.47294	1.39784	0.993521		9	2.267	0.913331	1		8	3.0888	1.24457	1		46	2.17391	0.875063	1
MSX2	344		55	2.36254	1.04771	1		56.65	2.43342	1.07914	1.03		57.75	2.48067	1.1001	1.05		9	2.267	1.00625	1		5	1.9305	0.857641	1		35	1.65406	0.733599	1
MAFK	128		22	0.945017	1.12654	1		22.66	0.973368	1.16034	1.03		23.1	0.992268	1.18287	1.05		1	0.251889	0.303132	1		1	0.3861	0.46464	1		10	0.47259	0.563674	1
HOXB8	225		36	1.54639	1.04856	1		37.08	1.59278	1.08001	1.03		37.8	1.62371	1.10098	1.05		1	0.251889	0.172454	1		2	0.772201	0.526058	1		23	1.08696	0.737145	1
TLX2	60		13	0.558419	1.42044	1		13.39	0.575172	1.46306	1.03		13.65	0.58634	1.49147	1.05		1	0.251889	0.646624	1		1	0.3861	0.991144	1		10	0.47259	1.2024	1
SMAD1	13		6	0.257732	3.02669	1		6.18	0.265464	3.11749	1.03		6.3	0.270619	3.17802	1.05		0	0	0.01	1		0	0	0.01	1		1	0.047259	0.559605	1
FOXJ1	31		9	0.386598	1.90368	1		9.27	0.398196	1.96079	1.03		9.45	0.405928	1.99886	1.05		0	0	0.01	1		0	0	0.01	1		3	0.141777	0.699685	1
HOXC6	237		40	1.71821	1.10604	1		41.2	1.76976	1.13923	1.03		42	1.80412	1.16135	1.05		1	0.251889	0.163723	1		1	0.3861	0.250954	1		26	1.22873	0.791064	1
OTX2	324		63	2.70619	1.27415	1		64.89	2.78737	1.31238	1.03		66.15	2.84149	1.33786	1.05		2	0.503778	0.238337	1		6	2.3166	1.09233	1		47	2.22117	1.04585	1
HOXD10	48		11	0.472509	1.50254	1		11.33	0.486684	1.54762	1.03		11.55	0.496134	1.57767	1.05							0	0	0.01	1		4	0.189036	0.602075	1
PAX4	175		35	1.50344	1.31069	1		36.05	1.54854	1.35001	1.03		36.75	1.57861	1.37622	1.05							0	0	0.01	1		24	1.13422	0.988934	1
T	46		13	0.558419	1.85266	1		13.39	0.575172	1.90824	1.03		13.65	0.58634	1.94529	1.05							1	0.3861	1.29273	1		8	0.378072	1.25493	1
HOXA10	20		5	0.214777	1.64044	1		5.15	0.22122	1.68966	1.03		5.25	0.225515	1.72247	1.05							0	0	0.01	1		1	0.047259	0.363841	1
RUNX1	37		3	0.128866	0.532866	1		3.09	0.132732	0.548852	1.03		3.15	0.135309	0.559509	1.05							0	0	0.01	1		7	0.330813	1.36533	1
SIX1	19		6	0.257732	2.0714	1		6.18	0.265464	2.13354	1.03		6.3	0.270619	2.17497	1.05							0	0	0.01	1		5	0.236295	1.89974	1
PATZ1	38		11	0.472509	1.89784	1		11.33	0.486684	1.95478	1.03		11.55	0.496134	1.99273	1.05							0	0	0.01	1		8	0.378072	1.51905	1
HOXC10	81		15	0.64433	1.21398	1		15.45	0.66366	1.2504	1.03		15.75	0.676546	1.27468	1.05							1	0.3861	0.734212	1		6	0.283554	0.534778	1
POU3F3	59		12	0.515464	1.33348	1		12.36	0.530928	1.37349	1.03		12.6	0.541237	1.40016	1.05							0	0	0.01	1		4	0.189036	0.489843	1
ALX1	56		7	0.300687	0.820018	1		7.21	0.309708	0.844618	1.03		7.35	0.315722	0.861018	1.05							0	0	0.01	1		4	0.189036	0.51608	1
ELF5	22		3	0.128866	0.896019	1		3.09	0.132732	0.922899	1.03		3.15	0.135309	0.94082	1.05							0	0	0.01	1		4	0.189036	1.31329	1
ZNF219	1		1	0.0429553	6.55195	1		1.03	0.044244	6.74851	1.03		1.05	0.0451031	6.87955	1.05							0	0	0.01	1		0	0	0.01	1
CEBPA	3		1	0.0429553	2.1985	1		1.03	0.044244	2.26445	1.03		1.05	0.0451031	2.30842	1.05							0	0	0.01	1		1	0.047259	2.41876	1
PLAGL1	7		1	0.0429553	0.944005	1		1.03	0.044244	0.972325	1.03		1.05	0.0451031	0.991205	1.05							0	0	0.01	1		2	0.094518	2.06688	1
PKNOX1	95		13	0.558419	0.897178	1		13.39	0.575172	0.924094	1.03		13.65	0.58634	0.942037	1.05							0	0	0.01	1		11	0.519849	0.835326	1
TP53	23		3	0.128866	0.857078	1		3.09	0.132732	0.882791	1.03		3.15	0.135309	0.899932	1.05							1	0.3861	2.5849	1		4	0.189036	1.25622	1
WT1	17		4	0.171821	1.54458	1		4.12	0.176976	1.59092	1.03		4.2	0.180412	1.62181	1.05							0	0	0.01	1		1	0.047259	0.428011	1
EBF1	205		38	1.6323	1.21477	1		39.14	1.68127	1.25121	1.03		39.9	1.71392	1.27551	1.05							2	0.772201	0.577378	1		26	1.22873	0.914541	1
DBX1	239		34	1.46048	0.932312	1		35.02	1.5043	0.960281	1.03		35.7	1.53351	0.978928	1.05							1	0.3861	0.248854	1		25	1.18147	0.754285	1
PAX5	149		28	1.20275	1.2316	1		28.84	1.23883	1.26854	1.03		29.4	1.26289	1.29318	1.05							2	0.772201	0.794364	1		14	0.661626	0.677736	1
TBX5	204		34	1.46048	1.09226	1		35.02	1.5043	1.12503	1.03		35.7	1.53351	1.14687	1.05							6	2.3166	1.73485	1		25	1.18147	0.88369	1
MAFB	352		72	3.09278	1.34032	1		74.16	3.18557	1.38053	1.03		75.6	3.24742	1.40734	1.05							9	3.4749	1.50733	1		40	1.89036	0.819316	1
DLX2	171		22	0.945017	0.843275	1		22.66	0.973368	0.868573	1.03		23.1	0.992268	0.885439	1.05							1	0.3861	0.347807	1		16	0.756144	0.674851	1
GLI1	148		24	1.03093	1.06285	1		24.72	1.06186	1.09474	1.03		25.2	1.08247	1.11599	1.05							1	0.3861	0.401855	1		18	0.850662	0.877123	1
POU5F1	373		64	2.74914	1.12434	1		65.92	2.83162	1.15807	1.03		67.2	2.8866	1.18056	1.05							6	2.3166	0.94884	1		44	2.0794	0.850489	1
EOMES	291		44	1.89003	0.990864	1		45.32	1.94674	1.02059	1.03		46.2	1.98454	1.04041	1.05							5	1.9305	1.01384	1		25	1.18147	0.619503	1
DBX2	408		74	3.17869	1.18848	1		76.22	3.27405	1.22413	1.03		77.7	3.33763	1.2479	1.05							4	1.5444	0.578779	1		58	2.74102	1.02487	1
ITGAL	178		36	1.54639	1.32541	1		37.08	1.59278	1.36517	1.03		37.8	1.62371	1.39168	1.05							4	1.5444	1.3266	1		26	1.22873	1.05326	1
HOXA13	309		69	2.96392	1.46322	0.119526		71.07	3.05284	1.50712	0.123112		72.45	3.11211	1.53638	0.125502							5	1.9305	0.954782	1		30	1.41777	0.700054	1
BARX2	296		47	2.0189	1.04053	1		48.41	2.07947	1.07175	1.03		49.35	2.11985	1.09256	1.05							3	1.1583	0.598824	1		36	1.70132	0.876909	1
NR1H4	62		7	0.300687	0.740674	1		7.21	0.309708	0.762894	1.03		7.35	0.315722	0.777708	1.05							0	0	0.01	1		5	0.236295	0.58239	1
CEBPD	113		17	0.730241	0.986184	1		17.51	0.752148	1.01577	1.03		17.85	0.766753	1.03549	1.05							0	0	0.01	1		16	0.756144	1.0212	1
HOXB6	123		14	0.601375	0.746223	1		14.42	0.619416	0.768609	1.03		14.7	0.631443	0.783534	1.05							3	1.1583	1.441	1		13	0.614367	0.762386	1
MSX1	234		34	1.46048	0.952232	1		35.02	1.5043	0.980799	1.03		35.7	1.53351	0.999844	1.05							3	1.1583	0.75748	1		26	1.22873	0.801205	1
NANOG	204		32	1.37457	1.02803	1		32.96	1.41581	1.05887	1.03		33.6	1.4433	1.07943	1.05							3	1.1583	0.868869	1		29	1.37051	1.02502	1
NKX3-1	61		12	0.515464	1.28977	1		12.36	0.530928	1.32846	1.03		12.6	0.541237	1.35426	1.05							0	0	0.01	1		6	0.283554	0.710087	1
FOXO1	192		47	2.0189	1.60412	0.111467		48.41	2.07947	1.65224	0.114811		49.35	2.11985	1.68433	0.11704							2	0.772201	0.616469	1		29	1.37051	1.08908	1
E4F1	158		38	1.6323	1.5761	0.506059		39.14	1.68127	1.62338	0.521241		39.9	1.71392	1.65491	0.531362							2	0.772201	0.749118	1		31	1.46503	1.41467	1
SOX1	276		60	2.57732	1.42452	0.512838		61.8	2.65464	1.46726	0.528223		63	2.70619	1.49575	0.53848							5	1.9305	1.06894	1		37	1.74858	0.966567	1
ISX	265		50	2.14777	1.23642	1		51.5	2.2122	1.27351	1.03		52.5	2.25515	1.29824	1.05							3	1.1583	0.668872	1		27	1.27599	0.734683	1
GBX1	199		41	1.76117	1.35016	1		42.23	1.814	1.39067	1.03		43.05	1.84923	1.41767	1.05							3	1.1583	0.890698	1		26	1.22873	0.942114	1
FOXK1	121		31	1.33162	1.679	0.43308		31.93	1.37156	1.72937	0.446073		32.55	1.3982	1.76295	0.454734							0	0	0.01	1		15	0.708885	0.894123	1
PITX3	265		42	1.80412	1.03863	1		43.26	1.85825	1.06979	1.03		44.1	1.89433	1.09056	1.05							4	1.5444	0.891089	1		45	2.12665	1.22429	1
LHX3	1210		211	9.06357	1.14258	1		217.33	9.33548	1.17685	1.03		221.55	9.51675	1.1997	1.05							22	8.49421	1.0712	1		145	6.85255	0.863867	1
TCF12	1099		162	6.95876	0.965853	1		166.86	7.16753	0.994828	1.03		170.1	7.3067	1.01415	1.05							20	7.72201	1.07222	1		164	7.75047	1.07574	1
ZNF143	618		123	5.28351	1.30411	0.191262		126.69	5.44201	1.34324	0.197		129.15	5.54768	1.36932	0.200825							10	3.861	0.953845	1		113	5.34026	1.31813	0.220799
TFAP4	1280		210	9.02062	1.07497	1		216.3	9.29124	1.10722	1.03		220.5	9.47165	1.12872	1.05							24	9.26641	1.10463	1		208	9.82987	1.17141	1
CREB1	973		168	7.21649	1.13133	1		173.04	7.43299	1.16527	1.03		176.4	7.57732	1.18789	1.05							27	10.4247	1.63473	1		168	7.93951	1.24467	0.249947
ETV7	1049		172	7.38832	1.07435	1		177.16	7.60997	1.10658	1.03		180.6	7.75773	1.12806	1.05							30	11.583	1.68471	0.734364		180	8.50662	1.23696	0.22642
ASCL2	1499		218	9.36426	0.95289	1		224.54	9.64519	0.981476	1.03		228.9	9.83247	1.00053	1.05							31	11.9691	1.21825	1		234	11.0586	1.1253	1
MYC	1086		211	9.06357	1.27303	0.0147689		217.33	9.33548	1.31122	0.015212		221.55	9.51675	1.33669	0.0155074							24	9.26641	1.30196	1		202	9.54631	1.34084	0.000843233
NHLH1	1144		196	8.41924	1.12258	1		201.88	8.67182	1.15626	1.03		205.8	8.84021	1.17871	1.05							16	6.17761	0.824139	1		171	8.08129	1.07753	1
PLAU	1037		173	7.43127	1.0931	1		178.19	7.65421	1.12589	1.03		181.65	7.80284	1.14775	1.05							29	11.1969	1.64742	1		171	8.08129	1.18871	1
ATF1	1037		173	7.43127	1.0931	1		178.19	7.65421	1.12589	1.03		181.65	7.80284	1.14775	1.05							29	11.1969	1.64742	1		171	8.08129	1.18871	1
RORA	1168		209	8.97766	1.17244	1		215.27	9.24699	1.20761	1.03		219.45	9.42655	1.23106	1.05							24	9.26641	1.21056	1		156	7.3724	0.962817	1
ARID3A	1250		215	9.2354	1.12698	1		221.45	9.51246	1.16079	1.03		225.75	9.69716	1.18333	1.05							18	6.94981	0.848475	1		133	6.28544	0.767023	1
ZFP161	1137		217	9.32131	1.25051	0.0350046		223.51	9.60095	1.28802	0.0360547		227.85	9.78737	1.31303	0.0367548							15	5.79151	0.77742	1		200	9.4518	1.26802	0.0309147
SF1	1129		170	7.30241	0.986614	1		175.1	7.52148	1.01621	1.03		178.5	7.66753	1.03594	1.05							24	9.26641	1.25237	1		169	7.98677	1.07908	1
TGIF1	1034		177	7.60309	1.12161	1		182.31	7.83119	1.15526	1.03		185.85	7.98325	1.1777	1.05							14	5.40541	0.797907	1		127	6.00189	0.885423	1
EHF	753		158	6.78694	1.37485	0.00222273		162.74	6.99055	1.41609	0.00228941		165.9	7.12629	1.44359	0.00233386							20	7.72201	1.5649	1		148	6.99433	1.41686	0.000906035
JDP2	763		134	5.75601	1.15074	1		138.02	5.92869	1.18526	1.03		140.7	6.04381	1.20828	1.05							23	8.88031	1.77593	1		121	5.71834	1.14322	1
E2F1	1188		243	10.4381	1.34022	7.43411e-05		250.29	10.7513	1.38042	7.65714e-05		255.15	10.9601	1.40723	7.80582e-05							25	9.65251	1.23975	1		178	8.4121	1.0801	1
NR1H3	1020		140	6.01375	0.899343	1		144.2	6.19416	0.926323	1.03		147	6.31443	0.94431	1.05							21	8.10811	1.213	1		133	6.28544	0.939978	1
NKX6-1	1408		243	10.4381	1.13081	1		250.29	10.7513	1.16473	1.03		255.15	10.9601	1.18735	1.05							17	6.56371	0.711439	1		159	7.51418	0.81406	1
NR5A1	1129		170	7.30241	0.986614	1		175.1	7.52148	1.01621	1.03		178.5	7.66753	1.03594	1.05							24	9.26641	1.25237	1		169	7.98677	1.07908	1
RXRA	1113		157	6.74399	0.92427	1		161.71	6.94631	0.951998	1.03		164.85	7.08119	0.970484	1.05							20	7.72201	1.05873	1		148	6.99433	0.958583	1
NR4A2	1042		166	7.13058	1.04384	1		170.98	7.3445	1.07515	1.03		174.3	7.48711	1.09603	1.05							27	10.4247	1.52648	1		163	7.70321	1.12767	1
HENMT1	1144		196	8.41924	1.12258	1		201.88	8.67182	1.15626	1.03		205.8	8.84021	1.17871	1.05							16	6.17761	0.824139	1		171	8.08129	1.07753	1
NFIC	2040		317	13.6168	1.01815	1		326.51	14.0253	1.04869	1.03		332.85	14.2977	1.06906	1.05							33	12.7413	0.952911	1		307	14.5085	1.08482	1
MYF5	1856		272	11.6838	0.96023	1		280.16	12.0344	0.989037	1.03		285.6	12.268	1.00824	1.05							32	12.3552	1.01565	1		288	13.6106	1.11857	1
RREB1	2136		306	13.1443	0.938649	1		315.18	13.5387	0.966808	1.03		321.3	13.8015	0.985581	1.05							37	14.2857	1.02036	1		316	14.9338	1.06644	1
NRF1	2037		415	17.8265	1.33486	3.43535e-09		427.45	18.3613	1.37491	3.53841e-09		435.75	18.7178	1.4016	3.60712e-09							43	16.6023	1.24341	1		408	19.2817	1.44383	1.91251e-14
ELK1	1986		378	16.2371	1.24707	0.000126587		389.34	16.7242	1.28449	0.000130384		396.9	17.049	1.30943	0.000132916							55	21.2355	1.63117	0.0302973		386	18.242	1.40105	2.01546e-11
TCF3	2140		333	14.3041	1.01956	1		342.99	14.7332	1.05015	1.03		349.65	15.0193	1.07054	1.05							36	13.8996	0.990938	1		318	15.0284	1.07118	1
GABPA	2702		539	23.1529	1.30702	5.12039e-11		555.17	23.8475	1.34623	5.274e-11		565.95	24.3106	1.37237	5.37641e-11							74	28.5714	1.61303	0.00202914		495	23.3932	1.32058	1.10631e-10
HNF4A	3015		474	20.3608	1.03008	1		488.22	20.9716	1.06098	1.03		497.7	21.3789	1.08158	1.05							55	21.2355	1.07446	1		433	20.4631	1.03525	1
EGR1	3215		546	23.4536	1.11273	0.286173		562.38	24.1572	1.14611	0.294758		573.3	24.6263	1.16836	0.300481							68	26.2548	1.24575	1		549	25.9452	1.23094	8.5154e-07
ETS1	2496		427	18.3419	1.12089	0.641057		439.81	18.8922	1.15452	0.660289		448.35	19.259	1.17693	0.67311							54	20.8494	1.27429	1		414	19.5652	1.19565	0.00309916
CTCF	2605		383	16.4519	0.963322	1		394.49	16.9454	0.992222	1.03		402.15	17.2745	1.01149	1.05							50	19.305	1.13054	1		400	18.9036	1.10688	1
NFYA	2544		444	19.0722	1.14352	0.104791		457.32	19.6443	1.17783	0.107935		466.2	20.0258	1.2007	0.110031							48	18.5328	1.11135	1		429	20.2741	1.21559	0.000347318
YY1	1317		284	12.1993	1.41291	2.47383e-08		292.52	12.5653	1.4553	2.54805e-08		298.2	12.8093	1.48356	2.59752e-08							25	9.65251	1.11831	1		264	12.4764	1.445	1.33696e-08
POU2F1	2209		379	16.2801	1.12415	0.934935		390.37	16.7685	1.15787	0.962983		397.95	17.0941	1.18036	0.981681							29	11.1969	0.773373	1		243	11.4839	0.792984	1
RFX1	2158		342	14.6907	1.03838	1		352.26	15.1314	1.06953	1.03		359.1	15.4253	1.0903	1.05							40	15.444	1.09183	1		308	14.5558	1.02884	1
SOAT1	1261		217	9.32131	1.12754	1		223.51	9.60095	1.16137	1.03		227.85	9.78737	1.18392	1.05							24	9.26641	1.12128	1		177	8.36484	1.01185	1
STAT1	1261		217	9.32131	1.12754	1		223.51	9.60095	1.16137	1.03		227.85	9.78737	1.18392	1.05							24	9.26641	1.12128	1		177	8.36484	1.01185	1
MEF2A	1835		349	14.9914	1.24615	0.000404467		359.47	15.4412	1.28353	0.000416601		366.45	15.741	1.30846	0.00042469							26	10.0386	0.83472	1		223	10.5388	0.87604	1
FOSB	1754		307	13.1873	1.14681	0.728428		316.21	13.5829	1.18121	0.750281		322.35	13.8466	1.20415	0.76485							38	14.6718	1.27616	1		291	13.7524	1.19595	0.0719917
JUND	1754		307	13.1873	1.14681	0.728428		316.21	13.5829	1.18121	0.750281		322.35	13.8466	1.20415	0.76485							38	14.6718	1.27616	1		291	13.7524	1.19595	0.0719917
PPARG	2016		311	13.3591	1.01077	1		320.33	13.7599	1.04109	1.03		326.55	14.0271	1.06131	1.05							38	14.6718	1.11031	1		316	14.9338	1.12992	1
FOS	1754		307	13.1873	1.14681	0.728428		316.21	13.5829	1.18121	0.750281		322.35	13.8466	1.20415	0.76485							38	14.6718	1.27616	1		291	13.7524	1.19595	0.0719917
JUN	1754		307	13.1873	1.14681	0.728428		316.21	13.5829	1.18121	0.750281		322.35	13.8466	1.20415	0.76485							38	14.6718	1.27616	1		291	13.7524	1.19595	0.0719917
JUNB	1754		307	13.1873	1.14681	0.728428		316.21	13.5829	1.18121	0.750281		322.35	13.8466	1.20415	0.76485							38	14.6718	1.27616	1		291	13.7524	1.19595	0.0719917
STRA13	574		121	5.19759	1.38125	0.0194296		124.63	5.35352	1.42269	0.0200125		127.05	5.45747	1.45031	0.0204011							7	2.7027	0.71918	1		106	5.00945	1.33127	0.2207
ZIC1	548		105	4.51031	1.25549	1		108.15	4.64562	1.29315	1.03		110.25	4.73582	1.31826	1.05							5	1.9305	0.538379	1		109	5.15123	1.43389	0.0100077
NFE2	518		81	3.47938	1.02464	1		83.43	3.58376	1.05538	1.03		85.05	3.65335	1.07587	1.05							7	2.7027	0.796928	1		89	4.20605	1.23862	1
ELF1	585		99	4.25258	1.10888	1		101.97	4.38015	1.14215	1.03		103.95	4.46521	1.16433	1.05							13	5.01931	1.30964	1		88	4.15879	1.08444	1
PBX1	741		126	5.41237	1.11417	1		129.78	5.57474	1.1476	1.03		132.3	5.68299	1.16988	1.05							9	3.4749	0.716044	1		88	4.15879	0.856142	1
POU4F3	687		127	5.45533	1.21128	1		130.81	5.61899	1.24762	1.03		133.35	5.72809	1.27185	1.05							8	3.0888	0.686607	1		77	3.63894	0.80802	1
POU3F2	789		136	5.84192	1.12943	1		140.08	6.01718	1.16331	1.03		142.8	6.13402	1.1859	1.05							14	5.40541	1.04567	1		95	4.4896	0.86801	1
HOXA3	573		104	4.46735	1.18928	1		107.12	4.60137	1.22496	1.03		109.2	4.69072	1.24874	1.05							6	2.3166	0.617663	1		76	3.59168	0.956195	1
OTX1	848		157	6.74399	1.2131	0.966395		161.71	6.94631	1.24949	0.995387		164.85	7.08119	1.27376	1.01471							11	4.2471	0.764584	1		113	5.34026	0.960625	1
ESR2	464		79	3.39347	1.11564	1		81.37	3.49527	1.14911	1.03		82.95	3.56314	1.17143	1.05							9	3.4749	1.1435	1		77	3.63894	1.19635	1
HOXA9	729		131	5.62715	1.17745	1		134.93	5.79596	1.21277	1.03		137.55	5.90851	1.23632	1.05							13	5.01931	1.05095	1		70	3.30813	0.692252	1
PITX1	848		157	6.74399	1.2131	0.966395		161.71	6.94631	1.24949	0.995387		164.85	7.08119	1.27376	1.01471							11	4.2471	0.764584	1		113	5.34026	0.960625	1
RAB40B	806		150	6.4433	1.21941	0.957143		154.5	6.6366	1.25599	0.985857		157.5	6.76546	1.28038	1.005							13	5.01931	0.950552	1		110	5.19849	0.983852	1
CACD	514		86	3.69416	1.09635	1		88.58	3.80498	1.12924	1.03		90.3	3.87887	1.15116	1.05							12	4.6332	1.37597	1		112	5.29301	1.57081	9.51521e-05
NOBOX	621		114	4.89691	1.20286	1		117.42	5.04381	1.23895	1.03		119.7	5.14175	1.263	1.05							8	3.0888	0.759579	1		69	3.26087	0.801035	1
HOXD8	811		151	6.48625	1.21997	0.914899		155.53	6.68084	1.25657	0.942346		158.55	6.81057	1.28097	0.960644							12	4.6332	0.872079	1		81	3.82798	0.720029	1
HOXC9	573		115	4.93986	1.31506	0.203288		118.45	5.08806	1.35451	0.209387		120.75	5.18686	1.38081	0.213452							7	2.7027	0.720435	1		54	2.55198	0.679438	1
RARA	806		150	6.4433	1.21941	0.957143		154.5	6.6366	1.25599	0.985857		157.5	6.76546	1.28038	1.005							13	5.01931	0.950552	1		110	5.19849	0.983852	1
DLX3	413		66	2.83505	1.04718	1		67.98	2.9201	1.07859	1.03		69.3	2.9768	1.09954	1.05							5	1.9305	0.714358	1		50	2.36295	0.872839	1
MEIS2	527		98	4.20962	1.21849	1		100.94	4.33591	1.25505	1.03		102.9	4.4201	1.27942	1.05							5	1.9305	0.559832	1		59	2.78828	0.807132	1
CUX1	350		63	2.70619	1.1795	1		64.89	2.78737	1.21489	1.03		66.15	2.84149	1.23848	1.05							7	2.7027	1.17944	1		45	2.12665	0.926972	1
HOXB9	537		93	3.99485	1.1348	1		95.79	4.11469	1.16884	1.03		97.65	4.19459	1.19154	1.05							5	1.9305	0.549407	1		61	2.8828	0.818948	1
GFI1	552		113	4.85395	1.34135	0.106351		116.39	4.99957	1.38159	0.109542		118.65	5.09665	1.40841	0.111669							10	3.861	1.06789	1		68	3.21361	0.888104	1
ELF3	437		96	4.12371	1.43945	0.0214599		98.88	4.24742	1.48263	0.0221037		100.8	4.3299	1.51142	0.0225329							5	1.9305	0.675127	1		69	3.26087	1.1383	1
VAX2	434		77	3.30756	1.16257	1		79.31	3.40679	1.19744	1.03		80.85	3.47294	1.2207	1.05							5	1.9305	0.679794	1		47	2.22117	0.780779	1
ELF2	780		139	5.97079	1.16766	1		143.17	6.14991	1.20269	1.03		145.95	6.26933	1.22604	1.05							19	7.33591	1.43523	1		136	6.42722	1.25692	0.494805
LMO2	610		98	4.20962	1.0527	1		100.94	4.33591	1.08428	1.03		102.9	4.4201	1.10533	1.05							9	3.4749	0.869815	1		85	4.01701	1.00455	1
HOXA5	916		171	7.34536	1.22318	0.468375		176.13	7.56572	1.25988	0.482426		179.55	7.71263	1.28434	0.491794							13	5.01931	0.836404	1		118	5.57656	0.928659	1
NR6A1	769		126	5.41237	1.0736	1		129.78	5.57474	1.10581	1.03		132.3	5.68299	1.12728	1.05							15	5.79151	1.14944	1		119	5.62382	1.11555	1
ZNF238	799		118	5.06873	0.967692	1		121.54	5.22079	0.996723	1.03		123.9	5.32216	1.01608	1.05							13	5.01931	0.95888	1		115	5.43478	1.03758	1
ESRRA	917		157	6.74399	1.12182	1		161.71	6.94631	1.15548	1.03		164.85	7.08119	1.17791	1.05							20	7.72201	1.28503	1		132	6.23819	1.0377	1
INSM1	487		72	3.09278	0.968781	1		74.16	3.18557	0.997845	1.03		75.6	3.24742	1.01722	1.05							9	3.4749	1.0895	1		79	3.73346	1.16945	1
TAL1	1113		190	8.16151	1.11853	1		195.7	8.40636	1.15209	1.03		199.5	8.56959	1.17446	1.05							22	8.49421	1.16455	1		169	7.98677	1.09459	1
ATF3	800		133	5.71306	1.08933	1		136.99	5.88445	1.12201	1.03		139.65	5.99871	1.1438	1.05							27	10.4247	1.98824	0.110587		130	6.14367	1.17144	1
ESR1	696		115	4.93986	1.08266	1		118.45	5.08806	1.11514	1.03		120.75	5.18686	1.13679	1.05							14	5.40541	1.18539	1		109	5.15123	1.12899	1
HNF1A	831		129	5.54124	1.01716	1		132.87	5.70747	1.04767	1.03		135.45	5.8183	1.06801	1.05							11	4.2471	0.780225	1		92	4.34783	0.798117	1
BACH2	628		97	4.16667	1.01209	1		99.91	4.29167	1.04246	1.03		101.85	4.375	1.0627	1.05							14	5.40541	1.31374	1		104	4.91493	1.19384	1
FEV	526		88	3.78007	1.09625	1		90.64	3.89347	1.12914	1.03		92.4	3.96907	1.15106	1.05							11	4.2471	1.23263	1		79	3.73346	1.08274	1
HOXB4	718		125	5.36942	1.14074	1		128.75	5.5305	1.17496	1.03		131.25	5.63789	1.19777	1.05							17	6.56371	1.39512	1		89	4.20605	0.893606	1
BACH1	648		104	4.46735	1.05163	1		107.12	4.60137	1.08318	1.03		109.2	4.69072	1.10421	1.05							17	6.56371	1.54583	1		109	5.15123	1.21261	1
FOXA1	804		135	5.79897	1.10021	1		139.05	5.97294	1.13322	1.03		141.75	6.08892	1.15522	1.05							11	4.2471	0.806427	1		77	3.63894	0.690436	1
TEAD1	422		68	2.92096	1.0559	1		70.04	3.00859	1.08757	1.03		71.4	3.06701	1.10869	1.05							9	3.4749	1.25731	1		84	3.96975	1.43498	0.0695045
VSX2	595		95	4.08076	1.0462	1		97.85	4.20318	1.07759	1.03		99.75	4.28479	1.09851	1.05							12	4.6332	1.18866	1		82	3.87524	0.993529	1
IRF1	811		139	5.97079	1.12303	1		143.17	6.14991	1.15672	1.03		145.95	6.26933	1.17918	1.05							11	4.2471	0.799466	1		101	4.77316	0.897793	1
SPI1	814		159	6.8299	1.27987	0.0901506		163.77	7.03479	1.31826	0.0928552		166.95	7.17139	1.34386	0.0946582							20	7.72201	1.44763	1		131	6.19093	1.16015	1
ZNF513	799		118	5.06873	0.967692	1		121.54	5.22079	0.996723	1.03		123.9	5.32216	1.01608	1.05							13	5.01931	0.95888	1		115	5.43478	1.03758	1
MAF	466		76	3.2646	1.06868	1		78.28	3.36254	1.10074	1.03		79.8	3.42784	1.12211	1.05							7	2.7027	0.885853	1		78	3.6862	1.20668	1
NKX2-1	711		118	5.06873	1.08746	1		121.54	5.22079	1.12009	1.03		123.9	5.32216	1.14183	1.05							16	6.17761	1.32603	1		88	4.15879	0.892266	1
REST	765		112	4.811	0.959313	1		115.36	4.95533	0.988093	1.03		117.6	5.05155	1.00728	1.05							12	4.6332	0.924517	1		104	4.91493	0.980045	1

## Sheet: Protein Domain
Enrichment analysis: Protein domain
Number of genes in background: 14847
			CTRL_Only					1h_vs_CTRL					2h_vs_CTRL					3h_vs_CTRL					6h_vs_CTRL					Common_to_all_time_points
Protein domain	Total annotated genes in this class		No of genes	Percentage of genes	Fold value	P-value (Bonferroni method)		No of genes	Percentage of genes	Fold value	P-value (Bonferroni method)		No of genes	Percentage of genes	Fold value	P-value (Bonferroni method)		No of genes	Percentage of genes	Fold value	P-value (Bonferroni method)		No of genes	Percentage of genes	Fold value	P-value (Bonferroni method)		No of genes	Percentage of genes	Fold value	P-value (Bonferroni method)
signal peptide	3668		358	17.7316	0.717737	1		368.74	18.2635	0.739269	1.03		375.9	18.6181	0.753624	1.05							44	20.5607	0.832388	1
transmembrane domain	4771		485	24.0218	0.747551	1		499.55	24.7424	0.769978	1.03		509.25	25.2229	0.784929	1.05							54	25.2336	0.78536	1
coiled coil region	2968		527	26.102	1.30573	4.01915e-10		542.81	26.8851	1.3449	4.13973e-10		553.35	27.4071	1.37102	4.22011e-10							52	24.2991	1.2157	1
uDENN	15		4	0.198118	1.96456	1		4.12	0.204061	2.02349	1.03		4.2	0.208024	2.06278	1.05							0	0	0.01	1
SWAP	6		2	0.0990589	2.45936	1		2.06	0.102031	2.53314	1.03		2.1	0.104012	2.58233	1.05							0	0	0.01	1
Cullin_Nedd8	8		3	0.148588	2.76334	1		3.09	0.153046	2.84624	1.03		3.15	0.156018	2.90151	1.05							0	0	0.01	1
Sec63	4		2	0.0990589	3.68597	1		2.06	0.102031	3.79655	1.03		2.1	0.104012	3.87027	1.05							0	0	0.01	1
IPPc	10		3	0.148588	2.21123	1		3.09	0.153046	2.27756	1.03		3.15	0.156018	2.32179	1.05							0	0	0.01	1
SAND	8		4	0.198118	3.68139	1		4.12	0.204061	3.79184	1.03		4.2	0.208024	3.86546	1.05							0	0	0.01	1
ANX	13		3	0.148588	1.70133	1		3.09	0.153046	1.75237	1.03		3.15	0.156018	1.7864	1.05							0	0	0.01	1
TGFB	38		1	0.0495295	0.1954	1		1.03	0.0510154	0.201262	1.03		1.05	0.0520059	0.20517	1.05							0	0	0.01	1
SERPIN	35		5	0.247647	1.05232	1		5.15	0.255077	1.08389	1.03		5.25	0.26003	1.10493	1.05							0	0	0.01	1
CULLIN	8		4	0.198118	3.68139	1		4.12	0.204061	3.79184	1.03		4.2	0.208024	3.86546	1.05							0	0	0.01	1
Frizzled	11		0	0	0.01	1		0	0	0.0103	1.03		0	0	0.0105	1.05							0	0	0.01	1
CRA	6		3	0.148588	3.68292	1		3.09	0.153046	3.79341	1.03		3.15	0.156018	3.86707	1.05							0	0	0.01	1
UBX	12		5	0.247647	3.06758	1		5.15	0.255077	3.1596	1.03		5.25	0.26003	3.22095	1.05							0	0	0.01	1
MBD	10		4	0.198118	2.94585	1		4.12	0.204061	3.03423	1.03		4.2	0.208024	3.09314	1.05							0	0	0.01	1
dDENN	16		4	0.198118	1.84185	1		4.12	0.204061	1.8971	1.03		4.2	0.208024	1.93394	1.05							0	0	0.01	1
CENPB	13		3	0.148588	1.70133	1		3.09	0.153046	1.75237	1.03		3.15	0.156018	1.7864	1.05							0	0	0.01	1
DISIN	21		4	0.198118	1.40352	1		4.12	0.204061	1.44563	1.03		4.2	0.208024	1.4737	1.05							0	0	0.01	1
BBC	19		2	0.0990589	0.777525	1		2.06	0.102031	0.800851	1.03		2.1	0.104012	0.816401	1.05							0	0	0.01	1
MADS	6		2	0.0990589	2.45936	1		2.06	0.102031	2.53314	1.03		2.1	0.104012	2.58233	1.05							0	0	0.01	1
HMG17	5		2	0.0990589	2.95025	1		2.06	0.102031	3.03876	1.03		2.1	0.104012	3.09776	1.05							0	0	0.01	1
Proteasome_A_N	8		3	0.148588	2.76334	1		3.09	0.153046	2.84624	1.03		3.15	0.156018	2.90151	1.05							0	0	0.01	1
C345C	17		2	0.0990589	0.868945	1		2.06	0.102031	0.895013	1.03		2.1	0.104012	0.912392	1.05							0	0	0.01	1
MA3	6		3	0.148588	3.68292	1		3.09	0.153046	3.79341	1.03		3.15	0.156018	3.86707	1.05							0	0	0.01	1
CUT	7		0	0	0.01	1		0	0	0.0103	1.03		0	0	0.0105	1.05							0	0	0.01	1
Malic_M	3		0	0	0.01	1		0	0	0.0103	1.03		0	0	0.0105	1.05							0	0	0.01	1
Drf_FH3	9		2	0.0990589	1.64048	1		2.06	0.102031	1.6897	1.03		2.1	0.104012	1.72251	1.05							0	0	0.01	1
A4_EXTRA	3		0	0	0.01	1		0	0	0.0103	1.03		0	0	0.0105	1.05							0	0	0.01	1
MGS	3		1	0.0495295	2.46749	1		1.03	0.0510154	2.54151	1.03		1.05	0.0520059	2.59086	1.05							0	0	0.01	1
GGL	17		0	0	0.01	1		0	0	0.0103	1.03		0	0	0.0105	1.05							0	0	0.01	1
GED	6		0	0	0.01	1		0	0	0.0103	1.03		0	0	0.0105	1.05							0	0	0.01	1
LamB	7		0	0	0.01	1		0	0	0.0103	1.03		0	0	0.0105	1.05							0	0	0.01	1
Drf_GBD	9		2	0.0990589	1.64048	1		2.06	0.102031	1.6897	1.03		2.1	0.104012	1.72251	1.05							0	0	0.01	1
malic	3		0	0	0.01	1		0	0	0.0103	1.03		0	0	0.0105	1.05							0	0	0.01	1
FABD	2		0	0	0.01	1		0	0	0.0103	1.03		0	0	0.0105	1.05							0	0	0.01	1
MIF4G	10		2	0.0990589	1.4766	1		2.06	0.102031	1.5209	1.03		2.1	0.104012	1.55043	1.05							0	0	0.01	1
RUN	18		6	0.297177	2.45393	1		6.18	0.306092	2.52754	1.03		6.3	0.312036	2.57662	1.05							0	0	0.01	1
CLECT	86		2	0.0990589	0.171849	1		2.06	0.102031	0.177005	1.03		2.1	0.104012	0.180442	1.05							0	0	0.01	1
Sec7	16		3	0.148588	1.38253	1		3.09	0.153046	1.42401	1.03		3.15	0.156018	1.45166	1.05							1	0.46729	4.37658	1
DysFC	4		3	0.148588	5.51979	1		3.09	0.153046	5.68538	1.03		3.15	0.156018	5.79578	1.05							0	0	0.01	1
COLFI	11		2	0.0990589	1.34248	1		2.06	0.102031	1.38276	1.03		2.1	0.104012	1.40961	1.05							0	0	0.01	1
Int_alpha	19		5	0.247647	1.93801	1		5.15	0.255077	1.99615	1.03		5.25	0.26003	2.03491	1.05							1	0.46729	3.68591	1
G_gamma	17		0	0	0.01	1		0	0	0.0103	1.03		0	0	0.0105	1.05							0	0	0.01	1
ZnMc	29		2	0.0990589	0.509505	1		2.06	0.102031	0.524791	1.03		2.1	0.104012	0.534981	1.05							0	0	0.01	1
FCH	20		5	0.247647	1.84116	1		5.15	0.255077	1.89639	1.03		5.25	0.26003	1.93322	1.05							0	0	0.01	1
Grip	11		0	0	0.01	1		0	0	0.0103	1.03		0	0	0.0105	1.05							0	0	0.01	1
CUE	7		5	0.247647	5.25558	0.742312		5.15	0.255077	5.41324	0.764581		5.25	0.26003	5.51835	0.779428							0	0	0.01	1
t_SNARE	22		5	0.247647	1.67386	1		5.15	0.255077	1.72407	1.03		5.25	0.26003	1.75755	1.05							0	0	0.01	1
TLC	17		1	0.0495295	0.436634	1		1.03	0.0510154	0.449733	1.03		1.05	0.0520059	0.458466	1.05							0	0	0.01	1
VHP	8		1	0.0495295	0.927234	1		1.03	0.0510154	0.955051	1.03		1.05	0.0520059	0.973596	1.05							0	0	0.01	1
PSN	7		3	0.148588	3.15754	1		3.09	0.153046	3.25227	1.03		3.15	0.156018	3.31542	1.05							0	0	0.01	1
EXOIII	13		2	0.0990589	1.13611	1		2.06	0.102031	1.17019	1.03		2.1	0.104012	1.19291	1.05							1	0.46729	5.38578	1
EMP24_GP25L	11		2	0.0990589	1.34248	1		2.06	0.102031	1.38276	1.03		2.1	0.104012	1.40961	1.05							0	0	0.01	1
LisH	28		10	0.495295	2.62798	1		10.3	0.510154	2.70682	1.03		10.5	0.520059	2.75938	1.05							0	0	0.01	1
PHB	11		2	0.0990589	1.34248	1		2.06	0.102031	1.38276	1.03		2.1	0.104012	1.40961	1.05							0	0	0.01	1
LU	17		1	0.0495295	0.436634	1		1.03	0.0510154	0.449733	1.03		1.05	0.0520059	0.458466	1.05							0	0	0.01	1
GRAM	16		3	0.148588	1.38253	1		3.09	0.153046	1.42401	1.03		3.15	0.156018	1.45166	1.05							0	0	0.01	1
RhoGAP	65		11	0.544824	1.2454	1		11.33	0.561169	1.28276	1.03		11.55	0.572065	1.30767	1.05							3	1.40187	3.21212	1
BACK	61		9	0.445765	1.08599	1		9.27	0.459138	1.11857	1.03		9.45	0.468053	1.14029	1.05							1	0.46729	1.14848	1
BROMO	43		11	0.544824	1.88243	1		11.33	0.561169	1.9389	1.03		11.55	0.572065	1.97655	1.05							2	0.934579	3.24214	1
VWC	38		4	0.198118	0.775795	1		4.12	0.204061	0.799069	1.03		4.2	0.208024	0.814585	1.05							0	0	0.01	1
SAM	92		19	0.94106	1.51931	1		19.57	0.969292	1.56489	1.03		19.95	0.988113	1.59528	1.05							1	0.46729	0.761537	1
RHO	20		4	0.198118	1.47366	1		4.12	0.204061	1.51787	1.03		4.2	0.208024	1.54734	1.05							1	0.46729	3.5017	1
INB	8		0	0	0.01	1		0	0	0.0103	1.03		0	0	0.0105	1.05							0	0	0.01	1
ZnF_ZZ	19		7	0.346706	2.71167	1		7.21	0.357107	2.79302	1.03		7.35	0.364042	2.84725	1.05							0	0	0.01	1
Tubulin_C	22		1	0.0495295	0.337444	1		1.03	0.0510154	0.347567	1.03		1.05	0.0520059	0.354316	1.05							2	0.934579	6.3355	1
PlsC	18		8	0.396236	3.27054	1		8.24	0.408123	3.36866	1.03		8.4	0.416048	3.43407	1.05							0	0	0.01	1
Tubulin	23		1	0.0495295	0.322779	1		1.03	0.0510154	0.332462	1.03		1.05	0.0520059	0.338918	1.05							2	0.934579	6.06016	1
PINT	16		5	0.247647	2.30116	1		5.15	0.255077	2.3702	1.03		5.25	0.26003	2.41622	1.05							0	0	0.01	1
CDC48_2	2		1	0.0495295	3.6951	1		1.03	0.0510154	3.80595	1.03		1.05	0.0520059	3.87985	1.05							0	0	0.01	1
CBS	16		1	0.0495295	0.463907	1		1.03	0.0510154	0.477824	1.03		1.05	0.0520059	0.487102	1.05							0	0	0.01	1
[truncated: 651 more rows]

## Sheet: Clinical Phenotype
Enrichment analysis: Clinical phenotype
[truncated: 821 more rows]
