# Supplementary material for: Epitranscriptome Analysis of Oxidative Stressed Retinal Epithelial Cells Depicted a Possible RNA Editing Landscape of Retinal Degeneration
Source: Antioxidants (Basel). 2022 Sep 30;11(10):1967. doi: 10.3390/antiox11101967 (PMC9598096; doi:10.3390/antiox11101967)
Supplement: Supplementary file 1 [file antioxidants-11-01967-s001.zip › Table S5.xlsx]

## Sheet: Biological process COMMON
Dataset: miRNAs_3_commons
Enrichment analysis: Biological process
Number of genes in the dataset: 9654
Number of genes in the dataset (which are available in Biological process database) :9389
Number of genes in background: 18124
						Corrected p-values
Biological process	No. of genes in the dataset	No.of genes in the background dataset	Percentage of genes	Fold enrichment	P-value (Hypergeometric test)	Bonferroni method	BH method	Q-value (Storey-Tibshirani method)	Mapped gene names
Regulation of nucleobase, nucleoside, nucleotide and nucleic acid metabolism	1681	2828	17.9039	1.14742	4.19607e-19	7.46901e-17	7.46901e-17	1.43978e-16	AHR; ARID5B; BASP1; BRPF3; CBX6; CELF6; CREB3L2; DDIT3; E2F5; EBF3; EOMES; ERG; ETV3; FMR1; FOXF2; FOXK2; FOXO1; FOXO4; FOXP2; FOXQ1; GRHL2; HBP1; HDAC7; HN1L; HOXA5; JAZF1; JMJD1C; KLF3; LDB2; MITF; MORF4L2; NAV3; NEUROD4; NHLH2; NOVA1; OVOL1; PAIP2; PAX5; PRDM16; PRRX1; RARG; RLIM; RNF169; SEC14L2; SHOX2; SIN3B; SMAD7; SPEN; TAF15; TARBP1; TBR1; TBX1; TBX15; TBX5; TCF7L2; TRIM56; TWIST1; UCK2; …
Transport	718	1215	7.64725	1.14074	7.51525e-08	1.33771e-05	6.68857e-06	1.28934e-05	ABCA1; ABCA2; AP2B1; AP4E1; ATG16L1; ATP2B4; CACNA2D2; CACNB1; CACNB4; CHMP2B; CLVS2; EVI5L; GABRB1; GGA2; GLE1; GRIA1; KCTD16; KCTD2; KPNB1; MAL2; MT1E; OSBPL10; SLC10A3; SLC12A5; SLC16A13; SLC16A9; SLC18A3; SLC1A1; SLC22A5; SLC25A1; SLC25A16; SLC25A25; SLC26A4; SLC26A9; SLC29A3; SLC2A8; SLC35A1; SLC35A2; SLC38A4; SLC39A1; SLC6A9; SLC7A2; SLC7A8; SLC9A2; STX10; TTYH3; VAMP3; VAT1; AP3M2; CACNA1C…
Signal transduction	2167	3934	23.0802	1.06331	1.75621e-06	0.000312605	0.000104202	0.000200866	ADCY6; ADRA2C; AIFM3; ALK; APPL1; ARHGAP6; ARL4D; ASB6; BCR; CAMK2N1; CAMK4; CCNG2; CD164; CDC42BPG; CDH20; CDH7; CDK18; CDK5R2; CMTM7; CNNM3; CRKL; CTNND1; DAB2; DENR; DGCR2; DOCK1; EDNRA; EFNA1; ELMO2; EPHA3; FRMPD4; FRS2; FYN; GAP43; GDNF; GNA11; GNA13; GNAI3; GNG12; GPC1; GPC3; GPHN; GPR135; GPR22; GRID2; GRM5; GRM7; HBEGF; HES1; HOMER1; IGDCC3; IGSF11; INPP5A; IRS1; ITPR1; ITPR2; JMJD6; LAS1…
Cell communication	2014	3713	21.4506	1.04706	0.000454904	0.0509729	0.0202432	0.0390223	ADCY6; ADRA2C; ALK; APPL1; ARHGAP6; ARL4D; ASB6; BCR; CAMK2N1; CAMK4; CCNG2; CD164; CDC42BPG; CDH20; CDH7; CDK18; CDK5R2; CMTM7; CNNM3; CRKL; CTNND1; DAB2; DENR; DGCR2; DOCK1; EDNRA; EFNA1; EPHA3; FRMPD4; FRS2; FYN; GAP43; GDNF; GNA11; GNA13; GNAI3; GNG12; GPC1; GPC3; GPHN; GPR135; GPR22; GRID2; HBEGF; HES1; HOMER1; IGDCC3; IGSF11; IRS1; ITPR1; ITPR2; JMJD6; LAS1L; LCP1; LNX2; LRIG1; LRRC4; MAB21…
Regulation of cell growth	17	21	0.181063	1.56283	0.00575624	1	0.204922	0.395022	CAMK2D; CTDSPL; CERS2; TSC22D1; KLF10; TSPAN33; KMT2E; RTN4; TSC1; ING1; DLC1; DCAF6; EBAG9; USP21; PPP2R3A; ABI1; FGFRL1;
Apoptosis	132	220	1.4059	1.15824	0.00847498	0.08	0.222545	0.428994	AIFM3; CASP2; CSRNP1; FEM1B; PLAGL1; ADCK3; DAP; HRK; PDCD4; PSEN2; TRAF4; GRB2; BCL2L1; BCL2L2; DAPK2; FAF2; SNRK; SUMO1; TFAP2A; TNFRSF10B; DRAM1; FAM188A; RASSF2; SEPT4; TNFSF14; UBXN10; DEDD2; BCL2L11; BCL6; EYA2; GAS2; MAPK7; NR4A1; PDCD10; PPP1R13L; SFRP5; TRIM45; VMP1; AKTIP; FASTK; BBC3; DEDD; EDA2R; TIAF1; BAG4; HSPD1; FAIM; RNF34; BAK1; BAX; BMF; CASP7; DIABLO; MCL1; PEG10; PPP1R13B; PX…
Vesicle-mediated transport	14	17	0.149111	1.58989	0.00948051	1	0.222545	0.428994	SEPT11; OSBPL2; AP1G1; JAKMIP1; SFT2D3; CLTCL1; MTMR14; OCRL; ITSN1; SEC22C; OSBPL1A; SEPT8; OTOF; BICD2;
Cell organization and biogenesis	7	7	0.0745553	1.93034	0.010002	1	0.222545	0.428994	KIAA1109; HPS5; PIGF; SUN2; UBXN2B; LPCAT1; DTNBP1;
Transcription	31	46	0.330174	1.30102	0.0234851	1	0.383408	0.739085	L3MBTL4; ZNF207; CAND2; PSKH1; ZNF2; ZNF292; MSL1; PAF1; RPS6KA5; RSBN1; EDA2R; MAFG; ZBTB34; MAMSTR; PKNOX1; BRWD1; EBF4; PPARD; CHD9; TRAPPC2; CNOT1; TCEA1; INTS5; TBX18; SAP30L; NFYC; CTDP1; ZNF470; TOX2; TCOF1; ZNF787;
Organogenesis	8	9	0.0852061	1.7161	0.0251593	1	0.383408	0.739085	EYA1; ZNF292; MPZL2; HOXA3; PITX2; OGN; DACH2; DIEXF;
Cell-cell adhesion	10	12	0.106508	1.60889	0.0258477	1	0.383408	0.739085	CDH7; PCDHGB7; BCAM; CDCP1; PCDH10; OCRL; IGSF5; CDH24; PCDH9; CRB3;
Fatty acid metabolism	10	12	0.106508	1.60889	0.0258477	1	0.383408	0.739085	ECI2; MSMO1; ADIPOR2; SC5D; BDH1; ELOVL3; ACSL3; CYP4F22; ADIPOR1; MCAT;
Cell adhesion	35	54	0.372777	1.25127	0.0367618	1	0.503354	0.970301	AJAP1; SH3KBP1; FHDC1; PCDHGA2; PCDHGA8; PCDHGA9; PCDHGB1; PCDHGB2; PCDHGB3; PCDHGB6; PCDHGC3; PCDHGC5; BCAM; PODXL; PVRL1; PCDH20; CDCP1; ISM2; PCDH17; TRO; PCDHA1; PCDHA12; SDC1; IGSF5; MPZL2; PCDH1; CDH26; ITGB4; MAEA; ADAM15; MGAT5B; PDLIM2; RSU1; FAT3; PKP2;
Protein transport	9	11	0.0958569	1.57969	0.0423843	1	0.519274	1	ITSN2; VPS37B; VAMP4; SNX3; SLC25A35; KDELR3; SDCBP2; NDC1; ARFGAP1;
Carbohydrate metabolism	7	8	0.0745553	1.68935	0.043759	1	0.519274	1	GANAB; HAS3; PDK4; B3GAT1; B3GAT2; GALNT16; CHST9;
Regulation of cell cycle	36	57	0.383427	1.21929	0.055758	1	0.594362	1	CCNG1; ST7; GRB2; SUMO1; E2F6; RASSF1; KLF4; RAD17; RBL1; BTG3; CDC23; CDKN1A; NBL1; CCNC; YWHAZ; CHFR; NASP; CCNE2; CCNK; RPRD1A; SKP2; FAM110C; CHEK2; E2F8; SKP1; BRD7; PPP2R4; MAP2K6; DNAJC2; ADRA1A; DLGAP5; NOP2; TMPO; BOLL; CCAR1; BUB3;
Regulation of gene expression, epigenetic	41	66	0.436681	1.19926	0.0591427	1	0.594362	1	HDAC7; MBNL1; RLIM; TSC22D3; CELF1; FOXP1; RUNX1T1; TFAP2A; APPBP2; RBM47; AFF3; BCL6; VDR; SRPK2; URI1; RNF14; HOXA9; NR6A1; TADA3; ID1; VHL; CBX3; CCNK; EED; CSDE1; HOXA10; MAF; HNRNPUL1; SFMBT1; HOXC4; BAZ1B; GATA3; SMAD2; H2AFV; GDPD1; HOXC6; IRF5; WT1; WTIP; CYTH2; MORF4L1;
Regulation of translation	10	13	0.106508	1.48522	0.060104	1	0.594362	1	CELF2; FXR1; RPS6KA5; CPEB2; MKNK1; IGF2BP2; PAIP1; MEX3A; DUS2; PUM1;
Neurotransmitter transport	4	4	0.042603	1.93034	0.0719991	1	0.674518	1	SYN3; STXBP1; SLC6A15; SYT15;
Protein modification	14	20	0.149111	1.35153	0.0786964	1	0.700398	1	SUMO1; APH1B; NEK10; EHMT2; FNTA; B3GALT5; CSNK2A1; ICMT; ALG8; FNTB; RABGGTA; TSPAN17; LCMT1; PPM1G;
Metabolism	779	1683	8.29694	0.893492	0.0999999	1	0.524334	1	ABAT; AIFM3; AK3; B3GALT2; B4GALNT1; BCAT2; CHST1; CTDSP1; DDAH1; DHCR24; DLAT; EXT1; GALNT2; GCNT1; GNE; HAS2; LIPG; NDUFA4L2; OGDH; PC; PDE6C; PDE8B; PDK1; PGGT1B; PPIL1; PPP1R12C; RDH10; ST6GALNAC3; TMX1; ACY1; AGPAT5; CTDSPL; GALNT4; GCLM; GPAM; GPCPD1; HS3ST1; HS3ST4; IDH2; LCMT2; NMNAT3; PDK2; PIGA; PRPSAP1; PTDSS1; PTS; SMPD3; ST8SIA4; WNK2; AGRP; ALDH5A1; AOX1; AZIN1; B3GNT2; B3GNT9; B4GA…
Energy pathways	752	1633	8.00937	0.888933	0.1	1	0.594454	1	ABAT; AIFM3; AK3; B3GALT2; B4GALNT1; BCAT2; CHST1; CTDSP1; DDAH1; DHCR24; DLAT; EXT1; GALNT2; GCNT1; GNE; HAS2; LIPG; NDUFA4L2; OGDH; PC; PDE6C; PDK1; PGGT1B; PPIL1; PPP1R12C; RDH10; ST6GALNAC3; TMX1; ACY1; AGPAT5; CTDSPL; GALNT4; GCLM; GPAM; GPCPD1; HS3ST1; HS3ST4; IDH2; LCMT2; NMNAT3; PDK2; PIGA; PRPSAP1; PTDSS1; PTS; SMPD3; ST8SIA4; WNK2; AGRP; ALDH5A1; AOX1; AZIN1; B3GALNT1; B3GNT2; B3GNT9; B…
Xenobiotic metabolism	1	6	0.0106508	0.3244	0.0987478	1	0.514995	1	UGT1A6;
Muscle contraction	1	5	0.0106508	0.389151	0.0974011	1	0.573242	1	AHNAK;
Morphogenesis	3	3	0.0319523	1.93034	0.139005	1	0.989712	1	NRP1; DAND5; TRIM71;
Amino acid transport	3	3	0.0319523	1.93034	0.139005	1	0.989712	1	SLC7A2; SLC25A35; SLC38A11;
Cellular morphogenesis during differentiation	3	3	0.0319523	1.93034	0.139005	1	0.989712	1	HOXA1; DAZ4; FGFR3;
Endosome transport	3	3	0.0319523	1.93034	0.139005	1	0.989712	1	RAB11FIP1; MTMR14; ARF1;
Regulation of cellular process	3	3	0.0319523	1.93034	0.139005	1	0.989712	1	SREK1IP1; FXYD5; DFNB59;
Cell motility	13	20	0.13846	1.25506	0.169296	1	1	1	FHDC1; MICAL3; TSPAN3; CD151; HEPACAM; PAK4; TMX4; IGF1; ACTR2; CCDC144A; PTP4A3; PDLIM2; KIAA0556;
Regulation of immune response	6	8	0.0639046	1.44836	0.169447	1	1	1	BCL6; TGFBR2; HSPD1; ID1; TAC1; SLA2;
Cell differentiation	18	29	0.191714	1.1984	0.178708	1	1	1	TFAP2A; KIAA1109; NDRG3; PAF1; MEOX1; NDRG4; SETD1A; UBE2V1; GMFB; ZNF689; NDRG2; KPRP; CSF1; RBBP9; TRIM27; WT1; BTBD1; TIFAB;
Cell growth and/or maintenance	598	1125	6.36916	1.02609	0.182536	1	1	1	ACTRT3; ASPN; AVIL; BRINP2; CABLES1; CHMP4A; COBL; COL13A1; COL25A1; COL4A6; COL9A1; CORO1C; CTTN; ELMO2; EPB41L3; ERC2; EZR; FHL1; FLOT1; FN1; HOOK3; INA; KIAA2022; KIF5B; KLHL2; KTN1; LAMC1; LRP6; LRRC7; MPP1; MSN; MYO16; MYO1C; MYRIP; NTN4; PFN1; RCC2; SYNE2; TPM1; TPT1; ACTR1A; ACTR3; AKAP12; BRMS1L; BTG1; CTNNA2; DCX; ENAH; FHDC1; GAN; KIF2A; KLHL23; KLHL32; LAMP2; LOXL4; PFN2; SPG21; SREK1I…
Mitosis	4	5	0.042603	1.54505	0.210832	1	1	1	CLIP1; CSPP1; CKAP5; ANAPC11;
Regulation of metabolism	4	5	0.042603	1.54505	0.210832	1	1	1	PAF1; UCP3; NECAB3; GDPD1;
Regulation of exocytosis	4	5	0.042603	1.54505	0.210832	1	1	1	UNC13A; CHIC1; SYTL2; SEPT8;
Protein targeting	4	5	0.042603	1.54505	0.210832	1	1	1	AP3M1; RAB11FIP1; PSKH1; SNX16;
Cell proliferation	23	39	0.244968	1.13861	0.231165	1	1	1	TPD52; BRE; CDV3; PDGFA; RSRC2; SEPT9; IGF1; PTMA; SETD1A; FGF18; MAMSTR; NAA20; GMFB; NDRG2; PTP4A3; PPP1CA; HILPDA; CSF1; NOP2; RNF43; SRA1; IL15RA; MTCP1;
Nucleobase, nucleoside, nucleotide and nucleic acid transport	5	7	0.0532538	1.3796	0.257174	1	1	1	ZNF449; EDC3; NABP1; ZBTB39; KEAP1;
Chromosome segregation	5	7	0.0532538	1.3796	0.257174	1	1	1	LLGL2; ESCO2; SKP1; SGOL1; KNTC1;
Mitochondrion organization and biogenesis	2	2	0.0213015	1.93034	0.268354	1	1	1	MFN1; DNM1L;
Cellular morphogenesis	2	2	0.0213015	1.93034	0.268354	1	1	1	TMX4; CYLC1;
CAMP-mediated signaling	2	2	0.0213015	1.93034	0.268354	1	1	1	PDE8A; CRTC1;
Vasodilation	2	2	0.0213015	1.93034	0.268354	1	1	1	VIP; TAC3;
Steroid hormone receptor signaling pathway	2	2	0.0213015	1.93034	0.268354	1	1	1	NCOA1; SRA1;
Cell-cell signaling	10	16	0.106508	1.20692	0.273571	1	1	1	ARHGAP39; MPZL1; SH3BP5L; THSD7A; WNT16; TENM4; EXOC6B; NBEAL1; FGF14; HILPDA;
Lipid metabolism	19	33	0.202364	1.11166	0.313068	1	1	1	INSIG1; PIKFYVE; KIAA1109; AGPAT9; OSBPL6; PON2; MTMR14; IGF1; PPAP2B; LDLRAD3; MGLL; TAZ; ACOT7; GBA; SCD5; PTGS1; TLCD1; SCP2; ARFGAP1;
Embryonic development	7	11	0.0745553	1.22904	0.316473	1	1	1	DZIP1; SCML1; VIP; ARMCX2; ARMCX3; ST6GAL1; TCTN1;
Ion transport	27	48	0.287571	1.08599	0.318964	1	1	1	SLC24A4; ATP2C1; KCNJ14; KCNK2; AQP1; KCND3; P2RX5; KCNJ13; KCNK3; KCNN3; ORAI1; CACHD1; TMPRSS3; SLC22A17; GRIN3B; ATP5E; KCNIP4; KCNH2; MCOLN2; SLC39A5; SLC30A8; KCNJ1; SLC22A18; CACNA1G; CACNA1H; KCNC4; ATP6V1G3;
Cytokine and chemokine mediated signaling pathway	3	4	0.0319523	1.44896	0.340021	1	1	1	SOCS5; RPS6KA5; CCR3;
Cell fate commitment	3	4	0.0319523	1.44896	0.340021	1	1	1	SKOR1; CDCA4; CASZ1;
Hemopoiesis	3	4	0.0319523	1.44896	0.340021	1	1	1	TSPAN33; CSF1; WT1;
Vesicle docking	3	4	0.0319523	1.44896	0.340021	1	1	1	IP6K1; CPLX2; VAPA;
Peptide metabolism	3	4	0.0319523	1.44896	0.340021	1	1	1	P4HA2; MME; CAPN3;
Regulation of development	3	4	0.0319523	1.44896	0.340021	1	1	1	EVX2; ZBTB7C; PBRM1;
Cell migration	9	15	0.0958569	1.15872	0.354839	1	1	1	ELMO2; ELMO1; NRP1; PDGFA; CCDC88A; ITGB4; GRB7; PDLIM2; TCOF1;
Anti-apoptosis	18	32	0.191714	1.08608	0.372976	1	1	1	NCKAP1; TAF4B; ANGPTL4; NAMPT; RORC; IGF1; RNF7; MCL1; VHL; WISP1; TRIAP1; FAS; CASZ1; SYVN1; MADD; XIAP; KSR1; IER3;
Cell surface receptor linked signal transduction	5	8	0.0532538	1.20737	0.403385	1	1	1	PDGFA; SMAD1; TENM4; SDC1; COLEC12;
Cell cycle	12	22	0.127809	1.05331	0.483561	1	1	1	SEPT11; SEPT2; CSNK1A1; FAM110B; GAS7; BORA; PRC1; AJUBA; CEP250; TECPR2; RAD9B; DCTN3;
Regulation of signal transduction	13	24	0.13846	1.04597	0.490113	1	1	1	SH3KBP1; LASP1; BRE; DAND5; ITCH; RIC3; INPP5K; ARHGEF7; SPRED3; COPS8; BHLHB9; KSR1; INPP4A;
Peroxisome organization and biogenesis	1	1	0.0106508	1.93034	0.518042	1	1	1	PEX16;
Learning and/or memory	1	1	0.0106508	1.93034	0.518042	1	1	1	CALN1;
Immune cell migration	1	1	0.0106508	1.93034	0.518042	1	1	1	ITGB1;
Enzyme linked receptor protein signaling pathway	1	1	0.0106508	1.93034	0.518042	1	1	1	FGFR3;
Extracellular structure organization and biogenesis	1	1	0.0106508	1.93034	0.518042	1	1	1	VWA1;
Phosphoinositide-mediated signaling	1	1	0.0106508	1.93034	0.518042	1	1	1	MTMR14;
Coenzyme and prosthetic group metabolism	1	1	0.0106508	1.93034	0.518042	1	1	1	PPCDC;
Glycoprotein metabolism	1	1	0.0106508	1.93034	0.518042	1	1	1	MGAT4B;
Regulation of viral life cycle	1	1	0.0106508	1.93034	0.518042	1	1	1	VPS37D;
Regulation of circadian rhythm	1	1	0.0106508	1.93034	0.518042	1	1	1	ARNTL;
Lymphocyte activation	1	1	0.0106508	1.93034	0.518042	1	1	1	ST6GAL1;
Lymphocyte proliferation	1	1	0.0106508	1.93034	0.518042	1	1	1	ST6GAL1;
Antigen presentation	1	1	0.0106508	1.93034	0.518042	1	1	1	ABCB9;
Nuclear organization and biogenesis	1	1	0.0106508	1.93034	0.518042	1	1	1	TMPO;
G-protein signaling, coupled to cyclic nucleotide second messenger	1	1	0.0106508	1.93034	0.518042	1	1	1	RGS21;
Regulation of hormone secretion	1	1	0.0106508	1.93034	0.518042	1	1	1	UNC13A;
Plasma membrane organization and biogenesis	1	1	0.0106508	1.93034	0.518042	1	1	1	TSPAN33;
Vesicle organization and biogenesis	1	1	0.0106508	1.93034	0.518042	1	1	1	HPS4;
Antigen receptor-mediated signaling pathway	1	1	0.0106508	1.93034	0.518042	1	1	1	TRPC4AP;
Cell homeostasis	1	1	0.0106508	1.93034	0.518042	1	1	1	PAF1;
Regulation of transport	2	3	0.0213015	1.28903	0.527053	1	1	1	KCNIP2; KCNN3;
Gene silencing	2	3	0.0213015	1.28903	0.527053	1	1	1	DICER1; AGO3;
Biological_process	2	3	0.0213015	1.28903	0.527053	1	1	1	C14orf28; RWDD1;
Intracellular signaling cascade	2	3	0.0213015	1.28903	0.527053	1	1	1	SNX3; MAPKAPK5;
Signal complex formation	2	3	0.0213015	1.28903	0.527053	1	1	1	JAKMIP1; AJUBA;
Wound healing	2	3	0.0213015	1.28903	0.527053	1	1	1	IGF1; ITGB4;
Steroid metabolism	2	3	0.0213015	1.28903	0.527053	1	1	1	OSBPL3; OSBPL7;
Protein localization	2	3	0.0213015	1.28903	0.527053	1	1	1	RAB27A; COX18;
Bone remodeling	2	3	0.0213015	1.28903	0.527053	1	1	1	RORA; HOXD13;
Regulation of protein kinase activity	2	3	0.0213015	1.28903	0.527053	1	1	1	JKAMP; TAB1;
Regulation of enzyme activity	3	5	0.0319523	1.15975	0.533804	1	1	1	CAMKK2; ATP9A; GDPD1;
Microtubule-based process	3	5	0.0319523	1.15975	0.533804	1	1	1	MAP1LC3A; MAP6D1; FAM110C;
Mitochondrial transport	3	5	0.0319523	1.15975	0.533804	1	1	1	CPT1A; SLC25A35; DNAJC19;
Neurogenesis	4	7	0.042603	1.10423	0.539423	1	1	1	GPM6A; VANGL2; SS18L1; SEMA6B;
Cytoskeleton organization and biogenesis	11	21	0.117158	1.01157	0.566507	1	1	1	ELMO1; LASP1; CFL2; JAKMIP1; VASP; UBE2Q2; CDC42BPA; TIAM2; ARPC2; SORBS1; SORBS3;
Regulation of cell proliferation	12	23	0.127809	1.00754	0.569504	1	1	1	TRAF4; MAPK7; RASSF5; TGFBR2; AIM1; ID1; DLC1; SHOX; ABI2; LAPTM4B; WT1; PPP2R1B;
Protein folding	8	16	0.0852061	0.965774	0.653755	1	1	1	CAPNS1; DNAJB6; HSPA12A; DNAJB14; HSPD1; DNAJC7; CANX; TAPBP;
G-protein coupled receptor protein signaling pathway	5	10	0.0532538	0.966136	0.666615	1	1	1	CHRM2; VIP; NIPAL4; GPSM2; GPR162;
Electron transport	3	6	0.0319523	0.966777	0.68947	1	1	1	UQCR10; SDHC; CYP4F22;
Development	3	6	0.0319523	0.966777	0.68947	1	1	1	NNAT; TFAP2A; NUMB;
Cell death	3	6	0.0319523	0.966777	0.68947	1	1	1	WIPI2; RASSF2; ILKAP;
Protein metabolism	676	1323	7.19991	0.986335	0.713699	1	1	1	ATXN3; CPEB1; CPEB4; CTSB; EDEM1; EIF4EBP2; FBXW11; HSPA2; HTRA4; NANOS1; PCGF5; RNF130; RNF152; SPAST; TLL1; UBE2D4; UBE2G1; ZFAND4; CUL2; CUL4A; DNAJA1; DPP8; EEF2; HECTD2; HECTD3; HSPA13; HSPH1; KIAA0368; MIB1; MRPL48; PAM; PSEN2; RNF138; RNF146; RNF19A; RNF2; RPL35; SACS; UBA3; UBE2B; UCHL3; USP47; CHMP1A; EIF3J; EVI5; SEC62; USP13; USP5; ZNRF1; ADAM12; ATOX1; CTSV; DNAJB6; EEF1A1; EIF4A1; EI…
Ribosome biogenesis and assembly	2	4	0.0213015	0.967578	0.714086	1	1	1	NHP2; TCOF1;
Regulation of endocytosis	2	4	0.0213015	0.967578	0.714086	1	1	1	PICALM; SCYL2;
Skeletal development	2	4	0.0213015	0.967578	0.714086	1	1	1	CHRD; SHOX;
Drug metabolism	2	4	0.0213015	0.967578	0.714086	1	1	1	PAF1; MARC2;
Chromosome organization and biogenesis	2	4	0.0213015	0.967578	0.714086	1	1	1	MTA2; HIST1H2BD;
Amino acid and derivative metabolism	2	4	0.0213015	0.967578	0.714086	1	1	1	FTCD; ALAS1;
Regulation of biological process	2	4	0.0213015	0.967578	0.714086	1	1	1	HEPACAM; PTH;
Innate immune response	2	4	0.0213015	0.967578	0.714086	1	1	1	PPAPDC2; TLR10;
Synaptic transmission	2	4	0.0213015	0.967578	0.714086	1	1	1	GRM7; GRIP1;
Cell recognition	2	4	0.0213015	0.967578	0.714086	1	1	1	NRXN1; NRXN2;
Cell-matrix adhesion	2	4	0.0213015	0.967578	0.714086	1	1	1	BCAM; HEPACAM;
Cytoskeletal anchoring	2	4	0.0213015	0.967578	0.714086	1	1	1	PLEC; LBR;
Cell development	6	13	0.0639046	0.891726	0.753193	1	1	1	SLFN11; PAF1; CRELD1; ZNF689; ANGPTL2; TIFAB;
Vitamin metabolism	1	2	0.0106508	0.969973	0.767731	1	1	1	VKORC1;
Carbohydrate mediated signaling	1	2	0.0106508	0.969973	0.767731	1	1	1	COLEC12;
DNA metabolism	1	2	0.0106508	0.969973	0.767731	1	1	1	SSBP3;
Neurotransmitter metabolism	1	2	0.0106508	0.969973	0.767731	1	1	1	ACHE;
RNA localization	1	2	0.0106508	0.969973	0.767731	1	1	1	FUS;
Vitamin/cofactor transport	1	2	0.0106508	0.969973	0.767731	1	1	1	SLC46A1;
Intercellular junction assembly and/or maintenance	1	2	0.0106508	0.969973	0.767731	1	1	1	PKP1;
Transmembrane receptor protein tyrosine kinase signaling pathway	1	2	0.0106508	0.969973	0.767731	1	1	1	DDR2;
RNA metabolism	12	26	0.127809	0.891327	0.780316	1	1	1	SRSF10; QKI; CSTF3; SBNO2; SNRPB2; WAC; UPF2; HNRNPUL1; U2AF2; ADARB1; INTS5; UBLCP1;
Lipid transport	3	7	0.0319523	0.828863	0.802005	1	1	1	OSBPL5; TLCD1; ABCG1;
Synapse organization and biogenesis	2	5	0.0213015	0.774449	0.834274	1	1	1	GPHN; NLGN4X;
Muscle development	2	5	0.0213015	0.774449	0.834274	1	1	1	MAMSTR; TAGLN;
Synaptic vesicle transport	1	3	0.0106508	0.647723	0.888069	1	1	1	SV2C;
Hormone metabolism	1	3	0.0106508	0.647723	0.888069	1	1	1	CYP19A1;
Regulation of cell shape	1	3	0.0106508	0.647723	0.888069	1	1	1	GYPC;
Negative regulation of enzyme activity	1	3	0.0106508	0.647723	0.888069	1	1	1	CDKN2D;
DNA replication	5	13	0.0532538	0.743353	0.892988	1	1	1	REPIN1; DUT; ORC5; POLI; POLH;
Cellular defense response	1	4	0.0106508	0.486196	0.946064	1	1	1	UMOD;
Proteolysis and peptidolysis	5	16	0.0532538	0.604061	0.972241	1	1	1	UBXN1; ATG4B; USP42; PAAF1; USP43;
Regulation of physiological process	1	5	0.0106508	0.389151	0.974011	1	1	1	ADM;
Inflammatory response	4	14	0.042603	0.552511	0.979124	1	1	1	BPIFA1; CKLF; NLRP3; LTB;
DNA repair	22	58	0.234317	0.732406	0.987972	1	1	1	REV1; UNG; PARP2; RAD23A; APEX2; TDG; USP1; PARP6; H2AFX; SMUG1; TRIAP1; ALKBH1; PGAP3; MSH6; CCNO; FANCA; APOBEC4; NSMCE2; KAT5; NHEJ1; CSNK1E; APTX;
Reproduction	1	9	0.0106508	0.216387	0.9986	1	1	1	SPAG1;
Calcium-mediated signaling	1	9	0.0106508	0.216387	0.9986	1	1	1	CAMKK2;
Immune response	156	576	1.66152	0.522826	1	1	1	1	RAB27A; CD83; THY1; C10orf54; C1QL1; CRTAM; CSF2; IFNAR1; IL6ST; PVRL1; CD247; CD8A; CLU; FCGR3A; FCRLB; IL11; PGLYRP4; ALCAM; CCL2; CD276; LEMD3; MLANA; NPTN; NRP1; CD274; CD69; HAUS8; IL25; PDCD1LG2; ABCB9; CCL4; CCL4L1; IFNG; IL1A; PIGR; LRRC8A; MMD; ICOS; IGSF1; IL1RAP; MOG; NLRX1; RAET1L; IL13RA1; ARMCX2; BTLA; BTN1A1; CD28; CXCL10; EBI3; IL2RB; UMOD; HHLA2; HLA-DQA2; CYSLTR2; OAS2; CR2; ANP…
Biological_process unknown	2221	4731	23.6553	0.906215	1	1	1	1	AJAP1; ANKIB1; ANKRD27; ANP32B; AP2B1; BHLHE22; BSDC1; BTBD3; C20orf194; CBLN3; CCDC88C; CCDC92; CENPP; CEP170B; CEP97; CLPTM1L; COA4; CRISPLD1; DENND2C; DEPDC1; DERL2; DEXI; DLEU7; DPY19L3; DTL; EPT1; ERLIN1; FAM171A1; FAM216A; FAM222B; FAM49B; FAM78A; FAM81A; GINM1; GLB1L; GLTSCR1L; GPRASP2; GRAMD2; INIP; INSIG2; KIAA0513; KLHL7; KLHL8; LDLRAD4; LGI1; LMTK3; LRCH2; LRRC3; MBLAC2; MFSD5; MT2A; N…

## Sheet: Gene Target Symbols COMMON
Dataset: miRNAs_3_commons( ID type: miRNA Product, Count: 359)
Targets found: 9654
miRNA Product	Target genes
hsa-miR-96-5p	ABAT; ABCA1; ABCA2; ACTRT3; ADCY6; ADRA2C; AHR; AIFM3; AJAP1; AK3; ALK; ANKIB1; ANKRD27; ANP32B; AP2B1; AP4E1; APPL1; ARHGAP6; ARID5B; ARL4D; ASB6; ASPN; ATG16L1; ATP2B4; ATXN3; AVIL; B3GALT2; B4GALNT1; BASP1; BCAT2; BCR; BHLHE22; BRINP2; BRPF3; BSDC1; BTBD3; C20orf194; C2orf72; CABLES1; CACNA2D2; CACNB1; CACNB4; CAMK2N1; CAMK4; CAPNS1; CASP2; CBLN3; CBX6; CCDC88C; CCDC92; CCNG1; CCNG2; CD164; CD…
hsa-miR-183-5p	ABAT; ABCA1; ABCA2; ACO1; ACTR1A; ACTR3; ACY1; ADCK3; ADCY6; ADCY9; ADK; AGPAT5; AHR; AJAP1; AK3; AKAP12; ALK; AMMECR1L; ANGEL2; ANKMY2; ANKRD13C; ANKRD27; AP2B1; AP3M1; AP3M2; APPL1; ARFGAP2; ARHGAP18; ARHGAP21; ARHGAP6; ARHGEF18; ARHGEF37; ARL4D; ARPP19; ASPN; ATF2; ATG16L1; ATP2C1; AVIL; B3GALT2; B4GALNT1; BACH2; BCR; BEND3; BHLHE22; BMP2K; BRINP2; BRMS1L; BRPF3; BTBD3; BTG1; BZW1; C11orf57; C…
hsa-miR-1271-5p	ABAT; ABCA1; ABCA2; ACTRT3; ADCY6; ADRA2C; AHR; AIFM3; AJAP1; AK3; ALK; ANKIB1; ANKRD27; AP2B1; AP4E1; APPL1; ARCN1; ARHGAP6; ARID5B; ARL4D; ARRDC3; ASPN; ATG16L1; ATP2B4; ATXN3; AVIL; B3GALT2; B4GALNT1; BASP1; BCAT2; BCR; BHLHE22; BRINP2; BRMS1L; BRPF3; BSDC1; BTBD3; C10orf54; C12orf73; C16orf70; C20orf194; C2orf72; CABLES1; CACNA1C; CACNA2D2; CACNB1; CACNB4; CAMK2N1; CAMK4; CAPNS1; CASP2; CBLN3…
hsa-miR-133a-3p	ABCA3; ABCD2; ABHD15; ACAN; ADAM12; ADCY6; ADRA2B; AFAP1; AFAP1L2; AFTPH; AGRP; AKAP10; AKAP9; ALDH5A1; ANGPTL4; ANKEF1; ANKRD12; ANKRD28; ANKRD44; ANKRD46; AOX1; AP1AR; AP1B1; AP2M1; AP4E1; APPL2; AQP1; ARFIP2; ARHGAP12; ARHGAP9; ARHGEF2; ARL3; ARL6; ARPC5; ARPP21; ASH1L; ATOH8; ATOX1; ATP6AP2; AVL9; AZIN1; B3GALNT1; B3GNT2; B3GNT9; B4GALT2; BACH1; BCL2L1; BCL2L2; BCORL1; BEST3; BICC1; BTBD3; C1…
hsa-miR-199a-5p	ABCC1; ABHD17C; ACPT; ACTG1; ACVR1B; ADD3; AKAP1; ALS2; ANGEL2; ANK3; AP1G1; APMAP; APPBP2; AQP11; ARF6; ARHGAP12; ARHGAP17; ARHGAP21; ASRGL1; ATG4D; ATP13A2; ATXN7; ATXN7L1; BCAM; BCAP29; BEND3; BICC1; BROX; BTBD3; C1GALT1; CACNB2; CACUL1; CAPRIN1; CCBL2; CCDC120; CCDC43; CCDC88C; CCNJ; CCNL1; CDCA7L; CDKN1B; CDKN1C; CDKN2AIP; CELSR1; CHN2; CLIP1; CLK2; CLTC; CNN1; COL5A3; CREBRF; CRYBG3; CSDC2;…
hsa-miR-199b-5p	ABCC1; ABHD17C; ACPT; ACTG1; ACVR1B; ADD3; AKAP1; ALS2; ANGEL2; ANK3; AP1G1; APMAP; APPBP2; AQP11; ARF6; ARHGAP12; ARHGAP17; ARHGAP21; ASRGL1; ATG4D; ATP13A2; ATXN7; ATXN7L1; BCAM; BCAP29; BEND3; BICC1; BROX; BTBD3; C1GALT1; CACNB2; CACUL1; CAPRIN1; CCBL2; CCDC120; CCDC43; CCDC88C; CCNJ; CCNL1; CDCA7L; CDKN1B; CDKN1C; CDKN2AIP; CELSR1; CHN2; CLIP1; CLK2; CLTC; CNN1; COL5A3; CREBRF; CRYBG3; CSDC2;…
hsa-miR-330-5p	AAMP; ABCC1; ALAD; ALOX15B; ANAPC16; ANKRD13B; AQP2; ARPC5L; ART4; ATP6V1G2; BHLHE40; C15orf32; C9orf24; CASKIN1; CBFA2T3; CD247; CD8A; CDH22; CEP85; CLU; CNBP; CNN1; CORO2B; CRY2; CTNS; CTRC; CUEDC2; DGCR6L; DNAJB12; DRD2; DYNLL1; EBPL; EFNA3; EIF1; ELFN1; ELK1; EMC8; EML2; ERBB2IP; FAM127B; FAM127C; FAM221B; FAM98A; FCGR3A; FCRLB; FGF11; FRA10AC1; FSCN1; FUCA1; GAB1; GLB1L; GLOD5; GOLGA7B; GPD2…
hsa-miR-326	AAMP; ABCC1; ALAD; ALOX15B; ANAPC16; AQP2; ARPC5L; ART4; ATP6V1G2; BCL2L2; BHLHE40; C15orf32; C16orf87; C9orf24; CASKIN1; CBFA2T3; CD247; CD8A; CDH22; CEP85; CLU; CNBP; CNN1; CORO2B; CRY2; CTNS; CTRC; CUEDC2; CXCR5; DGCR6L; DNAJB12; DRD2; DYNLL1; EBPL; EFNA3; EIF1; ELFN1; ELK1; EMC8; EML2; ERBB2IP; FAM127B; FAM127C; FAM221B; FAM98A; FCGR3A; FCRLB; FGF11; FGFR1; FRA10AC1; FSCN1; FUCA1; GAB1; GLB1L…
hsa-miR-3064-5p	ABCC1; AGGF1; ALS2; AP1G1; AREL1; ARHGAP21; ARHGEF39; ASCC2; ATP1B4; ATP6V1G1; B4GALNT1; BRE; BTBD19; BTBD6; BTG1; C16orf45; C17orf102; C6orf223; C7orf60; CAPRIN2; CCDC80; CDH11; CDIP1; CDV3; CMTM5; COL27A1; CRISPLD1; DAZAP1; DEDD2; DEXI; DGCR8; DIRAS1; DNAJB9; DPP4; DUSP16; EI24; EIF4EBP1; EIF5; ELAVL4; FAM107B; FAM124A; FAM58A; FBXO45; FGF5; FUNDC2; GABRB2; GAS2L1; GBX1; GOLGA7B; GPR137; GPRC5C…
hsa-miR-6504-5p	ABCC1; AGGF1; ALS2; AP1G1; AREL1; ARHGAP21; ARHGEF39; ARL17B; ASCC2; ATP1B4; ATP6V1G1; BRE; BTBD19; BTBD6; BTG1; C16orf45; C6orf223; C7orf60; CAPRIN2; CCDC80; CDH11; CDIP1; CMTM5; CRISPLD1; DAZAP1; DEDD2; DEXI; DGCR8; DIRAS1; DNAJB9; DPP4; DUSP16; EI24; EIF4EBP1; EIF5; ELAVL4; FAM107B; FAM124A; FAM58A; FBXO45; FGF5; FUNDC2; GABRB2; GAS2L1; GATAD2A; GBX1; GOLGA7B; GPR137; GSKIP; HELLS; HMOX2; HSPB…
hsa-miR-124-3p	ABCC4; ABHD17C; ABHD3; ABHD5; ACAA2; ACADM; ACADVL; ACAN; ACSL1; ADAM19; ADAMTS14; ADAMTS20; ADCY9; ADI1; ADNP2; AFF3; AGBL4; AGFG1; AGO1; AGPAT9; AGRN; AHCYL1; AHR; AHRR; AIDA; AIF1L; AK2; AK3; AK4; AKAP6; AKIRIN1; AKR7A2; AKT1S1; AKT2; AKT3; ALCAM; ALDH1L2; ALDH9A1; ALG2; AMMECR1; AMMECR1L; AMOT; AMOTL1; ANAPC7; ANGEL1; ANKFY1; ANKIB1; ANKRD13A; ANKRD27; ANKRD44; ANO5; ANP32E; ANTXR2; ANXA4; AN…
hsa-miR-20a-5p	ABHD2; ABHD5; ACER2; ADAM9; AEN; AGFG2; AHNAK; AKTIP; AMER2; ANKRD50; ANKRD9; ANO6; APCDD1; APP; ARAP2; ARHGAP1; ARHGAP12; ARHGEF10; ARHGEF28; ARHGEF3; ARID4A; ARID4B; ARL4C; ATAD2; ATE1; ATG16L1; B3GALT2; B4GALT6; BAHD1; BAMBI; BHLHE41; BMPR2; BRMS1L; BTBD10; BTBD7; BTG3; BVES; C10orf107; C11orf30; C16orf52; C2orf69; C6orf120; C7orf43; C7orf60; CALD1; CAMK2N1; CAMK2N2; CAPRIN2; CC2D1A; CCDC25; C…
hsa-miR-24-3p	AARS2; ABCB9; ABHD2; ACSL6; ADD2; ADM; AGPAT9; ANGPT4; AP1M2; APBA1; APPL2; ARHGEF5; ARID5B; ATAD2B; ATG4A; ATP1B2; ATXN7L3B; AVL9; BBC3; BCL2L11; BCL2L2; BEST4; BHLHE22; BLOC1S3; BVES; C12orf43; C17orf100; C1orf106; C1orf131; C6orf47; C8orf46; C8orf58; CACHD1; CAMK2B; CCDC134; CCDC160; CCDC58; CCL4; CCL4L1; CCNI2; CCT3; CD164L2; CDH7; CDKN1B; CDKN1C; CDV3; CDX2; CECR6; CHI3L1; CITED4; CLMP; CLTC…
hsa-miR-219a-5p	ABHD2; ADD2; ADRA2C; AFAP1L2; AHR; AKAP12; AKAP13; ANKRD44; ANXA7; APPL2; ARID3B; ASAH2B; ASH1L; ATP6V1C1; C7orf55-LUC7L2; CACNB3; CACUL1; CBFA2T3; CBX2; CC2D1A; CCDC28A; CCNA2; CCSAP; CD164; CD2AP; CDH3; CELF2; CGNL1; CHD7; CLYBL; COL9A1; CPNE2; CRLF3; CXXC4; CXXC5; DAZAP1; DCBLD2; DDAH1; DNAJC6; DOK6; EFNB2; EGR3; ELMOD2; ELOVL7; ERG; ESR1; ETV5; EYA1; EYA2; FAM199X; FAM91A1; FBXL17; FBXO3; FBX…
hsa-miR-1-3p	ABCB7; ABHD2; ACER2; ACTB; ADAM12; ADPGK; AKAP11; AKAP12; ANKRD29; ANKRD34B; ANP32B; ANP32E; ANXA2; ANXA4; AP1S1; ARCN1; ARFIP1; ARG2; ARHGAP21; ARID2; ARPC3; ASH2L; ASPH; ATG13; ATP6V1A; AXL; AZIN1; BACH2; BAG4; BDNF; BET1; BLCAP; BPNT1; BRI3BP; BSCL2; C10orf126; C16orf47; C1GALT1; C2CD5; C2orf69; C5orf51; C7orf43; C9orf152; CAAP1; CALM2; CAPZA1; CASK; CBL; CCNC; CCSAP; CD164; CDC42; CDC42SE1; C…
hsa-miR-140-3p	ABCA1; ABHD2; ACBD5; ACTA1; ADA; ADAM10; ADAM17; ADD3; AEN; AHRR; AIDA; ALDH1A3; ANGEL1; AP2A2; ARHGAP12; ARHGAP18; ARID5B; ASB6; ASCC1; ATG4B; ATL2; ATP1B2; ATP2B1; ATP9A; B3GALNT1; BHLHE40; BSN; BTG1; C17orf49; C5orf30; CAP1; CAPRIN2; CASD1; CBL; CCDC179; CCNT2; CD274; CDC5L; CEP170; CHL1; CHRNA5; CHST14; CISD1; CNEP1R1; COA5; COL4A1; COLQ; CREBZF; CRK; CTSW; CUL2; CYB561; CYLC1; DAAM1; DAND5; …
hsa-miR-206	ABCB7; ABHD2; ACER2; ACTB; ADAM12; ADPGK; AKAP11; AKAP12; ANKRD29; ANKRD34B; ANP32B; ANP32E; ANXA2; ANXA4; AP1S1; ARCN1; ARFIP1; ARG2; ARID2; ARPC3; ASH2L; ASPH; ATG13; ATP6V1A; AXL; AZIN1; BACH2; BAG4; BDNF; BET1; BLCAP; BPNT1; BRI3BP; BSCL2; C10orf126; C16orf47; C1GALT1; C2CD5; C2orf69; C5orf51; C7orf43; C9orf152; CAAP1; CALM2; CAPZA1; CASK; CBL; CCNC; CCSAP; CD164; CDC42; CDC42SE1; CDK14; CDK4…
hsa-miR-106b-5p	ABHD2; ABHD5; ACER2; ADAM9; AGFG2; AHNAK; AKTIP; AMER2; ANKRD50; ANKRD9; ANO6; APCDD1; APP; ARAP2; ARHGAP1; ARHGAP12; ARHGEF10; ARHGEF28; ARHGEF3; ARID4A; ARID4B; ARL4C; ATAD2; ATE1; ATG16L1; B3GALT2; B4GALT6; BAHD1; BAMBI; BHLHE41; BMPR2; BNC2; BRMS1L; BTBD10; BTBD7; BTG3; BVES; C10orf107; C11orf30; C16orf52; C2orf69; C6orf120; C7orf43; C7orf60; CALD1; CAMK2N1; CAMK2N2; CAPRIN2; CC2D1A; CCDC25; …
hsa-miR-519d-3p	ABHD2; ABHD5; ACER2; ADAM9; AEN; AGFG2; AHNAK; AKTIP; AMER2; ANKRD13C; ANKRD50; ANKRD9; ANO6; APCDD1; APP; ARAP2; ARHGAP1; ARHGAP12; ARHGEF10; ARHGEF28; ARHGEF3; ARID4A; ARID4B; ARL4C; ATAD2; ATE1; ATG16L1; ATG2B; B3GALT2; BAHD1; BAMBI; BHLHE41; BMPR2; BNC2; BRMS1L; BTBD10; BTBD7; BTG3; BVES; C10orf107; C11orf30; C16orf52; C2orf69; C6orf120; C7orf43; C7orf60; CALD1; CAMK2N1; CAMK2N2; CAPRIN2; CC2…
hsa-miR-29a-3p	AAR2; ABCB6; ABCE1; ABHD4; ADA; ADAMTS10; ADAMTS17; ADAMTS18; ADAMTS2; ADAMTS7; ADAMTS9; AGPAT4; AHR; AIM1; AKAP13; AKAP5; AKT3; ALS2; AMER1; AMFR; AMMECR1; AMMECR1L; AMOT; ANKRD13B; ANKRD27; ANKRD52; AP1S1; AP4E1; ARF5; ARL4A; ARRDC3; ARRDC4; ARVCF; ASXL3; ATAD2B; ATG9A; ATP2B4; B3GNT5; BACH2; BAK1; BAX; BBC3; BCL2L2; BEAN1; BLMH; BMF; BMP1; BRWD3; BSND; BTG2; C11orf57; C11orf87; C16orf72; C16or…
hsa-miR-29b-3p	AAR2; ABCB6; ABCE1; ABHD4; ADA; ADAMTS10; ADAMTS17; ADAMTS18; ADAMTS2; ADAMTS7; ADAMTS9; AGPAT4; AHR; AIM1; AKAP13; AKAP5; AKT3; ALS2; AMER1; AMFR; AMMECR1; AMMECR1L; AMOT; ANKRD13B; ANKRD27; ANKRD52; AP1S1; AP4E1; ARF5; ARL4A; ARRDC3; ARRDC4; ARVCF; ASXL3; ATAD2B; ATG9A; ATP2B4; B3GNT5; BACH2; BAK1; BAX; BBC3; BCL11B; BCL2L2; BDKRB2; BEAN1; BLMH; BMF; BMP1; BRWD3; BSND; BTG2; C11orf57; C11orf87;…
hsa-miR-199a-3p	ABCA1; ABHD4; ACOX1; ACVR2A; ADAM10; ADAMTS3; ADAMTSL3; ADRB1; ADRBK2; AEBP2; AK4; ALX4; ANKRD17; ANKRD44; AP3B1; APLP2; ARHGEF3; ARID4B; ARL15; ATAD1; ATF7IP; BCAR3; BEND7; C1orf21; C20orf194; C9orf40; C9orf72; CABLES1; CAD; CALD1; CALU; CBLB; CBLL1; CCDC85C; CCDC88A; CD151; CD2AP; CD44; CDK17; CDK5R1; CDK7; CELF1; CELF2; CELSR2; CEP85L; CFL2; CHAD; CHP1; CHRM3; CHSY3; CISD2; CITED2; CMIP; CNEP1…
hsa-miR-199b-3p	ABCA1; ABHD4; ACOX1; ACVR2A; ADAM10; ADAMTS3; ADAMTSL3; ADRB1; ADRBK2; AEBP2; AK4; ALX4; ANKRD17; ANKRD44; AP3B1; APLP2; ARHGEF3; ARID4B; ARL15; ATAD1; ATF7IP; BCAR3; BEND7; C1orf21; C20orf194; C9orf40; C9orf72; CABLES1; CAD; CALD1; CALU; CBLB; CBLL1; CCDC85C; CCDC88A; CD151; CD2AP; CD44; CDK17; CDK5R1; CDK7; CELF1; CELF2; CELSR2; CEP85L; CFL2; CHAD; CHP1; CHRM3; CHSY3; CISD2; CITED2; CMIP; CNEP1…
hsa-miR-29c-3p	AAR2; ABCB6; ABCE1; ABHD4; ADA; ADAMTS10; ADAMTS17; ADAMTS18; ADAMTS2; ADAMTS7; ADAMTS9; AGPAT4; AHR; AIM1; AKAP13; AKAP5; AKT3; ALS2; AMER1; AMFR; AMMECR1; AMMECR1L; AMOT; ANKRD13B; ANKRD27; ANKRD52; AP1S1; AP4E1; ARF5; ARL4A; ARRDC3; ARRDC4; ARVCF; ASXL3; ATAD2B; ATG9A; ATP2B4; B3GNT5; BACH2; BAK1; BAX; BBC3; BCL2L2; BDKRB2; BEAN1; BLMH; BMF; BMP1; BRWD3; BSND; BTG2; C11orf57; C11orf87; C16orf7…
hsa-miR-30a-5p	ABHD6; ABI3BP; ABL1; ACTC1; ACTN1; ACTR3C; ACVR1; ADAM19; ADAM22; ADAM9; ADO; ADRA1D; ADRA2A; AMOTL2; ANKRA2; ANKRD17; ANO4; AP2A1; AP3S1; ARF4; ARID4A; ARL15; ARL4A; ARL6IP6; ASB3; ATG5; ATL2; ATP8A1; AZIN1; B3GNT5; B4GALT6; BCL2L11; BCOR; BECN1; BEND7; BNC1; BTBD10; C10orf11; C10orf25; C4orf19; C7orf43; C8orf4; C8orf44-SGK3; C9orf72; CA10; CACHD1; CALB2; CALCR; CALU; CAMK2D; CAMK2N1; CAMK2N2; C…
hsa-miR-196a-5p	ABCB9; ABL1; ACER2; ACSL6; ANKRD49; ARHGAP28; ARHGEF38; BACH1; BCAT1; BIRC6; BLOC1S6; BNC2; C11orf84; C12orf79; C15orf41; CALM1; CALM3; CASK; CCDC39; CCNJ; CDC34; CDKN1B; CDYL; CHRD; COL14A1; COL1A1; COL1A2; COL24A1; CREBL2; CTDSP2; DCAF15; DCDC2; DDX19A; DDX19B; DERL2; DIP2A; DIRC2; EBF1; EEA1; EEF2K; ELAVL4; ELF4; ENTPD4; EPC2; EPHA7; EPS15; ERG; ERI2; ERLIN2; EXOC5; FAM102B; FAM127A; FAM127B; …
hsa-miR-30c-5p	ABHD6; ABI3BP; ABL1; ACTC1; ACTN1; ACTR3C; ACVR1; ADAM12; ADAM19; ADAM22; ADAM9; ADO; ADRA1D; ADRA2A; AKAP10; AMOTL2; ANKRA2; ANKRD17; ANKS4B; AP2A1; AP3S1; ARF4; ARID4A; ARL15; ARL4A; ARL6IP6; ASB3; ATF1; ATG5; ATL2; ATP8A1; AZIN1; B3GNT5; B4GALT6; BCL2L11; BCOR; BECN1; BEND7; BNC1; BTBD10; C10orf11; C10orf25; C4orf19; C7orf43; C8orf4; C9orf72; CA10; CACHD1; CALB2; CALCR; CALU; CAMK2D; CAMK2N1; …
hsa-miR-30d-5p	ABHD6; ABI3BP; ABL1; ACTC1; ACTN1; ACTR3C; ACVR1; ADAM19; ADAM22; ADAM9; ADO; ADRA1D; ADRA2A; AMOTL2; ANKRA2; ANKRD17; ANO4; AP2A1; AP3S1; ARF4; ARID4A; ARL15; ARL4A; ARL6IP6; ASB3; ATG5; ATL2; ATP8A1; AZIN1; B3GNT5; B4GALT6; BCL2L11; BCOR; BECN1; BEND7; BNC1; BTBD10; C10orf11; C10orf25; C4orf19; C7orf43; C8orf4; C8orf44-SGK3; C9orf72; CA10; CACHD1; CALB2; CALCR; CALU; CAMK2D; CAMK2N1; CAMK2N2; C…
hsa-miR-30b-5p	ABHD6; ABI3BP; ABL1; ACTC1; ACTN1; ACTR3C; ACVR1; ADAM12; ADAM19; ADAM9; ADO; ADRA1D; ADRA2A; AKAP10; AMOTL2; ANKRA2; ANKRD17; ANKS4B; AP2A1; AP3S1; ARF4; ARID4A; ARL15; ARL4A; ARL6IP6; ASB3; ATF1; ATG5; ATL2; ATP8A1; AZIN1; B3GNT5; B4GALT6; BCL2L11; BCOR; BECN1; BEND7; BNC1; BTBD10; C10orf11; C10orf25; C4orf19; C7orf43; C8orf4; C9orf72; CA10; CACHD1; CALB2; CALCR; CALU; CAMK2D; CAMK2N1; CAMK2N2;…
hsa-miR-30e-5p	ABHD6; ABI3BP; ABL1; ACTC1; ACTN1; ACTR3C; ACVR1; ADAM12; ADAM19; ADAM22; ADAM9; ADAMTS3; ADO; ADRA1D; ADRA2A; AMOTL2; ANKRA2; ANKRD17; ANO4; AP2A1; AP3S1; AP4E1; ARF4; ARID4A; ARL15; ARL4A; ARL6IP6; ASB3; ATG5; ATL2; ATP8A1; AZIN1; B3GNT5; B4GALT6; BCL2L11; BCOR; BDP1; BECN1; BEND7; BNC1; BTBD10; C10orf11; C10orf25; C4orf19; C7orf43; C8orf4; C8orf44-SGK3; C9orf72; CA10; CACHD1; CALB2; CALCR; CAL…
hsa-miR-196b-5p	ABCB9; ABL1; ACER2; ACSL6; ANKRD49; ARHGAP28; ARHGEF38; BACH1; BCAT1; BIRC6; BLOC1S6; BNC2; C11orf84; C15orf41; CALM1; CALM3; CASK; CCDC39; CCNJ; CDC34; CDKN1B; CDYL; CHRD; COL14A1; COL1A1; COL1A2; CPD; CREBL2; DCAF15; DCDC2; DDX19A; DDX19B; DERL2; DIP2A; DIRC2; EBF1; EEF2K; ELAVL4; ELF4; ENTPD4; EPC2; EPHA7; EPS15; ERG; ERI2; ERLIN2; EXOC5; FAM102B; FAM127A; FAM127B; FLRT1; FNIP1; FOXP2; FRMD4B;…
hsa-miR-15a-5p	A4GNT; ABCF1; ABL2; ACOX1; ACTR2; ACVR2A; ACVR2B; ADAMTS3; ADAMTS5; ADAMTSL3; ADAP1; ADRB2; AEBP2; AGO4; AK4; AKAP12; AKT3; ALAD; ALOX12; AMIGO1; AMIGO3; AMMECR1; AMMECR1L; AMOTL1; ANKIB1; ANKRD13B; ANLN; ANO3; ANXA11; AP2A1; AP2B1; APLN; APP; AQP11; ARFGAP2; ARHGAP18; ARHGDIA; ARL2; ARL3; ARMC12; ARMCX2; ARPP19; ASH1L; ATG9A; ATP7A; ATXN1L; ATXN2; ATXN7L1; ATXN7L3; AXIN2; B4GALT1; BACE1; BAG5; B…
hsa-miR-16-5p	A4GNT; ABCF1; ABL2; ACOX1; ACTR2; ACVR2A; ACVR2B; ADAMTS3; ADAMTS5; ADRB2; AEBP2; AGO4; AIFM1; AK4; AKAP12; AKIRIN1; AKT3; ALAD; ALOX12; AMMECR1L; ANKIB1; ANLN; ANO3; ANXA11; AOC1; AP2A1; AP2B1; APLN; APP; AQP11; ARHGAP18; ARL2; ARL3; ARMC12; ARMCX2; ARPP19; ASB7; ASH1L; ATG9A; ATP7A; ATXN2; ATXN7L1; ATXN7L3B; AXIN2; B4GALT1; BACE1; BAG5; BCL2; BCL2L2; BCL7A; BDNF; BEST4; BFAR; BICD1; BMPR1A; BOL…
hsa-miR-103a-3p	ABCF1; ABL2; ACER3; ACOX1; ACTG1; ACVR2B; AGFG1; AGO1; AGO4; AIFM1; AK2; ALAD; ANK1; ANKIB1; ANO3; AQP11; ARID2; ARIH2; ARL8A; ARMC1; ARMC8; ARPC5L; ASH1L; ATXN7L1; AXIN2; BAK1; BCAT2; BCL2L13; BDNF; BLMH; BOLA3; BTG2; BTLA; C16orf72; C2CD5; C6orf62; CAB39; CACNA2D1; CALU; CAMK2N1; CAPZA2; CARM1; CASK; CCDC178; CCNE1; CD164L2; CD69; CDC37L1; CDC42SE1; CDK14; CDK5R1; CDK6; CDK8; CECR6; CEP85L; CHD…
hsa-miR-107	ABCF1; ABL2; ACER3; ACOX1; ACTG1; ACVR2B; AGFG1; AGO1; AGO4; AIFM1; AK2; ALAD; ANK1; ANKIB1; ANO3; AQP11; ARID2; ARIH2; ARL8A; ARMC1; ARMC8; ARPC5L; ASH1L; ATXN7L1; AXIN2; BAK1; BCAT2; BCL2L13; BDNF; BLMH; BOLA3; BTG2; BTLA; C16orf72; C2CD5; C6orf62; CAB39; CACNA2D1; CALU; CAMK2N1; CAPZA2; CARM1; CASK; CCDC178; CCNE1; CD164L2; CD69; CDC37L1; CDC42SE1; CDK14; CDK5R1; CDK6; CDK8; CECR6; CEP85L; CHD…
hsa-miR-15b-5p	A4GNT; ABCF1; ABL2; ACOX1; ACTR2; ACVR2A; ACVR2B; ADAMTS3; ADAMTS5; ADAMTSL3; ADAP1; ADRB2; AEBP2; AGO4; AIFM1; AK4; AKAP12; AKT3; ALAD; ALOX12; AMIGO1; AMIGO3; AMMECR1; AMOTL1; ANKIB1; ANKRD13B; ANLN; ANO3; ANXA11; AOC1; AP2A1; AP2B1; APLN; APP; AQP11; ARFGAP2; ARHGAP18; ARHGDIA; ARL2; ARL3; ARMC12; ARMCX2; ARPP19; ASH1L; ATG9A; ATP7A; ATXN1L; ATXN2; ATXN7L1; ATXN7L3; AXIN2; B4GALT1; BACE1; BAG5…
hsa-miR-143-3p	ABHD14A; ABHD17B; ABL2; ADD3; AHCYL1; ARID3B; ASAP3; ATG2B; ATP11C; ATP6V1A; BLMH; BMPR1A; BRD2; C1orf74; CBFB; CCDC36; CCDC58; CHEK2; CHST10; COL1A1; COX17; CREBL2; CREBZF; CRELD1; CRLF3; CSNK1G3; CTGF; DCAKD; DOCK2; DYRK1B; EFS; EPM2AIP1; EVX2; FADS6; FAM60A; FAR1; FOSL2; GDF10; GIGYF2; GLI3; GOLM1; GPR180; GXYLT1; HHLA2; HLA-DQA2; IGFBP5; ITGA6; ITM2B; KANK4; KCND1; KRT80; LBH; LIMK1; LMO4; LR…
hsa-miR-195-5p	A4GNT; ABCF1; ABL2; ACOX1; ACTR2; ACVR2A; ACVR2B; ADAMTS3; ADAMTS5; ADRB2; AEBP2; AGO4; AIFM1; AK4; AKAP12; AKIRIN1; AKT3; ALAD; ALOX12; AMMECR1L; ANKIB1; ANLN; ANO3; ANXA11; AOC1; AP2A1; AP2B1; APLN; APP; AQP11; ARHGAP18; ARL2; ARL3; ARMC12; ARMCX2; ARPP19; ASB7; ASH1L; ATG9A; ATP7A; ATXN2; ATXN7L1; AXIN2; B4GALT1; BACE1; BAG5; BCL2; BCL2L2; BCL7A; BDNF; BEST4; BFAR; BICD1; BMPR1A; BOLA3; BPIFA1…
hsa-miR-4770	ABHD14A; ABHD17B; ABL2; ADD3; AHCYL1; ARID3B; ASAP3; ATG2B; ATP11C; ATP6V1A; BLMH; BMPR1A; BRD2; C1orf74; CBFB; CCDC36; CCDC58; CCDC93; CDK1; CHEK2; CHST10; COL1A1; COX17; CREBL2; CREBZF; CRELD1; CRLF3; CSNK1G3; CTGF; DCAKD; DOCK2; DYRK1B; EFS; EPM2AIP1; EVX2; FADS6; FAM60A; FAR1; GDF10; GIGYF2; GLI3; GOLM1; GPR180; GXYLT1; HHLA2; HLA-DQA2; IGFBP5; ITGA6; ITM2B; KCND1; KLC2; KRT80; LBH; LIMK1; LM…
hsa-miR-6088	ABHD14A; ABHD17B; ABL2; AHCYL1; ASAP3; ATG2B; ATP11C; ATP6V1A; BMPR1A; BRD2; C1orf74; CBFB; CCDC36; CCDC58; CDK1; CHEK2; CHST10; COL1A1; COX17; CRELD1; CRLF3; CSNK1G3; CTGF; DOCK2; DYRK1B; EFS; EPM2AIP1; EVX2; FADS6; FAM168A; FAM60A; FAM83G; FAR1; GDF10; GIGYF2; GLI3; GOLM1; HLA-DQA2; IGFBP5; ITGA6; ITM2B; KCND1; KLC2; KRT80; LIMK1; LMO4; MAB21L1; MAF; MAP3K7; MAPK7; MARCKS; MCF2; MEDAG; METAP1; …
hsa-miR-31-5p	ABLIM1; AGRN; AHCYL1; AK2; AK4; ALKBH1; ALX4; AP1S1; AP2B1; APBB2; APP; ARHGEF2; ARID1A; ATL2; BACH2; BMPER; BOD1L2; C11orf87; C17orf78; CACNG4; CACYBP; CAMK2D; CCNC; CCNT1; CD28; CDC42SE1; CDK1; CEBPA; CHMP7; CIAPIN1; CLASP2; COPS2; CREG1; CRYBG3; CTNND2; CYSLTR2; DCBLD2; DDTL; DGCR8; DPY19L3; DUSP7; EBF3; EDNRB; EGLN3; EHBP1; EIF1; ELAVL1; EMP1; ENY2; ETV3; FAM118A; FAM134B; FAM60A; FAM73A; FGF…
hsa-miR-129-1-3p	ABLIM1; AHCYL1; AKAP3; AKAP5; AMMECR1L; ARAP2; ARPC5L; BAG3; BCL2L2; BEAN1; BMPER; BNIP3L; BORA; BTBD7; BZW1; C14orf1; C14orf28; C9orf69; CA7; CACFD1; CACNA1D; CAMK2N1; CAMKK2; CAMSAP2; CASC4; CCNJ; CCNT1; CCP110; CDC42BPG; CDS1; CHRM2; CNST; CNTN2; CPEB1; CPSF2; DCUN1D3; DEDD2; DGKI; DLGAP4; DNAJB5; DNAJC14; DOK4; DOLPP1; DYNLL2; DYRK3; E2F5; EGLN1; EGLN3; EIF3J; ELOVL1; ELOVL2; ELOVL6; EPHB2; E…
hsa-miR-129-2-3p	ABLIM1; AHCYL1; AKAP3; AKAP5; AMMECR1L; ARAP2; ARPC5L; BAG3; BCL2L2; BEAN1; BMPER; BNIP3L; BORA; BTBD7; BZW1; C14orf1; C14orf28; C9orf69; CA7; CACFD1; CACNA1D; CAMK2N1; CAMKK2; CAMSAP2; CASC4; CCNJ; CCNT1; CCP110; CDC42BPG; CDS1; CHRM2; CNST; CNTN2; CPEB1; CPSF2; DCUN1D3; DEDD2; DGKI; DLGAP4; DNAJB5; DNAJC14; DOK4; DOLPP1; DYNLL2; DYRK3; E2F5; EGLN1; EGLN3; EIF3J; ELOVL1; ELOVL2; ELOVL6; EPHB2; E…
hsa-miR-448	ABLIM3; ADO; ALDH3A2; ANKRD13C; ANKRD29; ANO8; ARNTL; AZIN1; BCL2; BRINP1; BTG3; C21orf91; CALM2; CAP1; CLDN18; CTTN; DCC; DLL4; DOC2A; DPP4; FAM168B; FERMT2; FNBP4; FXR1; GEM; GNAI1; GPHN; GRHL3; HCFC2; HOXA11; HOXC12; ING2; IPO7; ITM2B; KANK4; KCNA4; KCNH7; KCNMB2; KCTD9; KIF7; KLF5; KLHL5; LRRC57; MAP3K7; MFHAS1; MPC1; MPPED2; MYH3; NBEA; NRG3; NTF3; OTX2; PANK1; PCDH8; PFN2; PHF3; PIGV; PPP4R…
hsa-miR-19a-3p	ABCB7; ABCD3; ABHD17C; ABHD5; ABR; ACBD5; ADAM12; ADAMTS18; ADIPOR2; ADNP; ADRB1; ADSS; AEBP2; AFF1; AFTPH; AGO1; AGPAT5; AKAP1; ALG2; AMMECR1L; ANKRD34A; ANO1; ANXA7; APOLD1; APPL1; ARAP2; ARC; ARFGEF1; ARFIP1; ARHGAP1; ARHGAP11A; ARHGAP12; ARHGEF26; ARID4B; ARL8A; ARMC8; ARPP19; ARRDC3; ARRDC4; ASNA1; ATF2; ATG16L1; ATG4D; ATP2C1; ATXN7; ATXN7L1; B3GALNT2; B4GALT2; B4GALT5; BAG5; BAMBI; BARHL2;…
hsa-miR-19b-3p	ABCB7; ABCD3; ABHD17C; ABHD5; ABR; ACBD5; ADAM12; ADAMTS18; ADIPOR2; ADNP; ADRB1; ADSS; AEBP2; AFF1; AFTPH; AGO1; AGPAT5; AKAP1; ALG2; AMMECR1L; ANKRD34A; ANO1; ANXA7; APOLD1; APPL1; ARAP2; ARC; ARFGEF1; ARFIP1; ARHGAP1; ARHGAP11A; ARHGAP12; ARHGEF26; ARID4B; ARID5B; ARL8A; ARMC8; ARPP19; ARRDC3; ARRDC4; ASNA1; ATF2; ATG16L1; ATG4D; ATP2C1; ATXN7; ATXN7L1; B3GALNT2; B4GALT2; B4GALT5; BAG5; BAMBI;…
hsa-miR-455-3p	ABR; ACAN; ADAMTS3; ADCY2; ADNP; ADORA2A; AGAP9; AGFG1; AGO4; ALKBH5; ALPL; AMFR; ANAPC7; ANGEL2; ANKIB1; ANP32A; ANP32B; ARL1; ARL5C; ARX; ASUN; ATXN7L1; BBX; BCL2L12; BCL7A; BCORL1; BHLHA9; BMPER; BMPR1A; BUD13; C11orf30; C12orf73; C16orf70; C16orf72; C16orf87; C3orf38; C8orf44-SGK3; CAMK2N1; CAPN6; CASP8; CCNH; CCNJ; CD80; CDC42SE1; CLCN2; CLDN4; CLTC; CNOT6; COL2A1; COL4A5; COLEC12; CPEB1; CP…
hsa-miR-145-5p	AARS; ABCE1; ABHD17B; ABHD17C; ABRACL; ACTB; ACTG1; ACTR3; ADAM17; ADD3; ADPGK; AKAP9; ALKBH1; ANGPT2; ANKRD28; AP2B1; AP3S1; APPL1; ARF6; ARHGAP24; ARHGAP6; ARL11; ARL5B; ARPC5; ATF1; ATP6V0B; ATXN2; BACH2; BCR; BIRC2; BLOC1S2; BLOC1S6; BRI3BP; BTF3L4; BTG1; C5orf15; C7orf73; CABLES1; CABP1; CACHD1; CACNA1D; CAMK2D; CASZ1; CAV2; CCDC107; CCDC25; CCDC62; CCDC73; CCNL1; CCZ1; CCZ1B; CD40; CFTR; CH…
hsa-miR-613	ABCB7; ACTB; ADAM12; ADPGK; AKAP12; ANKRD29; ANKRD34B; ANP32B; ANP32E; ANXA2; ANXA4; AP1S1; ARCN1; ARF3; ARG2; ARID2; ARPC1A; ARPC3; ASH2L; ASPH; ATF2; ATG13; ATP6V1A; ATXN1L; AXL; AZIN1; BAG4; BDNF; BET1; BLCAP; BPNT1; BRI3BP; BSCL2; C10orf126; C16orf47; C1GALT1; C2CD5; C2orf69; C5orf51; C9orf152; CA8; CAAP1; CALM2; CAPZA1; CASK; CBL; CCNC; CCSAP; CD164; CDC42; CDC42SE1; CDK14; CDK4; CDON; CEP44…
hsa-miR-5195-3p	AARS; ABCE1; ABHD17B; ABHD17C; ABRACL; ACTB; ACTG1; ACTR3; ADAM17; ADAMTS5; ADD3; ADPGK; AGFG1; AGPAT3; AKAP9; ALKBH1; ANGPT2; ANKRD28; ANO6; AP2B1; AP3S1; APPL1; AREL1; ARF6; ARHGAP21; ARHGAP24; ARHGAP6; ARL11; ARL5B; ARL6IP5; ARPC5; ATF1; ATXN2; BACH2; BCR; BIRC2; BLOC1S2; BLOC1S6; BRCC3; BRI3BP; BTF3L4; BTG1; C5orf15; C7orf73; CABLES1; CABP1; CACHD1; CACNA1D; CAMK2D; CAMKK1; CAMSAP2; CASZ1; CA…
hsa-miR-10a-5p	ACTG1; ALPL; ANK1; ANKFY1; ANXA7; ARSJ; ATCAY; ATXN2; BAZ1B; BAZ2B; BBX; BCL6; BDNF; BLZF1; BMP2K; CADM2; CAMK2B; CASD1; CCNK; CECR6; CNNM4; CRK; CRLF3; CTNNBIP1; CYTH1; DAZAP1; DOCK11; DPF2; E2F7; EBF2; ELAVL2; ELOVL2; ELOVL6; EPHA2; EPHA5; EPHA8; ERGIC2; ERI3; ESRRG; FIGN; FLRT2; FNBP1L; FXR2; GABRB2; GALNT1; GATA3; GATA6; GOLGA3; GPCPD1; GPR61; GTF2H1; H3F3B; H3F3C; HCN1; HNRNPK; HOXA1; HOXA3;…
hsa-miR-10b-5p	ACTG1; ALPL; ANK1; ANKFY1; ANXA7; ARSJ; ATCAY; ATXN2; BAZ1B; BBX; BCL6; BDNF; BLZF1; BMP2K; CADM2; CAMK2B; CASD1; CCNK; CECR6; CNNM4; CRK; CRLF3; CTNNBIP1; CYTH1; DAZAP1; DOCK11; DPF2; E2F7; EBF2; ELAVL2; ELOVL2; ELOVL6; EPHA2; EPHA5; ERGIC2; ERI3; ESRRG; FIGN; FLRT2; FNBP1L; FXR2; GABRB2; GALNT1; GATA3; GATA6; GOLGA3; GPCPD1; GPR61; GTF2H1; H3F3B; H3F3C; HCN1; HNRNPK; HOXA1; HOXA3; HOXB3; HOXD10…
hsa-miR-218-5p	ABCD2; ACSL1; ACTN1; ADIPOR2; AFAP1L1; AIF1L; AKIRIN1; ANKRD34A; AP3M1; APH1B; ARAF; ARF6; ARHGEF12; ARID4B; B3GAT1; B3GAT2; BCAT1; BCL9; BEND3; BIVM; BMI1; BMP5; BRCC3; BTG2; C16orf70; C2orf88; C3orf70; C5orf15; C6orf120; C6orf62; C7orf25; C8orf46; C9orf47; CA2; CACNA1I; CCDC24; CCDC6; CCDC89; CDC20B; CDC42SE2; CDCA7L; CDH2; CDS1; CELF4; CELF6; CHFR; CHM; CHST8; CLDN2; CLK3; CLNK; CNOT7; COA1; C…
hsa-miR-202-5p	ACTN1; ARF6; ASZ1; ATP5E; BCL2; BEND6; C17orf75; CDC123; CDK14; COIL; COX10; CUEDC1; ECHDC1; EIF4E; FAM60A; GID8; GSKIP; GTF3C2; HES5; HNRNPR; HOXB2; INSIG1; KIAA1715; KRAS; LBR; LHFPL3; MARCH1; MARCKS; MATN2; MED15; METRNL; NR2F2; NUDCD2; PAN3; PARM1; PARN; PCGF2; PFN2; PIK3CA; PLEKHA1; PLEKHF2; PTPN3; RNF11; RNF121; ROCK1; SCLY; SLC38A4; SRSF4; TANGO2; TGFBR1; TMPRSS11D; TOX4; TSPAN12; UBE2K; U…
hsa-miR-142-5p	ACTN4; APBB3; ASCL1; ATP2C1; ATXN7L2; BTBD10; C1orf43; CAPN10; CCNG2; CDC37L1; CDK5; CNEP1R1; CUL2; CWC22; DDX5; DIAPH3; DNAJC7; DUSP2; ELAVL2; EMC4; FAM19A1; FAM92A1; FCHO1; GLB1L; GNG13; H1F0; H3F3A; HERPUD1; HNRNPH3; HOXD8; HSD11B1; IRF9; KIAA1328; KLF10; LDB2; LEPROT; LHX8; LRP12; MAL; MARCH2; MED17; MED28; MRPS36; MSH6; MYF5; MYL12A; NCKAP1; NFE2L2; NPAS4; NT5C1B; NT5C1B-RDH14; PLA2G16; PLEK…
hsa-miR-153-3p	ACTN4; ACVR1B; ADAM19; ADAMTS8; ADD1; ADO; AKAP6; ANGPT1; ANK1; ANKRD10; APBB2; APC; APP; ARF1; ARHGEF40; ARID1A; ARL4A; ARNTL; ASB7; ATG5; ATP2C1; ATP8A1; AUTS2; AZIN1; B4GALT1; BMPR2; BRMS1L; C16orf52; C2CD2; C6orf120; C6orf62; C8orf44-SGK3; C9orf40; CADM2; CALN1; CAMKK2; CANX; CAP1; CAPN15; CASK; CBFB; CCNJ; CCSAP; CDK13; CELF6; CFL2; CIB2; CIC; CITED2; CKAP4; CLASP2; CLMP; CNN3; CSNK1A1; CTDS…
hsa-miR-5590-3p	ACTC1; ACTN4; APBB3; ASCL1; ATP2C1; ATXN7L2; BTBD10; C1orf43; CAPN10; CBX3; CCNG2; CDH24; CELF5; CNEP1R1; CUL2; CWC22; CXorf23; DCTN6; DDHD1; DDX5; DIAPH3; DNAJC7; DUSP2; ELAVL2; EMC4; FAM19A1; FAM92A1; FBXO38; FCHO1; GLB1L; GNG13; H3F3A; HECA; HERPUD1; HMGN5; HNRNPH3; HOXB2; HOXD8; HSD11B1; IRF9; KLF10; LDB2; LEPROT; LHX8; LRP12; MAL; MARCH2; MED17; MED28; MRPS36; MSH6; MYF5; MYL12A; NCKAP1; NFE…
hsa-miR-296-5p	AAK1; ACTR1A; ADAMTS10; AMMECR1L; APOLD1; ATG2B; ATP8B2; ATXN7L3; BBC3; C16orf45; C16orf96; CACNG8; CAD; CAPN6; CCAR2; CNTFR; DIRAS1; DYNLL2; DYRK1B; ECHDC1; EPHA10; EPN1; FAM222B; FBRS; FKBP8; GAB2; GDI1; GMPR; GPC2; HIPK1; HM13; HMGA1; HOXB6; INPP5K; IPO11; ISCA2; ISY1-RAB43; JDP2; KAZALD1; KCNA6; KCTD15; KMT2B; LARGE; LDLRAP1; LEP; LRFN1; LUZP1; LYPLA2; LZIC; MACF1; MLLT3; NGFR; NRG1; NUAK2; N…
hsa-miR-339-5p	ACTR1A; AKAP10; ALKBH1; ARHGAP29; ARHGAP36; ARRDC3; BACE1; BCL6; BEND3; BRMS1L; C1QTNF2; CDC25A; CDK14; CERS4; CNNM4; CNOT6; COPZ1; CYTH1; DFFA; ELOVL2; EMILIN2; FAM167A; FAM98A; FBXO30; FHL1; GTF2I; HNRNPA1; HNRNPK; IER5; KLF11; LHX6; LSM14B; LYVE1; MAP3K10; MMP15; MYO1C; NIF3L1; NNAT; NOVA1; NRXN1; PDZD4; PEA15; PHC1; PLEKHH1; PLEKHH3; PPAP2B; RBM27; RHOF; RNASE7; SCAMP2; SERTAD1; SERTAD4; SLA;…
hsa-miR-670-3p	ACTR1A; ACTR3; ADAP2; ARHGEF33; ATP1B4; AWAT2; BCOR; BDP1; C1orf115; C21orf91; CAMK2N1; CCL28; CCNB2; CCR7; CDK8; CLPP; CREB1; CREBBP; CREBZF; CYP20A1; CYP2U1; DCAF5; DNAJB14; DONSON; EBF3; EFNB2; EIF4A2; ELOVL4; ENPP2; EPM2AIP1; FASLG; FKBP1B; FOCAD; FRA10AC1; FRZB; FSHR; GHDC; GNA11; GPR12; HIGD1B; HMG20A; HMGB1; HOXC4; ID1; IL10RB; KCNK1; LDLRAP1; LYRM7; LZIC; MARCH5; MBNL1; MKRN1; MLANA; MMGT…
hsa-miR-493-5p	AAR2; ACTR1B; AHDC1; AKAP6; ANKRD17; ANKRD61; AP3S1; APOO; ARHGAP44; ARID1B; ATP5A1; ATP5B; BASP1; BRD7; BRINP1; BTG1; CACNB2; CAMK2N1; CARTPT; CCNG2; CHRM2; CKS2; CPLX2; CPSF1; CSPP1; CWC25; DDX5; DDX50; DLL1; DYRK4; EED; FOXJ3; FUBP1; GABRA5; GABRG2; GART; GATA2; GNG11; GOLM1; GPR176; GREM2; GTF2IRD1; HEMGN; HMGXB4; HNRNPA0; HS3ST3B1; IGSF1; INSM2; IRX3; ITGB1; KIAA0408; KIAA2026; KIF18A; LMO3;…
hsa-miR-182-5p	AATK; ABHD17B; ACAA2; ACTR2; ACVR1; ADAMTS18; ADCY6; ADD3; ADRA2C; AEBP2; AGAP9; AHCYL1; AJUBA; AK3; ANGPTL1; ANKIB1; ANKRD27; ANKRD44; ANP32B; AP3M1; APBA2; APLN; ARCN1; ARF4; ARHGEF12; ARHGEF3; ARID2; ARMC1; AS3MT; ASCC1; ATF7IP; ATOH8; ATP1B3; AVPI1; BAG4; BCAT2; BCL10; BCL2L12; BCL2L13; BDNF; BHLHE22; BMPR1B; BNC2; BNIP3; BOD1L1; BOD1L2; BRMS1L; BRPF3; C10orf131; C10orf54; C12orf73; C16orf70;…
hsa-miR-424-5p	A4GNT; ABCF1; ACTR2; ACVR2A; ACVR2B; ADAMTS3; ADAMTS5; ADAMTSL3; ADAP1; ADRB2; AEBP2; AGO4; AIFM1; AK4; AKAP12; AKIRIN1; AKT3; ALAD; ALOX12; AMMECR1; ANKIB1; ANKRD13B; ANKS1A; ANLN; ANO3; ANXA11; AP2A1; AP2B1; APLN; APP; AQP11; ARHGAP18; ARL2; ARL3; ARL5B; ARMC12; ARMCX2; ARPP19; ASH1L; ATG9A; ATP7A; ATXN2; ATXN7L1; AXIN2; B4GALT1; BACE1; BAG5; BCL2; BCL2L2; BCL7A; BDNF; BFAR; BICD1; BMPR1A; BOLA…
hsa-miR-497-5p	A4GNT; ABCF1; ACTR2; ACVR2A; ACVR2B; ADAMTS3; ADAMTS5; ADAP1; ADORA2A; ADRB2; AGO4; AIFM1; AK4; AKIRIN1; AKT3; ALAD; ALOX12; AMIGO3; ANKIB1; ANKRD13B; ANLN; ANO3; ANXA11; AP2A1; AP2B1; APLN; APP; AQP11; ARFGAP2; ARL2; ARL3; ARL5B; ARMC12; ARMCX2; ARPP19; ASH1L; ATG9A; ATP7A; ATXN2; ATXN7L3B; AXIN2; B4GALT1; BAG5; BCL2; BCL2L2; BCL7A; BDNF; BFAR; BICD1; BMPR1A; BOLA3; BPIFA1; BTAF1; BTF3; BTG2; BT…
hsa-miR-6838-5p	A4GNT; ABCF1; ABTB2; ACOX1; ACTR2; ACVR2A; ACVR2B; ADAMTS3; ADAMTS5; ADORA2A; ADRB2; AEBP2; AGO4; AIFM1; AK4; AKIRIN1; AKT3; ALAD; ALOX12; AMMECR1; AMOTL1; ANKIB1; ANKRD13B; ANKS1A; ANLN; ANO3; ANXA11; AOC1; AP2A1; AP2B1; APLN; APP; AQP11; ARHGAP18; ARHGDIA; ARL2; ARL3; ARL5B; ARMC12; ARMCX2; ARPP19; ASB7; ASH1L; ATG9A; ATP7A; ATXN2; AXIN2; B4GALT1; BACE1; BAG5; BCL2; BCL2L2; BCL7A; BDNF; BEST4; …
hsa-miR-9-5p	ACOT7; ACTR3; ADAM11; ADAMTS3; AEBP2; AK2; ALAD; ALCAM; ALPL; ANK2; ANKRD13A; ANO1; ANP32B; ANXA2; AP1S2; AP3B1; AP4E1; ARF6; ARHGAP24; ARHGEF2; ARID1A; ARID3B; ARMCX2; ARPC1A; ARX; ASB7; ASIC1; ATF1; ATL2; AUH; B3GALNT2; BAG4; BCAT2; BCL2L11; BCL6; BEST3; BRAF; BTBD10; C15orf56; C17orf85; C18orf25; C1QL1; C2orf88; C4orf46; C7orf25; C9orf89; CA7; CALB2; CAPZA1; CCAR2; CCBL2; CCDC138; CCDC144A; CC…
hsa-miR-190a-5p	ACTR3; ANKRD34A; BACH2; BNIP3L; C15orf41; CACNB2; CAT; CDKN1B; CEBPA; CELF4; CHD7; DIRC2; EBF3; ELAVL4; EMC2; EPC2; ERG; FGF10; FGF14; GPHN; HAS2; HCN1; HECA; HMGA2; HSPA4L; KCNA4; KCNQ5; KLF15; MARCH1; MED4; METAP1; MYEF2; NEGR1; NEUROD1; NKX6-1; NLGN1; NPNT; NRG3; NRXN3; OSBPL6; OTUD4; P2RY1; PHLPP1; PLD1; PPTC7; PTHLH; PTPRS; RAB8A; RBAK; SAMD4A; SLC35F5; SMAD2; SMC6; STK38L; TAOK3; TBC1D14; T…
hsa-miR-425-5p	ACTR3; AMPH; AP3M1; ATP5G3; B3GALT5; BCOR; C3orf17; CAB39L; CADM4; CFL2; CLVS2; CPEB1; CREBZF; CTSS; CUL4B; CXorf56; DHX40; DNAJC27; DYNC1I2; FOXD3; FOXJ3; FSCN1; FST; HSPB8; HSPH1; MAP2K6; MAP3K5; MAPK6; N4BP2L1; PABPN1; PCMT1; PDCD10; POMT2; PPM1F; PPP2CB; PTPRN2; RHNO1; RNF145; SCAMP1; SERP1; SH3RF1; SIAH2; SLC6A1; SNAP25; SPATS2L; SSX2IP; STMN1; TIMM10; TNC; UBQLN1; UXS1; WTAP; ZNF148; ZNF24;…
hsa-miR-452-5p	ACTR3; ADD3; ANAPC4; ANKRD10; ANKRD27; ANKS1B; ARF4; ARMC10; BRMS1L; C16orf87; CAMK2G; CCNO; CDKN1B; CHD2; CNPPD1; CNTD1; COL23A1; CPLX4; DACT1; DR1; DSTN; DUSP6; ELAVL2; EPS8; GRM3; HAT1; HMGB3; IMMP2L; INTS8; KBTBD7; KLF7; LIN7C; MAB21L2; MAP1LC3B; MXD1; NAP1L5; NKIRAS1; NREP; OAZ2; PPAPDC2; PPP3CB; PURA; RAD23B; RNF139; SCOC; SEC23A; SF3B1; SKP1; SLC10A2; SUMO3; TMEM147; TMEM255A; TNFSF13B; WI…
hsa-miR-190b	ACTR3; ANKRD34A; BACH2; BNIP3L; C15orf41; CACNB2; CAT; CDKN1B; CEBPA; CELF4; CHD7; DIRC2; EBF3; ELAVL4; EMC2; EPC2; ERG; FGF10; FGF14; GPHN; HAS2; HCN1; HECA; HMGA2; HSPA4L; KCNA4; KCNQ5; KLF15; MARCH1; MED4; METAP1; MYEF2; NEGR1; NEUROD1; NKX6-1; NLGN1; NPNT; NRG3; NRXN3; OSBPL6; P2RY1; PHLPP1; PLD1; PPTC7; PTHLH; PTPRS; RAB8A; RBAK; SAMD4A; SLC35F5; SMAD2; SMC6; STK38L; TAOK3; TBC1D14; TCF3; TC…
hsa-miR-4676-3p	ACTR3; ADD3; ANAPC4; ANKRD10; ANKRD27; ANKS1B; ARF4; ARMC10; BRMS1L; CASD1; CCNO; CDKN1B; CHD2; CNPPD1; CNTD1; COL23A1; CPLX4; DACT1; DHX40; DR1; DSTN; DUSP6; ELAVL2; EPS8; GRM3; HAT1; HMGB3; IMMP2L; INTS8; KBTBD7; KLF7; LIN7C; MAB21L2; MAP1LC3B; MXD1; NAP1L5; NKIRAS1; NREP; PPAPDC2; PPP3CB; PURA; RAD23B; RNF139; RYK; SCOC; SEC23A; SF3B1; SKP1; SLC10A2; SUMO3; TMEM147; TNFSF13B; WISP3; XKR6; YIPF…
hsa-miR-892c-3p	ACTR3; ADD3; ANAPC4; ANKRD10; ANKRD27; ANKS1B; ARF4; ARMC10; BRMS1L; C16orf87; CASD1; CCNO; CDKN1B; CHD2; CNTD1; COL23A1; CPLX4; DACT1; DR1; DSTN; DUSP6; ELAVL2; EPS8; GRM3; HAT1; HMGB3; IMMP2L; INTS8; KBTBD7; KLF7; LIN7C; MAB21L2; MAP1LC3B; MXD1; NAP1L5; NKIRAS1; NREP; PAX3; PPAPDC2; PPP3CB; PURA; RAB21; RAD23B; RNF139; RYK; SCOC; SEC23A; SF3B1; SKP1; SLC10A2; SUMO3; TMEM147; TNFSF13B; VEGFA; WI…
hsa-miR-130a-3p	ABCA1; ABCB7; ABHD3; ACBD3; ACBD5; ACSL1; ACVR1; ADAM12; ADAMTS18; AGFG1; AGPAT3; AKAP1; AKAP11; ALX4; ANKRD28; APCDD1; APPL1; AR; ARAP2; ARFGEF1; ARFIP1; ARHGAP1; ARHGAP12; ARHGAP24; ARHGEF26; ARHGEF4; ARID4B; ARRDC3; ARX; ATG16L1; ATG4D; ATP2B2; ATXN1; B4GALNT3; B4GALT5; BACH2; BAG5; BAHD1; BARHL2; BBX; BCAT1; BHLHE40; BHLHE41; BMP3; BMPR2; BPTF; BTAF1; BTBD3; BTBD7; BTF3L4; BTG1; C16orf70; C4o…
hsa-miR-301a-3p	ABCA1; ABCB7; ABHD3; ACBD3; ACBD5; ACER2; ACSL1; ACVR1; ADAM12; AFF3; AGFG1; AGO4; AGPAT3; AKAP1; ALX4; APCDD1; APPL1; AR; ARAP2; ARFIP1; ARHGAP1; ARHGAP12; ARHGAP24; ARHGEF26; ARHGEF4; ARID4B; ARRDC3; ARX; ATG16L1; ATG4D; ATP2B2; ATXN1; B4GALT5; BAG5; BAHD1; BARHL2; BBX; BHLHE40; BHLHE41; BMP3; BMPR2; BPTF; BTAF1; BTBD3; BTBD7; BTF3L4; BTG1; C16orf70; C4orf36; C5orf30; C7orf60; C9orf69; CALB1; C…
hsa-miR-130b-3p	ABCA1; ABCB7; ABHD3; ACBD3; ACBD5; ACSL1; ACVR1; ADAM12; ADAMTS18; AFF3; AGFG1; AGPAT3; AKAP1; AKAP11; ALX4; ANKRD28; APCDD1; APPL1; ARAP2; ARFGEF1; ARFIP1; ARHGAP1; ARHGAP12; ARHGAP24; ARHGEF26; ARHGEF4; ARID4B; ARRDC3; ARX; ATG16L1; ATG4D; ATP2B2; ATXN1; B4GALNT3; B4GALT5; BACH2; BAG5; BAHD1; BARHL2; BBX; BCAT1; BHLHE40; BHLHE41; BMP3; BMPR2; BPTF; BTAF1; BTBD3; BTBD7; BTF3L4; BTG1; C16orf70; C…
hsa-miR-501-3p	ADAM12; ADAMTS3; ADCY2; AHR; ANP32E; ATXN1; B4GALT5; BCL7A; CBLL1; CDH5; CDK6; CIT; CLDN11; CLIC4; COL10A1; COX7C; CSDE1; DCUN1D5; DOK6; ELAVL2; ESRRG; EVX2; EXOC5; FBN2; HMGCS1; HOXC11; HOXD10; ITGB3BP; KCNA1; KCTD9; KIAA0408; KPNA4; KRAS; LIN7C; LMX1A; MARCKS; MYCN; MYNN; NAP1L5; OGT; OLR1; PEG10; PHOX2B; POU3F1; PPP2R2C; PPP2R5E; PPP4R2; PSMD11; PTPRF; RAI14; RAP1A; RBMS1; RCC2; REEP5; RNF144A…
hsa-miR-502-3p	ADAM12; ADAMTS3; ADCY2; AHR; ANP32E; ATXN1; B4GALT5; BCL7A; CBLL1; CDH5; CDK6; CIT; CLDN11; CLIC4; COL10A1; COX7C; CSDE1; DCUN1D5; DOK6; ELAVL2; ESRRG; EVX2; EXOC5; FBN2; HMGCS1; HOXC11; HOXD10; ITGB3BP; KCNA1; KCTD9; KIAA0408; KPNA4; KRAS; LIN7C; LMX1A; MARCKS; MYCN; MYNN; NAP1L5; OGT; OLR1; PEG10; PHOX2B; POU3F1; PPP2R2C; PPP2R5E; PPP4R2; PSMD11; PTPRF; RAI14; RAP1A; RBMS1; RCC2; REEP5; RNF144A…
hsa-miR-454-3p	ABCA1; ABCB7; ABHD3; ACBD3; ACBD5; ACER2; ACSL1; ACVR1; ADAM12; AGFG1; AGPAT3; AKAP1; ALX4; APCDD1; APPL1; ARAP2; ARFIP1; ARHGAP1; ARHGAP12; ARHGAP24; ARHGEF26; ARHGEF4; ARID4B; ARRDC3; ARX; ATG16L1; ATG4D; ATP2B2; ATXN1; B4GALT5; BAG5; BAHD1; BARHL2; BHLHE40; BHLHE41; BMP3; BMPR2; BTAF1; BTBD3; BTBD7; BTF3L4; BTG1; C16orf70; C4orf36; C5orf30; C7orf60; C9orf69; CALB1; CALM2; CAMSAP2; CAPRIN2; CAV…
hsa-miR-301b-3p	ABCA1; ABCB7; ABHD3; ACBD3; ACBD5; ACER2; ACSL1; ACVR1; ADAM12; AFF3; AGFG1; AGO4; AGPAT3; AKAP1; ALX4; APCDD1; APPL1; AR; ARAP2; ARFIP1; ARHGAP1; ARHGAP12; ARHGAP24; ARHGEF26; ARHGEF4; ARID4B; ARRDC3; ARX; ATG16L1; ATG4D; ATP2B2; ATXN1; B4GALT5; BAG5; BAHD1; BARHL2; BBX; BHLHE40; BHLHE41; BMP3; BMPR2; BPTF; BTAF1; BTBD3; BTBD7; BTF3L4; BTG1; C16orf70; C4orf36; C5orf30; C7orf60; C9orf69; CALB1; C…
hsa-miR-4295	ABCA1; ABCB7; ABHD3; ACBD3; ACBD5; ACER2; ACSL1; ACVR1; ADAM12; AGPAT3; AKAP1; AKAP11; ALX4; APCDD1; APPL1; ARAP2; ARFIP1; ARHGAP1; ARHGAP12; ARHGAP24; ARHGEF26; ARHGEF4; ARID4B; ARX; ATG16L1; ATP2B2; ATXN1; B4GALT5; BAG5; BAHD1; BARHL2; BAZ1A; BBX; BHLHE40; BHLHE41; BMP3; BMPR2; BPTF; BTAF1; BTBD3; BTBD7; BTF3L4; BTG1; BZRAP1; C16orf70; C4orf36; C5orf30; C7orf60; C9orf69; CALB1; CALM2; CAMSAP2; …
hsa-miR-3666	ABCA1; ABCB7; ABHD3; ACBD3; ACBD5; ACSL1; ACVR1; ADAM12; ADAMTS18; AGFG1; AGPAT3; AKAP1; ALX4; APCDD1; APPL1; ARAP2; ARFIP1; ARHGAP1; ARHGAP12; ARHGAP24; ARHGEF26; ARHGEF4; ARID4B; ARX; ATG16L1; ATG4D; ATP2B2; ATXN1; B4GALNT3; B4GALT5; BAG5; BAHD1; BARHL2; BBX; BCAT1; BHLHE40; BHLHE41; BMP3; BMPR2; BPTF; BTAF1; BTBD3; BTBD7; BTF3L4; BTG1; C16orf70; C4orf36; C5orf30; C7orf60; C9orf69; CALB1; CALM2…
hsa-miR-17-5p	ABHD5; ACER2; ADAM9; AEN; AGFG2; AHNAK; AKTIP; AMER2; ANKRD13C; ANKRD50; ANKRD9; ANO6; APCDD1; APP; ARAP2; ARHGAP1; ARHGAP12; ARHGEF10; ARHGEF28; ARHGEF3; ARID4A; ARID4B; ARL4C; ATAD2; ATE1; ATG16L1; ATG2B; ATP1A2; B3GALT2; B4GALT6; BAHD1; BAMBI; BICC1; BMPR2; BRMS1L; BTBD10; BTBD7; BTG3; BVES; C10orf107; C11orf30; C16orf52; C2orf69; C6orf120; C7orf43; C7orf60; CALD1; CAMK2N1; CAMK2N2; CAPRIN2; C…
hsa-miR-93-5p	ABHD5; ACER2; ADAM9; AEN; AGFG2; AHNAK; AKTIP; AMER2; ANKRD13C; ANKRD50; ANKRD9; ANO6; APCDD1; APP; ARAP2; ARHGAP1; ARHGAP12; ARHGEF10; ARHGEF28; ARHGEF3; ARID4A; ARID4B; ARL4C; ATAD2; ATE1; ATG16L1; ATG2B; B3GALT2; B4GALT6; BAHD1; BAMBI; BMPR2; BRMS1L; BTBD10; BTBD7; BTG3; BVES; C10orf107; C11orf30; C16orf52; C2orf69; C6orf120; C7orf43; C7orf60; CALD1; CAMK2N1; CAMK2N2; CAPRIN2; CC2D1A; CCDC71L;…
hsa-miR-106a-5p	ABHD5; ACER2; ADAM9; AEN; AGFG2; AHNAK; AKTIP; AMER2; ANKRD50; ANKRD9; ANO6; APCDD1; APP; ARAP2; ARHGAP1; ARHGAP12; ARHGEF10; ARHGEF28; ARHGEF3; ARID4A; ARID4B; ARL4C; ATAD2; ATE1; ATG16L1; ATG2B; B3GALT2; B4GALT6; BAHD1; BAMBI; BMPR2; BRMS1L; BTBD10; BTBD7; BTG3; BVES; C10orf107; C11orf30; C16orf52; C2orf69; C6orf120; C7orf43; C7orf60; CALD1; CAMK2N1; CAMK2N2; CAPRIN2; CC2D1A; CCDC25; CCDC71L; C…
hsa-miR-125b-5p	ABCC5; ABHD3; ABHD6; ABTB1; ACER2; ACHE; ACSL6; ADAM9; ADAMTS14; AGGF1; AIFM1; AKAP1; AKT1S1; ALDH1A3; ANKRD44; ANO6; ANPEP; APC; APOC4; ARID3B; ARSI; ASB4; ATP10D; B3GALNT2; BAK1; BAP1; BCAT1; BCL2L12; BCL2L2; BDH1; BIN2; BLZF1; BMF; BRPF1; BRWD1; BTG2; BTN2A2; C11orf57; C15orf39; C17orf59; C19orf38; C19orf54; C1orf109; C1orf210; C4orf19; C6orf47; C7orf26; CACNB3; CASP2; CBFB; CCDC71L; CCNJ; CDC…
hsa-miR-140-5p	AARS; ADAM10; ADAM9; ADAMTS5; AFTPH; AKAP2; AKIRIN2; AMER2; ANKFY1; ANKRD12; ANO6; AP2B1; ARHGAP19; ARL15; BACH1; BAG2; BCL2L1; BMP2; C1R; C6orf47; CALU; CAMK2N1; CAND1; CAPN1; CCNYL1; CELF1; CELF2; CEP63; CERCAM; CORO2A; CREB3L1; CTSV; DNAJB4; DOK4; DPP10; DPYSL2; DTNA; EAF1; EGR2; EIF4G2; ELAVL2; EPB41L2; ERC2; ERLEC1; FAM102A; FAM105A; FAM175B; FAM214A; FBN1; FBXO45; FCHO2; FECH; FEN1; FES; FG…
hsa-miR-125a-5p	ABCC5; ABHD3; ABHD6; ABTB1; ACER2; ACHE; ACSL6; ADAM9; ADAMTS14; AGGF1; AIFM1; AKAP1; AKT1S1; ALDH1A3; ANKRD44; ANO6; ANPEP; APC; APOC4; ARCN1; ARID3B; ARSI; ASB4; ATL2; ATP10D; B3GALNT2; BAK1; BAP1; BCAT1; BCL2L12; BCL2L2; BDH1; BIN2; BLZF1; BMF; BRPF1; BRWD1; BTN2A2; C11orf57; C15orf39; C17orf59; C19orf38; C19orf54; C1orf109; C1orf210; C4orf19; C6orf47; C7orf26; CACNB3; CASP2; CBFB; CCDC71L; CC…
hsa-miR-126-3p	ADAM9; ADAMTS9; AKAP13; AKT2; ANKRD44; APMAP; BAK1; CAMSAP1; CPEB4; CRK; DIP2C; EFHD2; EGFL7; FBXO33; GBP2; GNA13; GPR39; HERPUD1; IRS1; ITGA6; KANK2; KCNJ2; KLF10; LGALSL; LRRC1; MXD1; OTOF; PDE4A; PDGFRB; PEX5; PIK3R1; PIK3R2; PLAGL2; PLK2; PLXNA4; PLXNB2; PSD3; RASA2; RGS3; S1PR2; SDC2; SLC7A5; SMURF2; SPRED1; ST5; TADA2B; TEAD1; TLN2; TRAF7;
hsa-miR-302a-3p	ABHD3; ACSBG1; ADAM9; ADAT2; AEBP2; AGFG2; AHNAK; AKTIP; AMER2; ANKRD50; ANKRD54; APOC2; APOC4; APP; ARHGAP30; ARHGEF17; ARHGEF3; ARL4C; ASAP1; ASF1B; ATAD2; ATE1; ATF6B; BAMBI; BARX2; BCL6; BRMS1L; BTG1; BVES; C10orf11; C19orf43; C2orf69; C2orf88; C7orf43; C7orf55-LUC7L2; CACUL1; CAMK2N1; CCDC25; CCND1; CDC40; CDCA3; CDCA7; CFL2; CHAF1A; CLIP4; CLOCK; CMKLR1; CMPK1; CMTR2; CNN1; CORO2B; CRIM1; C…
hsa-miR-302b-3p	ABHD3; ACSBG1; ADAM9; ADAT2; AEBP2; AGFG2; AHNAK; AKTIP; AMER2; ANKRD50; ANKRD54; APOC2; APOC4; APP; ARHGAP30; ARHGEF17; ARHGEF3; ARL4C; ASAP1; ASF1B; ATAD2; ATE1; ATF6B; BAMBI; BARX2; BCL6; BRMS1L; BTG1; BVES; C10orf11; C11orf30; C19orf43; C2orf69; C2orf88; C7orf43; C7orf55-LUC7L2; CACUL1; CAMK2N1; CCDC25; CCND1; CDC40; CDCA3; CDCA7; CFL2; CHAF1A; CLIP4; CLOCK; CMKLR1; CMPK1; CMTR2; CNN1; CORO2B…
hsa-miR-302c-3p	ABHD3; ACER2; ACSBG1; ADAM9; ADAMTSL3; ADAT2; AEBP2; AGFG2; AHNAK; AK1; AKT3; AKTIP; AMER2; ANKRD50; ANKRD54; APOC2; APOC4; APP; AQP2; ARF6; ARHGAP30; ARHGEF17; ARHGEF3; ARID4A; ARID4B; ARL4C; ARSJ; ASAP1; ASCC1; ASF1B; ATAD2; ATE1; ATF2; ATF6B; AVIL; B3GAT2; BAMBI; BARX2; BAZ1A; BCL6; BMP2K; BRI3; BRMS1L; BTG1; BVES; C10orf11; C19orf43; C1orf21; C2orf69; C2orf88; C7orf43; C7orf55-LUC7L2; C8orf46…
hsa-miR-302d-3p	ABHD3; ADAM9; ADAT2; AEBP2; AGFG2; AHNAK; AJUBA; AKTIP; AMER2; ANKRD50; ANKRD54; APOC2; APOC4; APP; ARHGAP30; ARHGEF17; ARHGEF3; ARL4C; ASAP1; ASF1B; ATAD2; ATE1; ATF6B; BAMBI; BARX2; BCL6; BRMS1L; BTG1; BVES; C10orf11; C19orf43; C2orf69; C2orf88; C7orf43; C7orf55-LUC7L2; CACUL1; CAMK2N1; CCDC25; CCND1; CDC40; CDCA3; CDCA7; CFL2; CHAF1A; CLIP4; CLOCK; CMKLR1; CMPK1; CMTR2; CNN1; CORO2B; CRIM1; CR…
hsa-miR-372-3p	ABHD3; ADAM9; ADAT2; AEBP2; AGFG2; AHNAK; AJUBA; AMER2; ANKRD50; ANKRD54; ANO6; APOC2; APOC4; APP; ARHGAP29; ARHGAP30; ARHGEF10; ARHGEF17; ARHGEF3; ARID4B; ARL4C; ASAP1; ASF1B; ATAD2; ATE1; ATF6B; BAMBI; BARX2; BCL6; BNC1; BRMS1L; BTG1; BVES; C10orf11; C19orf43; C2orf69; C2orf88; C5orf24; C7orf43; C7orf55-LUC7L2; CACUL1; CAMK2N1; CC2D1A; CCDC25; CCND1; CDC40; CDCA3; CDCA7; CDK2; CFL2; CHAF1A; CLI…
hsa-miR-20b-5p	ABHD5; ACER2; ADAM9; AEN; AGFG2; AHNAK; AKTIP; AMER2; ANKRD13C; ANKRD50; ANKRD9; ANO6; APCDD1; APP; ARAP2; ARHGAP1; ARHGAP12; ARHGEF10; ARHGEF28; ARHGEF3; ARID4A; ARID4B; ARL4C; ATAD2; ATE1; ATG16L1; ATG2B; ATP1A2; B3GALT2; B4GALT6; BAHD1; BAMBI; BICC1; BMPR2; BRMS1L; BTBD10; BTBD7; BTG3; BVES; C10orf107; C11orf30; C16orf52; C2orf69; C6orf120; C7orf43; C7orf60; CALD1; CAMK2N1; CAMK2N2; CAPRIN2; C…
hsa-miR-488-3p	ADAM9; AEBP2; ARFIP2; ARMCX3; ARPP19; BRPF1; BTG1; C10orf12; C1orf56; C7orf26; CCNG1; CDKL4; CENPO; CERS6; CGNL1; CREBZF; CTDSPL; DAZ1; DAZ2; DAZ3; DAZ4; DAZL; DCTD; EFNA5; EIF3A; EIF3J; EMC4; ERP44; FAM120A; FAM222B; FAM49B; GNGT1; IMPACT; KDELR3; KLLN; LGI1; LRRC41; LSM10; NIPAL3; NRSN2; PAFAH1B1; POMC; PPAN; PPAP2B; RAB9B; RBBP5; RHOT1; RPL7; RPS6KA6; SDCBP2; SLCO1C1; SMIM17; STAM; STX7; TMEM1…
hsa-miR-520e	ABHD3; ADAM9; ADAT2; AEBP2; AGFG2; AHNAK; AJUBA; AMER2; ANKRD50; ANKRD54; APOC2; APOC4; APP; ARHGAP24; ARHGAP29; ARHGAP30; ARHGEF17; ARHGEF3; ARID4B; ARL4C; ASAP1; ASF1B; ATAD2; ATE1; ATF6B; BAMBI; BARX2; BCL6; BNC1; BRMS1L; BTG1; BVES; C10orf11; C11orf30; C19orf43; C2orf69; C2orf88; C7orf43; C7orf55-LUC7L2; CACUL1; CAMK2N1; CDC40; CDCA3; CDCA7; CDK2; CEP128; CFL2; CHAF1A; CLIP4; CLOCK; CMPK1; CM…
hsa-miR-520a-3p	ABHD3; ADAM9; ADAT2; AEBP2; AGFG2; AHNAK; AJUBA; AKTIP; AMER2; ANKRD50; ANKRD54; APOC2; APOC4; APP; ARHGAP24; ARHGAP29; ARHGAP30; ARHGEF17; ARHGEF3; ARID4B; ARL4C; ASAP1; ASF1B; ATAD2; ATE1; ATF6B; BAMBI; BARX2; BCL6; BRMS1L; BTG1; BVES; C10orf11; C11orf30; C19orf43; C2orf69; C2orf88; C5orf24; C7orf43; C7orf55-LUC7L2; CACUL1; CAMK2N1; CCDC25; CCND1; CDC23; CDCA3; CDCA7; CDK2; CFL2; CHAF1A; CLIP4;…
hsa-miR-526b-3p	ABHD5; ACER2; ADAM9; AGFG2; AHNAK; ANKRD50; ANKRD9; APCDD1; ARHGAP1; ARHGEF28; ARID4A; ATAD2; ATE1; ATG16L1; B3GALT2; BAHD1; BAMBI; BHLHE41; BMPR2; BRMS1L; BTBD10; BTG3; BVES; C10orf107; C11orf30; C16orf52; C7orf43; CALD1; CAMK2N1; CAMK2N2; CAPRIN2; CC2D1A; CCDC71L; CCL1; CCNG2; CD274; CD69; CDC23; CDC37L1; CENPO; CENPQ; CEP128; CEP97; CFL2; CHAF1A; CHRM2; CLIP4; CMPK1; CMTR2; CNOT7; COQ2; CORO2B…
hsa-miR-520b	ABHD3; ACSBG1; ADAM9; ADAT2; AEBP2; AGFG2; AHNAK; AMER2; ANKRD50; ANKRD54; APOC2; APOC4; APP; ARHGAP29; ARHGAP30; ARHGEF10; ARHGEF17; ARHGEF3; ARID4B; ARL4C; ARX; ASAP1; ASF1B; ATAD2; ATE1; ATF6B; BAMBI; BARX2; BCL6; BRMS1L; BTG1; BVES; C10orf11; C11orf30; C19orf43; C2orf69; C2orf88; C3orf18; C7orf43; C7orf55-LUC7L2; CACUL1; CAMK2N1; CDC40; CDCA3; CDCA7; CDK2; CFL2; CHAF1A; CLIP4; CLOCK; CMKLR1; …
hsa-miR-520c-3p	ABHD3; ACSBG1; ADAM9; ADAT2; AEBP2; AGFG2; AHNAK; AMER2; ANKRD50; ANKRD54; APOC2; APOC4; APP; ARHGAP29; ARHGAP30; ARHGEF10; ARHGEF17; ARHGEF3; ARID4B; ARL4C; ARX; ASAP1; ASF1B; ATAD2; ATE1; ATF6B; BAMBI; BARX2; BCL6; BRMS1L; BTG1; BVES; C10orf11; C11orf30; C19orf43; C2orf69; C2orf88; C3orf18; C7orf43; C7orf55-LUC7L2; CACUL1; CAMK2N1; CDC40; CDCA3; CDCA7; CDK2; CFL2; CHAF1A; CLIP4; CLOCK; CMKLR1; …
hsa-miR-520d-3p	ABHD3; ADAM9; ADAT2; AGFG2; AHNAK; AJUBA; AKTIP; AMER2; ANKRD50; ANKRD54; APOC2; APOC4; APP; ARHGAP24; ARHGAP29; ARHGAP30; ARHGEF17; ARHGEF3; ARID4B; ARL4C; ASAP1; ASF1B; ATAD2; ATE1; ATF6B; ATP2C1; BAMBI; BARX2; BCL6; BRMS1L; BTG1; BVES; C10orf11; C11orf30; C19orf43; C2orf69; C2orf88; C5orf24; C7orf43; C7orf55-LUC7L2; CACUL1; CAMK2N1; CCDC25; CCND1; CDCA3; CDCA7; CDK2; CFL2; CHAF1A; CLIP4; CLOCK…
hsa-miR-302e	ABHD3; ADAM9; ADAT2; AEBP2; AGFG2; AKTIP; AMER2; ANKRD50; ANKRD54; APOC2; APOC4; APP; ARHGAP30; ARHGEF3; ARID4B; ARL4C; ASAP1; ASF1B; ATAD2; ATE1; ATF6B; BAMBI; BARX2; BCL6; BRMS1L; BTG1; C10orf11; C19orf43; C2orf69; C2orf88; C5orf24; C7orf43; C7orf55-LUC7L2; CACUL1; CAMK2N1; CC2D1A; CCND1; CDC23; CDC40; CDCA3; CDCA7; CFL2; CHAF1A; CLIP4; CLOCK; CMKLR1; CMPK1; CMTR2; CNN1; CORO2B; CRIM1; CRTC2; C…
hsa-miR-4319	ABCC5; ABHD3; ABHD6; ABTB1; ACER2; ACHE; ACSL6; ADAM9; ADAMTS14; AGGF1; AIFM1; AKAP1; AKT1S1; ALDH1A3; ANKRD44; ANO6; ANPEP; APC; APOC4; ARID3B; ARSI; ASB4; ATG4D; ATP10D; B3GALNT2; B4GALT1; BAK1; BAP1; BCL2L12; BCL2L2; BDH1; BIN2; BLZF1; BMF; BRPF1; BRWD1; BTG2; BTN2A2; C11orf57; C15orf39; C17orf59; C19orf38; C19orf54; C1orf210; C4orf19; C6orf47; C7orf26; CACNB3; CASP2; CBFB; CCDC71L; CCNJ; CD30…
hsa-miR-365a-3p	ACVR1; ADAM10; ADAMTS1; ADD3; ADM; AKT3; AMMECR1; ANK3; ANKRD11; ANKRD62; ANKS1A; ARRB2; ARRDC3; B4GALNT3; BCL2; BEST3; BMPER; BTF3L4; BTG2; C15orf32; C18orf25; C3orf38; C8orf44-SGK3; CDK9; CHD8; CHP1; CLCN6; COL7A1; CREB5; CRKL; CS; CSK; CXorf23; DCP2; DCUN1D5; DHFR; DLAT; DLX3; DMRTC2; DOCK4; DTNA; E2F2; EFEMP1; EHF; EIF4E3; ENPP5; ENTPD7; EPS8; ESRRA; ETS1; ETV1; EYA3; FAM60A; FAM91A1; GALNT4;…
hsa-miR-365b-3p	ACVR1; ADAM10; ADAMTS1; ADD3; ADM; AKT3; AMMECR1; ANK3; ANKRD11; ANKRD62; ANKS1A; ARRB2; ARRDC3; B4GALNT3; BCL2; BEST3; BMPER; BTF3L4; BTG2; C15orf32; C18orf25; C3orf38; C8orf44-SGK3; CDK9; CHD8; CHP1; CLCN6; COL7A1; CREB5; CRKL; CS; CSK; CXorf23; DCP2; DCUN1D5; DHFR; DLAT; DLX3; DMRTC2; DOCK4; DTNA; E2F2; EFEMP1; EHF; EIF4E3; ENPP5; ENTPD7; EPS8; ESRRA; ETS1; ETV1; EYA3; FAM60A; FAM91A1; GALNT4;…
hsa-miR-25-3p	AARS; ACOX1; ACTC1; ADAM19; ADAMTSL1; ADAMTSL3; ADCY3; ADM; ADRB1; AFF1; AIDA; ANKRD44; ANP32E; AP1AR; APPL1; ARHGAP29; ARHGEF10; ARHGEF17; ARMC1; ARRDC3; ARRDC4; ASB7; ASPH; ASPN; ATP8B1; ATXN3; AURKA; B3GALT2; BAZ2B; BCAT2; BCL11B; BRMS1L; BSDC1; BTG2; BTLA; C11orf24; C16orf87; C20orf194; C21orf91; C2CD4C; C2orf69; C5orf24; CALN1; CAMK2A; CASD1; CASK; CBLN4; CCNC; CCNJL; CD2AP; CD69; CDC27; CDC…
hsa-miR-32-5p	AARS; AATK; ACOX1; ACTC1; ADAM10; ADAM19; ADAMTS9; ADAMTSL1; ADAMTSL3; ADCY3; ADM; ADRB1; AFF1; AIDA; ANKIB1; ANKRD44; ANP32E; AP1AR; APPL1; ARHGAP29; ARHGEF10; ARMC1; ARRDC3; ARRDC4; ASB7; ASPH; ASPN; ATXN3; AURKA; B3GALT2; BAZ2B; BCAT2; BCL11B; BCL2L11; BRMS1L; BSDC1; BTG2; BTLA; C11orf24; C16orf87; C20orf194; C21orf91; C2CD4C; C2orf69; C5orf24; CALN1; CAMK2A; CASD1; CBLN4; CCNC; CCNJL; CD2AP; …
hsa-miR-92a-3p	AARS; ACOX1; ACTC1; ADAM10; ADAMTSL3; ADCY3; ADM; ADRB1; AFF1; AIDA; ANKRD44; ANP32E; AP1AR; APPL1; ARHGAP29; ARHGEF10; ARMC1; ARRDC3; ARRDC4; ASPH; ASPN; ATXN3; AURKA; B3GALT2; BAZ2B; BCAT2; BCL11B; BCL2L11; BRMS1L; BSDC1; BTG2; BTLA; C11orf24; C16orf87; C20orf194; C21orf91; C2CD4C; C2orf69; C5orf24; CAMK2A; CASD1; CBLN4; CCNC; CCNJL; CD2AP; CD69; CDC27; CDCA7L; CDK5R1; CDKN1C; CEP41; CHCHD10; C…
hsa-miR-101-3p	ABHD17B; ABHD17C; ADAMTS10; ADAMTS17; ADAMTS3; ADAMTSL3; ADRB1; AEBP2; AGFG1; AJAP1; AKT3; ANKRD11; ANKRD17; ANKRD44; ANXA2; AP1G1; AP1S1; AP3S1; APOBEC4; APP; ARAP2; ARG2; ARHGEF3; ARNTL2; ASAP1; ASPN; ATG4D; ATP1B1; ATP5G2; ATP9B; ATXN1; ATXN1L; AVPI1; AXIN2; BCL2L11; BCL9; BEAN1; BEGAIN; BEND4; BICC1; BMP10; BRPF1; BTBD3; BZW1; C10orf107; C10orf12; C10orf88; C19orf73; C1orf52; C3orf58; C3orf80…
hsa-miR-193a-3p	AAK1; ADAMTSL3; AJUBA; ALKBH5; ANAPC15; ANKFY1; ANKRD13A; AP2M1; ARHGAP19; ARHGEF12; ARHGEF15; ARMC1; ATOH8; ATP5F1; ATXN1; BAK1; BAZ2A; BCL2L2; C18orf32; CALB1; CALM1; CAPRIN1; CBX7; CCND1; CD34; CLOCK; CLSTN1; CNBP; CNOT6; CTDSPL2; CXXC4; DAAM2; DBN1; DCAF7; DLEU7; DNAJC13; DYNLL2; E2F6; EBAG9; EN2; EPHA10; ERBB2IP; ERBB4; ETS1; ETV1; FAIM2; FAM131B; FAM84A; FAT4; FHDC1; FLI1; FOCAD; GDF11; GDP…
hsa-miR-363-3p	AARS; ACOX1; ACTC1; ADAM10; ADAM19; ADAMTS9; ADAMTSL1; ADAMTSL3; ADCY3; ADM; ADRB1; AFF1; AIDA; ANKRD44; ANP32E; AP1AR; APPL1; ARF1; ARHGAP29; ARHGEF10; ARMC1; ARPC2; ARRDC3; ARRDC4; ASB7; ASPH; ASPN; ATP8B1; ATXN3; AURKA; B3GALT2; BAZ2B; BCAT2; BCL11B; BCL2L11; BRMS1L; BSDC1; BTG2; BTLA; C11orf24; C16orf87; C20orf194; C21orf91; C2CD4C; C2orf69; CALN1; CAMK2A; CASD1; CASK; CBLN4; CCNC; CCNJL; CD2…
hsa-miR-367-3p	AARS; ACOX1; ACTC1; ADAM10; ADAM19; ADAMTSL1; ADAMTSL3; ADCY3; ADM; ADRB1; AIDA; ANKRD44; ANP32E; AP1AR; APPL1; ARHGAP29; ARHGEF10; ARMC1; ARPC2; ARRDC3; ARRDC4; ASB7; ASPH; ASPN; ATP8B1; ATXN3; AURKA; B3GALT2; BAZ2B; BCAT2; BCL11B; BCL2L11; BRMS1L; BSDC1; BTG2; BTLA; C11orf24; C16orf87; C20orf194; C21orf91; C2CD4C; C2orf69; C5orf24; CACNA1I; CALN1; CAMK2A; CASD1; CBLN4; CCNC; CCNE2; CCNJL; CD2AP…
hsa-miR-193b-3p	AAK1; ADAMTSL3; AJUBA; ALKBH5; ANAPC15; ANKFY1; ANKRD13A; AP2M1; ARHGAP19; ARHGEF12; ARHGEF15; ARMC1; ATOH8; ATP5F1; ATXN1; BAK1; BAZ2A; BCL2L2; C18orf32; CALB1; CALM1; CAPRIN1; CBX7; CCND1; CD34; CLOCK; CLSTN1; CNBP; CNOT6; CTDSPL2; CXXC4; DAAM2; DBN1; DCAF7; DLEU7; DNAJC13; DYNLL2; E2F6; EBAG9; EN2; EPHA10; ERBB2IP; ERBB4; ETS1; ETV1; FAIM2; FAM131B; FAM84A; FAT4; FHDC1; FLI1; FOCAD; GDF11; GDP…
hsa-miR-520f-3p	ABCC5; ACER2; ACSBG1; ADAMTSL3; AEBP2; AGFG2; AK1; AKT3; AMER2; ANKRD50; ANKRD52; AP3M1; APP; AQP2; ARF6; ARHGAP30; ARHGEF3; ARID4B; ARL4C; ARSJ; ASCC1; ASF1B; ATAD2; ATF2; ATF6B; ATP2B2; AVIL; B3GAT2; BAZ1A; BMP2K; BRI3; C10orf11; C1orf21; C2orf69; C7orf43; C7orf55-LUC7L2; C8orf46; CACNG3; CACUL1; CAMK2N1; CAMSAP1; CAMSAP2; CCDC6; CCND1; CCND2; CD83; CDC25B; CDCA7; CDK19; CDKN1B; CERS3; CFL2; CH…
hsa-miR-92b-3p	AARS; ACOX1; ACTC1; ADAMTSL3; ADCY3; ADM; ADRB1; AFF1; AIDA; ANKRD44; ANP32E; AP1AR; APPL1; ARHGAP29; ARHGEF10; ARMC1; ARRDC3; ARRDC4; ASPH; ASPN; ATXN3; AURKA; B3GALT2; BAZ2B; BCAT2; BCL11B; BCL2L11; BRMS1L; BSDC1; BTG2; BTLA; C11orf24; C16orf87; C20orf194; C21orf91; C2CD4C; C2orf69; C5orf24; CAMK2A; CASD1; CBLN4; CCNC; CCNJL; CD2AP; CD69; CDC27; CDCA7L; CDK5R1; CDKN1C; CEP41; CHCHD10; CHMP7; CH…
hsa-miR-3129-5p	ACOX1; ACVR2A; ADAM10; ADAMTS3; ADAMTSL3; ADRB1; ADRBK2; AEBP2; AK4; ALX4; ANKRD17; ANKRD44; APLP2; ARHGEF3; ARL15; ATAD1; BCAR3; C1orf21; C20orf194; C9orf40; C9orf72; CABLES1; CBLB; CCDC85C; CD151; CD2AP; CDK17; CDK7; CELSR2; CEP85L; CFL2; CHAD; CHRM3; CISD2; CITED2; CNEP1R1; CNIH2; CNOT7; COL4A5; COPS2; CSRP2; CTNNA2; CXCL11; CXXC5; CYB5R4; DCBLD2; DDHD1; DDIT4; DEPDC1B; DIRC2; DPF3; ESRP1; FAM…
hsa-miR-299-3p	ABCE1; ACAN; ADD1; ARAP3; ATXN2; C6orf201; CCNT2; CHST2; DCUN1D1; DNAJA2; FAM126A; HNRNPA0; KNDC1; LHX9; LUC7L3; MARCH7; MEFV; MEX3C; MYO3B; PAXBP1; POGK; PRAM1; PRPS1; PTP4A1; RAB6A; RSPH10B; RUNX1T1; SP4; STX7; TCF4; TGIF1; TMEM155; TOP1; UBE2H; VEGFA; ZNF207; ZNF664;
hsa-miR-506-3p	ABHD17C; ABHD3; ACAA2; ACADM; ACSL1; ADI1; AFF3; AGPAT9; AIDA; AIF1L; AK3; AK4; AKAP6; AKIRIN1; AKR7A2; AKT1S1; ALCAM; ALG2; AMMECR1; ANAPC7; ANP32E; ANXA5; ANXA7; AP3M1; APEX2; ARFIP1; ARG2; ARHGDIA; ARHGEF3; ARHGEF4; ARPP19; ASCC2; ATMIN; ATP6V0A2; ATP6V0E1; ATP6V1G1; ATP7A; B4GALT1; BECN1; BMP6; BMPR1A; BSN; BTBD10; C10orf12; C1GALT1; C1QL3; C2orf88; CACNA2D1; CAMTA2; CAPZA1; CASC3; CASC4; CBF…
hsa-let-7a-5p	ABCB9; ABCC10; ABCC5; ABHD17C; ACAP3; ACER2; ACPP; ACSL6; ACVR1C; ADAM15; ADAMTS5; ADAMTS8; ADIPOR2; ADRB1; ADRB2; ADRB3; AEN; AFF2; AGO3; AGO4; AGPAT6; AGPAT9; AHCTF1; AIFM1; AKAP6; ALKBH1; AMER3; AMOT; AMT; ANGPTL2; ANKRD46; AP1S1; APBA1; APBB3; APPBP2; ARG2; ARHGAP20; ARHGAP28; ARHGEF15; ARHGEF38; ARHGEF7; ARID3A; ARID3B; ARL4D; ARL5A; ARL6IP6; ARRDC4; ASAP1; ATG16L1; ATP2A2; ATP8B4; ATPAF1; A…
hsa-let-7b-5p	ABCB9; ABCC10; ABCC5; ABHD17C; ACAP3; ACER2; ACPP; ACSL6; ACVR1C; ADAM15; ADAMTS15; ADAMTS5; ADAMTS8; ADIPOR2; ADRB1; ADRB2; ADRB3; AEN; AFF2; AGO3; AGO4; AGPAT6; AGPAT9; AHCTF1; AIFM1; AKAP6; ALKBH1; AMER3; AMOT; AMT; ANGPTL2; ANKRD46; AP1S1; APBA1; APBB3; APPBP2; ARG2; ARHGAP20; ARHGAP28; ARHGEF15; ARHGEF38; ARHGEF7; ARID3A; ARID3B; ARL4D; ARL5A; ARL6IP6; ARRDC4; ASAP1; ATG16L1; ATP2A2; ATP8B4;…
hsa-let-7c-5p	ABCB9; ABCC10; ABCC5; ABHD17C; ACAP3; ACER2; ACPP; ACSL6; ACVR1C; ADAM15; ADAMTS5; ADAMTS8; ADIPOR2; ADRB1; ADRB2; ADRB3; AEN; AFF2; AGO3; AGO4; AGPAT6; AGPAT9; AHCTF1; AIFM1; AKAP6; ALKBH1; AMER3; AMOT; AMT; ANGPTL2; ANKRD46; AP1S1; APBA1; APBB3; APPBP2; ARG2; ARHGAP20; ARHGAP28; ARHGEF15; ARHGEF38; ARHGEF7; ARID3A; ARID3B; ARL4D; ARL5A; ARL6IP6; ARRDC4; ASAP1; ATG16L1; ATP2A2; ATP8B4; ATPAF1; A…
hsa-let-7d-5p	ABCB9; ABCC10; ABCC5; ABHD17C; ACAP3; ACER2; ACPP; ACSL6; ACVR1C; ADAM15; ADAMTS15; ADAMTS5; ADAMTS8; ADIPOR2; ADRB1; ADRB2; ADRB3; AEN; AGO3; AGO4; AGPAT6; AGPAT9; AHCTF1; AIFM1; AKAP6; ALKBH1; AMER3; AMOT; AMT; ANGPTL2; ANKRD46; AP1S1; APBA1; APBB3; APPBP2; ARG2; ARHGAP20; ARHGAP28; ARHGEF15; ARHGEF38; ARHGEF7; ARID3A; ARID3B; ARL4D; ARL5A; ARL6IP6; ARRDC4; ASAP1; ATG16L1; ATP2A2; ATP2B4; ATP8B…
hsa-let-7e-5p	ABCB9; ABCC10; ABCC5; ABHD17C; ACAP3; ACER2; ACPP; ACSL6; ACVR1C; ADAM15; ADAMTS5; ADAMTS8; ADIPOR2; ADRB1; ADRB2; ADRB3; AEN; AFF2; AGO3; AGO4; AGPAT6; AGPAT9; AHCTF1; AIFM1; AKAP6; ALKBH1; AMER3; AMOT; AMT; ANGPTL2; ANKRD46; AP1S1; APBA1; APBB3; APPBP2; ARG2; ARHGAP20; ARHGAP28; ARHGEF15; ARHGEF38; ARHGEF7; ARID3A; ARID3B; ARL4D; ARL5A; ARL6IP6; ARRDC4; ASAP1; ATG16L1; ATP2A2; ATP8B4; ATPAF1; A…
hsa-let-7f-5p	ABCB9; ABCC10; ABCC5; ABHD17C; ACER2; ACPP; ACSL6; ACVR1C; ADAM15; ADAMTS5; ADAMTS8; ADIPOR2; ADRB1; ADRB2; ADRB3; AEN; AFF2; AGO3; AGO4; AGPAT6; AGPAT9; AHCTF1; AIFM1; AKAP6; ALKBH1; AMER3; AMOT; AMT; ANGPTL2; ANKRD46; AP1S1; APBB3; APPBP2; ARG2; ARHGAP20; ARHGAP28; ARHGEF15; ARHGEF38; ARHGEF7; ARID3A; ARID3B; ARL4D; ARL5A; ARL6IP6; ARRDC4; ASAP1; ATP2A2; ATP2B4; ATP8B4; ATPAF1; ATXN1L; ATXN7L3;…
hsa-miR-98-5p	ABCB9; ABCC10; ABCC5; ABHD17C; ACAP3; ACER2; ACPP; ACSL6; ACVR1C; ADAM15; ADAMTS5; ADAMTS8; ADIPOR2; ADRB1; ADRB2; ADRB3; AEN; AFF2; AGO3; AGO4; AGPAT6; AGPAT9; AHCTF1; AIFM1; AKAP6; ALKBH1; AMER3; AMOT; AMT; ANGPTL2; ANKRD46; AP1S1; APBA1; APBB3; APPBP2; ARG2; ARHGAP20; ARHGAP28; ARHGEF15; ARHGEF38; ARHGEF7; ARID3A; ARID3B; ARL4D; ARL5A; ARL6IP6; ARRDC4; ASAP1; ATP2A2; ATP8B4; ATPAF1; ATXN7L3B; …
hsa-miR-34a-5p	AAGAB; ACBD3; ACSL1; ADD2; ADIPOR2; ADK; ADO; AGAP2; AGO4; AGTRAP; ALCAM; ALDOA; AMER2; ANK2; ANK3; ANKRD52; ANP32B; AP3S2; APH1A; AREG; ARHGAP1; ARHGAP26; ARHGAP36; ARHGAP44; ARID4A; ARID4B; ARSJ; ASIC2; ATG4B; ATG9A; ATMIN; ATP1A2; ATP5S; ATXN7L3B; AXL; B3GAT1; B4GALT2; BCL2; BCL2L13; BMP3; BMP8B; BRINP1; BRPF3; BTBD11; C12orf73; C1QL3; C22orf23; C2CD4A; C3orf58; C8orf37; C9orf69; CA7; CACNA2D1…
hsa-let-7g-5p	ABCB9; ABCC10; ABCC5; ABHD17C; ACER2; ACPP; ACSL6; ACVR1C; ADAM15; ADAMTS5; ADAMTS8; ADIPOR2; ADRB1; ADRB2; ADRB3; AEN; AFF2; AGO3; AGO4; AGPAT6; AGPAT9; AHCTF1; AIFM1; AKAP6; ALKBH1; AMER3; AMOT; AMT; ANGPTL2; ANKRD46; AP1S1; APBB3; APPBP2; ARG2; ARHGAP20; ARHGAP28; ARHGEF15; ARHGEF38; ARHGEF7; ARID3A; ARID3B; ARL4D; ARL5A; ARL6IP6; ARRDC4; ASAP1; ATP2A2; ATP2B4; ATP8B4; ATPAF1; ATXN7L3B; B3GNT7…
hsa-let-7i-5p	ABCB9; ABCC10; ABCC5; ABHD17C; ACER2; ACPP; ACSL6; ACVR1C; ADAM15; ADAMTS15; ADAMTS5; ADAMTS8; ADIPOR2; ADRB1; ADRB2; ADRB3; AEN; AFF2; AGO3; AGO4; AGPAT6; AGPAT9; AHCTF1; AIFM1; AKAP6; ALKBH1; AMER3; AMOT; AMT; ANGPTL2; ANKRD46; AP1S1; APBB3; APPBP2; ARG2; ARHGAP20; ARHGAP28; ARHGEF15; ARHGEF38; ARHGEF7; ARID3A; ARID3B; ARL4D; ARL5A; ARL6IP6; ARRDC4; ASAP1; ATP2A2; ATP2B4; ATP8B4; ATPAF1; ATXN7L…
hsa-miR-150-5p	ADIPOR2; CAST; DCAF6; EGR2; ELOVL1; ELOVL3; ENSA; FOXD3; FTO; GCM2; GRIPAP1; HILPDA; HSP90B1; IKBIP; ITIH6; KCNIP1; MBD6; MTCH2; MYB; NDC1; NKX2-4; NR2F2; OSBPL9; PKP4; PLP2; PTP4A1; SGMS1; SHISA4; STX5; TADA1; TEK; TP53; WTAP; ZBTB4; ZEB1; ZMAT2;
hsa-miR-34c-5p	AAGAB; ACBD3; ACSL1; ACSL4; ADAM10; ADD2; ADIPOR2; ADK; ADO; AFF4; AGAP2; AGO4; AGTRAP; ALCAM; ALDOA; AMER2; ANK2; ANK3; ANKRD52; ANP32B; AP3S2; APH1A; AREG; ARHGAP1; ARHGAP26; ARHGAP36; ARHGAP44; ARID4A; ARID4B; ARSJ; ASIC2; ATG4B; ATG9A; ATMIN; ATP1A2; ATP5S; ATXN7L3B; AXL; B4GALT2; BCL2; BCL2L13; BMP3; BMP8B; BNC2; BRINP1; BRPF3; BTBD11; C12orf73; C1QL3; C22orf23; C2CD4A; C3orf58; C3orf70; C8o…
hsa-miR-449a	AAGAB; ACBD3; ACSL1; ADD2; ADIPOR2; ADK; ADO; AGAP2; AGO4; AGTRAP; ALCAM; ALDOA; AMER2; ANK2; ANK3; ANKRD52; ANP32B; AP3S2; APH1A; AREG; ARHGAP1; ARHGAP26; ARHGAP36; ARHGAP44; ARID4A; ARSJ; ASIC2; ATG4B; ATMIN; ATP1A2; ATP5S; ATXN7L3B; AXL; B3GAT1; B4GALT2; BCL2; BCL2L13; BMP3; BMP8B; BNC2; BRINP1; BRPF3; BTBD11; C12orf73; C1QL3; C22orf23; C3orf58; C8orf37; C9orf69; CA7; CACNB1; CACNB3; CADM4; CA…
hsa-miR-485-5p	ADIPOR2; AGO4; ANKRD34A; ANXA11; ARHGAP9; ARL2BP; ASCC2; AVPR2; BTG2; C17orf50; C17orf78; C2orf91; C7orf73; C9orf114; CALCOCO1; CAMK2N2; CD3EAP; CD79A; CD84; CDX1; CES4A; CHD3; CKS1B; CLCN6; COPS7B; CSNK2A1; CTDNEP1; CYB561D1; DAG1; DCAF7; DISP2; DLK2; DNAJB13; DNAJC5G; DRGX; EFNA1; EPS8L1; EVX2; FAM124A; FAM222B; FAM83B; FBXL17; FKBP4; FOXL1; FRMPD3; FSD1; FTCD; FUNDC2; GAB2; GGT7; GJA5; GPR3; G…
hsa-miR-449b-5p	AAGAB; ACBD3; ACSL1; ADAM10; ADD2; ADIPOR2; ADK; ADO; AFF4; AGAP2; AGO4; AGTRAP; ALCAM; ALDOA; AMER2; ANK2; ANK3; ANKRD52; ANP32B; AP3S2; APH1A; AREG; ARHGAP1; ARHGAP26; ARHGAP36; ARHGAP44; ARID4A; ARSJ; ASIC2; ATG4B; ATG9A; ATMIN; ATP1A2; ATP5S; ATXN7; ATXN7L3B; AXL; B4GALT2; BCL2; BCL2L13; BMP3; BMP8B; BNC2; BRINP1; BRPF3; BTBD11; C12orf73; C1QL3; C22orf23; C2CD4A; C3orf58; C3orf70; C8orf37; C9…
hsa-miR-4458	ABCB9; ABCC10; ABCC5; ABHD17C; ACAP3; ACER2; ACPP; ACSL6; ACVR1C; ADAM15; ADAMTS15; ADAMTS5; ADAMTS8; ADIPOR2; ADRB1; ADRB2; ADRB3; AEN; AFF2; AGO3; AGO4; AGPAT6; AGPAT9; AHCTF1; AIFM1; AKAP6; ALKBH1; AMER3; AMOT; AMT; ANGPTL2; ANKRD46; AP1S1; APBB3; APPBP2; ARG2; ARHGAP20; ARHGAP28; ARHGEF15; ARHGEF38; ARHGEF7; ARID3A; ARID3B; ARL4D; ARL5A; ARL6IP6; ARRDC4; ASAP1; ATG16L1; ATP2A2; ATP2B4; ATP8B4…
hsa-miR-4500	ABCB9; ABCC10; ABCC5; ABHD17C; ACER2; ACPP; ACSL6; ACVR1C; ADAM15; ADAMTS5; ADAMTS8; ADIPOR2; ADRB1; ADRB2; ADRB3; AEN; AGO1; AGO3; AGO4; AGPAT6; AGPAT9; AHCTF1; AIFM1; AKAP6; ALKBH1; AMER3; AMOT; AMT; ANGPTL2; ANKRD46; AP1S1; APBA1; APBB3; APPBP2; ARG2; ARHGAP20; ARHGAP28; ARHGEF15; ARHGEF38; ARHGEF7; ARID3A; ARID3B; ARL4D; ARL5A; ARL6IP6; ARRDC4; ASAP1; ATP2A2; ATP8B4; ATPAF1; ATXN7L3; ATXN7L3B…
hsa-miR-6884-5p	ADIPOR2; AGO4; ANKRD34A; ANXA11; ARHGAP9; ARL2BP; ASCC2; AVPR2; BTG2; C17orf50; C17orf78; C2orf91; C7orf73; C9orf114; CALCOCO1; CAMK2N2; CD3EAP; CD79A; CD84; CDX1; CES4A; CHD3; CKS1B; CLCN6; COPS7B; CSNK2A1; CTDNEP1; CYB561D1; DAG1; DCAF7; DISP2; DLK2; DNAJB13; DNAJC5G; DRGX; EFNA1; EMC10; EPS8L1; EVX2; FAM124A; FAM222B; FAM83B; FBXL17; FOXL1; FRMPD3; FSD1; FUNDC2; FXYD5; GAB2; GGT7; GJA5; GPR3; …
hsa-miR-23a-3p	A1BG; ACO1; ACVR1C; ADNP; AGPAT9; ALAS1; ALDH1A2; ARHGAP20; ASAH2B; ASF1A; ATP11C; ATP6V1E1; ATXN7L3B; AUH; B3GALT2; BET1; BLCAP; BORA; BTAF1; C18orf54; C2orf69; C3orf52; C6orf62; C7orf76; C9orf170; CA2; CASP7; CCDC82; CCL7; CCM2; CCNG1; CCNH; CCSAP; CDC23; CDC40; CFDP1; CFL2; CHST10; CHST7; CLDN12; CLDN14; CLEC1A; CLK3; CNN2; COG3; COLQ; CPSF4; CRLF3; CTAGE5; CTCF; CTNNBIP1; CTXN2; CUL3; CXCL12;…
hsa-miR-23b-3p	A1BG; ACO1; ACVR1C; ADNP; AGPAT9; ALAS1; ALDH1A2; ARHGAP20; ASAH2B; ASF1A; ATP11C; ATP6V1E1; ATXN7L3B; AUH; B3GALT2; BET1; BLCAP; BORA; BTAF1; C18orf54; C2orf69; C3orf52; C6orf62; C7orf76; C9orf170; CA2; CASP7; CCDC82; CCL7; CCM2; CCNG1; CCNH; CCSAP; CDC23; CDC40; CFDP1; CFL2; CHST10; CHST7; CLDN12; CLDN14; CLEC1A; CLK3; CNN2; COG3; COLQ; CPSF4; CRLF3; CTAGE5; CTCF; CTNNBIP1; CTXN2; CUL3; DCUN1D1…
hsa-miR-130a-5p	A1BG; ACO1; ADNP; AGPAT9; ALAS1; ALDH1A2; ARHGAP20; ASAH2B; ASF1A; ATP6V1E1; AUH; B3GALT2; BET1; BLCAP; BORA; C2orf69; C3orf52; C6orf62; C7orf76; C9orf170; CA2; CCDC82; CCL7; CCM2; CCNG1; CCNH; CCSAP; CDC23; CDC40; CFL2; CHST10; CHST7; CLDN12; CLDN14; CLEC1A; CLK3; CNN2; COG3; COLQ; CPSF4; CRLF3; CTAGE5; CTCF; CTNNBIP1; CTXN2; CUL3; CXCL12; DCUN1D1; DHRS11; DLGAP1; DUSP5; EBF3; EDARADD; ELF2; ELO…
hsa-miR-328-3p	ADNP; ARL6IP1; C10orf113; C16orf87; C19orf43; CA3; CHP2; CHST7; CHTF8; CTNNBIP1; DDI2; DRGX; DUSP16; DYNC1I1; EDARADD; EIF4EBP1; EN2; ESCO1; FAM199X; FAM214B; FAXDC2; FOXO4; FOXS1; FUBP1; H2AFX; HIC1; HIST1H4D; HIST1H4L; HPCAL4; ITGA9; KAT6B; KIF2A; KLHL42; LGR4; LHFPL2; LNX2; LYVE1; MAN1C1; METTL21B; MPV17; MXI1; NOTCH2NL; NR3C1; NXPH3; PARP16; PEF1; PGM2; PIGA; PIM1; PTPN9; RGL2; RSBN1L; RWDD2B…
hsa-miR-23c	A1BG; ACO1; ADNP; AGPAT9; ALAS1; ALDH1A2; ARHGAP20; ASAH2B; ASF1A; ATP11C; ATP6V1E1; ATRN; ATXN7L3B; AUH; B3GALT2; BET1; BLCAP; BORA; BTAF1; C18orf54; C2orf69; C3orf52; C6orf62; C7orf76; C9orf170; CA2; CASP7; CCDC82; CCL7; CCM2; CCNG1; CCNH; CCSAP; CDC23; CDC40; CFDP1; CFL2; CHST10; CHST7; CLDN12; CLDN14; CLEC1A; CLK3; CNN2; COG3; COLQ; CPSF4; CRLF3; CTAGE5; CTCF; CTNNBIP1; CTXN2; CUL3; DCUN1D1; …
hsa-miR-148a-3p	ABCA1; ABCB10; ABCB7; ABCD3; ACVR1; ADAM10; ADAM17; ADAMTS18; ADAMTS5; ADCY2; AGFG1; AGO4; AHDC1; AKAP1; ALCAM; AMMECR1; ANKRD13A; AP1G1; AQP11; ARFGEF1; ARFIP1; ARHGAP21; ARHGEF12; ARL6IP1; ARL8B; ARPP19; ARRDC3; ASPH; ATG4D; ATP2B4; ATP6AP2; ATP7A; ATP8A1; ATXN1; ATXN7L1; B4GALT5; B4GALT6; BACH2; BARHL2; BAZ2B; BCL2L2; BCL7B; BHLHE41; BICC1; BMP3; BRPF1; BTAF1; BTBD3; C12orf79; C15orf27; C16orf…
hsa-miR-221-3p	AGFG1; AGO4; AIDA; AKAP5; AMIGO1; AMMECR1; ANGPTL2; ANKRD52; AP3M1; APPBP2; ARHGAP42; ASPH; ATAD2B; ATP1B1; ATXN1; BAZ2B; BBC3; BEAN1; BMF; BRWD3; C11orf87; C2orf91; C3orf70; CAMKK1; CAND1; CASZ1; CCDC64; CCT4; CD4; CDH2; CDKN1B; CDKN1C; CHD7; CHSY1; CLVS2; CNOT2; CPEB3; CPNE8; CREBZF; CRKL; CTCF; CYR61; DCAF12; DCAF7; DCUN1D1; DCUN1D4; DKK2; DMRT3; DPP8; DYNC1LI2; DYRK1A; EIF1; EIF3J; EIF5A2; EM…
hsa-miR-222-3p	AGFG1; AGO4; AIDA; AKAP5; AMIGO1; AMMECR1; ANGPTL2; ANKRD52; APPBP2; ARHGAP42; ASPH; ATAD2B; ATP1B1; ATXN1; AXIN2; BAZ2B; BBC3; BEAN1; BMF; BRWD3; C11orf87; C2orf91; C3orf70; CAMKK1; CAND1; CASZ1; CCDC64; CCT4; CD4; CDH2; CDKN1B; CDKN1C; CHD7; CHSY1; CLVS2; CNOT2; CPEB3; CPNE8; CREBZF; CRKL; CTCF; CYR61; DCAF12; DCAF7; DCUN1D1; DCUN1D4; DKK2; DMRT3; DPP8; DYNC1LI2; DYRK1A; EIF1; EIF3J; EIF5A2; EM…
hsa-miR-200b-3p	ABI2; ACE2; ACVR1C; ADAMTS3; ADD3; AEBP2; AGFG1; AMOTL2; ANLN; ANP32B; AP1S2; APOO; ARGLU1; ARHGEF3; ARID4B; ASF1A; BAG5; BAG6; BASP1; BAZ2B; BDP1; BHLHE41; BNC2; BTF3L4; C16orf52; CACUL1; CALU; CCDC177; CCDC82; CCNJ; CCNYL1; CDH11; CDH20; CDK17; CDK2; CDKN1B; CEBPD; CEP41; CFL2; CHRDL1; CITED2; CKAP4; CKLF; CLASP1; CLIC4; CNEP1R1; CNN3; CNOT7; CNTFR; COPS8; CORO1C; CRKL; CRTAP; CSRNP3; CXorf23; …
hsa-miR-152-3p	ABCA1; ABCB10; ABCB7; ABCD3; ACVR1; ADAM10; ADAM17; ADAMTS18; ADAMTS5; ADCY2; AGFG1; AGO4; AHDC1; AKAP1; ALCAM; AMMECR1; ANKRD13A; AP1G1; AQP11; ARFGEF1; ARFIP1; ARHGAP21; ARHGEF12; ARL6IP1; ARL8B; ARPP19; ARRDC3; ASPH; ATG4D; ATP2B4; ATP6AP2; ATP7A; ATP8A1; ATXN1; ATXN7L1; B4GALT5; B4GALT6; BACH2; BARHL2; BAZ2B; BCL2L2; BCL7B; BHLHE41; BICC1; BMP3; BRPF1; BTAF1; BTBD3; C12orf79; C15orf27; C16orf…
hsa-miR-9-3p	AGFG1; ELOVL6; EMILIN2; HSPA4; STK24;
hsa-miR-200c-3p	ABI2; ACE2; ACVR1C; ADAMTS3; ADD3; AEBP2; AGFG1; AMOTL2; ANLN; ANP32B; AP1S2; APOO; ARGLU1; ARHGEF3; ARID4B; ASF1A; BAG5; BAG6; BASP1; BAZ2B; BDP1; BHLHE41; BNC2; BTF3L4; C16orf52; CACUL1; CALU; CCDC177; CCDC82; CCNJ; CCNYL1; CDH11; CDH20; CDK17; CDK2; CDKN1B; CEBPD; CEP41; CFL2; CHRDL1; CITED2; CKAP4; CKLF; CLASP1; CLIC4; CNEP1R1; CNN3; CNOT7; CNTFR; COPS8; CORO1C; CRKL; CRTAP; CSRNP3; CXorf23; …
hsa-miR-383-5p	ACO1; ADSS; AGFG1; ANKRD11; ANXA5; AP3M1; ARID2; ARL3; BCL2L2; BLOC1S6; BMP2; BRCC3; C10orf12; C16orf47; CASP2; CCNT2; CDK19; CIRBP; CLEC3A; CNIH1; CNTD1; COA5; CORO1C; CSNK1D; CTDNEP1; DDI2; DGAT2L6; DHX36; EIF4B; ELMOD2; EPAS1; EPM2A; ERMP1; FGF7; FOS; FXYD4; FYTTD1; GABRQ; GLDN; GMNC; GPHN; HDAC2; HHLA2; HIBCH; HOOK1; HTR2C; IMPG1; IRF1; ITGB3BP; KIAA0101; KIRREL3; KLHDC10; KLHL21; KPNB1; LDHA…
hsa-miR-148b-3p	ABCA1; ABCB10; ABCB7; ABCD3; ACVR1; ADAM10; ADAM17; ADAMTS18; ADAMTS5; ADCY2; AGFG1; AGO4; AHDC1; AKAP1; ALCAM; AMMECR1; ANKRD13A; AP1G1; AQP11; ARFGEF1; ARFIP1; ARHGAP21; ARHGEF12; ARL6IP1; ARL8B; ARPP19; ARRDC3; ASPH; ATG4D; ATP2B4; ATP6AP2; ATP7A; ATP8A1; ATXN1; ATXN7L1; B4GALT5; B4GALT6; BACH2; BARHL2; BAZ2B; BCL2L2; BCL7B; BHLHE41; BICC1; BMP3; BRPF1; BTAF1; BTBD3; C12orf79; C15orf27; C16orf…
hsa-miR-429	ABI2; ACE2; ACVR1C; ADAMTS3; ADD3; AEBP2; AGFG1; AMOTL2; ANLN; ANP32B; AP1S2; APOO; ARGLU1; ARHGEF3; ARID4B; ASF1A; BAG5; BAG6; BASP1; BAZ2B; BHLHE41; BNC2; BTF3L4; C16orf52; CACUL1; CALU; CBL; CCDC177; CCDC82; CCNJ; CCNYL1; CCSER1; CDH11; CDH20; CDK17; CDK2; CDKN1B; CEBPD; CEP41; CFL2; CHRDL1; CITED2; CKAP4; CKLF; CLASP1; CLIC4; CNEP1R1; CNN3; CNOT7; CNTFR; COPS8; CORO1C; CRKL; CRTAP; CSRNP3; CU…
hsa-miR-27a-3p	ABCA1; ABHD17C; ABHD5; ACTA2; ACVR1; ADAMTS10; ADORA2B; AFF4; AGPAT3; AHSG; AIDA; AK2; AKIRIN1; AMD1; APEX1; APPBP2; AQP11; ARF3; ARHGAP21; ARID2; ARRDC4; ARX; ASAH1; ASB11; ATP5G3; ATP6V1A; ATP8B2; B3GNT7; B4GALT3; BAK1; BAZ2B; BBC3; BCL3; BEND7; BICC1; BLOC1S5; BMI1; BRPF3; BRSK1; BRWD3; BTG2; C12orf73; C17orf85; C19orf81; C1orf52; C20orf194; C2CD2; C6orf120; C8orf4; CA10; CABLES2; CABP1; CACNA…
hsa-miR-27b-3p	ABCA1; ABHD17C; ABHD5; ACTA2; ACVR1; ADAMTS10; ADORA2B; AFF4; AGPAT3; AHSG; AK2; AKIRIN1; AMD1; APEX1; APPBP2; AQP11; ARF3; ARHGAP21; ARID2; ARRDC4; ARX; ASAH1; ASB11; ATP5G3; ATP6V1A; ATP8B2; B3GNT7; B4GALT3; BAK1; BAZ2B; BBC3; BCL3; BEND7; BICC1; BLOC1S5; BMI1; BRSK1; BRWD3; BTG2; C12orf73; C17orf85; C19orf81; C1orf52; C20orf194; C2CD2; C6orf120; C8orf4; CA10; CABLES2; CABP1; CACNA2D3; CACNB2; …
hsa-miR-137	AACS; ABHD5; ABHD6; ACSL6; ACTN2; ACVR1; ADAM23; ADCY2; AGPAT3; AHCYL1; AHR; AIDA; AJUBA; AKAP2; AKT2; ALDH1A2; ALDH8A1; ANKRD13A; ANO4; ANXA7; AP3S1; APPL2; ARHGAP42; ARHGAP44; ARHGAP5; ARHGEF18; ARID4B; ASPH; ATP1B1; ATPAF1; B3GALT2; B4GALT5; BAG4; BAZ1A; BAZ2A; BCAP31; BCL2L13; BEND3; BEND6; BLOC1S5; BNIP2; BNIP3L; C11orf87; C18orf25; C21orf91; C2orf57; C3orf58; C6orf47; C7orf31; CA7; CABLES2;…
hsa-miR-22-3p	A4GNT; ACER3; ACVR1B; ADAM11; AK2; AKT3; AMMECR1L; ANKHD1-EIF4EBP3; ANKRD13A; AP1S1; ARHGEF12; ARHGEF26; ARPC5; ARRB1; ASB6; ASCL1; ATP8A1; B4GALT5; BAG5; BATF3; BCL9; BIN1; BLOC1S1; BRSK2; BRWD3; BTG1; C10orf11; C17orf58; C17orf85; C19orf70; C1orf95; C5orf24; CA7; CACNG3; CADM3; CALCR; CAMK2N1; CAMTA2; CAPN1; CATSPERG; CAV3; CCDC67; CCNJL; CCNT2; CD207; CDC14A; CDX2; CEBPD; CENPB; CENPV; CERK; C…
hsa-miR-216a-3p	ABCB9; ABHD17B; ACTA2; ADORA2B; AFF4; AK2; AK4; ALDH4A1; APEX1; APLNR; ARHGAP12; ARHGEF11; ARRDC4; ATP5G3; BAG2; BAZ2B; BCORL1; BEND4; BLOC1S5; BMI1; BTG2; C16orf52; C19orf81; C1orf52; C7orf76; C8orf4; CA10; CA7; CABLES2; CABP1; CACYBP; CAPN7; CASC10; CASC3; CASP8; CBFB; CBX5; CCDC149; CCDC71; CCDC92; CCM2; CDH11; CDH24; CDIP1; CITED2; CLCN6; CLP1; CLPP; COL21A1; COMMD3-BMI1; CORO1C; COX7B; CRKL;…
hsa-miR-128-3p	ABCB9; ABHD12B; ABHD17B; ACTA2; ADORA2B; AK2; AK4; ALDH4A1; AMMECR1L; APEX1; APLNR; ARHGAP12; ARHGEF11; ARRDC4; ATP5G3; BAG2; BAZ2B; BCORL1; BEND4; BLOC1S5; BMI1; BTG2; C16orf52; C19orf81; C1orf52; C7orf76; C8orf4; CA10; CA7; CABLES2; CABP1; CACYBP; CAPN7; CASC10; CASC3; CASP8; CBFB; CBX5; CCDC71; CCDC88C; CCDC92; CDH11; CDH24; CDIP1; CITED2; CLCN6; CLP1; CLPP; COL21A1; COMMD3-BMI1; CORO1C; COX7B…
hsa-miR-377-3p	ADARB1; ADRA1A; AIFM1; AK2; AKAP6; ANAPC16; APEX1; ARHGAP29; ARHGEF10L; ARID4B; ARMC8; ATP6V1G1; B4GALT6; BAZ2A; BCL2L1; BHLHB9; C10orf53; C17orf102; C1D; C1orf216; C1orf50; C1R; C21orf91; C5orf24; C6orf106; C6orf62; C8orf44-SGK3; CAMK2N2; CAMTA1; CARTPT; CD274; CDKN1B; CENPV; CFTR; COL13A1; CPEB1; CRELD1; CUL1; DCAF12; DNAJB9; DNAJC6; DRAM1; E2F6; EIF4ENIF1; EMC7; EPS15; ERGIC1; ESRP1; FAM133B; …
hsa-miR-1197	ADD3; AK2; ARGLU1; ARID2; ASAH2B; ATP1B3; ATP6V0C; BCL2L11; BZW1; CA10; CAV3; CCDC88A; CD84; CHST1; CIRH1A; CLSTN1; COPS2; DRGX; EIF5; ELL; EMC7; FAM216A; FARSB; HAO1; HNRNPAB; HOXC11; HRK; HS3ST2; IRX6; KIAA0895L; KLK12; LCMT2; MADD; MAP3K1; MARS2; MGMT; MOCS2; NMNAT2; NUDC; OPCML; PAX6; PAXBP1; PDE6C; POLR3K; PPAP2B; PRPF38B; SESTD1; SPOCK1; SRL; SYT2; TNRC6A; TSPAN3; UBAP1; UBFD1; UPF3B; ZC2HC…
hsa-miR-3681-3p	ABCB9; ABHD17B; ACTA2; ADAMTS10; ADORA2B; AK2; AK4; ALDH4A1; AMMECR1L; APEX1; APLNR; ARHGAP12; ARHGEF11; ARID2; ARRDC4; ATP5G3; BAG2; BAZ2B; BCL3; BCORL1; BEND4; BLOC1S5; BMI1; BRSK1; C15orf27; C16orf52; C17orf85; C19orf81; C1orf52; C8orf4; CA10; CA7; CABLES2; CABP1; CACNA2D3; CACYBP; CAPN7; CASC10; CASC3; CASP8; CBFB; CBX5; CCDC149; CCDC28B; CCDC71; CCDC88C; CCDC92; CCNJ; CDH11; CDH24; CDIP1; CD…
hsa-miR-204-5p	AAED1; ACADL; ADD3; AGBL4; AK4; AKAP1; ALPL; ANGPT1; ANKRD13A; ANKRD13C; AP1S1; AP1S2; AP2A2; AP3M1; ARHGAP10; ARHGAP29; ARX; ATF2; ATP13A4; B3GNT5; BCL2; BIN1; BMPR1A; C10orf11; C16orf72; C21orf33; C9orf72; CA11; CACNG2; CAMK1; CBFB; CCDC158; CCDC40; CCDC6; CCND2; CCNT2; CCNY; CDH4; CHD5; CHN2; CHP1; CHST9; CLIP4; COL5A3; COX5A; CSRNP2; CTNNBIP1; DCUN1D3; DEDD2; DHH; DMTF1; DNAJB4; DNAJC13; DNM2…
hsa-miR-211-5p	AAED1; ACADL; ADD3; AFAP1; AGBL4; AK4; AKAP1; ALPL; ANGPT1; ANKRD13A; ANKRD13C; AP1S1; AP1S2; AP2A2; AP3M1; ARHGAP10; ARHGAP29; ARX; ATF2; ATP13A4; B3GNT5; BCL2; BIN1; BMPR1A; C10orf11; C16orf72; C21orf33; C9orf72; CA11; CACNG2; CAMK1; CBFB; CCDC158; CCDC40; CCDC6; CCND2; CCNT2; CCNY; CDH4; CHD5; CHN2; CHP1; CHST9; CLIP4; COL5A3; COX5A; CSRNP2; CTNNBIP1; DCUN1D3; DEDD2; DHH; DMTF1; DNAJB4; DNAJC1…
hsa-miR-223-3p	ACSL3; ACTRT3; ACVR2A; ADCYAP1; AKAP1; ANKRD17; APC; ARID1A; ARMC1; ARMCX1; ARPC5L; ARPP19; ATP10D; ATP1B1; ATP2B1; ATP7A; BRINP3; BRMS1L; C10orf11; C18orf54; CBLB; CCT3; CDK17; CLSTN1; CNOT1; COPS2; COPS8; CSPG5; CTNNA2; CTSV; CYTIP; DESI2; DNAJB13; DNAJC6; DOCK2; ECT2; ELP4; F3; FAM199X; FAM46A; FAM98A; FBXO8; FBXW7; FOXO1; FOXO3; FPGT-TNNI3K; FZD4; G3BP1; GABPB2; GALNT18; GFPT1; GTPBP8; GTSF1;…
hsa-miR-362-3p	ADAD1; AKAP1; ALDOA; ALKBH5; ARHGAP21; ARL4A; C12orf74; C1orf27; CHRM3; CRMP1; DUSP10; E2F1; EBPL; ERH; FAM53C; FXR2; G3BP1; H3F3B; HPR; IGDCC3; INHBB; IRF2BPL; KDM5C; KRIT1; LHX9; LMOD2; OPCML; PAM; PAPD5; PCGF3; PRKACB; PRR7; PTPRJ; RGAG4; RNF19B; RPE; SFXN2; SLC6A6; SOX17; SPCS2; SRSF4; SSX2IP; TGFBI; TMEM178B; TNFAIP8L3; TOR3A; USF2; VAMP7; VSX2; WDR82; ZBTB18; ZC3H10; ZNF131;
hsa-miR-431-5p	AKAP1; ALG8; ANKH; ATP6V0E1; BTBD1; BTF3L4; C11orf44; C17orf85; C1orf94; CA1; CCSAP; CD34; CDPF1; CELF2; CEP72; CHODL; CHST2; CLTC; DIRAS2; DLX3; EPB41L1; FADS6; FAM65B; FPGT; GATA6; HIPK3; LHX8; LYPD6; NETO1; NKX6-1; NR3C2; NRG2; NRXN3; PBOV1; PITPNA; RBBP9; RBPMS; RPS15A; SERTM1; SLC35B3; SMARCA5; SOCS6; SORCS1; SPATA8; STT3B; STX5; TBC1D10C; TCF7L1; TMEM200B; TRIM39; UBE2D1; ZBED3; ZNF280C;
hsa-miR-329-3p	ADAD1; AKAP1; ALDOA; ALKBH5; ARHGAP21; ARL4A; C12orf74; C1orf27; CHD7; CHRM3; CRMP1; DUSP10; E2F1; EBPL; ERH; FAM53C; FXR2; G3BP1; GIGYF1; H3F3B; HPR; IGDCC3; INHBB; IRF2BPL; KDM5C; KRIT1; LHX9; LMOD2; OPCML; PAM; PAPD5; PCGF3; PRKACB; PRR7; PTBP2; RGAG4; RPE; SFXN2; SOX17; SPCS2; SRSF4; SSX2IP; TGFBI; TMEM178B; TNFAIP8L3; TOR3A; USF2; VAMP7; VSX2; WAPAL; WDR82; ZBTB18; ZC3H10; ZNF131;
hsa-miR-409-5p	ADAM10; AKAP1; ANKRD13C; ARID4B; C5orf64; CAMTA1; CBLN2; CCT5; CPSF6; DLGAP5; DNAJC6; DPY19L3; EIF1; GNG12; HIC1; HMBS; ITPRIPL2; KCND3; KPNA1; LRP3; LRP8; LSM14B; MKL2; NETO2; NXPE3; PEG10; PPARGC1A; RASL12; RSU1; SLC33A1; STAG2; TLX1; TRPS1; UBE2L3; USP7; ZBTB34; ZDHHC9; ZNF526;
hsa-miR-421	AKAP1; AKR1D1; ARHGEF9; ARPP19; ARX; AURKA; BMF; C3orf38; CAPZA1; CASD1; CASP3; CLDN11; CTDSPL2; DDX17; DLX3; DNAJC27; EDEM3; ELMOD1; EPB41L4B; FAM214A; FGF10; FGF14; FMO2; FRS3; GEMIN6; GRM8; GSPT1; HMG20A; IL21R; IPO5; JARID2; KIAA0101; KIAA2026; LHX1; MED4; MSI2; MTA1; NABP1; NCBP2; NDFIP1; NDUFC1; NKX6-1; NMB; NRAS; NSUN4; PACRGL; PCTP; PDE4B; PLCXD3; PPP1CC; PPP2R2C; PPP4R2; PRCC; PTGER2; RA…
hsa-miR-4782-3p	ADD2; ADRA2C; AFAP1L2; AFF4; AHR; AKAP12; AKAP13; ANKRD44; ANKRD52; ANXA7; APPL2; ARID3B; ASAH2B; ASH1L; ATP6V1C1; C7orf55-LUC7L2; CACNB3; CACUL1; CBFA2T3; CBX2; CC2D1A; CCDC28A; CCNA2; CCSAP; CD164; CD2AP; CDH3; CELF2; CGNL1; CHD7; CLYBL; COL9A1; CPNE2; CRLF3; CXXC4; CXXC5; DAZAP1; DCBLD2; DDAH1; DNAJC6; DOK6; EFNB2; EGR3; ELMOD2; ELOVL7; ERG; ESR1; ETV5; EYA1; EYA2; FAM199X; FAM91A1; FBXL17; FB…
hsa-miR-873-5p	AADACL3; ABHD14B; ADNP2; AFAP1L2; AK4; AKR7A2; ANKRD34A; ANP32B; APITD1-CORT; ARGLU1; ARID2; ASPH; ATP2B1; BCL7A; BECN1; BRSK2; C15orf41; C16orf72; C2orf91; CAMK2N1; CAMLG; CCBL2; CDC14A; CDKN1C; CELSR2; CENPA; CHRM3; CHRNA5; CHSY1; CHTF8; CLPS; COX6C; CREBZF; CTTNBP2NL; DBNDD1; DDHD2; DIRAS1; DIRAS2; DIRAS3; DPF2; DRGX; DUSP16; EED; EGLN3; ELMOD1; EXO5; FAM83D; FGF17; FGF5; FOXM1; FTSJ2; GALNTL6…
hsa-miR-18a-5p	ABTB2; ADD3; AEBP2; ALCAM; AMIGO1; ASXL2; ATP13A1; ATXN1L; ATXN2L; BBX; BEND3; BHLHE22; BMP2K; BRWD3; BTG3; C5orf30; C9orf114; CACNB3; CADM2; CAMK2N1; CCND2; CDC42; CDK14; CDK19; CDK2; CHRM2; CLIP3; CNTNAP1; CREBL2; CRIM1; CSRNP3; CTDSPL; CTGF; DAAM2; DDI2; DIP2C; DIRAS2; ENC1; ERBB2; ERI1; ESR1; ETV6; EXPH5; F3; FAM196B; FAM229B; FAM3C; FAM73A; FBXL3; FCHSD2; FER; FNDC3B; FOXH1; FRS2; FRYL; GCLC…
hsa-miR-192-5p	ALCAM; ALKBH8; ALX1; ARHGEF39; ARL4C; ASB6; BHLHE22; BLCAP; C4orf46; CCNT2; CTH; CTNNBIP1; DCK; DDX50; DLG5; DNAJC19; EIF1; EMC7; EREG; FABP3; FAM229B; FOXN1; FRMD4B; GLP1R; GMEB1; GPR22; H3F3B; HIGD1A; IER5; KCNK1; LPAR4; MFAP3; MIPOL1; MSN; NIPAL1; NKAIN2; OLIG3; PCNP; PDHB; PDP1; PKP4; PLXNB2; PPP1R1C; PRKAR1A; RAB2A; RAD54B; RB1; RFX6; SERINC4; SLC23A3; SLC39A6; SRSF6; TCEB3; TDG; TMTC3; TRIM…
hsa-miR-215-5p	ALCAM; ALKBH8; ALX1; ARHGEF39; ARL4C; ASB6; BHLHE22; BLCAP; C4orf46; CCNT2; CTH; CTNNBIP1; DCK; DDX50; DLG5; DNAJC19; EIF1; EMC7; EREG; FABP3; FAM229B; FOXN1; FRMD4B; GLP1R; GMEB1; GPR22; H3F3B; HIGD1A; IER5; KCNK1; LPAR4; MFAP3; MIPOL1; MSN; NIPAL1; NKAIN2; OLIG3; PCNP; PDHB; PDP1; PKP4; PLXNB2; PPP1R1C; PRKAR1A; RAB2A; RAD54B; RB1; RFX6; SERINC4; SLC23A3; SLC39A6; SRSF6; TCEB3; TDG; TMTC3; TRIM…
hsa-miR-142-3p	ABCD3; ACADL; ACBD5; ACVR1; ADAMTS3; ADRB2; AKT1S1; ALCAM; ANK3; ANKRD11; ANLN; APC; APPL2; ARHGEF2; ARID5B; ARL1; ARL15; ARL3; ARNTL; ASB7; ASPH; ATF7IP; ATG16L1; ATP2A2; ATP2B1; ATXN1L; AVPI1; BACH1; BAZ1A; BCLAF1; BMP5; BNC2; BOD1; BRINP1; BRWD3; BTBD7; C16orf52; C18orf25; C20orf194; C5orf24; C9orf72; CASK; CCDC6; CCND1; CCNJ; CCNT2; CD84; CDC14A; CDC7; CDKN1B; CETN3; CFL2; CHIC1; CHMP3; CHURC…
hsa-miR-376c-3p	ALCAM; ANKRD13C; ARID4A; B3GNT9; BAG5; BMI1; C3orf70; C3orf80; CACNA1G; CACNB2; CALB1; CCDC178; CNIH2; DUSP11; EDN1; EN2; ERP44; FAM170B; FAM19A1; FLT3; FRY; FUS; GULP1; HBEGF; HNRNPK; HOXB6; HOXB7; HSDL1; KANSL1L; LIX1L; LRP11; MFAP3L; MSX1; NETO1; NEUROD6; NKD1; NKX3-1; NR2F1; NR2F2; OPN3; PAFAH1B1; PAPSS2; PFDN4; PHLDA2; PPAP2B; PPEF1; PSPC1; RARB; RFTN2; RFX6; SDC2; SLC25A37; SMARCA1; SYF2; T…
hsa-miR-18b-5p	ABTB2; ADD3; AEBP2; ALCAM; AMIGO1; ASXL2; ATP13A1; ATXN1L; ATXN2L; BBX; BEND3; BHLHE22; BMP2K; BRWD3; BTG3; C5orf30; C9orf114; CACNB3; CADM2; CAMK2N1; CCND2; CDC42; CDK14; CDK19; CDK2; CHRM2; CLIP3; CNTNAP1; CREBL2; CRIM1; CSRNP3; CTDSPL; CTGF; DAAM2; DDI2; DIP2C; DIRAS2; ENC1; ERBB2; ERI1; ESR1; ETV6; EXPH5; F3; FAM196B; FAM229B; FAM3C; FAM73A; FBXL3; FCHSD2; FER; FNDC3B; FOXH1; FRS2; FRYL; GCLC…
hsa-miR-542-3p	ALCAM; ANGEL2; ASRGL1; B3GNT5; BRK1; CDC5L; CEP57L1; CKLF-CMTM1; CMTM1; COLGALT2; COPS2; CTCF; DDI2; EDEM3; ELAVL2; ETS1; FAM122C; FBXO9; FHOD3; GDNF; GPRIN1; GRIN2B; HIAT1; HMG20A; HSPBAP1; ILK; INTS5; KCMF1; KLHL14; KMT2E; MAGI2; MAP7; MID1; MYLIP; NOP2; NUP62CL; NXPH2; OTUB1; OTUB2; PCED1A; PFKM; POU6F2; PRADC1; PUM2; PWP1; R3HDM2; RAB13; RPS6KA4; SH3BP5; SLC25A16; SLC30A6; SLC48A1; SMIM14; SP…
hsa-miR-4735-3p	ABTB2; ADD3; AEBP2; ALCAM; ASXL2; ATM; ATP13A1; ATXN1; ATXN1L; ATXN2L; BBX; BEND3; BHLHE22; BMP2K; BRWD3; BTG3; C1orf21; C5orf30; C9orf114; CADM2; CAMK2N1; CCND2; CDC42; CDK14; CDK19; CDK2; CHRM2; CNTNAP1; CREBL2; CRIM1; CSRNP3; CTDSPL; CTGF; DAAM2; DDI2; DIP2C; DIRAS2; DOCK4; DPP10; ENC1; ERI1; ESR1; ETV6; EXPH5; F3; FAM196B; FAM229B; FAM3C; FAM73A; FBXL3; FCHSD2; FER; FNDC3B; FOXH1; FRS2; FRYL;…
hsa-miR-184	ALDH4A1; CARM1; CBX6; CRISPLD2; EPB41L5; FBXO28; FCRLB; HAND2; HIF1AN; MFRP; MLEC; NCOR2; NUS1; PPAP2B; REEP5; SF1; SIDT2; SLC25A22; STC2; ZNF740; ZNF865;
hsa-miR-320b	ALKBH5; ARFIP1; ARL8B; ARMCX2; ARPP19; ASH2L; BANP; BCAP29; CCR7; CD274; CDH20; CDK13; CNKSR2; COPS2; DAZAP1; DBN1; DDX42; DESI2; DHX15; DLX1; DPY30; EFS; EIF2B1; EMC7; EOGT; ETFA; FOXQ1; FTL; FUS; GNAI1; GRASP; HECTD2; HOXA10; INSM2; IRF6; KCNS3; KITLG; KLF13; KLF5; KLHDC9; KLHL36; LMO3; MDK; MED21; MSI2; MYL12A; NAA20; NABP1; NKX2-4; NPAS2; PAPD5; PAPOLA; PBX3; PCSK7; PHF1; PLEKHA5; PLK3; POLE4…
hsa-miR-136-5p	ABCC12; AKIRIN1; ALS2; AP3M1; ARHGEF4; BPTF; C10orf12; C17orf47; C6orf62; CBX4; CCDC58; CD3G; CDH7; CDV3; CNDP1; CNOT7; COL6A6; COPS4; CPEB2; DRAM1; ENAH; ETF1; EXTL3; FAM120A; FAT3; FHDC1; GDI2; GNAS; GNG3; GTF2I; HOXC10; IER3IP1; KATNAL2; KCNJ13; KTI12; LRIG3; LUZP6; MEI4; MEX3C; MIDN; MIEN1; MON2; MORC1; MOSPD1; MPZL1; MTPN; NR2F2; NUBPL; OCIAD1; P2RY2; PCBD2; PPP1R18; PPP2R2A; PSME4; PWWP2A; …
hsa-miR-378a-3p	ALS2; ARL10; ATG12; BCL2L2; BMP2; CAMKK2; CD226; CDC20B; CHIT1; CREBRF; DACT1; DCX; EIF4G3; FAM179B; FOXG1; GOLT1A; GRB2; GRSF1; H3F3B; HDDC2; HNRNPA1; IL6ST; IMPG1; IPO9; IRG1; KCND1; KDSR; KIAA1429; KIAA1522; KIF2A; LENG9; MAPK1; MED19; METTL4; MROH8; NEUROD1; NPAS4; PAPD5; PDIA4; PEF1; PHF7; PIWIL2; RAB10; RBMS1; RIT1; RSPH4A; SBDS; SDAD1; SERINC1; SGCZ; SKP2; TMED7-TICAM2; TOB2; TRAF3; TSPAN1…
hsa-miR-422a	ALS2; ARL10; ATG12; BCL2L2; BMP2; CAMKK2; CD226; CDC20B; CHIT1; CREBRF; DACT1; DCX; EIF4G3; FAM179B; FOXG1; GOLT1A; GRB2; GRSF1; H3F3B; HDDC2; HNRNPA1; IL6ST; IMPG1; IPO9; IRG1; KCND1; KDSR; KIAA1429; KIAA1522; KIF2A; LENG9; MAPK1; MED19; METTL4; MROH8; NEUROD1; NPAS4; PAPD5; PDIA4; PEF1; PHF7; PIWIL2; PRIM2; RAB10; RBMS1; RIT1; RSPH4A; SBDS; SDAD1; SERINC1; SGCZ; TMED7-TICAM2; TOB2; TRAF3; TSPAN…
hsa-miR-378d	ALS2; ARL10; ATG12; BCL2L2; BMP2; CAMKK2; CD226; CDC20B; CHIT1; CREBRF; DACT1; DCX; EIF4G3; FAM179B; FOXG1; GOLT1A; GRB2; GRSF1; H3F3B; HDDC2; HNRNPA1; IL6ST; IMPG1; IPO9; IRG1; KCND1; KDSR; KIAA1429; KIAA1522; KIF2A; LENG9; MAPK1; MED19; METTL4; MROH8; NEUROD1; NPAS4; PAPD5; PDIA4; PEF1; PHF7; PIWIL2; RAB10; RBMS1; RIT1; RSPH4A; SBDS; SDAD1; SERINC1; SGCZ; SKP2; TMED7-TICAM2; TOB2; TRAF3; TSPAN1…
hsa-miR-760	AFAP1L2; AKAP3; ALS2; ANKRD11; ANP32B; AP4E1; ARNTL; ATXN1L; ATXN7; C10orf25; C14orf79; C16orf54; C20orf202; C6orf25; CAPN14; CASQ2; CD22; CDCA7L; CDH8; CDK5R1; CDX2; CHIT1; CLASP1; CLK3; CLPP; CSNK2A1; CTSG; CYB5B; DCTN2; DDX11; DERL2; DGKG; DOCK7; EBF2; EIF1; ELMSAN1; ELOVL6; ELP6; ENKD1; ENSA; EPB41L3; EPHB3; FABP3; FAM107B; FAM170B; FAM222B; FAM71B; FAM72A; FAM72B; FAM72C; FBXL3; FBXO8; FFAR4…
hsa-miR-378b	ALS2; ATG12; BCL2L2; BMP2; CAMKK2; CD226; CDC20B; CHIT1; CREBRF; CSNK1G2; DACT1; DCX; EIF4G3; FAM179B; FOXG1; GOLT1A; GRB2; GRSF1; GSTM4; H3F3B; HDDC2; HNRNPA1; IL6ST; IMPG1; IPO9; IRG1; KCND1; KDSR; KIAA1429; KIAA1522; KIF2A; LENG9; MAPK1; MED19; METTL4; MROH8; NEUROD1; NPAS4; PAPD5; PDIA4; PEF1; PHF7; PIWIL2; RAB10; RBMS1; RIT1; RNF144B; RSPH4A; SBDS; SCAMP2; SDAD1; SERINC1; SGCZ; SUFU; TMED7-T…
hsa-miR-378c	ALS2; ARL10; ATG12; BCL2L2; BMP2; CAMKK2; CD226; CDC20B; CHIT1; CREBRF; DACT1; DCX; EIF4G3; FAM179B; FOXG1; GOLT1A; GRB2; GRSF1; H3F3B; HDDC2; HNRNPA1; IL6ST; IMPG1; IPO9; IRG1; KCND1; KDSR; KIAA1429; KIAA1522; KIF2A; LENG9; MAPK1; MED19; METTL4; MROH8; NEUROD1; NPAS4; PAPD5; PDIA4; PEF1; PHF7; PIWIL2; RAB10; RBMS1; RIT1; RSPH4A; SBDS; SDAD1; SERINC1; SGCZ; SKP2; TMED7-TICAM2; TOB2; TRAF3; TSPAN1…
hsa-miR-378e	ALS2; ATG12; BCL2L2; BMP2; CAMKK2; CD226; CDC20B; CHIT1; CREBRF; DACT1; DCX; EIF4G3; FAM179B; FOXG1; GOLT1A; GRB2; GRSF1; H3F3B; HDDC2; HNRNPA1; IL6ST; IMPG1; IPO9; IRG1; KCND1; KDSR; KIAA1429; KIAA1522; KIF2A; LENG9; MAPK1; MED19; METTL4; MROH8; NEUROD1; NPAS4; PAPD5; PDIA4; PEF1; PHF7; PIWIL2; RAB10; RBMS1; RIT1; RSPH4A; SBDS; SDAD1; SERINC1; SGCZ; SKP2; TMED7-TICAM2; TOB2; TRAF3; TSPAN17; ZDHH…
hsa-miR-378f	ALS2; ATG12; BCL2L2; BMP2; CAMKK2; CD226; CDC20B; CHIT1; CREBRF; DACT1; DCX; EIF4G3; FAM179B; FOXG1; GOLT1A; GRB2; GRSF1; H3F3B; HDDC2; IL6ST; IMPG1; IPO9; IRG1; KCND1; KDSR; KIAA1429; KIAA1522; KIF2A; MAPK1; MED19; METTL4; MROH8; NEUROD1; NPAS4; PAPD5; PDIA4; PEF1; PHF7; PIWIL2; RAB10; RBMS1; RIT1; RSPH4A; SBDS; SCAMP2; SDAD1; SERINC1; SGCZ; TMED7-TICAM2; TOB2; TRAF3; TSPAN17; ZDHHC9; ZFP36L2; Z…
hsa-miR-378h	ALS2; ATG12; BCL2L2; BMP2; CAMKK2; CD226; CDC20B; CHIT1; CREBRF; DACT1; DCX; EIF4G3; FAM179B; FOXG1; GOLT1A; GRB2; GRSF1; H3F3B; HDDC2; HNRNPA1; IL6ST; IMPG1; IPO9; IRG1; KCND1; KDSR; KIAA1429; KIAA1522; KIF2A; LENG9; MAPK1; MED19; METTL4; MROH8; NEUROD1; NPAS4; PAPD5; PDIA4; PEF1; PHF7; PIWIL2; PRIM2; RAB10; RBMS1; RIT1; RSPH4A; SBDS; SDAD1; SERINC1; SGCZ; TMED7-TICAM2; TOB2; TRAF3; TSPAN17; ZDH…
hsa-miR-378i	ALS2; ARL10; ATG12; BCL2L2; BMP2; CAMKK2; CD226; CDC20B; CHIT1; CREBRF; DACT1; DCX; EIF4G3; FAM179B; FOXG1; GOLT1A; GRB2; GRSF1; H3F3B; HDDC2; HNRNPA1; IL6ST; IMPG1; IPO9; IRG1; KCND1; KDSR; KIAA1429; KIAA1522; KIF2A; LENG9; MAPK1; MED19; METTL4; MROH8; NEUROD1; NPAS4; PAPD5; PDIA4; PEF1; PHF7; PIWIL2; RAB10; RBMS1; RIT1; RSPH4A; SBDS; SDAD1; SERINC1; SGCZ; SKP2; TMED7-TICAM2; TOB2; TRAF3; TSPAN1…
hsa-miR-7-5p	ACRV1; ACTC1; ADAM11; ADRA2B; AMBRA1; ANKFY1; ANKRD12; ARID4A; ARL6IP1; ATG4A; ATP2B2; BLOC1S4; C20orf24; C5orf22; C7orf55-LUC7L2; C9orf84; CACNB4; CACNG7; CADM3; CALU; CAMK2D; CAPZA1; CCDC113; CCDC43; CCL16; CCNT2; CCSER2; CCT4; CDKL1; CGGBP1; CHAMP1; CHSY3; CKAP4; CLASP2; CNN3; CNOT8; CNPPD1; COL2A1; CRY2; CSMD3; CTDSPL; CTSB; CUL5; CYTH3; DACH1; DDIT4; DIRAS1; DPYSL2; EED; EIF4E; ELOVL7; ESRRG…
hsa-miR-423-5p	AGAP2; AMBRA1; ANGPTL2; AP2M1; ASB14; ASB6; ATP8B2; ATXN7L3; BAP1; BCAS3; C20orf27; CDC42SE1; CNBP; CNTN2; CREBZF; CRTC2; CYP4F22; DERL3; DOLPP1; EFNA3; EIF4A1; ELOVL3; ERF; EVX1; FAM127A; FAM127B; FAM127C; FAM172A; FAM222B; FKBP5; FOXP4; GAL3ST4; GK5; GLP1R; GLYR1; GRM1; GRM4; HIST1H3I; HNRNPUL1; INO80; KLC2; KLHL3; LHX6; MAMSTR; MAP7D1; MED16; MFAP2; MYBL2; NAALADL1; NACC1; NAGPA; NFATC4; NGF; …
hsa-miR-3184-5p	AGAP2; AMBRA1; ANGPTL2; AP2M1; ASB14; ASB6; ATP8B2; ATXN7L3; BAP1; BCAS3; C20orf27; CDC42SE1; CNBP; CNTN2; CREBZF; CRTC2; CTDNEP1; CYP4F22; DERL3; DOLPP1; EFNA3; EIF4A1; ELOVL3; ERF; EVX1; FAM127A; FAM127B; FAM127C; FAM168A; FAM172A; FAM222B; FLNB; FOXP4; GAL3ST4; GK5; GLP1R; GLYR1; GRM1; HIST1H3I; HNRNPUL1; INO80; KLC2; KLHL3; LHX6; MAMSTR; MAP7D1; MED16; MFAP2; MYBL2; NAALADL1; NAGPA; NFAM1; NF…
hsa-miR-496	AMFR; ARL2BP; ATAD1; BET1L; C7orf55-LUC7L2; CCNT2; CD86; CDH2; CECR6; CNOT2; CPED1; CT62; CYR61; DNAJB6; DRAM1; EIF3J; ELMO2; EPB41L2; FAM19A2; FAM214A; GLCCI1; GPR180; GPSM2; GRAMD3; HNRNPA1; IQUB; KCMF1; KCTD21; LMO3; LRP12; LUC7L2; MBNL1; METAP2; MGAT2; MINA; MS4A7; MYOD1; PARP6; PPIL1; PPP6C; PRKACB; PSMD10; PTPN12; RANBP9; RAP2C; RNF214; RPS15A; RXFP1; SAMD5; SDHC; SEMA3E; SEPHS1; SLC35A3; S…
hsa-miR-149-5p	AAR2; AMOTL2; ANKRD10; AP1B1; APBA1; APPL2; ARHGAP19; ARL17B; ARPC4; ASB4; BBC3; BCL2L2; BRPF3; C12orf76; C9orf153; CABP7; CACHD1; CACNG4; CCDC97; CCNI; CCT3; CDK17; CMTM3; CNIH4; CNTNAP2; CRTC2; DCTN2; DDI2; DERL2; DMRTA2; EDNRA; EFNA4; EIF3L; ELP6; ENKD1; EPHB3; EXT1; FAM167A; FASLG; FBXL16; FBXW4; FXYD5; GIT1; GUCY1A2; HNRNPA1; HOXD4; ID3; IGFN1; IL6; IQSEC2; ISY1-RAB43; ITGB3; KCTD10; KIAA146…
hsa-miR-382-5p	AMOTL2; ARIH2; ATP5C1; C1orf186; FBXO28; GPR176; HMGN3; HSPA2; LMTK3; OST4; POLA2; PPP2R1B; PSPH; SCIMP; SCRG1; SFR1; SLAIN1; SLC26A3; TOP1; ZNF283;
hsa-miR-503-5p	ACVR2A; ACVR2B; AIFM1; AK4; AKIRIN1; AKT3; ANKRD13B; ANKS1A; ANLN; APLN; AQP11; ARL2; ARL5B; ARPP19; ASH1L; ATXN2; BCL2; BMPR1A; BTAF1; BTF3; BTLA; BTRC; BZW1; C1orf21; C2orf72; CACNA1I; CACUL1; CAPN6; CASR; CBFA2T3; CBX4; CCND1; CCND2; CCND3; CCNE1; CCNYL1; CD28; CDC25A; CDC27; CDC37L1; CDC42SE2; CDCA4; CDK17; CDK5R1; CDK8; CHAC1; CHD9; CHEK1; CHPF; CLDN12; CMPK1; CNOT6L; CPEB3; CREBRF; CRK; CXC…
hsa-miR-217	ACER3; ADSS; ANLN; APPBP2; ASB9; BEND6; BRMS1L; C10orf107; C18orf42; C5orf15; C5orf24; CACHD1; CCNYL1; CDK5R1; CDYL2; CERS6; CHN2; CHST11; CLIC4; COL8A1; COX18; CUL4B; DACH1; DACH2; DCP2; DKK1; DMRT2; DNAJC5; EDIL3; EIF1B; EIF3J; EIF5B; EPT1; ESCO1; FBN2; FBXO11; FEM1C; FGFR2; FXR1; GATSL2; GKAP1; GPM6A; HERPUD1; HMGN3; HNF1B; HNRNPA2B1; HNRNPA3; HOMER1; HOMER2; HOXC11; HSPA9; IARS; ICK; KCTD9; K…
hsa-miR-6807-3p	ACER3; ADSS; ANLN; APPBP2; ASB9; BEND6; BRMS1L; C10orf107; C16orf52; C18orf42; C5orf15; C5orf24; CACHD1; CCNYL1; CDYL2; CHN2; CHRDL1; CHST11; CLIC4; COL21A1; COL8A1; COX18; CUL4B; CXXC5; DACH1; DACH2; DKK1; DMRT2; DNAJA1; DNAJC5; DYRK1A; EDIL3; EIF1B; EIF3J; EIF5B; EPT1; ESCO1; FBN2; FBXO11; FEM1C; FGFR2; G6PC; GATSL2; GDI2; GKAP1; GMPS; GPM6A; HERPUD1; HMGN3; HNF1B; HNRNPA2B1; HNRNPA3; HOMER1; H…
hsa-miR-490-3p	AKIRIN2; AP1S1; AURKA; CACNA1H; CAND1; CD63; COMMD10; COPS5; CPM; CREBZF; EOGT; ERGIC3; FAM104A; FKBP14; GABRB1; GATC; GTDC1; HMGA2; HNRNPA1; HNRNPA2B1; IL1RAP; ITSN1; KCNK7; MAP7; MDGA2; PCBP1; PCBP2; PCDH17; PGBD5; PLAGL1; PPCDC; PPME1; PPP4R2; PROSC; PRPF38A; RAB11FIP1; RAB14; RBM12; RNPS1; RPRD1A; RSRC2; SHANK2; SLC6A6; SMIM3; SOWAHB; SP5; STT3A; TMOD3; TNKS2; UBA2; VDAC1;
hsa-miR-582-5p	ABCC8; AKIRIN2; ANKRD1; AP1S1; AQP4; ATP5G3; B3GAT1; BMP10; C16orf87; C2orf49; C7orf55-LUC7L2; CBX3; CCDC178; CD81; CDKN2B; CHODL; CMIP; COG3; COQ10B; CPNE8; CRISPLD1; CTH; DFNA5; DLX5; EIF4E; EIF4G2; ELAVL3; ELF1; EWSR1; FAM160B1; FAM168B; FAM188A; FBXO45; FOXG1; FSTL1; FZD2; GPCPD1; GPR34; GPX8; GRID1; GRIP1; GTF2B; HNRNPA3; INSIG2; IPO7; IQCJ-SCHIP1; JAM3; KCNAB3; KIF13A; KMT2E; LPAR1; LUC7L2;…
hsa-miR-342-3p	AFP; AKIRIN1; AP2M1; BCL2L1; BTN2A1; C10orf35; CA12; CAMKV; CASP2; CTBP2; DDX50; DTNBP1; EP300; EPC1; FAM208A; FAM53C; FOXQ1; FUT8; GOLM1; GXYLT1; ID4; IRF1; KCNA4; KDM6B; METTL21A; MMS19; MRFAP1; MTDH; NBEA; NKX2-2; NOMO2; NRF1; OSER1; P4HA2; PAOX; PDGFRA; PIWIL2; PKDCC; PRIMA1; RGS4; SAMD7; SLC16A1; TBR1; TBX18; TXK; UBE2D2; UBE2L3; UQCC1; VSIG8; YARS2; ZIC4;
hsa-miR-133b	ABCD2; ADRA2B; AFAP1; AFTPH; AGRP; AKAP9; ANKRD12; ANKRD28; ANKRD44; ANKRD46; AOX1; AP1AR; AP1B1; AP2M1; AP4E1; AQP1; ARFIP2; ARHGAP12; ARHGAP9; ARL3; ARPC5; ARPP21; ASH1L; ATOX1; ATP6AP2; B3GALNT1; B3GNT2; B3GNT9; BCL2L1; BCL2L2; BCORL1; BICC1; BTBD3; C12orf43; C1QL1; C20orf194; CACUL1; CAP1; CAPN15; CASC3; CCDC117; CCDC176; CDCA8; CDIP1; CDK13; CECR6; CELF1; CELF4; CELF6; CEP85L; CERS2; CETN3; …
hsa-miR-141-3p	ACO1; ACOT7; ADRB1; AGFG2; AKIRIN1; ALG2; ANP32E; APBB2; ARHGEF18; ARL4A; ATF5; ATXN7L1; B3GNT2; B3GNT5; BAHD1; BCAP29; BHLHE40; BRD3; BRI3BP; BRMS1L; C16orf87; C18orf21; C1orf21; C21orf91; C6orf120; CALCR; CBL; CCDC6; CCDC80; CCND2; CCNE2; CCNL2; CDC14A; CDC25B; CDC42EP3; CDK13; CDK8; CFL2; CIAO1; CREBRF; CRIP2; CRMP1; CTNND2; DCP2; DCTN6; DDX5; DLC1; DMWD; DNAJC13; DOCK4; DR1; DSTYK; EDEM1; ELA…
hsa-miR-200a-3p	ACO1; ACOT7; ADRB1; AGFG2; AKIRIN1; ALG2; ANP32E; APBB2; ARHGEF18; ARL4A; ATF5; B3GNT2; B3GNT5; BAHD1; BCAP29; BHLHE40; BRD3; BRI3BP; BRMS1L; C16orf87; C1orf21; C21orf91; C6orf120; CALCR; CBL; CCDC6; CCDC80; CCND2; CCNE2; CCNL2; CDC14A; CDC25B; CDC42EP3; CDK13; CDK8; CFL2; CIAO1; CRIP2; CRMP1; CTNND2; DCP2; DCTN6; DDX5; DLC1; DMWD; DNAJC13; DOCK4; DR1; DSTYK; EDEM1; ELAVL2; ELK3; ELMOD1; ENPP5; E…
hsa-miR-532-5p	APBB2; ATP2C1; BHLHB9; C11orf31; CAPN3; CCDC64; CCNG1; CCR4; CD40LG; CPEB3; CRIPT; CXCL1; CXCL2; CYCS; DDHD1; DENND6A; DHFR; ERCC6L; FGF14; GBP1; GBP3; GFRA1; GPR137C; HNRNPDL; HSPA9; IARS2; IL6ST; IRS2; KLHL7; KRAS; LEP; LINGO2; MCTP1; MDH2; MED1; MPP7; MRPL18; MTMR4; NAA50; NDP; NFATC2IP; NFIB; NKD1; NYAP2; PAK7; PCED1A; PSMD5; PSMD9; PURA; RAB18; RASSF5; RAVER2; RCOR1; SC5D; SESTD1; SLC25A14; …
hsa-miR-1251-5p	ADAM10; APBB2; ARMC10; BRK1; BTN1A1; CXorf21; EIF4E; ETV5; GNAQ; GPATCH2L; HSH2D; IL22RA2; LEF1; MTHFD2; NAA50; NETO1; ORC2; PDGFC; PIP4K2B; PROX1; QSER1; RAD54B; SETD3; SLC25A33; SLC2A4; STAG1; TFRC; TPD52; TPT1; TRIP11; UBE2N; WNT2B;
hsa-miR-338-3p	APEX1; ARGLU1; ARHGEF10L; ARL5A; ARPC1B; ATP10D; ATXN7L1; B4GALT7; C12orf4; C16orf87; C7orf55-LUC7L2; CACNA2D1; CELSR2; CHCHD4; CHL1; CHTOP; COL1A1; COPS4; COX4I1; DCAF12; DES; DGKB; DMRT2; ESYT2; ETS1; F10; FAF1; FAM120A; FAM169A; FGD1; FKBP1A; FOPNL; FRMD3; FRS2; GNAQ; GNG12; GPD2; HEXIM1; HMOX2; HNF4G; HUNK; ICOS; IPO9; KCNA4; KCND2; KIAA1429; LEMD3; LGALSL; LSM5; LTA4H; MACROD2; MAFB; MAPK1IP…
hsa-miR-493-3p	ACAA2; ANKRD29; APEX1; APITD1-CORT; C14orf1; C1orf185; C1RL; CDC27; CFL1; CIAO1; CIC; COL5A1; DMRT2; DPY30; DYNLRB1; EBPL; EIF4A1; FAM102B; FAM219B; FCRLB; FMR1; FOXP2; GNG2; H2AFY; HTR2A; ITPRIPL1; KCNJ9; KCNMB1; KIF3B; KLHL18; LPXN; LTB; MAP1LC3B; MARCH6; MRVI1; NIF3L1; NMNAT3; PEA15; PEX19; PHB; POLR3D; POLR3E; RAB30; RAF1; RND2; RNF4; RNF5; RTBDN; SLC29A2; SMTNL2; SOSTDC1; SRSF11; ST13; STRN;…
hsa-miR-139-5p	AEBP2; AKIRIN2; AP1S2; APLP2; ARX; ASF1A; ASXL3; ATG4D; ATL2; ATP5G3; AZIN1; BAZ2B; BMPR1A; CAMK2D; CCT5; CDH20; CSRNP2; DDIT4; DENR; DNAJC5; DPY30; EBF1; EIF4G2; ELOVL5; EMP2; ERN1; FAM76B; FBXO28; FMR1; FOS; FYB; GABRA1; GALNT3; GDE1; GDF10; GDI2; GOT2; GPR37; H2AFV; HOXB2; HTR7; IDE; IQCJ-SCHIP1; JDP2; JUN; KBTBD2; KIF13A; KLHL23; KPNA4; LCOR; LMO4; LRCH2; LRFN5; LRRN3; MARCH7; MEIS2; MORN4; M…
hsa-miR-185-5p	ABCG1; ANKRD34A; APP; ATP1A3; ATP6V1F; CA10; CABP4; CAMK1G; CAMK2D; CDC42; CDH24; CDH4; CLDN18; CNTD1; CTSE; CTSK; CYP4V2; DCTN3; DPF2; DYRK1B; EIF4B; EIF5A; ELOVL4; ELP4; EMC10; EPHB2; FAIM2; FAM101A; FAM222A; FAM53C; FAM76A; HNRNPA0; HP1BP3; INPP5K; KIF3C; KLC1; KLK5; LPCAT3; MDM4; MESDC1; NR1D1; PAK6; PARPBP; PARS2; PCDHA1; PCDHA10; PCDHA11; PCDHA12; PCDHA13; PCDHA2; PCDHA3; PCDHA4; PCDHA5; PC…
hsa-miR-323a-3p	ADIPOR1; AFTPH; ANKRD34B; APP; ARL1; ARL5A; BRINP1; C1orf52; CCDC68; CHODL; COMMD8; CRLS1; EIF1; ENOX1; FAM168B; GAD1; KALRN; KCNMB2; LMO3; LMO7; LSM14B; MAB21L1; NFYB; NLK; PBX3; PCBP1; PCDH8; PI4K2A; PLEKHA5; POU4F2; RCAN1; RNF11; SCYL2; SGK1; SLC25A12; SUMO1; TMEFF2; TNFSF11; UBAP2; UBE2Q1; VSNL1; ZFP69B; ZFPM2;
hsa-miR-324-5p	AMHR2; AP1G1; APOLD1; APP; ARF3; BRD2; C3orf18; CAMKV; CCDC42B; CDS1; CTDNEP1; CUEDC2; DAND5; DBN1; DCX; DGKH; DLG4; ELAVL1; FAM175B; FAM19A2; GAN; GGT7; GJC1; GON4L; GPR107; KIAA1211L; KLF3; KLF7; LMX1A; MEMO1; MGAT3; MIP; MOCS1; NAPB; NIPBL; NUP43; PBX1; PCDH19; PCYT1B; PHC1; RAN; RBM18; RCAN1; RNF214; RNF44; RYBP; SEPT3; SHPK; SLC6A4; SLCO3A1; SLITRK4; SMARCD1; SOX1; SP1; ST6GAL2; TAF1; TMCC1;…
hsa-miR-4306	ABCG1; ANKRD34A; APP; ATP1A3; ATP6V1F; CA10; CABP4; CAMK1G; CAMK2D; CDC42; CDH24; CDH4; CLDN18; CNTD1; CTSE; CTSK; CYP4V2; DCTN3; DPF2; DYRK1B; EIF4B; EIF5A; ELOVL4; ELP4; EMC10; EPHB2; FAIM2; FAM101A; FAM222A; FAM53C; FAM76A; HNRNPA0; HP1BP3; INPP5K; KIF3C; KLC1; KLK5; LPCAT3; MDM4; MESDC1; NR1D1; PAK6; PARPBP; PARS2; PCDHA1; PCDHA10; PCDHA11; PCDHA12; PCDHA13; PCDHA2; PCDHA3; PCDHA4; PCDHA5; PC…
hsa-miR-6766-3p	ADD2; ADRA2C; AFAP1L2; AFF4; AHR; AKAP13; ANKRD44; ANXA7; APPL2; ARID3B; ASAH2B; ASH1L; ATP6V1C1; C7orf55-LUC7L2; CACNB3; CACUL1; CBFA2T3; CC2D1A; CCDC28A; CCNA2; CCSAP; CD164; CD2AP; CDH3; CELF2; CGNL1; CHD7; CLYBL; COL9A1; CPNE2; CRLF3; CXXC4; CXXC5; DAZAP1; DCBLD2; DDAH1; DNAJC6; DOK6; EFNB2; EGR3; ELMOD2; ELOVL7; ERG; ESR1; ETV5; EYA1; EYA2; FADS2; FAM199X; FAM91A1; FBXL17; FBXO3; FBXO30; FGF…
hsa-miR-135a-5p	ABCE1; ACTR3B; ACVR1B; ADARB2; ADCYAP1; ADO; ADRA2A; AEBP2; ALPK1; ANGPT2; ANGPTL2; ANKRD40; ANKRD55; ANO4; ANP32E; ANXA7; AP1G2; APC; APLF; APMAP; ARC; AREL1; ARHGAP11A; ARHGAP6; ARHGEF2; ARHGEF4; ARHGEF6; ARL9; ARNTL; ASPH; ATP1B1; ATP6V1C2; B4GALT5; BACH1; BCAT1; BMPER; BMPR1A; BNIP2; BTBD10; BZW2; C14orf166; C16orf52; C18orf54; C1orf198; C3orf80; C6orf106; C6orf120; CACNA1D; CADM3; CADM4; CAM…
hsa-miR-135b-5p	ABCE1; ACTR3B; ACVR1B; ADARB2; ADCYAP1; ADO; ADRA2A; AEBP2; ALPK1; ANGPT2; ANGPTL2; ANKRD40; ANKRD55; ANO4; ANP32E; ANXA7; AP1G2; APC; APLF; APMAP; ARC; AREL1; ARHGAP11A; ARHGAP6; ARHGEF2; ARHGEF4; ARHGEF6; ARL9; ARNTL; ASPH; ATP1B1; ATP6V1C2; B4GALT5; BACH1; BCAT1; BMPER; BMPR1A; BNIP2; BTBD10; BZW2; C14orf166; C16orf52; C18orf54; C1orf198; C3orf80; C6orf106; C6orf120; CACNA1D; CADM3; CADM4; CAM…
hsa-miR-212-3p	ADCY3; ADRA1A; AKIRIN1; ANGEL2; ANKRD29; ANP32A; ARFGAP2; ARHGEF11; ARID2; ARID4B; ARX; BOLL; BRI3; BTAF1; C11orf87; C16orf87; C19orf47; C1orf115; C8orf44-SGK3; CALU; CC2D1B; CDC40; CDK19; CFL2; CNIH1; CSDE1; CTGF; DAZAP2; DNAJA2; DOCK4; DPYSL3; DUSP9; DYNLL2; E2F5; EDIL3; EGR1; EIF4A2; ELMSAN1; EP300; ETV1; FAM167A; FAM91A1; FBXO21; FBXO28; FEM1C; FGF7; FKBP2; FOXA1; GAPVD1; GDF5; GEMIN6; GHR; G…
hsa-miR-132-3p	ADCY3; ADRA1A; ANGEL2; ANKRD29; ANP32A; ARFGAP2; ARHGEF11; ARID2; ARID4B; BOLL; BRI3; BTAF1; C11orf87; C16orf87; C19orf47; C1orf115; C8orf44-SGK3; CALU; CC2D1B; CCDC71L; CDC40; CDK19; CFL2; CNIH1; CSDE1; CTDSPL2; CTGF; DAZAP2; DNAJA2; DPYSL3; DUSP9; DYNLL2; E2F5; EDIL3; EGR1; EIF4A2; ELMSAN1; EP300; ETV1; FAM167A; FAM91A1; FBXO21; FBXO28; FEM1C; FGF7; FKBP2; FOXA1; GAPVD1; GDF5; GEMIN6; GHR; GOLM…
hsa-miR-205-5p	AAK1; ABCD2; ABHD10; ABHD17B; ABI2; ACSL1; ADAMTS9; ARHGAP17; ARRB2; B4GALT5; B4GALT6; BICC1; BMPER; BTBD3; C10orf131; C11orf57; C11orf86; C3orf80; CALCOCO1; CALCRL; CALU; CASC4; CASD1; CBX1; CCNJ; CDC20B; CDK14; CFL2; CHN1; CLDN11; CLTC; CNIH1; CREBRF; CTPS2; CXorf21; DCDC2; DDX5; DSC2; ELK3; ENC1; EPB41; EPB41L4B; ERRFI1; ESRRG; EVA1C; EZR; FAM118B; FAM136A; FAM155A; FOXF1; FRK; GCC2; GEMIN6; G…
hsa-miR-539-3p	AK3; ARHGAP17; ARHGAP29; ASCL4; AUTS2; BCOR; CCDC68; CD46; CDC37L1; CEP170; CHRDL1; CHRNA7; CHSY1; CHTOP; CKAP5; CPNE4; CTBP1; CUL3; DAGLA; ELAVL2; EMC7; ENY2; EPN2; ERI2; EVX2; FAM133B; FAM222B; FAM26E; FAM76A; FBXO45; GIGYF2; GPC1; GRID1; HACE1; HCN1; HNRNPA3; HS3ST3B1; ITM2B; JAG1; KATNBL1; KBTBD8; KLF6; KLHL32; LHX1; LRRC2; MAFB; MAP2K1; MCU; ME2; MFN1; MYCBP; MYCT1; NRF1; NSMCE4A; NUS1; NXPH…
hsa-miR-194-5p	ACVR1; ARF4; ARHGAP21; ARID2; ATP6V1F; ATP6V1H; BAG4; BCKDHA; BNIP2; BRMS1L; BTF3L4; C16orf52; C18orf25; C21orf91; CA5B; CASK; CFL2; CHD6; CSNK1D; CTAGE5; CTDSPL2; DAB1; DACH1; DCUN1D5; DEPDC1B; DUSP9; ENOX1; EPC2; ERGIC2; FAM63B; FAM76A; FBXW7; FKBP6; FNBP1; FOXA1; GMEB2; GOT2; GYG1; HIST1H2BD; HNF1B; HS3ST2; ITPKB; KCND2; KHDRBS2; KITLG; LHX6; LIN52; MID1IP1; MITF; NAA50; NCL; NR2F2; NUDC; NUDT…
hsa-miR-486-5p	ABHD17A; ABHD17B; AFF3; ARHGAP44; ARHGAP5; ARID4B; ARMC8; ASB4; ATXN7L3; BTAF1; BTBD3; C5orf64; CDH7; CELF2; COL6A6; COPS7B; CSPG5; CTDSPL2; DCBLD2; DOCK3; DYNLL1; EIF5A2; FGF9; FLRT2; FOXO1; GOLGA3; GPR153; GPX8; H3F3B; HAT1; HCN1; MAML3; MAP3K7; MARK1; MYLK2; NFE2L1; PIK3R1; PIM1; PRRC2C; RAPGEFL1; RASSF3; RBM7; RFFL; SEMA3A; SMAD2; SMARCD2; SMOC1; SORCS1; SP5; SRSF3; ST5; ST6GALNAC6; STK4; TAN…
hsa-miR-505-3p	ADAT2; ADORA3; ANAPC11; ANGPT2; ANKRD40; ARID4B; ARNTL; ARPC5; BAP1; BMP2; C11orf84; C1orf52; C2orf72; CACNA2D3; CACNB4; CCDC178; CEP44; CEP97; CGGBP1; CHEK1; CITED2; CNIH1; COL4A6; CREBRF; CYSLTR1; CYTH1; DAZL; DDX17; DGCR2; DHX15; DNM1L; EIF2S2; ELK3; ELOVL4; EPSTI1; FAM122A; FAM124B; FAM134A; FAM174B; FAM179B; FAM209A; FAM209B; FMR1; FUT10; GABRG1; GDE1; GLYR1; GTF2A1; GTF2IRD2; H2AFV; H3F3B; …
hsa-miR-504-5p	ANGEL1; ARIH2; ARMC8; BAMBI; BDNF; BICD2; BNIP2; CLCF1; CNP; CYP7B1; DSTN; EIF1AD; EIF5A2; EYA1; GPR3; HOXA3; LAMTOR1; LMBR1L; LRRFIP1; MMADHC; NR2C2; NRG1; PXMP4; SLC41A2; SMPD3; TNFSF8; TRA2B; WBP1L; WEE1; ZNF280C;
hsa-miR-138-5p	ADCYAP1R1; ADRA2A; AEBP2; AFF1; AFF3; AGO1; AHDC1; AKAP11; AMIGO1; AMMECR1; ANK1; ANKRD13B; ANKRD54; APH1A; ARGLU1; ARHGAP32; ARHGAP42; ARHGEF3; ARL6IP5; ARRB1; ARRDC3; ASXL3; ATCAY; ATP11C; BAG1; BAZ1B; BAZ2B; BNIP3L; BTG1; BVES; C10orf54; C11orf57; C12orf43; C16orf47; C6orf47; CABLES2; CACUL1; CALN1; CAMK2N1; CASP3; CBFA2T2; CCAR2; CCDC85C; CCND3; CCNE1; CCNYL1; CD2AP; CDK14; CDK6; CDR2L; CHMP7…
hsa-miR-455-5p	ADD3; ANKRD27; ARMC10; ARRDC3; ASUN; BAZ2B; BRD1; CACNB4; CDH22; CDK13; CDK14; CENPP; COQ4; CPEB1; CPEB3; DCAF5; DOCK9; ESRRG; ETS1; FRMD5; GDAP2; GJC1; GLIS3; GREM1; HAS2; HNRNPL; IRF2; JDP2; KANK4; KDR; KDSR; KLHL23; KPNA1; LAYN; LUC7L3; MAN1A1; MFAP3L; MOB3C; MPV17; MTF2; MYLIP; NCK2; NR4A2; NXPH1; PAPOLG; PARVA; PIK3CB; PLCXD3; PNRC1; POU6F2; PPP1R12A; PRMT1; PTP4A2; PTPRS; RAB18; RAB2A; RANB…
hsa-miR-21-5p	ACVR1C; AIM1L; ALX1; AP1AR; ARHGAP24; ARHGEF12; ARMCX1; ASF1A; BCL7A; BEST3; C10orf12; CASKIN1; CCL1; CCL22; CCR7; CD69; CHIC1; CNOT8; CNTFR; CPEB3; CSRNP3; DCAF7; DMRTC1B; DUSP8; ELF2; ERG; FAM13A; FASLG; FBXO11; FGF18; GABRB2; GLCCI1; GLIS2; GRAMD3; HRK; IL12A; JAG1; KBTBD6; KBTBD7; KLF5; KLHL42; KRIT1; LANCL1; LEMD3; LIFR; LRRC57; MAP2K3; MAP3K1; MAPK10; MARCH5; MATN2; MBLAC2; MRPL49; MSH2; MS…
hsa-miR-590-5p	AIM1L; ALX1; AP1AR; ARHGAP24; ARMCX1; ASF1A; BCL7A; BEST3; BRWD1; C10orf12; CASKIN1; CCL1; CCL22; CD69; CHIC1; CPEB3; DMRTC1B; DUSP8; ELF2; ERG; FAM13A; FASLG; FGF18; GLCCI1; GLIS2; GRAMD3; IL12A; JAG1; KBTBD6; KBTBD7; KLF5; KRIT1; LANCL1; LRRC57; MAP2K3; MAP3K1; MATN2; MBLAC2; MSH2; MSX1; NFIB; NTF3; OSR1; PAN3; PBRM1; PCBP1; PCBP2; PCSK6; PDCD4; PDZD8; PELI1; PFKM; PITX2; PLEKHA1; PPP1R3A; RAB2…
hsa-miR-188-5p	AKAP2; ARPC2; ATP6V1G1; BAG5; C6orf106; C9orf72; CBFB; CCDC6; CCNG1; CCNT2; CD2AP; CNIH1; CPNE8; CTNNBIP1; DLG5; DNAJB4; EFNB2; ELOVL6; EVI5; FBXO45; FBXO9; FOXN2; FRMD5; GATAD1; IL6ST; KCNG3; KLF10; MAP1LC3B; MAP3K3; MARCKS; MSX1; NEK6; NMNAT3; NRG3; OPRK1; PALM2-AKAP2; PDIK1L; PTEN; RAP2C; RASA1; RNF170; RSPO3; SEMA4B; SLC22A3; SPRED1; SRSF7; SUMO2; TAB3; TMEM39A; TOMM70A; UBE2I; VAV3; XRCC5; Z…
hsa-miR-6866-3p	ARPC2; C6orf106; C9orf72; CBFB; CCDC6; CCNG1; CCNT2; CNIH1; CPNE8; CTNNBIP1; DLG5; DNAJB4; EFNB2; ELOVL6; FBXO45; FBXO9; FOXN2; FRMD5; GATAD1; IL6ST; KCNG3; KLF10; MAP1LC3B; MARCKS; NEK6; NMNAT3; OPRK1; PTEN; RAP2C; RASA1; RNF170; RSPO3; SEMA4B; SLC22A3; SRSF7; TMEM39A; TOMM70A; UBE2I; VAV3; XRCC5; ZFP91;
hsa-miR-26a-5p	ACSL3; ARPP19; CREBZF; MAP7; MAPK6; NABP1; RCN2; RPS6KA6; SLC25A16; SNN; TRPC3;
hsa-miR-26b-5p	ACSL3; ARPP19; CREBZF; MAP7; MAPK6; NABP1; RCN2; RPS6KA6; SLC25A16; SNN; TRPC3;
hsa-miR-320a	ARFIP1; ARL8B; ARMCX2; ARPP19; ASH2L; BANP; BCAP29; CCR7; CD274; CDH20; CDK13; CNKSR2; COPS2; DAZAP1; DBN1; DDX42; DESI2; DHX15; DLX1; DPY30; EFS; EIF2B1; EMC7; EOGT; ETFA; FOXQ1; FTL; FUS; GNAI1; GRASP; HECTD2; HOXA10; INSM2; IRF6; KCNS3; KITLG; KLF13; KLF5; KLHDC9; KLHL36; LMO3; MDK; MED21; MSI2; MYL12A; NAA20; NABP1; NKX2-4; NPAS2; PAPD5; PAPOLA; PBX3; PCSK7; PHF1; PLEKHA5; PLK3; POLE4; POLR1C…
hsa-miR-320c	ARFIP1; ARL8B; ARMCX2; ARPP19; ASH2L; BANP; BCAP29; CCR7; CD274; CDH20; CDK13; CNKSR2; COPS2; DAZAP1; DBN1; DDX42; DESI2; DHX15; DLX1; DPY30; EFS; EIF2B1; EMC7; EOGT; ETFA; FOXQ1; FTL; FUS; GNAI1; GRASP; HECTD2; HOXA10; INSM2; IRF6; KCNS3; KITLG; KLF13; KLF5; KLHDC9; KLHL36; LMO3; MDK; MED21; MSI2; MYL12A; NAA20; NABP1; NKX2-4; NPAS2; PAPD5; PAPOLA; PBX3; PCSK7; PHF1; PLEKHA5; PLK3; POLE4; POLR1C…
hsa-miR-1297	ACSL3; ARPP19; CREBZF; MAP7; MAPK6; NABP1; RCN2; RPS6KA6; SLC25A16; SNN; TRPC3;
hsa-miR-320d	ARFIP1; ARL8B; ARMCX2; ARPP19; ASH2L; BANP; BCAP29; CCR7; CD274; CDH20; CDK13; CNKSR2; COPS2; DAZAP1; DBN1; DDX42; DESI2; DHX15; DLX1; DPY30; EFS; EIF2B1; EMC7; EOGT; ETFA; FOXQ1; FTL; FUS; GNAI1; GRASP; HECTD2; HOXA10; INSM2; IRF6; KCNS3; KITLG; KLF13; KLF5; KLHDC9; KLHL36; LMO3; MDK; MED21; MSI2; MYL12A; NAA20; NABP1; NDRG3; NKX2-4; NPAS2; PAPD5; PAPOLA; PBX3; PCSK7; PFKM; PHF1; PLEKHA5; PLK3; …
hsa-miR-4429	ARFIP1; ARL8B; ARMCX2; ARPP19; ASH2L; BANP; BCAP29; CCR7; CD274; CDH20; CDK13; CNKSR2; COPS2; DAZAP1; DBN1; DESI2; DHX15; DLX1; DPY30; EFS; EIF2B1; ETFA; FOXQ1; FUS; GNAI1; GRASP; HECTD2; HOXA10; INSM2; IRF6; KCNS3; KITLG; KLF13; KLF5; KLHDC9; KLHL36; LMO3; MDK; MED21; MYL12A; NAA20; NABP1; NKX2-4; NPAS2; PAPD5; PAPOLA; PBX3; PCSK7; PHF1; PLEKHA5; PLK3; POLE4; POLR1C; PPCS; PRKAG2; PYGO2; RAC1; R…
hsa-miR-4465	ACSL3; ARPP19; CREBZF; MAP7; MAPK6; MTDH; NABP1; RCN2; RPS6KA6; SLC25A16; SNN; TRPC3; USP15;
hsa-miR-155-5p	ACTA1; ACTL7A; AICDA; ARID2; ARVCF; ATP6V1G1; ATXN1L; BACH1; BCL10; BPIFB2; BSDC1; C10orf12; C3orf18; C5orf64; C7orf71; C8orf4; C8orf44-SGK3; C9orf78; CA13; CARD11; CARHSP1; CD274; CDC73; CDX1; CEBPB; CEP41; CHAF1A; CKAP5; CNIH1; COL21A1; COPS3; CSF1R; CSNK1G2; CTLA4; CYB561D1; DET1; DHX40; DMTF1; DUSP14; DYNC1I1; EN2; ETS1; ETV3; FAM135A; FAM83D; FBXL17; FBXO33; FGF7; FGF9; FOS; FOSL2; G2E3; GAB…
hsa-miR-373-3p	ABHD3; ADAT2; ANKRD50; APOC2; APOC4; ARHGAP30; ARL4C; ASF1B; ATAD2; ATF6B; BARX2; BCL6; BRMS1L; BTG1; BVES; C10orf11; C2orf69; C2orf88; C7orf43; C7orf55-LUC7L2; CAMK2N1; CDCA3; CDCA7; CFL2; CHAF1A; CLIP4; CMPK1; CMTR2; CTSA; CXCL14; CXorf67; DCAF12; DCAF6; DDHD1; DERL2; DNAJA2; DPP8; DUSP2; DYRK2; DYRK4; E2F5; ECT2; EDNRB; EGLN1; EPS8; FAM102B; FAM219B; FEM1C; FGD5; FGF16; FGL2; GALNT3; GMCL1; GP…
hsa-miR-154-5p	AQP9; ATG7; CADM2; CAMK2G; CDH20; COPS2; CUL2; DCAF16; DOCK1; E2F5; HDHD2; HNRNPR; JAM3; KCNA2; LYVE1; LZIC; MAP4; NPEPPS; NRXN3; PKNOX2; RAB5B; RAD9B; RBM7; RNF11; SALL1; SOS2; SRSF7; TADA1; TMEM108; TMEM133; TRPM7; UBE2D3; VPS4B; WAC;
hsa-miR-224-5p	ADAM17; ARMCX2; ASS1; ATP1B3; AZIN1; C1orf52; CCDC117; CCDC178; CCDC28B; CDS2; CORO1C; CPNE8; CSTF2; CYP24A1; DUSP11; EGR2; EIF1AX; F2RL1; FAM49B; FGB; FRMD8; GDF11; GGNBP2; GNAI3; GPC4; GPM6A; GPR180; GTSF1; H3F3B; HMOX2; HNRNPU; HOXA5; IL1RN; INIP; ISM1; ITM2B; KDELR1; KLLN; LYPLA1; MINPP1; NAP1L1; NOTUM; NR4A1; NUAK1; PANX1; PDCL; PHOX2B; POGZ; PRDX3; PSPC1; PTX3; RBM10; RBM33; RNF11; RNF144B;…
hsa-miR-4644	ABCG1; ANKRD34A; ATP1A3; ATP6V1F; CA10; CABP4; CALN1; CAMK1G; CAMK2D; CDC42; CDH24; CDH4; CLDN18; CNTD1; CTSE; CTSK; CYP4V2; DCTN3; DPF2; DYRK1B; EIF4B; ELOVL4; ELP4; FAIM2; FAM101A; FAM222A; FAM53C; FAM76A; GALM; GPR75; HNRNPA0; HP1BP3; INPP5K; KIF3C; KLC1; KLK5; LPCAT3; MDM4; MESDC1; NR1D1; PAK6; PARPBP; PARS2; PAX2; PCDHA1; PCDHA10; PCDHA11; PCDHA12; PCDHA13; PCDHA2; PCDHA3; PCDHA4; PCDHA5; PC…
hsa-miR-361-5p	ARGLU1; ATPAF1; BEND6; BTF3; C11orf44; CALM3; CAMK2D; CAPN6; CCDC169-SOHLH2; CCDC178; CCDC58; CD177; CDYL2; CENPBD1; CKS1B; CLDN22; CPOX; DCTN6; DR1; EXO5; FADD; FGF7; FNBP1; GNPTG; GOLGA4; GUCY1B3; HELT; HMGB2; HSP90AA1; ISCA2; KCNJ3; KPNB1; LAD1; LUC7L; LURAP1L; MTUS1; MTX3; MYCBP; NFE2; NKX6-1; NR4A2; OGN; PANX2; PCNP; PKIA; POLR3G; RAB3GAP1; RAD23A; RCAN2; RCHY1; RNF4; RQCD1; RRAGB; RWDD1; SC…
hsa-miR-6893-3p	ACOT11; ADAT2; AFF1; ASB10; ASIC4; ATRN; BAG4; BAP1; C16orf45; C1orf95; C20orf194; C22orf46; C3orf62; C9orf171; CCDC107; CCL21; CCNK; CDC42EP4; CDC42SE1; CDKN1A; CHD2; CYB561D1; CYP2U1; DCTN3; DMRTB1; DNAJB1; DSTYK; EFCAB6; EFNB3; EPT1; FAM98A; FBLN5; FBXO28; FCGR3A; FCGR3B; FOXO1; FTSJ2; GABRE; GOSR1; GPR62; GTF2IRD2; GUCD1; GYPC; HDAC4; HDDC2; HHIPL1; HMGXB3; HSPB2; IL25; IVD; JMY; KCNJ11; KCNK…
hsa-miR-212-5p	ABCE1; ACY1; AGAP9; AIRE; ALDH1L1; ANKRD40; ATXN7; ATXN7L3B; AVPR2; BASP1; BCL2L2; BHLHE41; C12orf79; C1orf64; CACNA1E; CATSPER4; CBLN2; CCDC117; CCND3; CDC27; CDIP1; CDYL2; CERS2; CIB1; CLIC5; COBL; CPLX3; CSNK1E; CTBS; CTDSP1; CTDSP2; CYGB; CYTH1; DCAF12; DDX3Y; EBF3; EHD2; EIF3J; EIF4A1; ELF3; EPM2AIP1; FAM104A; FAM104B; FAM63A; FAM81A; FAXDC2; FBN2; FOXP4; FZD5; GABBR1; GBP2; GDF11; GDF6; GNG…
hsa-miR-331-3p	ANKRD6; ARHGEF37; ARID3A; ARPP21; ATOH8; B4GALT2; BCL2L14; C15orf52; C17orf96; CASK; CNOT10; CREBRF; DESI1; DNAJC14; DUSP5; ELN; ETV3; FNDC4; FSTL1; GAREML; GBA; HIRIP3; HOXC4; HRK; IGLON5; KDELR1; KSR1; LOXHD1; LSP1; MED20; MEIS1; MYCL; NRP2; PABPN1; PASD1; PSME1; PSME3; RCC2; RIC8B; RNF122; RPP14; RSAD1; RTN2; SMARCD1; SNX21; SOCS1; TNF; TRERF1; TSC22D4; TSPAN18; TXLNA; USP46; WDR55; XYLT2; ZC3…
hsa-miR-6835-3p	ABCA13; ADIPOR1; ARHGEF6; ARMCX5; AZIN1; B4GALT2; BCL2L13; BIRC6; BLMH; BRINP3; C16orf70; CAPZA1; CBLN2; CBX1; CHSY3; CLK2; CNOT7; CNTN3; COPS2; COPS3; CSTF1; CTNNBIP1; DPH3; DTWD1; EFHD2; EIF1AX; EIF2S2; FKBP1A; FOXA2; FUBP1; FYN; GATM; H2AFY; HERPUD1; HMGN3; HYPK; IRF2BP2; KCNH7; KLF10; MINPP1; N4BP2L1; NCS1; NDN; NUDT11; OPN3; PATL1; PDGFA; PPAP2B; RAB33B; RAB6A; RAI2; RBMS1; RCAN2; RPS3; RSPO…
hsa-miR-33a-5p	ANKRD44; ANO4; BACH1; CPSF2; CPT1A; CSMD1; DCUN1D5; DEPTOR; EBAG9; EEF1A1; EGFLAM; EIF5A2; EN2; FAM222B; GAS1; GLCCI1; HADHB; HMGA2; LDHA; MAP3K7; MAPK8; MCFD2; NPC1; PIM1; PIM3; RAP2A; RCAN1; RNF128; SALL1; SIRT6; SLC25A25; SLC26A7; SNAI2; SPAST; TM9SF3; TMEM59; TMEM86A; UBE2V2; YWHAH; ZC3H12C; ZNF281; ZNF804B;
hsa-miR-33b-5p	ANKRD44; ANO4; BACH1; CPSF2; CPT1A; CSMD1; DCUN1D5; DEPTOR; EBAG9; EEF1A1; EGFLAM; EIF5A2; EN2; FAM222B; GAS1; GLCCI1; HADHB; HMGA2; LDHA; MAP3K7; MAPK8; MCFD2; NPC1; PIM1; PIM3; RAP2A; RCAN1; RNF128; SALL1; SIRT6; SLC25A25; SLC26A7; SNAI2; SPAST; TM9SF3; TMEM59; TMEM86A; UBE2V2; YWHAH; ZC3H12C; ZNF281; ZNF804B;
hsa-miR-203a-3p	ADK; ANXA4; BANF1; C11orf91; C2orf80; C4orf33; C8orf4; CAMTA1; CCDC112; CCDC50; COPS7B; CSN2; CSRNP2; CTSS; DLX5; FGG; GLYATL2; GPATCH1; GPKOW; GRHL3; GSKIP; HNRNPL; HNRNPUL2; HOXB1; IFNA10; IFNA14; IL15; IL24; ISCA2; KIF2A; KRT26; KRT35; MLNR; MORF4L2; NCL; PDE6H; PRPS2; PTP4A1; RAB10; RNASE4; SCFD1; SCGB2A1; SH3BGR; SNAI2; SRA1; SUMO2; TEDDM1; TKTL1; TMEM100; TMEM69; TRAF3IP3; TTC39A;
hsa-miR-379-5p	BCKDK; C5orf51; CACFD1; CDKN2AIP; DNAJC30; EDN1; EHD4; EI24; EIF4G2; ELMOD2; FAM222B; FAM63B; HCN1; HLCS; HOMER2; HTR2C; KCNJ1; KLHL14; LIN28B; MAP3K2; MTMR2; MYO10; NHLRC3; NTMT1; PCDH17; PCGF3; PCGF5; PXT1; RAB30; ROR1; RTN4RL2; SEMA3A; SLC20A1; SRSF9; TGFBR1; TOMM20; TP53; TRPC7; UBE2E3; YARS; YBX1; ZBTB16; ZBTB26;
hsa-miR-874-3p	ADAM19; AQP3; ATF3; ATG16L1; ATP2C1; BCKDHB; BCKDK; BDH1; BPI; C10orf113; C19orf54; C7orf43; CD37; CHP1; CNKSR2; CNTNAP2; COL9A2; CPEB4; DYNLL1; EIF4EBP1; ESRRA; FAM63A; FBXO33; FMR1; GDF11; GLDC; GRIP1; HEG1; HEPN1; HIF1AN; HTR2C; IGFBPL1; KCNG4; KDM4A; KLK15; LEP; LSM14B; MARCH9; MBLAC2; METTL21B; MMP19; MSRB3; MXI1; NR2C2; NRCAM; NUDT13; OSTM1; PAAF1; PARP14; PAX3; PIGG; PLEKHB2; POLD4; POU3F2…
hsa-miR-3529-5p	BCKDK; C5orf51; CACFD1; CDKN2AIP; DNAJC30; EDN1; EHD4; EI24; EIF4G2; ELMOD2; FAM222B; FOXP2; HLCS; HOMER2; HTR2C; KCNJ1; KCNJ13; KLHL14; LIN28B; LRRC8C; MAP3K2; MTMR2; MYO10; NHLRC3; NTMT1; PCDH17; PCGF3; PCGF5; PXT1; RAB30; ROR1; RTN4RL2; SEMA3A; SLC20A1; SRSF9; TGFBR1; TOMM20; TP53; TPD52; TRPC7; UBE2E3; WNT2B; YARS; YBX1; ZBTB16; ZBTB26;
hsa-miR-186-5p	ACSM2A; ACSM2B; ARAP2; ARCN1; BDH2; CXCL13; DSPP; DUS3L; EIF2D; FUT8; GPR37; HOXB2; INSM1; IRF8; MAPKAPK5; NIT2; PSPH; RHBDF2; SMIM15; SYCP1; TOB1; UBE2B; ZDHHC13; ZMYM6;
hsa-miR-411-5p	ATP5F1; BNIP3; C21orf91; CACNB4; CAMLG; CDH2; CTDP1; DUSP1; DUSP13; EIF4G2; ELFN1; EVI2A; FAM129B; FBXL5; GRID2; GTF2I; HMGN3; HNRNPA1; HNRNPH3; HNRNPUL1; HSD17B4; LPGAT1; LRRC57; LRRC59; MATN3; NFATC2IP; NKAIN2; NRF1; NUDT4; NUDT5; PDS5A; PFN1; PXDC1; RAB21; RAB9A; RAPGEF6; RHOB; RNF149; SCD5; SF3B3; SP2; SPRY4; SSUH2; TROVE2; VAMP1; VAMP7;
hsa-miR-219a-2-3p	BBIP1; BRWD1; BTF3; C1orf177; CPOX; CT62; FAM60A; GAB1; GABRP; GNAQ; HNRNPK; ING1; KHDRBS2; KIF23; LDB2; MAPK8; MIA3; MINK1; NUDCD1; PPP1R2; RPN2; SEPHS1; SERAC1; SERINC1; SERP1; SH3BP5; SNAP25; SPATS2; SUV39H2; SYT1; TBK1; TIGIT; TMED2; TSNAX; VASH2; ZBTB6; ZNF706;
hsa-miR-376a-3p	ATP6V1G1; BCL2L11; BRWD1; BTAF1; C8orf44-SGK3; CABIN1; CEBPB; CELF4; CLASP2; CRISPLD1; CRISPLD2; DDHD1; DLAT; DLX5; DSCAML1; EIF4B; ELF1; ELOVL7; EML1; EVA1C; EXOSC10; EZR; FERMT2; GAL3ST4; GPR180; GPX8; GRAMD3; HAS2; HDDC2; HERPUD1; HNRNPA0; KHDRBS3; KLHDC9; KLHL36; KPNA4; LAYN; MACROD2; MAN1C1; MARCH11; NEK10; NFKBIZ; NME2; OTUD3; PDE8A; PDIA6; PEX12; PGAM5; PLEKHA5; PON2; PPP1R10; PRKACB; PTHL…
hsa-miR-376b-3p	ATP6V1G1; BCL2L11; BRWD1; BTAF1; C8orf44-SGK3; CABIN1; CEBPB; CELF4; CLASP2; CRISPLD1; CRISPLD2; DDHD1; DLAT; DLX5; DSCAML1; EIF4B; ELF1; ELOVL7; EML1; EVA1C; EXOSC10; EZR; FERMT2; GAL3ST4; GPR180; GPX8; GRAMD3; HAS2; HDDC2; HERPUD1; HNRNPA0; KHDRBS3; KLHDC9; KLHL36; KPNA4; LAYN; MACROD2; MAN1C1; MARCH11; NEK10; NFKBIZ; NME2; OTUD3; PDE8A; PDIA6; PEX12; PGAM5; PLEKHA5; PON2; PPP1R10; PRKACB; PTHL…
hsa-miR-181a-5p	ACTA2; ADAMTS5; ADO; ADRA1A; AFTPH; AK3; AKIRIN1; ANKRD13C; AP1AR; AP1S3; APOO; ARF6; ARL1; ARL5A; ARSJ; ASAH2B; ATP1B1; BAG4; BCL2; BCL2L11; BHLHE40; BLOC1S6; BRD1; BTBD3; C16orf87; C2CD5; C2orf69; CALM1; CALR; CARD11; CBLB; CBX4; CBX7; CCAR1; CCL8; CCNJ; CD69; CDON; CLASP1; CLVS1; CNTN4; COL16A1; CPNE2; CPOX; CREBRF; CRIM1; CUL4A; DDIT4; DDX52; DEK; DEPTOR; DERL1; DNAJA4; DNAJC13; DOCK7; DUSP10…
hsa-miR-181b-5p	ACTA2; ADAMTS5; ADO; ADRA1A; AFTPH; AKIRIN1; ANKRD13C; AP1AR; AP1S3; APOO; ARF6; ARL1; ARL5A; ARSJ; ASAH2B; ATP1B1; BAG4; BCL2; BCL2L11; BHLHE40; BLOC1S6; BRD1; BTBD3; C16orf87; C2CD5; C2orf69; CALM1; CALR; CARD11; CBLB; CBX4; CBX7; CCAR1; CCL8; CCNJ; CD69; CDON; CLASP1; CLVS1; COL16A1; CPNE2; CPOX; CREBRF; CRIM1; CUL4A; DDIT4; DDX52; DEK; DEPTOR; DERL1; DNAJA4; DNAJC13; DOCK7; DUSP10; DUSP6; E2F…
hsa-miR-181c-5p	ACTA2; ADAMTS5; ADO; ADRA1A; AFTPH; AK3; AKIRIN1; ANKRD13C; AP1AR; AP1S3; APOO; ARF6; ARL1; ARL5A; ARSJ; ASAH2B; ATP1B1; BAG4; BCL2; BCL2L11; BHLHE40; BLOC1S6; BRD1; BTBD3; C16orf87; C2CD5; C2orf69; CALM1; CALR; CARD11; CBLB; CBX4; CBX7; CCAR1; CCL8; CCNJ; CD69; CDON; CLASP1; CLVS1; CNTN4; COL16A1; CPNE2; CPOX; CREBRF; CRIM1; DDIT4; DDX52; DEK; DEPTOR; DERL1; DNAJA4; DNAJC13; DOCK7; DUSP10; DUSP6…
hsa-miR-181d-5p	ACTA2; ADAMTS5; ADO; ADRA1A; AFTPH; AKIRIN1; ANKRD13C; AP1AR; AP1S3; APOO; ARF6; ARL1; ARL5A; ARSJ; ASAH2B; ATP1B1; BAG4; BCL2; BCL2L11; BHLHE40; BLOC1S6; BRD1; BTBD3; C16orf87; C2CD5; C2orf69; CALM1; CALR; CAPRIN2; CARD11; CBLB; CBX4; CBX7; CCAR1; CCL8; CCNJ; CD69; CDON; CLASP1; CLVS1; COL16A1; CPNE2; CPOX; CREBRF; CRIM1; CUL4A; DDIT4; DDX52; DEK; DEPTOR; DERL1; DNAJA4; DNAJC13; DOCK7; DUSP10; D…
hsa-miR-369-3p	APOPT1; ARL2BP; BIRC3; C11orf58; CAPZA2; CBX4; CCNE2; CEBPA; CEBPB; CFL2; CHIC2; CNBP; COQ10B; DCTN6; DESI1; ELOVL7; EYA1; FAM135A; FBXL3; FYN; H3F3B; HAO1; HES1; HSPH1; KIF20A; KTN1; MCFD2; NOG; NPY1R; NR2F2; OCIAD1; PAXIP1; PHACTR3; PNRC1; RAB10; RANBP9; RCAN1; SEC23A; TLE4; TMEFF2; TRAPPC8; UBE2E2; UCHL3; VEGFC; WDR20;
hsa-miR-655-3p	ABCC10; ADM; AKIRIN2; APOPT1; AQP11; ASCL1; ATG12; ATP5G2; BRAT1; C11orf58; C2orf69; C2orf76; C3orf80; C8orf22; CALM1; CAMTA1; CBFB; CCDC138; CCDC140; CCNK; CCNYL1; CDC42; CDKN2AIP; CEBPB; CEP135; CGGBP1; CHIC2; CHN2; CHST2; CKLF; CLCF1; CORT; CRKL; CXCR4; DARS; DCTN6; DIRAS2; EIF1B; EIF2S2; ELOVL2; EPB41L2; FAM118B; FAM60A; FBXO30; FZD4; GAS1; GMFB; GPBP1L1; GPC6; GPR162; GTF2F2; HORMAD1; HSPE1-…
hsa-miR-374c-5p	ABCC10; ADM; AKIRIN2; APOPT1; AQP11; ASCL1; ATG12; ATP5G2; BRAT1; C11orf58; C2orf69; C2orf76; C3orf80; C8orf22; CALM1; CAMTA1; CBFB; CCDC138; CCDC140; CCNK; CCNYL1; CDC42; CDKN2AIP; CEBPB; CEP135; CGGBP1; CHIC2; CHN2; CKLF; CLCF1; CORT; CXCR4; DARS; DCTN6; DIRAS2; EIF1B; EIF2S2; ELOVL2; EPB41L2; FAM118B; FAM60A; FBXO30; GAS1; GMFB; GPBP1L1; GPR162; GRM3; GTF2F2; HES1; HORMAD1; HSPE1-MOB4; IFNW1; …
hsa-miR-340-5p	ACTC1; APLN; ARG1; ATXN7L2; B2M; C1orf43; C5orf47; CAPN10; GNG13; H3F3A; HOXB2; HSD11B1; IGFBP3; MAL; MED28; PTS; RANGRF; RHOA; RNF7; RNH1; SIVA1; SMIM15; SUMO2; TOX2; UBE2D1;
hsa-miR-216a-5p	ACOX1; AFP; BMP10; BOD1L1; C11orf57; C5orf24; C8orf58; CCDC43; CDC26; CDK8; CLDN12; CLK4; COL9A1; CSK; DCAF12; DLX2; GEMIN6; GPBP1; HNF4G; HS3ST3B1; IKBIP; IQCH; KIAA0101; MSL3; NAA50; NEUROG2; NGFRAP1; NHLH2; NSUN6; PROKR2; RAB11A; RANBP10; RLTPR; SPATA2; TCTE1; TCTN1; TM9SF3; TMEM161B; TMEM255A; TMEM91; TNFAIP8L1; TPT1; UBE2V2; UPB1; VPS35; YBX1; ZBTB2; ZFAND6; ZFP69B; ZFYVE28; ZNF423;
hsa-miR-668-3p	ABHD13; ATP6AP2; BSND; CALCOCO1; CANX; CNPY4; CWC25; EMX2; FTCD; GLCCI1; H3F3B; HOXB4; ID4; KITLG; KLF3; LCMT2; LEP; LMOD3; MOSPD1; MTMR3; NEGR1; PAOX; PCED1A; PDCD7; PLD1; PPP1R12C; PROX2; S100PBP; SKAP2; SLC26A7; SMUG1; SPRED1; SYNGR3; TLCD2; TOX3; TPD52; TRIQK; TXK; U2AF2; ZBTB5; ZMYM4;
hsa-miR-151a-3p	AKT3; ARL17B; ATP2A2; C6orf106; CALD1; CASD1; CCDC67; CHL1; CLASP2; CLK1; CRK; CYP7B1; DECR1; DLC1; EFNA3; FAM104A; FSTL3; FXR1; GABRB1; GHR; HIF1A; LAMTOR3; MAF; MEX3C; NIPAL2; NPL; PANK2; PFN2; RFESD; RYBP; SIX1; SOCS5; TMEM98; TRA2B; TWIST1; UNC5B; UPP2; YTHDF3; ZFPM2; ZMAT1;
hsa-miR-129-5p	ARRDC3; BEND6; CACNG2; CALM1; CAMK2N1; CDKN1C; CHD7; CIB2; CLDN22; DUSP10; GLCCI1; GPR37; HMGB1; IGIP; KCNK1; NPEPPS; NR4A2; NXT2; PBX3; PLEKHH3; PMEPA1; PPAPDC2; PRRG2; PTMA; RPL14; SESN3; UNCX; VAMP1; YIPF5; ZBTB20; ZNF706;
hsa-miR-122-5p	ADSS; ALDOA; ANKRD13C; ARFGEF1; ARL2; BCAT2; BRPF1; C17orf105; CALM3; CANX; CCAR1; CCNG1; CD320; CHMP3; CLIC1; CLIC4; CLIC5; CPEB1; CS; CTDNEP1; CTNND2; DENND2C; DUSP2; DUSP4; EPO; FKBP5; FOXP2; FUNDC2; G6PC3; GALNTL6; GCNT4; GRAMD3; GRHL2; HECTD3; HNRNPU; IGSF5; KAT2A; KCNJ13; KDELC2; KIF5B; KLHL18; MAF1; MASP1; MEIS2; MICU3; MIPOL1; MMGT1; NICN1; NOD2; NPAS3; NPEPPS; NT5C3A; OCLN; P4HA1; PDK4; …
hsa-miR-532-3p	AEBP2; ATP2B1; AZIN1; BET1; BZRAP1; C2orf68; C7; CACUL1; CALM3; CARHSP1; CBX1; CDC42BPG; CLMP; CNBP; CSF3; CT62; CTNNA2; CYB561D1; CYTH1; DDOST; EFNA5; EIF4G3; ETNK2; ETS1; ETV1; EXO5; FAM110D; FJX1; FOXO4; FOXR2; GCNT3; GPRC5A; HECTD1; HMGA2; HNRNPH3; LBH; LETMD1; MCAT; NEDD8; NPTN; PAPD5; PAX5; PDPN; PIK3CB; PPM1L; PPP1R2; PRMT6; PTP4A1; RAB9A; RAD51; SLC10A5; SNX24; SPARC; SSR3; STMN4; SUMO1; …
hsa-miR-154-3p	ABTB2; ALG14; ANKS1B; AP1AR; ATP11C; BMI1; CALU; CAMSAP1; CHKA; CHSY1; CNKSR3; CNR1; COMMD3-BMI1; CPE; CTTN; DYRK1A; ENY2; EVI5; FAM60A; GNAI3; GPM6A; MLLT4; MTMR10; NSMCE4A; ORMDL1; PAPD4; PDHX; PPM1A; PRPF40A; RAB4A; RGS14; RHOA; RNF38; SIRT1; SMAD7; SNX6; SP3; ST6GAL2; STYX; TMEM184B; TOP1; USP27X; VAPB; VTI1B; WLS; YPEL4; ZYG11A;
hsa-miR-335-5p	ACRV1; AHSG; APTX; ARGLU1; ARPC5L; CALU; CASP7; CCR3; CNOT7; CPZ; CRIM1; DCAF10; ERI2; FANCA; FBXO28; FKBP1B; GDE1; GJA5; HAND1; HELLS; HNRNPR; HOXD8; IRF1; ISL1; KAT7; KDM4C; KLHDC10; KLHL15; MAPK10; MAX; MED6; NAA25; NCKAP5; NETO2; NRXN1; NXPH2; POU2F3; POU5F1; PRKAA2; PRPF38B; PSD3; PYGO2; RAB11B; RASA1; RGS7BP; RNF141; RPRM; SEPHS1; SMARCA2; SNIP1; SPTSSA; SREK1IP1; SUCNR1; TRIM5; UBE2G1; WWC…
hsa-miR-487a-3p	ABTB2; ALG14; ANKS1B; AP1AR; ARID2; ATP11C; BMI1; CALU; CAMSAP1; CHKA; CHSY1; CNKSR3; CNR1; COL13A1; COMMD3-BMI1; CPE; DYRK1A; ENY2; EVI5; FAM60A; GNAI3; GPM6A; MLLT4; MTMR10; NPEPPS; NSMCE4A; ORMDL1; PDHX; PPM1A; PRPF40A; RAB4A; RGS14; RHOA; RNF220; RNF38; SIRT1; SNX6; SOX9; SP3; ST6GAL2; STYX; TMEM184B; TOP1; USP27X; VAPB; VTI1B; WLS; YPEL4; ZER1; ZYG11A;
hsa-miR-144-3p	ACBD3; ACBD5; AHDC1; AKIRIN1; ALDH1A3; ARID2; ATP5G2; AXIN2; BAZ2B; BBC3; BET1; BHLHE41; BRPF1; BRPF3; C19orf73; C19orf81; CALB1; CAMKK2; CAPZA1; CAV2; CBX4; CCDC144A; CCDC85A; CCNE2; CCNG2; CDH11; CDV3; CELF2; CEP55; CFL2; CHTOP; CNN3; COL11A1; COX7C; CXorf23; CYP24A1; DAZAP2; DCTN2; DNAJC2; DOK4; DTNA; E2F8; EIF4G2; ETS1; FAM126B; FAM193B; FAM222B; FAM60A; FAT4; FBXL3; FBXO32; FBXW11; FKBP7; FM…
hsa-miR-494-3p	ACBD4; ATXN3; B3GALT2; BBC3; BEND6; BHLHE40; CAMK1; CAV2; CKS1B; CLPTM1L; CYSTM1; DCP1B; DLGAP1; DNAJA2; EIF1; EIF1B; GTF3C6; GULP1; H3F3A; HIVEP1; JAKMIP2; JUND; KCTD14; KLRC4; LEFTY2; LUM; MORF4L2; MRPS23; MSANTD2; NHLH2; NMNAT2; NUTF2; PDCL3; PGPEP1L; PHOX2B; PLA2G12B; PPWD1; PRR14; PTEN; PTPN12; RAB5A; SLA2; SLC26A3; SLC35F5; SRSF7; TMEM135; UBP1; ZC3H7A;
hsa-miR-433-3p	ACAA2; ALDH1L1; AP3B1; ARMC1; B4GALT3; C1orf131; CCAR1; CCDC138; CCDC93; CDK17; CEP135; COX6B1; COX8A; CYCS; CYP4V2; DNAJC5; DUSP16; ENPP6; EXTL2; FBXO48; FBXW7; FERMT2; GALNT1; GATA3; GCLC; GEMIN5; GPATCH2; GRB2; H2AFY; HBS1L; HIVEP1; HOXA1; IGFBP1; KIAA0195; LSM5; MAPK8; MBD4; MXI1; NFYB; NMT2; NR2F6; PAK2; PCCB; PIK3CB; PLN; RALB; RAP1A; RECQL; RHOQ; SASS6; SESN3; SH3GLB1; SKP1; SLC17A5; SMIM1…
hsa-miR-543	AK3; CALB1; CCAR1; CLVS1; CTDSPL; CYB5R4; CYP3A5; DLX1; DNAJC10; EIF4A2; ERAS; FAM117A; FAM160A1; FAM160A2; FAM86C1; FKBP4; GPCPD1; HS3ST3A1; ID4; ING1; INO80C; KIN; LEAP2; LMO1; MARC2; METAP1; MIA2; NCK2; PAWR; PCBP1; PYURF; RNF13; RRAGA; SCP2; SDF2L1; SERPINI1; SMIM7; STRBP; TAF13; TMEM203; TNFSF11; TSPAN7; TUSC3; UBE2M;
hsa-miR-4262	ANKRD13C; AP1S3; APOO; ARL5A; ARSJ; ATP1B1; BAG4; BHLHE40; BLOC1S6; C16orf87; C2orf69; CCAR1; CCL8; CD69; CDON; CLASP1; CLVS1; CPNE2; CPOX; CRIM1; DERL1; DNAJA4; DUSP10; E2F5; EPC2; ESM1; EVI2A; EXOSC3; FAM160A2; GATA6; GPBP1; GSKIP; HMBS; HOXA1; HOXA11; HOXD1; HS3ST3A1; HSP90B1; IL1A; IPO8; KANK1; KLF15; KLF6; KLHL2; LMO1; LMO3; LYRM1; MARK1; MB21D2; MED8; MELK; MKRN1; MLF1; NKAIN2; NLN; NPEPPS;…
hsa-miR-370-5p	ACAA2; AP4E1; B4GALT5; BBX; BRMS1L; C10orf88; C16orf72; CACNB3; CAPN5; CASK; CCDC113; CCDC85C; CDIPT; CDV3; CELF2; CRB3; CYTIP; DCAF10; DDIT4L; DEFB118; DIRAS1; DNAJC6; EFNA5; EIF2B2; ELMSAN1; ESYT2; FAM124B; FAM180A; FBXL16; FBXO28; FGF18; GBAS; GNPNAT1; GPD1; GRPEL2; HOXA13; JMJD7-PLA2G4B; KLF9; LIF; LILRB2; LNX2; LRRFIP1; LUC7L3; MAP3K8; MATR3; MED8; METAP1; MFSD6; MRFAP1; MSL1; MTF2; MTMR6; M…
hsa-miR-374a-5p	ADORA2B; APOPT1; ARL15; BOLA3; C5orf28; CCL2; CCL8; CEBPB; CYP26A1; EN1; GADD45A; GNB2; GTF2A2; HSBP1; IL10; KCTD19; NCK1; NEUROG2; NFIL3; NKX2-2; NPPC; NTF3; OSTF1; PIGW; PITX2; PRR16; RGS14; SIX6; SRSF7; STMN2; TCERG1; TMEM185A;
hsa-miR-374b-5p	ADORA2B; APOPT1; ARL15; BOLA3; C19orf81; C5orf28; CCL2; CCL8; CDA; CEBPB; CYP26A1; EIF2S2; EN1; GADD45A; HSBP1; IL10; KCTD19; NCK1; NEUROG2; NFIL3; NKX2-2; NPPC; NTF3; OSTF1; PDE7B; PIGW; PITX2; PRR16; RGS14; SIX6; SLC15A4; SRSF7; STMN2; TCERG1; TMEM185A;
hsa-miR-371a-5p	ASCC1; BECN1; BTG3; CCBL2; CCNY; CITED2; CRYAA; DCAF12; ENOPH1; GLRX2; HSPA2; IKBKAP; MACROD2; NDE1; NETO1; NEUROD1; PCDH8; PSMC6; RCAN2; RNF141; SLC25A33; SMIM21; SOX2; SRSF3; TSPAN31; VNN3; WBP11;
hsa-miR-370-3p	ACOT11; ADAT2; AFF1; ASIC4; BAG4; C20orf194; C3orf62; C9orf171; CCDC107; CCL21; CDC42EP4; CDC42SE1; CHD2; CYP2U1; DCTN3; DNAJB1; EFCAB6; EPT1; FBLN5; FBXO28; FCGR3A; FCGR3B; FTSJ2; GPR62; GTF2IRD2; GUCD1; GYPC; HDAC4; HDDC2; HMGXB3; IL25; IVD; KCNK10; MED20; NKAPL; NT5C1B; NT5C1B-RDH14; OPN3; ORC5; RAP1GDS1; RFX7; RUNX1T1; RUVBL1; S100A2; SCN5A; SERINC4; SGCZ; SLAMF6; SLC48A1; SMO; SNF8; SOX12; S…
hsa-miR-665	ALG8; ANKRD13C; APOC4; ARL4A; ARPC4-TTLL3; ATG13; BBC3; BCAM; BORA; BRE; BSCL2; C1orf21; C3orf38; C3orf70; C6orf62; CARHSP1; CD2BP2; CDC25A; CDC42SE1; CHIC2; CHKB; CHMP4C; CHST3; COPS7B; CRIM1; CYTH3; DCTN3; DLX3; DUSP16; EHF; EMC8; ENO2; EXT1; FAM19A1; FCGRT; GATS; GDPD5; HABP4; HAO1; HMGA1; HOXB5; IKBKE; INSIG1; JPH4; LASP1; LIX1L; LRCH3; LSP1; MCRS1; MTFR1L; NEDD8; NNAT; NODAL; NTMT1; OCSTAMP;…
hsa-miR-208a-3p	ABI1; ANKS1B; APC; ARGLU1; BHLHE41; CDCA4; CDKN1A; CHSY3; CISD2; CNKSR2; CSNK2A2; DCAF12; DGCR8; EIF3J; EIF4A2; EIF4E3; EIF4G2; ELAVL4; ETS1; FAM110B; FNIP1; FOXG1; FOXP2; FZD8; GABRA1; GATA4; H2AFZ; HNRNPC; HOXD10; IRX5; KIF5B; LRRTM1; MED13; MED7; MINOS1; MTF2; MTX3; NRARP; OSBPL1A; PACS2; PDCD4; PHLDA2; PTPRG; RAB5C; SH3BP5; SHCBP1; SIX1; SOX4; STC1; TESK2; TSPAN12; UBE2V2; YBX1;
hsa-miR-208b-3p	ABI1; AHCYL1; ANKS1B; APC; ARGLU1; BHLHE41; CDCA4; CDKN1A; CHSY3; CISD2; CNKSR2; CSNK2A2; DCAF12; DGCR8; EIF3J; EIF4A2; EIF4G2; ELAVL4; ETS1; FAM110B; FNIP1; FOXG1; FZD8; GABRA1; GATA4; H2AFZ; HNRNPC; HOXD10; IRX5; LRRTM1; MED13; MED7; MINOS1; MTF2; NRARP; OSBPL1A; PACS2; PDCD4; PHLDA2; PPP6C; PTPRG; RAB5C; SH3BP5; SIX1; SOX4; STC1; TESK2; TSPAN12; UBE2V2; YBX1;
hsa-miR-210-3p	B4GALT5; BAZ2B; BDNF; CDIP1; CPEB2; CYGB; DENND6A; DIMT1; DTX1; E2F3; EFNA3; ELFN2; FAM73B; FAM89B; FGFRL1; GPD1L; ISCU; KMT2D; MID1IP1; NDUFA4; PPTC7; RAP2B; SCARA3; SEPT8; ST3GAL3; SYNGAP1; USP6NL; ZNF462;
hsa-miR-499a-5p	ADPRH; AHCYL1; AP3S1; ARGLU1; ARID2; ARMC2; C5orf24; CACNB2; CD38; CDCA7; CDKN1A; CLDN11; DUSP11; E2F3; EDAR; ELAVL4; EPB41L2; FAM168B; FAM60A; FAM76A; FNBP4; H2AFZ; H3F3B; HNRNPC; INIP; IRF2BPL; IRX5; KLF7; KLHL42; KPNA3; LAMP3; LIN28B; LRRC8C; MAPK6; MED7; MRPS35; MSI2; MYEF2; NRARP; OSBPL1A; P4HA1; PACS2; PFN2; POLB; PPIL4; PPP3CA; PRKAR1A; PRR18; PTBP2; PTP4A1; RAB5C; RALYL; RCAN3; RNF114; RR…
hsa-miR-99a-5p	AP1AR; BAZ2A; CDYL2; CEP85; CLDN11; CTDSPL; CYP26B1; DESI2; EPDR1; ETV3; FGFR3; FKBP5; FZD8; GMPS; GRHL1; HES7; HOXA1; HS3ST2; HS3ST3B1; IGF1R; INSM1; KBTBD8; KDM6B; LRRC8B; MBNL1; MTMR3; MTOR; NIPBL; NR6A1; NTRK3; NXF1; PI15; PPP1CB; PPP3CA; RASGRP3; RAVER2; RRAGD; SLC44A1; SMARCA5; SMARCD1; ST5; ST6GALNAC4; TAOK1; TMEM135; TMEM30A; TRIB1; TRIB2; TTC39A; ZBTB7A; ZZEF1;
hsa-miR-100-5p	AP1AR; BAZ2A; CDYL2; CEP85; CLDN11; CTDSPL; CYP26B1; DESI2; EPDR1; ETV3; FGFR3; FKBP5; FZD8; GMPS; GRHL1; HES7; HOXA1; HS3ST2; HS3ST3B1; IGF1R; INSM1; KBTBD8; KDM6B; LRRC8B; MBNL1; MTMR3; MTOR; NIPBL; NR6A1; NTRK3; NXF1; PI15; PPP1CB; PPP3CA; RASGRP3; RAVER2; RRAGD; SLC44A1; SMARCA5; SMARCD1; ST5; ST6GALNAC4; TAOK1; TMEM135; TMEM30A; TRIB1; TRIB2; TTC39A; ZBTB7A; ZZEF1;
hsa-miR-99b-5p	AP1AR; BAZ2A; CDYL2; CEP85; CLDN11; CTDSPL; CYP26B1; DESI2; EPDR1; ETV3; FGFR3; FKBP5; FZD8; GMPS; GRHL1; HES7; HOXA1; HS3ST2; HS3ST3B1; IGF1R; INSM1; KBTBD8; KDM6B; LRRC8B; MBNL1; MTMR3; MTOR; NIPBL; NR6A1; NTRK3; NXF1; PI15; PPP1CB; PPP3CA; RASGRP3; RAVER2; RRAGD; SLC44A1; SMARCA5; SMARCD1; ST5; ST6GALNAC4; TAOK1; TMEM135; TMEM30A; TRIB1; TRIB2; TTC39A; ZBTB7A; ZZEF1;
hsa-miR-1306-5p	AKIRIN1; ALDOA; AQP1; ARL4C; AVPI1; BTN2A1; BTN2A2; BTNL8; C1orf131; CA7; CAB39L; CHD8; CTH; CTRC; DMBX1; DUOX2; EFNB1; EIF2S2; ELAVL3; EPHA10; ERF; FAM212B; FBXO44; FEN1; FLRT3; FYTTD1; GABBR2; GCDH; GDI1; GOLGA7B; GPATCH2L; KIR2DL4; LARP4B; LDB2; MAPK6; MIF4GD; MINOS1; NANOS1; NHP2; NRF1; OTX2; PABPN1; PBRM1; PHOSPHO1; PLVAP; PMF1-BGLAP; PPP1R9B; PPP5C; RAD54B; RPS9; SEMA6C; SLC2A3; SLC39A9; SL…
hsa-miR-362-5p	ALX1; ARL4A; CCDC140; CCDC91; CDK5R1; CENPK; CHIC2; CHSY1; CORO2B; COX5A; CPEB4; DAW1; DLL1; DNAJB1; DPP8; FBXO3; HSDL2; IL17RD; KCNRG; LUC7L3; NKX6-1; NOL4; NPR3; NRXN3; NUP35; NXF1; OLIG3; PAQR8; PIK3CB; PSMA4; PTPRD; RMI1; SEMA3A; SLC17A7; SLC38A11; SNX18; SOCS2; STRN3; SUCNR1; SYS1; VAMP4; ZNF688;
hsa-miR-500b-5p	ALX1; ARL4A; CCDC140; CCDC91; CDK5R1; CENPK; CHIC2; CHSY1; CORO2B; COX5A; CPEB4; DAW1; DLL1; DNAJB1; EIF3A; FBXO3; IL17RD; LUC7L3; NOL4; NPR3; NRXN3; NXF1; PAQR8; PIAS2; PIK3CB; PSMA4; PTPRD; RMI1; SEMA3A; SLC17A7; SLC38A11; SNX18; SOCS2; SUCNR1; SYS1; VAMP4;
hsa-miR-423-3p	BCORL1; CINP; FAM222B; GBX2; KCTD2; LGALSL; MEIS1; MYO9A; PABPC1; RAP2C; VLDLR; WTIP; ZXDC;
hsa-miR-491-5p	AMD1; APH1A; ARHGAP9; ASB13; B4GALT5; BCL2L2; BCL6B; C17orf74; CELF3; CFL2; CNN2; COL26A1; CREB3L2; CSRNP2; CYP26B1; DERL3; DMPK; DNAJB5; DOK4; DYRK1B; EIF5B; ELAVL4; ELOVL1; FADS2; FAM222B; FNBP1; GDAP2; GIPC1; HIPK3; HNRNPA0; IQGAP3; KAT7; KAT8; LRFN1; MARCKS; MOCS1; MS4A15; NFIB; NIPAL2; OTOP3; OTUD7B; PAIP2B; PDGFRA; PEG10; PGBD5; PORCN; PRR3; RABIF; RASL10B; RGMB; RPL18; RSBN1; SCIMP; SHOC2;…
hsa-miR-187-3p	ARRDC3; BARX2; BCL6; CRMP1; FGF9; HIPK3; LRFN1; NEUROG2; NIPBL; NRG2; SORCS1; SPRY1; THNSL2;
hsa-miR-379-3p	ABHD10; ATP6V1G1; ATP6V1H; CA5B; CSNK2A2; CTGF; DCK; DCUN1D5; DUSP1; DUSP10; ENPP6; FAM174A; FYTTD1; ID4; KCNJ13; KRCC1; LHX6; LRRC2; PFN2; PHF21A; PPP2R2C; PRR7; PSIP1; PTPN9; RGMB; RNF11; SLC10A7; SLC35F3; SOST; SPOCK3; SUMO2; TCAIM; USP53;
hsa-miR-411-3p	ABHD10; ATP6V1G1; ATP6V1H; CA5B; CSNK2A2; DCK; DCUN1D5; DUSP1; DUSP10; ENPP6; FAM174A; FYTTD1; ID4; KCNJ13; KRCC1; LHX6; PFN2; PPP2R2C; PRR7; PSIP1; PTPN9; RGMB; RNF11; SLC10A7; SLC35F3; SOST; SPOCK3; SUMO2; TCAIM; USP53;
hsa-miR-191-5p	AMMECR1; AP1G1; ATP2B2; BDNF; BNC2; BRMS1L; CASK; CDK6; CTDSP2; DRGX; DUSP7; EGR1; EMX2; FZD5; GAP43; GLYR1; HOXB2; IFFO2; LIN54; LRRC8A; MAPRE3; MYEOV; NEURL4; NFIA; NRCAM; OXSR1; PHC2; PITPNM2; PITPNM3; PLCD1; RCC2; SATB1; SATB2; SHANK3; SLA; SLC16A2; SMARCD1; SOX4; TAF5; TCF7L2; TMC7; TMOD2; WIZ; ZBTB34; ZCCHC14; ZNF362;
hsa-miR-483-3p	ABCA9; ACBD5; AGPAT4; ANKRD13A; ASH2L; BBC3; BZRAP1; CAMK2N2; CDK20; CDK4; CHSY3; CNOT6L; CNOT7; CPD; CREBL2; CTDSPL2; CTNNB1; CYP3A5; DAD1; DBN1; DCTN3; DIXDC1; FBXO28; FGFR2; FTCD; GANAB; GAP43; GUCY1B3; H3F3B; HELLS; HM13; HNRNPA0; HSH2D; IGF1; IPO7; IQSEC2; ISM2; LCMT2; LUC7L; MAPKAPK2; MDM4; MSL2; NAALADL2; NEK9; NFATC2IP; NHP2; NRG1; NUP62CL; PAM; PATZ1; PCBD2; PIWIL1; RAMP2; RCAN2; RGAG4; …
hsa-miR-146a-5p	ACKR2; APPL1; BAG1; BCORL1; C16orf72; C17orf78; C21orf33; CASK; CD80; CDKN2AIP; DCAF12; DNPEP; EIF4G2; ERLEC1; ESYT2; FAM169A; FAM210A; FAM26E; FBXW2; FMO2; GDNF; HNRNPD; IGSF1; IRAK1; KBTBD4; KLF7; LFNG; NF2; NOVA1; NRAS; NUDT17; NUMB; OSTN; PGK1; PSMA4; PTPRA; RARB; SBSPON; SEC23IP; SH3GL2; SIAH2; SLC10A3; SMAD4; STC1; STRA13; STRBP; TDRKH; TMEM120B; USP3; VASN; WWC2; ZBTB2; ZBTB26; ZDHHC13; ZN…
hsa-miR-381-3p	ANO4; BTBD1; CEP76; CLCF1; CNOT7; CWC22; DCAF12; DVL2; EIF1; EN1; FAM222A; FGF16; FILIP1L; GRM8; HBP1; HNRNPL; HOXA9; ID2; IL15RA; ITGB1BP2; JAG2; KCNE3; LEF1; LRRC16B; LURAP1L; LZTS2; MATN2; NDUFAB1; NFKBIA; NHLH2; PDAP1; PDGFC; PNRC1; PPAP2B; PPP1R14C; PSIP1; PTP4A1; RAB2A; RAP2C; SENP6; SPTSSA; TAF3; TP53BP1; TRIM63; UBE2E2; VAMP1; VASH2; YTHDC1; ZBTB22; ZCCHC11;
hsa-miR-146b-5p	ACKR2; APPL1; BAG1; BCORL1; C16orf72; C17orf78; C21orf33; CASK; CD80; CDKN2AIP; DCAF12; DNPEP; EIF4G2; ERLEC1; ESYT2; FAM169A; FAM210A; FAM26E; FBXW2; FMO2; GDNF; HNRNPD; IGSF1; IRAK1; KBTBD4; KLF7; LFNG; NF2; NOVA1; NRAS; NUDT17; NUMB; OSTN; PGK1; PSMA4; PTPRA; RARB; SBSPON; SEC23IP; SH3GL2; SIAH2; SLC10A3; SMAD4; STC1; STRA13; STRBP; TDRKH; TMEM120B; USP3; VASN; WWC2; ZBTB2; ZBTB26; ZDHHC13; ZN…
hsa-miR-300	ANO4; BTBD1; CEP76; CLCF1; CWC22; DCAF12; DVL2; EIF1; FAM222A; FGF16; FILIP1L; GRM8; HBP1; HOXA9; ID2; IL15RA; ITGB1BP2; JAG2; KCNE3; LEF1; LRRC16B; LURAP1L; LZTS2; MATN2; NDUFAB1; NFKBIA; NHLH2; PCDH8; PDAP1; PDGFC; PPP1R14C; PSIP1; PTP4A1; RAB2A; RAP2C; SPTSSA; TAF3; TP53BP1; TRIM63; UBE2E2; VAMP1; VASH2; YTHDC1; ZBTB22; ZCCHC11;
hsa-miR-7153-5p	ACKR2; APPL1; BAG1; BCORL1; C16orf72; C17orf78; C21orf33; CARD10; CASK; CD80; CDKN2AIP; CELF3; CRB3; DCAF12; DNPEP; EIF4G2; ERLEC1; ESYT2; FAM169A; FAM210A; FAM26E; FBXW2; GDNF; HNRNPD; IGSF1; IRAK1; KBTBD4; KLF7; LFNG; NF2; NOVA1; NRAS; NUDT17; NUMB; OSTN; PGK1; PSMA4; PTPRA; RARB; SBSPON; SEC23IP; SH3GL2; SIAH2; SLC10A3; SMAD4; STRA13; STRBP; SYT1; TDRKH; TMEM120B; USP3; VASN; WWC2; ZBTB2; ZBTB…
hsa-miR-299-5p	ABCD3; C10orf10; C9orf129; CASK; CCNG1; CD83; CDC16; CMTM8; CNOT3; DCTN4; DDI2; DIEXF; DPYSL3; DTWD2; ELN; ERP44; FAM53C; GNPTG; H3F3B; HSPA2; IPO13; IQGAP2; JDP2; LAMP3; LPAR2; LYRM1; MAFG; MAP3K8; MLANA; MPHOSPH8; ORMDL1; PPM1K; RAD21; ROBO1; RRS1; SCN2A; SGK1; SIAH1; SLC11A2; SLC2A2; SLC6A14; SOCS5; SOX4; STX16; SULT4A1; TDGF1; TIPARP; TMSB15B; TNFAIP8; TRMT61B; TTC37; UBE2J2; VANGL1; VEZF1; W…
hsa-miR-28-5p	AS3MT; BEGAIN; C16orf52; CASP2; CDKN2AIP; CNTFR; CYTH2; DERL2; DKK3; E2F6; EN2; EOMES; FAM217B; FOXJ3; GABRA3; GBX1; GLG1; GLP2R; GNG12; GPM6A; HOXB3; HS2ST1; KCNJ6; KIAA0355; LURAP1L; LYPD3; MARCH9; MCM9; MRPS35; MTCP1; NANOS1; NFE2L2; NNAT; OSBPL10; POU6F2; PRCC; PSMF1; RAP1B; RBM23; RELA; RHO; RNF150; SLC37A4; SLC44A5; SRSF1; SSRP1; TAGAP; TEX261; TMEM200B; TMEM260; TNS3; TRIM44; TTC39A; TXNL1…
hsa-miR-708-5p	AMIGO1; AS3MT; BEGAIN; C16orf52; CASP2; CDKN2AIP; CNTFR; CYTH2; DDTL; DERL2; DKK3; E2F6; EN2; EOMES; FAM217B; FOXJ3; GABRA3; GBX1; GLP2R; GNG12; GPM6A; HNRNPK; HOXB3; HS2ST1; KCNJ6; KIAA0355; LURAP1L; LYPD3; MAPK6; MARCH9; MCM9; MRPS35; MTCP1; NANOS1; NFE2L2; NNAT; OSBPL10; POU6F2; PRCC; PSMF1; RAP1B; RBM23; RELA; RHO; RNF150; SLC37A4; SLC44A5; SRSF1; SSRP1; STK4; TAGAP; TMEM200B; TMEM260; TNS3; …
hsa-miR-3139	AMIGO1; AS3MT; BEGAIN; C16orf52; CASP2; CDKN2AIP; CNTFR; CYTH2; DDTL; DKK3; E2F6; EN2; EOMES; FAM217B; FOXJ3; GABRA3; GBX1; GLP2R; GNG12; GPM6A; HNRNPK; HOXB3; HS2ST1; KIAA0355; LURAP1L; LYPD3; MARCH9; MCM9; MRPS35; MTCP1; NANOS1; NFE2L2; NNAT; OSBPL10; OTOF; PFKM; POU6F2; PRCC; PSMF1; RAP1B; RARG; RBM23; RCVRN; RELA; RHO; RNF150; SLC37A4; SLC44A5; SMURF2; SRSF1; SSRP1; TAGAP; TMEM200B; TMEM260; …
hsa-miR-214-5p	ANKRD65; BUB3; C14orf1; C15orf52; CEP41; CISH; CRY2; DPYSL3; FAM169A; FAM222B; FOPNL; FTSJ2; GPR173; HDC; HMG20A; INO80; ITGA10; JAG1; KCNC4; KCNK5; KCNMB4; KDM2A; KLF5; LRRN1; MFSD6; MICAL3; MYOG; NAGA; NBR1; NCOA2; NHEJ1; NXF1; OXER1; PARS2; PGS1; PITPNA; POU2F2; PWWP2A; RBM24; SLC43A1; SOX4; STK24; STK35; TCEANC2; TERF2; TFDP1; TMEM30A; TNFSF15; TRIM71; TSKU; TWIST1; UBXN2B; USP27X; WASL; WSCD…
hsa-miR-450a-5p	AMD1; CREB1; DUSP10; GDNF; GNA13; IGLON5; KANSL1; LITAF;
hsa-miR-134-5p	ANGPTL4; ARL4D; AWAT1; B3GNT9; C20orf194; C6orf120; CALCOCO2; CASP8; CEP128; CEP41; CLEC1A; CPS1; DPH2; DTD2; EIF3F; EIF3J; ENDOD1; ERMP1; EXD1; FAM168B; FASTK; FOXP2; FYTTD1; GGCX; GNAO1; GRIK2; HABP4; HAS2; HDAC5; IDH3A; LTB; MAT2A; MBNL1; MED13; MOSPD1; MRFAP1; NDFIP2; NRIP1; PDCD7; RAD51; RAN; RHOQ; SLC4A4; SSBP2; TAB1; TCF21; TSC22D1; YWHAZ; ZMAT5;
hsa-miR-375	ATP1B1; C19orf44; C8orf86; CEPT1; DESI1; EIF4G3; ELAVL4; HNF1B; IFT20; ISL2; KCNE3; LRP5; POU3F1; SLC16A2; TMEM55A; USPL1; YBX1;
hsa-miR-219a-1-3p	AICDA; ARF1; CBX8; CCDC138; CDHR3; CDS2; CNTD1; CREBZF; CTNNA3; DPYS; EFNB1; ELOVL6; ERI1; FEM1C; G6PC2; GNS; GTDC1; HMGB1; JAK2; KCNJ2; KERA; LHX1; LUC7L; LYRM7; MAB21L3; MBNL1; MDGA2; MEMO1; MTDH; NCL; OCIAD1; OTOR; PDE7A; RAB9A; SLC10A7; SNX12; STAM2; TIMP2; TPD52; TRIB2; UBE2D1; ZCCHC8; ZZZ3;
hsa-miR-3118	ANGPTL4; ARL4D; AWAT1; B3GNT9; C20orf194; C6orf120; CALCOCO2; CASP8; CEP128; CEP41; CLEC1A; CPS1; DPH2; DTD2; EIF3J; ENDOD1; EPB41L5; ERMP1; EXD1; FAM168B; FASTK; FOXP2; FYTTD1; GGCX; GNAO1; GRIK2; HABP4; HAS2; HDAC5; IDH3A; LTB; MAT2A; MBNL1; MED13; MOSPD1; MRFAP1; NDE1; NDFIP2; NRIP1; PDCD7; RAD51; RAN; RHOQ; SLC4A4; SSBP2; TAB1; TCF21; TRIM44; TSC22D1; YWHAZ; ZMAT5;
hsa-miR-1249-3p	CRELD1; EPHB2; HNRNPK; HOXB8; IL17RE; IQSEC1; OSBP2; SERTAD4; SKOR1; SPOCD1;
hsa-miR-744-5p	AP5S1; BIN1; CAMK2B; CSMD2; CYP4F22; CYTH2; FADS3; GRIN2D; HECTD3; HPSE2; JUNB; KCNAB3; LRP3; NFIX; NPAS4; NRGN; PAX2; PHLDB3; PPP5C; SCRT1; SEPT1; SH3BGRL3; SLC5A10; SOX12; SPTBN4; TGFB1; TMEM253; UBE2L3; VPS37D; ZNF385A;
hsa-miR-330-3p	AAED1; ABHD17C; ADH1B; ARMCX6; ASPRV1; AZIN1; C1orf52; C1QBP; C3orf62; C9orf64; CMPK1; CNPY1; CTGF; DFNB59; DLX6; FAM107B; GNRHR; GPR37; HSPH1; ID2; INSIG2; ITM2C; LSM5; MAT2A; NAPA; PQLC1; PRDM8; PRTFDC1; RAI2; RAP2B; RBX1; REN; RND3; RNF126; RPA4; RSPO2; RUVBL1; S100B; SEPT10; SEPT12; SNAP23; SOSTDC1; SS18L2; STAU1; SUMF1; TAC3; TMEM203; TTC33; TUBD1; TXNDC17; UBL3; VASH2; ZNF367; ZNF423;
hsa-miR-412-5p	FAM53C; PCDH10; XPO1;
hsa-miR-758-3p	AHCY; B3GNT9; BMP7; C1orf198; C5orf15; C6orf120; CCDC79; CIRH1A; CNNM4; CPEB4; DARS2; DCDC2B; DNAJC28; FAM126A; FAM13A; FBN1; FLI1; GOLPH3; ILK; KDM6A; LIN7A; LYRM2; MAP2K1; MEIS2; MEPE; NAA40; NOP2; PGP; PGRMC1; PRKAR2B; PUM2; RABEP1; RAD51; RBM15B; RHOQ; SEPT8; SLC14A1; SLC25A16; ST6GAL2; STK40; SUCNR1; SUN2; TAB1; TFRC; TSC22D2; VMP1; ZBTB7A; ZFPM2; ZNF613; ZNF618; ZNF772;
hsa-miR-151a-5p	CASZ1; FBXO28; IL1RAPL1; KIAA1429; MTX3; N4BP1; RALGAPA1; SOX12;
hsa-miR-151b	CASZ1; FBXO28; IL1RAPL1; KIAA1429; MTX3; N4BP1; RALGAPA1; SOX12;
hsa-miR-877-5p	CDC40; EID1; ELF1; FAM167A; FOXM1; FXR2; HAND2; HOXB8; HSD11B1; ISX; KLHL18; KRAS; KRTAP4-9; LPCAT2; ORAI1; PDPN; PLEKHA3; RFTN2; SLCO3A1; SORBS3; TMCC2; TMED7; TP53INP2; WISP2; YLPM1; ZNF174;
hsa-miR-382-3p	ABHD13; AHCYL1; ALS2CR11; B4GALT5; BEND6; CCDC178; CD274; CNIH1; EIF4H; ELOVL3; FAM229A; G3BP1; GJA1; HTR2C; IPPK; JAZF1; METAP1; MOSPD1; NFU1; NFYB; NOTUM; PAFAH2; PDIA5; PRKD1; ROS1; S100A14; SAE1; SAP30L; TERF1; TES; UBE2D2;
hsa-miR-193a-5p	ACVR1; ANGEL1; ANKRD65; ASIC2; ASPRV1; BCL7C; BEAN1; BTG1; C10orf62; C15orf32; C18orf25; CA7; CEP57; CHST14; CNTFR; CRYBG3; CYGB; DACT3; DSCAML1; FANCD2; FBXL3; FTCD; GABBR2; GANAB; GNAQ; GOLGA6A; GOLGA6C; GOLGA6D; GOLGA6L10; GOLGA6L9; GOLGA8A; GOLGA8B; GOLGA8J; GPX8; HDDC2; IPPK; ITSN1; KIAA0100; LTB4R; METTL1; METTL8; MLLT10; MTRNR2L1; MTRNR2L10; MTRNR2L8; NETO2; NLN; NOVA1; NXF1; OLA1; PCDHA1;…
hsa-miR-410-3p	ADM; ATG16L1; C18orf32; CBFB; CBX8; DCTN6; DIMT1; GLRB; GRHL3; LHX8; NPPC; NUP35; OTX2; SMAD7; TEC; TEX14; TRAPPC3; ZZZ3;
hsa-let-7a-3p	GRAMD4; IER5; RAB2A; YY1;
hsa-let-7b-3p	GRAMD4; IER5; RAB2A; YY1;
hsa-let-7f-1-3p	GRAMD4; IER5; JAG2; RAB2A; YY1;
hsa-miR-98-3p	GRAMD4; IER5; JAG2; RAB2A; YY1;
hsa-miR-384	ATP2C1; BPGM; BRE; CCDC43; CFTR; CHMP5; CISD1; DYNLL2; FAM135B; FCAMR; GSTCD; GTF2B; GTF2H3; HDGF; HDGFL1; HERPUD1; HOXB2; LFNG; MCM10; METAP2; MOG; MSANTD3; NIF3L1; NKAIN2; NOV; NUDCD2; PICALM; PRKX; PTGES3L; PTN; RCAN2; RFXAP; RHOBTB3; RNF166; SPATS2L; SPG20; SRSF9; SYTL2; TARSL2; TICAM2; TNFAIP1; VAMP3; YY1; ZFAND5; ZNF597;
hsa-miR-487b-3p	EFHD2; GLCCI1; HERPUD1; IRS1; KAT6B; NSMF; PAK7; PCF11; PLXNB2; WWC2; ZMYND8;
hsa-miR-296-3p	CD40LG; DESI1; HMGN2; KRBOX4; PWP1; RFESD; SOCS6; STRN3; TCERG1; ZBTB20; ZNF629;
hsa-miR-652-3p	CAPZB; HSD3B7; ISL1; KCNB1; KCNN3; KPNA1; NPTN; NXF1; PRRX1; RPL28; TNRC6A; TP53; UBE2I;
hsa-miR-495-3p	ACTC1; ANKRD7; ASB5; BUB1; C17orf96; CAST; CMTM8; GPR22; HSDL2; HSPA5; ITM2B; KIAA0101; LHX2; MORF4L1; MTA3; NABP1; PLEKHH3; PSMC6; RAN; SNRPB2; SNRPF; TESC; UAP1;
hsa-miR-5688	ACTC1; ANKRD7; ASB5; BUB1; C17orf96; CAST; CMTM8; GPR22; HSDL2; HSPA5; ITM2B; KIAA0101; LHX2; MCMBP; MORF4L1; MTA3; NABP1; P4HA2; PLEKHH3; PRR7; PSMC6; PTK7; RAN; REV1; RHEB; SH2D2A; SNRPB2; SNRPF; TESC; UAP1; UBE2Q1;
hsa-miR-876-5p	ATP6V1G3; C1orf131; C6orf106; CHM; CLLU1; CRISPLD1; EFHC2; EIF1AX; EME1; FBXO3; FOXA2; GLYR1; GNPDA2; GRHL1; GRK5; HAL; HKDC1; HMGB3; HUWE1; KRT20; LIN54; LPP; LYRM7; M1AP; MTF1; MYL2; NEGR1; NPTN; NXPH4; PARG; PAX6; PHC1; PTPRA; RAB18; RAI14; RNF19B; RPS16; SEMA6A; SF3B1; SNX24; SORCS1; SSR2; TCP10; TFAP2A; TRAPPC8; WAC; ZNF322;
hsa-miR-3167	ATP6V1G3; AXIN2; C1orf131; C2orf15; C6orf106; CEP19; CHM; CLLU1; CRISPLD1; DERL2; EFHC2; EIF1AX; EME1; FBXO3; FOXA2; GNPDA2; GRHL1; GRK5; HAL; HKDC1; HMGB3; HUWE1; KRT20; LIN54; LPP; LYRM7; M1AP; MTF1; MYL2; NEGR1; NPTN; NXPH4; PARG; PAX6; PHC1; RAB18; RAI14; RNF19B; RPS16; SEMA6A; SF3B1; SSR2; SYT6; TCP10; TFAP2A; TRAPPC8; WAC; WT1; ZNF322;
hsa-miR-346	ANKRD65; AP5M1; ATP8B4; BCL6; BMP8B; C14orf177; CADM3; CAPZB; CCNL1; CCSAP; CPSF7; CSNK1D; ENTPD1; EPB41L1; FAM131A; FAM155B; FBXL2; FGF7; GID8; GOLGA7B; GPR4; GSK3B; HES7; HNRNPA1; HOXA7; IER5; ITGA8; KCNA3; KCNC4; KCNH6; KIAA1958; KLHL3; LHX6; LIN54; LRP6; MBNL1; MEMO1; MKL2; MMD2; MRPS35; NCDN; NCOA7; NFAM1; NFIB; NMT1; NUDT13; OSER1; PAFAH2; PCP4L1; PDZD4; PHC1; POMGNT1; PPP1R9B; PTPN5; RAPGE…
hsa-miR-485-3p	AK3; ASCL4; CD46; CHTOP; CTBP1; ENY2; FAM133B; FAM76A; HNRNPA3; HS3ST3B1; ITM2B; JAG1; KATNBL1; KLF6; LRRC2; MYCBP; MYCT1; NSMCE4A; NXPH1; OSTC; PAG1; PCDHA10; PCNP; PEX5; PI4K2A; RAP1B; RCN2; RIPPLY3; RPL22; SEPT2; SMIM14; SMPX; SNAI2; SPRYD3; SRSF2; TBX15; THBS1; TTC39A; UBE2E3; UBE2Q1; WDR33; WIF1; WNT11; YAF2; YPEL4; ZFAND5; ZMAT1; ZNF197;
hsa-miR-1-5p	ACTR10; ANKS1B; BHLHE22; C1orf94; C21orf62; C7; CCR4; CDC37L1; CDH19; CHIC2; CNOT7; COL13A1; CPE; CYP3A5; DNAJC24; FBXO45; HNRNPD; HSP90AB1; IL6; KCTD10; KDM6A; KIF3A; LHX5; MAT2B; MYBL1; NDP; OR7D2; PACS2; PLEKHA3; PNRC1; PRPF40A; PSMA2; RAB33B; RASSF5; SEC11A; SLC35D3; SNTB1; SNX6; SOGA1; SRSF5; STEAP2; TRA2B; TRPC3; TSC22D2; TSHZ3; UCHL5; UQCR10; ZBTB8A; ZFP36L2; ZNF143;
hsa-miR-28-3p	AMBN; ARF6; ATP5A1; C15orf48; CXXC5; DDR2; DPP8; DYNLL2; EIF2AK2; FAM168B; FUBP3; GPR85; HSPBAP1; LUZP2; MED13; PAPOLA; PARP8; PASD1; PRPF19; PRR14; RAB33B; RBMS1; RNF168; RNF182; RSPO3; SLC26A3; STXBP4; TBC1D19; TMEM167B; WASL; ZNF608;
hsa-miR-615-3p	ARFGAP1; BLOC1S1; FBXW2; KIAA0556; LRRC73; MAPT; MEF2A; MYLK2; PSMD11; SMARCE1; TLE2; TM9SF2;
hsa-miR-451a	AEBP2; ATF2; C11orf30; CDKN2D; GK; MEF2D; MIF; OSR1; PMM2; PSMB8; S1PR2; SAMD4B; TBX1; TSC1; VAPA; YWHAZ;
hsa-miR-551a	CTIF; ERBB4; GALNTL6; HEYL; MEF2C; NFIB;
hsa-miR-551b-3p	CTIF; ERBB4; GALNTL6; HEYL; MEF2C; NFIB;
hsa-miR-1224-5p	ASCC1; ATOH7; CKAP5; CLEC4F; GPSM3; H3F3B; INHBE; KLHL14; LBP; MED20; NEUROD4; NIPA2; NOLC1; OGFOD1; PANK1; PLCB3; POMGNT1; PPP1R9B; PXT1; RHOQ; RPE; SAMD12; SATB1; SCML4; SEPHS1; SESTD1; SKP1; SND1; SUN1; TMEM185B; TMEM221; TUBB2A;
hsa-miR-216b-5p	ACOX1; ATG5; BCL2L11; C10orf11; C11orf57; C9orf153; CCNJ; CD6; CLGN; CLK4; CLYBL; CNIH1; DCUN1D4; DLG1; DLX2; DLX4; DSC3; DZIP3; E2F4; EMC2; FAM150B; FAM151B; FAM71E2; FBXO8; GAD1; GCFC2; HAT1; HELLS; HINT1; HOXA1; HOXD13; HS3ST3B1; HTT; IQSEC3; NEUROG2; NPAS2; NUDCD1; PIGF; PLS1; PPAPDC2; PTBP1; PTCHD1; RCE1; RFX4; RLTPR; SAR1B; SKIL; SLC25A35; SLC50A1; SMOC1; STK36; TBL1XR1; TCTE1; TMSB15B; TNF…
hsa-miR-147b	B4GALT5; BDNF; C11orf87; C15orf52; CAPZB; DIMT1; KCNA3; NDUFA4; PPTC7; SEPHS1; UBE2N;
hsa-miR-489-3p	AKIRIN2; ATP5F1; C14orf119; CRK; CWC25; DNAJC13; EI24; EMC7; ERGIC2; ETNK1; HRH4; HS6ST3; IMPA1; KATNAL2; MNS1; NAA10; NFIL3; PAK3; PAX3; PKP1; PNISR; RAB3A; RAB3C; RIPK4; RPP14; SMARCA1; SPTSSA; SRSF1; TMEM117; TMPRSS11F; TPT1; UBE2I; UPF3B;
hsa-miR-16-2-3p	UBE2B; UBE2I;
hsa-miR-195-3p	UBE2B; UBE2I;
hsa-miR-127-3p	ATP2B2; BCAS3; C17orf96; CYB561D1; CYB5D1; ETNK2; GINS4; ISCA2; ITGA6; KIF3B; KLHL14; LAS1L; MAPK4; MEGF8; MTSS1L; PSMB5; RAB37; RIMS4; SEPT7; SETD8; SGSM2; WNT7A; ZC3H4;

## Sheet: Biological process CTRL
Dataset: mirProduct
Enrichment analysis: Biological process
Number of genes in the dataset: 9653
Number of genes in the dataset (which are available in Biological process database) :9388
Number of genes in background: 18124
						Corrected p-values
Biological process	No. of genes in the dataset	No.of genes in the background dataset	Percentage of genes	Fold enrichment	P-value (Hypergeometric test)	Bonferroni method	BH method	Q-value (Storey-Tibshirani method)	Mapped gene names
Regulation of nucleobase, nucleoside, nucleotide and nucleic acid metabolism	1681	2828	17.9058	1.14755	3.96318e-19	7.05446e-17	7.05446e-17	1.35987e-16	AHR; BACH2; BTG2; CBX6; CCNL2; CCNT2; CELF6; CMPK1; CNOT8; CREB5; DCP2; DDX3Y; DNMT3B; E2F7; ELAVL4; ELF2; ELMSAN1; EN1; EOMES; EPC1; ETV4; FAM193B; FOS; FOXJ2; FOXO3; GEMIN2; GLIS2; H2AFY; HBP1; HDAC4; HELZ; HEYL; HIF3A; HMGN3; HNF4G; ID1; IREB2; ISG20L2; ISL1; JARID2; JAZF1; KDM5A; KDM5B; KDM5C; KLF4; KLHDC3; LARP4B; LSM11; MAFB; MAFG; MAZ; MBD5; MBTD1; MED26; MXI1; MYBL2; MYCN; N4BP2; NAV3; NC…
Transport	718	1215	7.64806	1.14086	7.35485e-08	1.30916e-05	6.54582e-06	1.26182e-05	ABCB6; ABCE1; AP1S1; AP4E1; ATP2B4; BSND; CACNA1A; GJD2; KCNC3; KCNJ6; KCTD15; KCTD3; KCTD5; KIF26A; KIF5A; NAPB; NIPSNAP3A; NIPSNAP3B; NRSN1; NUP160; OSBP; OSBPL6; SCAMP5; SCN3B; SIDT1; SLC16A1; SLC16A14; SLC22A7; SLC25A15; SLC25A22; SLC25A44; SLC2A3; SLC30A3; SLC36A1; SLC39A9; SLC43A2; SLC5A8; SLC6A14; SNX24; STX16; STX17; SYPL2; SYT9; TIMM8B; TRPC6; VAMP7; VPS25; VPS37C; SLC16A2; AP1B1; CACHD1…
Signal transduction	2168	3934	23.0933	1.06391	1.41854e-06	0.0002525	8.41665e-05	0.000162245	AIM1; AKAP13; AKT3; ALS2; ARF5; ARL4A; ARRDC3; CALCR; CALM3; CAMK2G; CAV2; CCND2; CCNL2; CCNYL1; CDC42; CDC42SE1; CDC7; CDK6; CDKL2; CLK2; CNR1; CSPG4; CTNNBIP1; CTNND1; DAAM2; DCAF12; DCAF12L1; DCX; DGKD; DGKH; DIABLO; DNM3; EFNA5; EHD2; F11R; FAM13B; FAM3C; FZD4; FZD5; GAB1; GNA13; GNG12; GNG2; GPR37; GPR50; GPR85; GRAP2; GTPBP2; HAPLN3; HDGF; HMCN1; HOMER1; HTR7; IL10RB; INSRR; ITGA11; LASP1; …
Cell communication	2015	3713	21.4636	1.04769	0.000387676	0.0690063	0.0172516	0.0332553	AIM1; AKAP13; AKT3; ALS2; ARF5; ARL4A; ARRDC3; CALCR; CALM3; CAMK2G; CAV2; CCND2; CCNL2; CCNYL1; CDC42; CDC42SE1; CDC7; CDK6; CDKL2; CLK2; CNR1; CSPG4; CTNNBIP1; CTNND1; DAAM2; DCAF12; DCAF12L1; DGKD; DIABLO; DNM3; EFNA5; EHD2; F11R; FAM13B; FAM3C; FZD4; FZD5; GAB1; GNA13; GNG12; GNG2; GPR37; GPR50; GPR85; GRAP2; GTPBP2; HAPLN3; HDGF; HMCN1; HOMER1; HTR7; IL10RB; INSRR; ITGA11; ITGB1; LTBR; MLF1;…
Regulation of cell growth	17	21	0.181082	1.563	0.00574812	1	0.204633	0.394465	TSPAN33; CAMK2D; CTDSPL; TSC1; RTN4; ING1; TSC22D1; DLC1; USP21; KLF10; EBAG9; ABI1; KMT2E; CERS2; DCAF6; PPP2R3A; FGFRL1;
Apoptosis	132	220	1.40605	1.15836	0.00843717	0.09	0.22238	0.428674	BAK1; BAX; BBC3; BCL2L2; BMF; CASP7; DIABLO; FEM1B; HRK; MCL1; PEG10; PPP1R13B; PXDN; SNRK; TRAF4; PDS5A; PHLPP2; BCL2L11; DEDD; EDA2R; MAPK7; TIAF1; AIFM3; CASP2; CSRNP1; PLAGL1; ADCK3; DAP; PDCD4; PSEN2; GRB2; CABLES2; CASP8; CCNK; HSPD1; NGFRAP1; RPAP3; CCDC6; DSTYK; PSEN1; ST18; VMP1; FASTK; TESK2; FAIM; RNF34; UBXN10; DLC1; DRAM1; FAM188A; RASSF2; SEPT4; TNFSF14; DEDD2; BCL2L1; CASP3; CASP5;…
Vesicle-mediated transport	14	17	0.149127	1.59006	0.00946916	1	0.22238	0.428674	CLTCL1; MTMR14; SEPT11; OSBPL2; AP1G1; JAKMIP1; ITSN1; SEC22C; OSBPL1A; SEPT8; OTOF; OCRL; SFT2D3; BICD2;
Cell organization and biogenesis	7	7	0.0745633	1.93055	0.00999458	1	0.22238	0.428674	KIAA1109; UBXN2B; SUN2; DTNBP1; HPS5; PIGF; LPCAT1;
Transcription	31	46	0.330209	1.30116	0.0234437	1	0.383071	0.738436	MAFG; MSL1; ZBTB34; EDA2R; L3MBTL4; ZNF207; RPS6KA5; PPARD; BRWD1; EBF4; ZNF2; PKNOX1; TCEA1; CHD9; RSBN1; ZNF292; CNOT1; PAF1; MAMSTR; ZNF470; TRAPPC2; CAND2; PSKH1; SAP30L; INTS5; NFYC; TCOF1; CTDP1; TBX18; ZNF787; TOX2;
Organogenesis	8	9	0.0852152	1.71628	0.0251401	1	0.383071	0.738436	PITX2; EYA1; HOXA3; DIEXF; OGN; DACH2; ZNF292; MPZL2;
Cell-cell adhesion	10	12	0.106519	1.60906	0.025825	1	0.383071	0.738436	CDH7; PCDH10; PCDH9; BCAM; CDH24; IGSF5; PCDHGB7; OCRL; CDCP1; CRB3;
Fatty acid metabolism	10	12	0.106519	1.60906	0.025825	1	0.383071	0.738436	MSMO1; ADIPOR2; BDH1; ELOVL3; ACSL3; SC5D; ADIPOR1; ECI2; CYP4F22; MCAT;
Cell adhesion	35	54	0.372816	1.25141	0.0366967	1	0.502463	0.968583	ISM2; AJAP1; SH3KBP1; FHDC1; BCAM; PODXL; PVRL1; PCDH20; ADAM15; PCDHA1; PCDHA12; SDC1; PCDH1; TRO; PCDH17; IGSF5; MPZL2; CDH26; ITGB4; MAEA; PCDHGA2; PCDHGA8; PCDHGA9; PCDHGB1; PCDHGB2; PCDHGB3; PCDHGB6; PCDHGC3; PCDHGC5; CDCP1; RSU1; FAT3; MGAT5B; PDLIM2; PKP2;
Protein transport	9	11	0.0958671	1.57986	0.0423514	1	0.518932	1	ITSN2; SNX3; VPS37B; SLC25A35; NDC1; KDELR3; VAMP4; SDCBP2; ARFGAP1;
Carbohydrate metabolism	7	8	0.0745633	1.68953	0.0437302	1	0.518932	1	HAS3; PDK4; B3GAT2; CHST9; GANAB; GALNT16; B3GAT1;
Regulation of cell cycle	36	57	0.383468	1.21942	0.0556643	1	0.593893	1	CHFR; KLF4; NASP; YWHAZ; BRD7; CCNG1; ST7; GRB2; CCNC; CCNK; SKP1; CDKN1A; NBL1; E2F6; RASSF1; RBL1; E2F8; RPRD1A; CCNE2; SKP2; BTG3; DNAJC2; FAM110C; CDC23; PPP2R4; MAP2K6; SUMO1; ADRA1A; CCAR1; CHEK2; NOP2; RAD17; DLGAP5; BOLL; TMPO; BUB3;
Regulation of gene expression, epigenetic	41	66	0.436728	1.19939	0.0590371	1	0.593893	1	ID1; RUNX1T1; TSC22D3; VHL; EED; SRPK2; HDAC7; MBNL1; RLIM; CELF1; FOXP1; APPBP2; CCNK; HOXA10; HOXC6; RBM47; RNF14; MAF; SFMBT1; HOXA9; NR6A1; TADA3; AFF3; GDPD1; VDR; HNRNPUL1; SMAD2; CBX3; HOXC4; TFAP2A; GATA3; H2AFV; IRF5; BCL6; CSDE1; URI1; WT1; BAZ1B; CYTH2; MORF4L1; WTIP;
Regulation of translation	10	13	0.106519	1.48538	0.0600566	1	0.593893	1	CELF2; FXR1; RPS6KA5; CPEB2; IGF2BP2; MEX3A; PUM1; DUS2; PAIP1; MKNK1;
Neurotransmitter transport	4	4	0.0426076	1.93055	0.0719685	1	0.674231	1	SLC6A15; STXBP1; SYN3; SYT15;
Protein modification	14	20	0.149127	1.35167	0.0786239	1	0.699752	1	LCMT1; ICMT; CSNK2A1; FNTB; NEK10; B3GALT5; EHMT2; SUMO1; FNTA; APH1B; ALG8; RABGGTA; TSPAN17; PPM1G;
Regulation of cellular process	3	3	0.0319557	1.93055	0.13896	1	0.989396	1	FXYD5; SREK1IP1; DFNB59;
Cellular morphogenesis during differentiation	3	3	0.0319557	1.93055	0.13896	1	0.989396	1	HOXA1; DAZ4; FGFR3;
Morphogenesis	3	3	0.0319557	1.93055	0.13896	1	0.989396	1	NRP1; DAND5; TRIM71;
Endosome transport	3	3	0.0319557	1.93055	0.13896	1	0.989396	1	RAB11FIP1; MTMR14; ARF1;
Amino acid transport	3	3	0.0319557	1.93055	0.13896	1	0.989396	1	SLC7A2; SLC25A35; SLC38A11;
Cell motility	13	20	0.138475	1.25519	0.16917	1	1	1	PAK4; FHDC1; CD151; TSPAN3; CCDC144A; IGF1; MICAL3; ACTR2; PTP4A3; TMX4; HEPACAM; PDLIM2; KIAA0556;
Regulation of immune response	6	8	0.0639114	1.44851	0.169367	1	1	1	ID1; HSPD1; TGFBR2; BCL6; SLA2; TAC1;
Cell differentiation	18	29	0.191734	1.19852	0.178552	1	1	1	MEOX1; NDRG4; KIAA1109; UBE2V1; CSF1; GMFB; NDRG2; SETD1A; NDRG3; ZNF689; TFAP2A; TIFAB; RBBP9; TRIM27; PAF1; WT1; BTBD1; KPRP;
Cell growth and/or maintenance	598	1125	6.36983	1.0262	0.181526	1	1	1	AKAP5; ARVCF; COL11A1; COL15A1; COL19A1; COL1A1; COL1A2; COL21A1; COL22A1; COL24A1; COL27A1; COL2A1; COL3A1; COL4A1; COL4A2; COL4A4; COL4A5; COL4A6; COL5A2; COL5A3; COL6A2; COL6A3; COL7A1; COL8A1; COL9A1; DCX; DSC2; ELN; EML5; EMP1; EMP2; FAM65B; FBN1; FERMT2; FMN1; FREM2; HAPLN1; HOOK3; INA; KIAA2022; KIF26A; KIF3B; KIF5B; KLHL25; LAMA2; LAMC1; LOXL2; LOXL4; MAPRE2; MEGF6; MFAP2; MFAP3; MYL6; MY…
Protein targeting	4	5	0.0426076	1.54521	0.210758	1	1	1	RAB11FIP1; AP3M1; SNX16; PSKH1;
Regulation of metabolism	4	5	0.0426076	1.54521	0.210758	1	1	1	UCP3; GDPD1; NECAB3; PAF1;
Mitosis	4	5	0.0426076	1.54521	0.210758	1	1	1	CSPP1; CLIP1; ANAPC11; CKAP5;
Regulation of exocytosis	4	5	0.0426076	1.54521	0.210758	1	1	1	CHIC1; UNC13A; SEPT8; SYTL2;
Cell proliferation	23	39	0.244994	1.13873	0.230954	1	1	1	CDV3; TPD52; CSF1; GMFB; IGF1; NDRG2; SETD1A; BRE; NAA20; PDGFA; RSRC2; PPP1CA; FGF18; PTMA; SEPT9; RNF43; PTP4A3; MAMSTR; NOP2; MTCP1; SRA1; IL15RA; HILPDA;
Nucleobase, nucleoside, nucleotide and nucleic acid transport	5	7	0.0532595	1.37975	0.257077	1	1	1	ZNF449; NABP1; ZBTB39; KEAP1; EDC3;
Chromosome segregation	5	7	0.0532595	1.37975	0.257077	1	1	1	LLGL2; SKP1; ESCO2; SGOL1; KNTC1;
Cellular morphogenesis	2	2	0.0213038	1.93055	0.268297	1	1	1	CYLC1; TMX4;
Mitochondrion organization and biogenesis	2	2	0.0213038	1.93055	0.268297	1	1	1	MFN1; DNM1L;
CAMP-mediated signaling	2	2	0.0213038	1.93055	0.268297	1	1	1	PDE8A; CRTC1;
Steroid hormone receptor signaling pathway	2	2	0.0213038	1.93055	0.268297	1	1	1	NCOA1; SRA1;
Vasodilation	2	2	0.0213038	1.93055	0.268297	1	1	1	VIP; TAC3;
Cell-cell signaling	10	16	0.106519	1.20705	0.273422	1	1	1	SH3BP5L; MPZL1; EXOC6B; NBEAL1; THSD7A; WNT16; FGF14; ARHGAP39; TENM4; HILPDA;
Lipid metabolism	19	33	0.202386	1.11178	0.312842	1	1	1	INSIG1; LDLRAD3; OSBPL6; PPAP2B; AGPAT9; MTMR14; KIAA1109; PON2; IGF1; TAZ; TLCD1; PTGS1; ACOT7; SCD5; GBA; PIKFYVE; MGLL; ARFGAP1; SCP2;
Embryonic development	7	11	0.0745633	1.22917	0.31634	1	1	1	SCML1; VIP; ARMCX2; ARMCX3; DZIP1; ST6GAL1; TCTN1;
Ion transport	27	48	0.287601	1.08611	0.318689	1	1	1	P2RX5; SLC24A4; TMPRSS3; CACHD1; KCNK2; ATP2C1; KCNJ14; KCNJ1; KCND3; KCNJ13; SLC22A18; KCNIP4; KCNH2; MCOLN2; KCNN3; AQP1; ORAI1; SLC22A17; KCNK3; GRIN3B; CACNA1G; SLC39A5; SLC30A8; KCNC4; CACNA1H; ATP5E; ATP6V1G3;
Cytokine and chemokine mediated signaling pathway	3	4	0.0319557	1.44912	0.339935	1	1	1	RPS6KA5; SOCS5; CCR3;
Hemopoiesis	3	4	0.0319557	1.44912	0.339935	1	1	1	TSPAN33; CSF1; WT1;
Vesicle docking	3	4	0.0319557	1.44912	0.339935	1	1	1	CPLX2; VAPA; IP6K1;
Peptide metabolism	3	4	0.0319557	1.44912	0.339935	1	1	1	P4HA2; CAPN3; MME;
Cell fate commitment	3	4	0.0319557	1.44912	0.339935	1	1	1	CASZ1; CDCA4; SKOR1;
Regulation of development	3	4	0.0319557	1.44912	0.339935	1	1	1	EVX2; PBRM1; ZBTB7C;
Cell migration	9	15	0.0958671	1.15884	0.354677	1	1	1	NRP1; ELMO2; ELMO1; CCDC88A; PDGFA; ITGB4; PDLIM2; GRB7; TCOF1;
Anti-apoptosis	18	32	0.191734	1.0862	0.372738	1	1	1	MCL1; VHL; WISP1; NCKAP1; TAF4B; CASZ1; IGF1; RNF7; FAS; RORC; SYVN1; TRIAP1; IER3; MADD; NAMPT; ANGPTL4; XIAP; KSR1;
Cell surface receptor linked signal transduction	5	8	0.0532595	1.2075	0.40326	1	1	1	PDGFA; COLEC12; SDC1; SMAD1; TENM4;
Cell cycle	12	22	0.127823	1.05343	0.483352	1	1	1	SEPT11; RAD9B; GAS7; TECPR2; PRC1; SEPT2; CSNK1A1; FAM110B; AJUBA; DCTN3; BORA; CEP250;
Regulation of signal transduction	13	24	0.138475	1.04608	0.489895	1	1	1	LASP1; SH3KBP1; DAND5; BRE; ARHGEF7; SPRED3; ITCH; RIC3; COPS8; INPP4A; INPP5K; BHLHB9; KSR1;
Antigen receptor-mediated signaling pathway	1	1	0.0106519	1.93055	0.517987	1	1	1	TRPC4AP;
Peroxisome organization and biogenesis	1	1	0.0106519	1.93055	0.517987	1	1	1	PEX16;
Phosphoinositide-mediated signaling	1	1	0.0106519	1.93055	0.517987	1	1	1	MTMR14;
Plasma membrane organization and biogenesis	1	1	0.0106519	1.93055	0.517987	1	1	1	TSPAN33;
Immune cell migration	1	1	0.0106519	1.93055	0.517987	1	1	1	ITGB1;
Antigen presentation	1	1	0.0106519	1.93055	0.517987	1	1	1	ABCB9;
Extracellular structure organization and biogenesis	1	1	0.0106519	1.93055	0.517987	1	1	1	VWA1;
Nuclear organization and biogenesis	1	1	0.0106519	1.93055	0.517987	1	1	1	TMPO;
Learning and/or memory	1	1	0.0106519	1.93055	0.517987	1	1	1	CALN1;
Coenzyme and prosthetic group metabolism	1	1	0.0106519	1.93055	0.517987	1	1	1	PPCDC;
G-protein signaling, coupled to cyclic nucleotide second messenger	1	1	0.0106519	1.93055	0.517987	1	1	1	RGS21;
Lymphocyte proliferation	1	1	0.0106519	1.93055	0.517987	1	1	1	ST6GAL1;
Regulation of viral life cycle	1	1	0.0106519	1.93055	0.517987	1	1	1	VPS37D;
Cell homeostasis	1	1	0.0106519	1.93055	0.517987	1	1	1	PAF1;
Vesicle organization and biogenesis	1	1	0.0106519	1.93055	0.517987	1	1	1	HPS4;
Regulation of circadian rhythm	1	1	0.0106519	1.93055	0.517987	1	1	1	ARNTL;
Glycoprotein metabolism	1	1	0.0106519	1.93055	0.517987	1	1	1	MGAT4B;
Regulation of hormone secretion	1	1	0.0106519	1.93055	0.517987	1	1	1	UNC13A;
Enzyme linked receptor protein signaling pathway	1	1	0.0106519	1.93055	0.517987	1	1	1	FGFR3;
Lymphocyte activation	1	1	0.0106519	1.93055	0.517987	1	1	1	ST6GAL1;
Steroid metabolism	2	3	0.0213038	1.28917	0.526971	1	1	1	OSBPL3; OSBPL7;
Regulation of transport	2	3	0.0213038	1.28917	0.526971	1	1	1	KCNIP2; KCNN3;
Signal complex formation	2	3	0.0213038	1.28917	0.526971	1	1	1	JAKMIP1; AJUBA;
Intracellular signaling cascade	2	3	0.0213038	1.28917	0.526971	1	1	1	SNX3; MAPKAPK5;
Bone remodeling	2	3	0.0213038	1.28917	0.526971	1	1	1	RORA; HOXD13;
Regulation of protein kinase activity	2	3	0.0213038	1.28917	0.526971	1	1	1	JKAMP; TAB1;
Protein localization	2	3	0.0213038	1.28917	0.526971	1	1	1	RAB27A; COX18;
Biological_process	2	3	0.0213038	1.28917	0.526971	1	1	1	RWDD1; C14orf28;
Wound healing	2	3	0.0213038	1.28917	0.526971	1	1	1	IGF1; ITGB4;
Gene silencing	2	3	0.0213038	1.28917	0.526971	1	1	1	AGO3; DICER1;
Microtubule-based process	3	5	0.0319557	1.15987	0.533701	1	1	1	MAP6D1; MAP1LC3A; FAM110C;
Regulation of enzyme activity	3	5	0.0319557	1.15987	0.533701	1	1	1	CAMKK2; ATP9A; GDPD1;
Mitochondrial transport	3	5	0.0319557	1.15987	0.533701	1	1	1	CPT1A; SLC25A35; DNAJC19;
Neurogenesis	4	7	0.0426076	1.10435	0.539303	1	1	1	SS18L1; GPM6A; VANGL2; SEMA6B;
Cytoskeleton organization and biogenesis	11	21	0.117171	1.01168	0.566305	1	1	1	LASP1; ELMO1; CFL2; JAKMIP1; VASP; SORBS1; CDC42BPA; UBE2Q2; TIAM2; ARPC2; SORBS3;
Regulation of cell proliferation	12	23	0.127823	1.00764	0.569293	1	1	1	AIM1; ID1; TRAF4; MAPK7; LAPTM4B; TGFBR2; DLC1; RASSF5; WT1; ABI2; PPP2R1B; SHOX;
Protein folding	8	16	0.0852152	0.965877	0.653589	1	1	1	CAPNS1; HSPD1; CANX; HSPA12A; DNAJC7; DNAJB14; DNAJB6; TAPBP;
G-protein coupled receptor protein signaling pathway	5	10	0.0532595	0.966239	0.666485	1	1	1	CHRM2; NIPAL4; GPR162; VIP; GPSM2;
Development	3	6	0.0319557	0.96688	0.68937	1	1	1	NNAT; TFAP2A; NUMB;
Cell death	3	6	0.0319557	0.96688	0.68937	1	1	1	WIPI2; ILKAP; RASSF2;
Electron transport	3	6	0.0319557	0.96688	0.68937	1	1	1	UQCR10; SDHC; CYP4F22;
Ribosome biogenesis and assembly	2	4	0.0213038	0.967681	0.714006	1	1	1	NHP2; TCOF1;
Regulation of endocytosis	2	4	0.0213038	0.967681	0.714006	1	1	1	PICALM; SCYL2;
Skeletal development	2	4	0.0213038	0.967681	0.714006	1	1	1	CHRD; SHOX;
Chromosome organization and biogenesis	2	4	0.0213038	0.967681	0.714006	1	1	1	HIST1H2BD; MTA2;
Regulation of biological process	2	4	0.0213038	0.967681	0.714006	1	1	1	PTH; HEPACAM;
Drug metabolism	2	4	0.0213038	0.967681	0.714006	1	1	1	PAF1; MARC2;
Innate immune response	2	4	0.0213038	0.967681	0.714006	1	1	1	PPAPDC2; TLR10;
Cytoskeletal anchoring	2	4	0.0213038	0.967681	0.714006	1	1	1	LBR; PLEC;
Cell recognition	2	4	0.0213038	0.967681	0.714006	1	1	1	NRXN1; NRXN2;
Synaptic transmission	2	4	0.0213038	0.967681	0.714006	1	1	1	GRIP1; GRM7;
Cell-matrix adhesion	2	4	0.0213038	0.967681	0.714006	1	1	1	BCAM; HEPACAM;
Amino acid and derivative metabolism	2	4	0.0213038	0.967681	0.714006	1	1	1	FTCD; ALAS1;
Protein metabolism	675	1323	7.19003	0.984981	0.731441	1	1	1	ADAMTS10; ADAMTS17; ADAMTS18; ADAMTS2; ADAMTS7; ADAMTS9; AMFR; BMP1; CAPN7; CLPX; CNOT6; CUEDC1; DNAJB11; DPP4; EIF3J; EIF4E2; FBXW7; FRAT2; FSTL1; GRPEL2; LMLN; METAP2; MEX3B; NANOS1; NPM3; PAN2; PCGF3; PCSK5; PI15; PPIC; RNF122; RNF138; RNF19A; RNF39; RPS15A; SENP1; SERPINH1; SPAST; TLL1; TMUB2; UBE2E3; UBE2H; UBFD1; UBTD1; USP34; VHL; XPNPEP1; CCT3; DDI2; EIF3L; FBXL16; FBXW4; MRPL17; MRPL3; N…
Cell development	6	13	0.0639114	0.891821	0.753065	1	1	1	SLFN11; ANGPTL2; ZNF689; TIFAB; PAF1; CRELD1;
Neurotransmitter metabolism	1	2	0.0106519	0.970077	0.767677	1	1	1	ACHE;
Transmembrane receptor protein tyrosine kinase signaling pathway	1	2	0.0106519	0.970077	0.767677	1	1	1	DDR2;
DNA metabolism	1	2	0.0106519	0.970077	0.767677	1	1	1	SSBP3;
Vitamin metabolism	1	2	0.0106519	0.970077	0.767677	1	1	1	VKORC1;
Carbohydrate mediated signaling	1	2	0.0106519	0.970077	0.767677	1	1	1	COLEC12;
Vitamin/cofactor transport	1	2	0.0106519	0.970077	0.767677	1	1	1	SLC46A1;
RNA localization	1	2	0.0106519	0.970077	0.767677	1	1	1	FUS;
Intercellular junction assembly and/or maintenance	1	2	0.0106519	0.970077	0.767677	1	1	1	PKP1;
RNA metabolism	12	26	0.127823	0.891422	0.780148	1	1	1	SRSF10; SNRPB2; QKI; HNRNPUL1; WAC; U2AF2; UPF2; CSTF3; ADARB1; SBNO2; INTS5; UBLCP1;
Lipid transport	3	7	0.0319557	0.828952	0.801921	1	1	1	TLCD1; OSBPL5; ABCG1;
Synapse organization and biogenesis	2	5	0.0213038	0.774531	0.83421	1	1	1	GPHN; NLGN4X;
Muscle development	2	5	0.0213038	0.774531	0.83421	1	1	1	TAGLN; MAMSTR;
Synaptic vesicle transport	1	3	0.0106519	0.647792	0.888031	1	1	1	SV2C;
Hormone metabolism	1	3	0.0106519	0.647792	0.888031	1	1	1	CYP19A1;
Regulation of cell shape	1	3	0.0106519	0.647792	0.888031	1	1	1	GYPC;
Negative regulation of enzyme activity	1	3	0.0106519	0.647792	0.888031	1	1	1	CDKN2D;
DNA replication	5	13	0.0532595	0.743432	0.892913	1	1	1	REPIN1; DUT; POLI; ORC5; POLH;
Cellular defense response	1	4	0.0106519	0.486248	0.946039	1	1	1	UMOD;
Proteolysis and peptidolysis	5	16	0.0532595	0.604125	0.972213	1	1	1	USP42; UBXN1; ATG4B; USP43; PAAF1;
Regulation of physiological process	1	5	0.0106519	0.389192	0.973996	1	1	1	ADM;
Muscle contraction	1	5	0.0106519	0.389192	0.973996	1	1	1	AHNAK;
Inflammatory response	4	14	0.0426076	0.55257	0.979104	1	1	1	CKLF; NLRP3; BPIFA1; LTB;
Xenobiotic metabolism	1	6	0.0106519	0.324435	0.98747	1	1	1	UGT1A6;
DNA repair	22	58	0.234342	0.732484	0.987946	1	1	1	TDG; H2AFX; REV1; FANCA; PARP2; SMUG1; USP1; UNG; RAD23A; ALKBH1; NSMCE2; PGAP3; TRIAP1; PARP6; KAT5; MSH6; CCNO; NHEJ1; APEX2; APOBEC4; CSNK1E; APTX;
Reproduction	1	9	0.0106519	0.21641	0.998598	1	1	1	SPAG1;
Calcium-mediated signaling	1	9	0.0106519	0.21641	0.998598	1	1	1	CAMKK2;
Metabolism	778	1683	8.28718	0.89244	0.999999	1	1	1	ADA; AGPAT4; B3GNT5; BLMH; CA3; CHSY1; CPS1; CSGALNACT2; CTPS1; CYCS; DOLPP1; ENPP2; ENTPD7; FKBP14; FKBP4; G6PC; GNS; GPAM; GPCPD1; GPX7; GSTA4; HMGCR; HMGCS1; HS3ST3B1; IFI30; LPL; MEST; NANP; PARG; PCYT1B; PDHX; PHACTR2; PRMT6; SETDB2; SIRT1; SMPD3; SMS; TPK1; NAA40; PPP1R3D; EXT1; LCMT1; MSRB3; PAOX; PGGT1B; PRDX6; PRPS2; SHMT2; SPTLC2; ATP5A1; ATP5B; PAPSS2; AARS2; ABHD2; ACSL6; ENTPD6; FADS…
Energy pathways	751	1633	7.99957	0.887846	1	1	1	1	ADA; B3GNT5; BLMH; CA3; CHSY1; CPS1; CSGALNACT2; CTPS1; CYCS; DOLPP1; ENPP2; ENTPD7; ERC1; FKBP14; FKBP4; G6PC; GNS; GPAM; GPCPD1; GPX7; GSTA4; HMGCR; HMGCS1; HS3ST3B1; IFI30; LPL; MEST; NANP; PARG; PCYT1B; PDHX; PHACTR2; PRMT6; SETDB2; SIRT1; SMPD3; SMS; TPK1; PPP1R3D; EXT1; LCMT1; MSRB3; PAOX; PGGT1B; PRDX6; PRPS2; SHMT2; SPTLC2; ATP5A1; ATP5B; AARS2; ABHD2; AGPAT9; ENTPD6; FADS6; GAL3ST3; GBA2…
Immune response	156	576	1.6617	0.522881	1	1	1	1	CD276; ICOS; IFNG; IGSF1; IL1RAP; MOG; NLRX1; RAET1L; CMTM3; IL6; VTCN1; HEMGN; TSLP; ABCB9; CCL4; CCL4L1; IL1A; NRP1; RAB27A; CD83; THY1; C10orf54; CD28; CYSLTR2; EBI3; FCRL1; MMD; IL13RA1; ALCAM; CSF1; HLA-DQB1; HLA-DQB2; IL6ST; NPTN; CD69; CD274; FCRLB; PVRL1; CD247; CD8A; CLU; FCGR3A; IL11; PGLYRP4; CCL3; CD200R1; CD86; IL10; IL13; IFNW1; PTX3; IL6R; IL16; EPX; PDCD1LG2; CD300LF; CR2; LEMD3; …
Biological_process unknown	2221	4731	23.6579	0.906311	1	1	1	1	AAR2; ABHD4; AMER1; AMMECR1; AMMECR1L; AMOT; ANKRD13B; ANKRD27; ARRDC4; ASXL3; ATG9A; BRWD3; C11orf57; C11orf87; C16orf72; C16orf87; C1QTNF6; C2orf88; C4orf32; C5orf15; C9orf72; CACFD1; CCDC117; CCDC85A; CCNJ; CCSAP; CEP97; CHIC2; CILP2; CLEC2L; COMMD2; CPEB3; CPSF7; CRISPLD1; CTDSPL2; DCUN1D4; DENND2C; DENND6A; DLGAP2; DPYSL5; DTWD2; DYNLT1; ELOVL4; EML6; ENHO; ERLIN2; FAM101B; FAM109B; FAM167A;…

## Sheet: Gene Target Symbols CTRL
Dataset: mirProduct( ID type: miRNA Product, Count: 354)
Targets found: 9653
miRNA Product	Target genes
hsa-miR-29a-3p	AAR2; ABCB6; ABCE1; ABHD4; ADA; ADAMTS10; ADAMTS17; ADAMTS18; ADAMTS2; ADAMTS7; ADAMTS9; AGPAT4; AHR; AIM1; AKAP13; AKAP5; AKT3; ALS2; AMER1; AMFR; AMMECR1; AMMECR1L; AMOT; ANKRD13B; ANKRD27; ANKRD52; AP1S1; AP4E1; ARF5; ARL4A; ARRDC3; ARRDC4; ARVCF; ASXL3; ATAD2B; ATG9A; ATP2B4; B3GNT5; BACH2; BAK1; BAX; BBC3; BCL2L2; BEAN1; BLMH; BMF; BMP1; BRWD3; BSND; BTG2; C11orf57; C11orf87; C16orf72; C16or…
hsa-miR-29b-3p	AAR2; ABCB6; ABCE1; ABHD4; ADA; ADAMTS10; ADAMTS17; ADAMTS18; ADAMTS2; ADAMTS7; ADAMTS9; AGPAT4; AHR; AIM1; AKAP13; AKAP5; AKT3; ALS2; AMER1; AMFR; AMMECR1; AMMECR1L; AMOT; ANKRD13B; ANKRD27; ANKRD52; AP1S1; AP4E1; ARF5; ARL4A; ARRDC3; ARRDC4; ARVCF; ASXL3; ATAD2B; ATG9A; ATP2B4; B3GNT5; BACH2; BAK1; BAX; BBC3; BCL11B; BCL2L2; BDKRB2; BEAN1; BLMH; BMF; BMP1; BRWD3; BSND; BTG2; C11orf57; C11orf87;…
hsa-miR-149-5p	AAR2; AMOTL2; ANKRD10; AP1B1; APBA1; APPL2; ARHGAP19; ARL17B; ARPC4; ASB4; BBC3; BCL2L2; BRPF3; C12orf76; C9orf153; CABP7; CACHD1; CACNG4; CCDC97; CCNI; CCT3; CDK17; CMTM3; CNIH4; CNTNAP2; CRTC2; DCTN2; DDI2; DERL2; DMRTA2; EDNRA; EFNA4; EIF3L; ELP6; ENKD1; EPHB3; EXT1; FAM167A; FASLG; FBXL16; FBXW4; FXYD5; GIT1; GUCY1A2; HNRNPA1; HOXD4; ID3; IGFN1; IL6; IQSEC2; ISY1-RAB43; ITGB3; KCTD10; KIAA146…
hsa-miR-29c-3p	AAR2; ABCB6; ABCE1; ABHD4; ADA; ADAMTS10; ADAMTS17; ADAMTS18; ADAMTS2; ADAMTS7; ADAMTS9; AGPAT4; AHR; AIM1; AKAP13; AKAP5; AKT3; ALS2; AMER1; AMFR; AMMECR1; AMMECR1L; AMOT; ANKRD13B; ANKRD27; ANKRD52; AP1S1; AP4E1; ARF5; ARL4A; ARRDC3; ARRDC4; ARVCF; ASXL3; ATAD2B; ATG9A; ATP2B4; B3GNT5; BACH2; BAK1; BAX; BBC3; BCL2L2; BDKRB2; BEAN1; BLMH; BMF; BMP1; BRWD3; BSND; BTG2; C11orf57; C11orf87; C16orf7…
hsa-miR-493-5p	AAR2; ACTR1B; AHDC1; AKAP6; ANKRD17; ANKRD61; AP3S1; APOO; ARHGAP44; ARID1B; ATP5A1; ATP5B; BASP1; BRD7; BRINP1; BTG1; CACNB2; CAMK2N1; CARTPT; CCNG2; CHRM2; CKS2; CPLX2; CPSF1; CSPP1; CWC25; DDX5; DDX50; DLL1; DYRK4; EED; FOXJ3; FUBP1; GABRA5; GABRG2; GART; GATA2; GNG11; GOLM1; GPR176; GREM2; GTF2IRD1; HEMGN; HMGXB4; HNRNPA0; HS3ST3B1; IGSF1; INSM2; IRX3; ITGB1; KIAA0408; KIAA2026; KIF18A; LMO3;…
hsa-miR-24-3p	AARS2; ABCB9; ABHD2; ACSL6; ADD2; ADM; AGPAT9; ANGPT4; AP1M2; APBA1; APPL2; ARHGEF5; ARID5B; ATAD2B; ATG4A; ATP1B2; ATXN7L3B; AVL9; BBC3; BCL2L11; BCL2L2; BEST4; BHLHE22; BLOC1S3; BVES; C12orf43; C17orf100; C1orf106; C1orf131; C6orf47; C8orf46; C8orf58; CACHD1; CAMK2B; CCDC134; CCDC160; CCDC58; CCL4; CCL4L1; CCNI2; CCT3; CD164L2; CDH7; CDKN1B; CDKN1C; CDV3; CDX2; CECR6; CHI3L1; CITED4; CLMP; CLTC…
hsa-miR-96-5p	ABAT; ABCA1; ABCA2; ACTRT3; ADCY6; ADRA2C; AHR; AIFM3; AJAP1; AK3; ALK; ANKIB1; ANKRD27; ANP32B; AP2B1; AP4E1; APPL1; ARHGAP6; ARID5B; ARL4D; ASB6; ASPN; ATG16L1; ATP2B4; ATXN3; AVIL; B3GALT2; B4GALNT1; BASP1; BCAT2; BCR; BHLHE22; BRINP2; BRPF3; BSDC1; BTBD3; C20orf194; C2orf72; CABLES1; CACNA2D2; CACNB1; CACNB4; CAMK2N1; CAMK4; CAPNS1; CASP2; CBLN3; CBX6; CCDC88C; CCDC92; CCNG1; CCNG2; CD164; CD…
hsa-miR-183-5p	ABAT; ABCA1; ABCA2; ACO1; ACTR1A; ACTR3; ACY1; ADCK3; ADCY6; ADCY9; ADK; AGPAT5; AHR; AJAP1; AK3; AKAP12; ALK; AMMECR1L; ANGEL2; ANKMY2; ANKRD13C; ANKRD27; AP2B1; AP3M1; AP3M2; APPL1; ARFGAP2; ARHGAP18; ARHGAP21; ARHGAP6; ARHGEF18; ARHGEF37; ARL4D; ARPP19; ASPN; ATF2; ATG16L1; ATP2C1; AVIL; B3GALT2; B4GALNT1; BACH2; BCR; BEND3; BHLHE22; BMP2K; BRINP2; BRMS1L; BRPF3; BTBD3; BTG1; BZW1; C11orf57; C…
hsa-miR-1271-5p	ABAT; ABCA1; ABCA2; ACTRT3; ADCY6; ADRA2C; AHR; AIFM3; AJAP1; AK3; ALK; ANKIB1; ANKRD27; AP2B1; AP4E1; APPL1; ARCN1; ARHGAP6; ARID5B; ARL4D; ARRDC3; ASPN; ATG16L1; ATP2B4; ATXN3; AVIL; B3GALT2; B4GALNT1; BASP1; BCAT2; BCR; BHLHE22; BRINP2; BRMS1L; BRPF3; BSDC1; BTBD3; C10orf54; C12orf73; C16orf70; C20orf194; C2orf72; CABLES1; CACNA1C; CACNA2D2; CACNB1; CACNB4; CAMK2N1; CAMK4; CAPNS1; CASP2; CBLN3…
hsa-miR-27a-3p	ABCA1; ABHD17C; ABHD5; ACTA2; ACVR1; ADAMTS10; ADORA2B; AFF4; AGPAT3; AHSG; AIDA; AK2; AKIRIN1; AMD1; APEX1; APPBP2; AQP11; ARF3; ARHGAP21; ARID2; ARRDC4; ARX; ASAH1; ASB11; ATP5G3; ATP6V1A; ATP8B2; B3GNT7; B4GALT3; BAK1; BAZ2B; BBC3; BCL3; BEND7; BICC1; BLOC1S5; BMI1; BRPF3; BRSK1; BRWD3; BTG2; C12orf73; C17orf85; C19orf81; C1orf52; C20orf194; C2CD2; C6orf120; C8orf4; CA10; CABLES2; CABP1; CACNA…
hsa-miR-199a-3p	ABCA1; ABHD4; ACOX1; ACVR2A; ADAM10; ADAMTS3; ADAMTSL3; ADRB1; ADRBK2; AEBP2; AK4; ALX4; ANKRD17; ANKRD44; AP3B1; APLP2; ARHGEF3; ARID4B; ARL15; ATAD1; ATF7IP; BCAR3; BEND7; C1orf21; C20orf194; C9orf40; C9orf72; CABLES1; CAD; CALD1; CALU; CBLB; CBLL1; CCDC85C; CCDC88A; CD151; CD2AP; CD44; CDK17; CDK5R1; CDK7; CELF1; CELF2; CELSR2; CEP85L; CFL2; CHAD; CHP1; CHRM3; CHSY3; CISD2; CITED2; CMIP; CNEP1…
hsa-miR-148a-3p	ABCA1; ABCB10; ABCB7; ABCD3; ACVR1; ADAM10; ADAM17; ADAMTS18; ADAMTS5; ADCY2; AGFG1; AGO4; AHDC1; AKAP1; ALCAM; AMMECR1; ANKRD13A; AP1G1; AQP11; ARFGEF1; ARFIP1; ARHGAP21; ARHGEF12; ARL6IP1; ARL8B; ARPP19; ARRDC3; ASPH; ATG4D; ATP2B4; ATP6AP2; ATP7A; ATP8A1; ATXN1; ATXN7L1; B4GALT5; B4GALT6; BACH2; BARHL2; BAZ2B; BCL2L2; BCL7B; BHLHE41; BICC1; BMP3; BRPF1; BTAF1; BTBD3; C12orf79; C15orf27; C16orf…
hsa-miR-199b-3p	ABCA1; ABHD4; ACOX1; ACVR2A; ADAM10; ADAMTS3; ADAMTSL3; ADRB1; ADRBK2; AEBP2; AK4; ALX4; ANKRD17; ANKRD44; AP3B1; APLP2; ARHGEF3; ARID4B; ARL15; ATAD1; ATF7IP; BCAR3; BEND7; C1orf21; C20orf194; C9orf40; C9orf72; CABLES1; CAD; CALD1; CALU; CBLB; CBLL1; CCDC85C; CCDC88A; CD151; CD2AP; CD44; CDK17; CDK5R1; CDK7; CELF1; CELF2; CELSR2; CEP85L; CFL2; CHAD; CHP1; CHRM3; CHSY3; CISD2; CITED2; CMIP; CNEP1…
hsa-miR-27b-3p	ABCA1; ABHD17C; ABHD5; ACTA2; ACVR1; ADAMTS10; ADORA2B; AFF4; AGPAT3; AHSG; AK2; AKIRIN1; AMD1; APEX1; APPBP2; AQP11; ARF3; ARHGAP21; ARID2; ARRDC4; ARX; ASAH1; ASB11; ATP5G3; ATP6V1A; ATP8B2; B3GNT7; B4GALT3; BAK1; BAZ2B; BBC3; BCL3; BEND7; BICC1; BLOC1S5; BMI1; BRSK1; BRWD3; BTG2; C12orf73; C17orf85; C19orf81; C1orf52; C20orf194; C2CD2; C6orf120; C8orf4; CA10; CABLES2; CABP1; CACNA2D3; CACNB2; …
hsa-miR-130a-3p	ABCA1; ABCB7; ABHD3; ACBD3; ACBD5; ACSL1; ACVR1; ADAM12; ADAMTS18; AGFG1; AGPAT3; AKAP1; AKAP11; ALX4; ANKRD28; APCDD1; APPL1; AR; ARAP2; ARFGEF1; ARFIP1; ARHGAP1; ARHGAP12; ARHGAP24; ARHGEF26; ARHGEF4; ARID4B; ARRDC3; ARX; ATG16L1; ATG4D; ATP2B2; ATXN1; B4GALNT3; B4GALT5; BACH2; BAG5; BAHD1; BARHL2; BBX; BCAT1; BHLHE40; BHLHE41; BMP3; BMPR2; BPTF; BTAF1; BTBD3; BTBD7; BTF3L4; BTG1; C16orf70; C4o…
hsa-miR-140-3p	ABCA1; ABHD2; ACBD5; ACTA1; ADA; ADAM10; ADAM17; ADD3; AEN; AHRR; AIDA; ALDH1A3; ANGEL1; AP2A2; ARHGAP12; ARHGAP18; ARID5B; ASB6; ASCC1; ATG4B; ATL2; ATP1B2; ATP2B1; ATP9A; B3GALNT1; BHLHE40; BSN; BTG1; C17orf49; C5orf30; CAP1; CAPRIN2; CASD1; CBL; CCDC179; CCNT2; CD274; CDC5L; CEP170; CHL1; CHRNA5; CHST14; CISD1; CNEP1R1; COA5; COL4A1; COLQ; CREBZF; CRK; CTSW; CUL2; CYB561; CYLC1; DAAM1; DAND5; …
hsa-miR-152-3p	ABCA1; ABCB10; ABCB7; ABCD3; ACVR1; ADAM10; ADAM17; ADAMTS18; ADAMTS5; ADCY2; AGFG1; AGO4; AHDC1; AKAP1; ALCAM; AMMECR1; ANKRD13A; AP1G1; AQP11; ARFGEF1; ARFIP1; ARHGAP21; ARHGEF12; ARL6IP1; ARL8B; ARPP19; ARRDC3; ASPH; ATG4D; ATP2B4; ATP6AP2; ATP7A; ATP8A1; ATXN1; ATXN7L1; B4GALT5; B4GALT6; BACH2; BARHL2; BAZ2B; BCL2L2; BCL7B; BHLHE41; BICC1; BMP3; BRPF1; BTAF1; BTBD3; C12orf79; C15orf27; C16orf…
hsa-miR-301a-3p	ABCA1; ABCB7; ABHD3; ACBD3; ACBD5; ACER2; ACSL1; ACVR1; ADAM12; AFF3; AGFG1; AGO4; AGPAT3; AKAP1; ALX4; APCDD1; APPL1; AR; ARAP2; ARFIP1; ARHGAP1; ARHGAP12; ARHGAP24; ARHGEF26; ARHGEF4; ARID4B; ARRDC3; ARX; ATG16L1; ATG4D; ATP2B2; ATXN1; B4GALT5; BAG5; BAHD1; BARHL2; BBX; BHLHE40; BHLHE41; BMP3; BMPR2; BPTF; BTAF1; BTBD3; BTBD7; BTF3L4; BTG1; C16orf70; C4orf36; C5orf30; C7orf60; C9orf69; CALB1; C…
hsa-miR-130b-3p	ABCA1; ABCB7; ABHD3; ACBD3; ACBD5; ACSL1; ACVR1; ADAM12; ADAMTS18; AFF3; AGFG1; AGPAT3; AKAP1; AKAP11; ALX4; ANKRD28; APCDD1; APPL1; ARAP2; ARFGEF1; ARFIP1; ARHGAP1; ARHGAP12; ARHGAP24; ARHGEF26; ARHGEF4; ARID4B; ARRDC3; ARX; ATG16L1; ATG4D; ATP2B2; ATXN1; B4GALNT3; B4GALT5; BACH2; BAG5; BAHD1; BARHL2; BBX; BCAT1; BHLHE40; BHLHE41; BMP3; BMPR2; BPTF; BTAF1; BTBD3; BTBD7; BTF3L4; BTG1; C16orf70; C…
hsa-miR-148b-3p	ABCA1; ABCB10; ABCB7; ABCD3; ACVR1; ADAM10; ADAM17; ADAMTS18; ADAMTS5; ADCY2; AGFG1; AGO4; AHDC1; AKAP1; ALCAM; AMMECR1; ANKRD13A; AP1G1; AQP11; ARFGEF1; ARFIP1; ARHGAP21; ARHGEF12; ARL6IP1; ARL8B; ARPP19; ARRDC3; ASPH; ATG4D; ATP2B4; ATP6AP2; ATP7A; ATP8A1; ATXN1; ATXN7L1; B4GALT5; B4GALT6; BACH2; BARHL2; BAZ2B; BCL2L2; BCL7B; BHLHE41; BICC1; BMP3; BRPF1; BTAF1; BTBD3; C12orf79; C15orf27; C16orf…
hsa-miR-454-3p	ABCA1; ABCB7; ABHD3; ACBD3; ACBD5; ACER2; ACSL1; ACVR1; ADAM12; AGFG1; AGPAT3; AKAP1; ALX4; APCDD1; APPL1; ARAP2; ARFIP1; ARHGAP1; ARHGAP12; ARHGAP24; ARHGEF26; ARHGEF4; ARID4B; ARRDC3; ARX; ATG16L1; ATG4D; ATP2B2; ATXN1; B4GALT5; BAG5; BAHD1; BARHL2; BHLHE40; BHLHE41; BMP3; BMPR2; BTAF1; BTBD3; BTBD7; BTF3L4; BTG1; C16orf70; C4orf36; C5orf30; C7orf60; C9orf69; CALB1; CALM2; CAMSAP2; CAPRIN2; CAV…
hsa-miR-301b-3p	ABCA1; ABCB7; ABHD3; ACBD3; ACBD5; ACER2; ACSL1; ACVR1; ADAM12; AFF3; AGFG1; AGO4; AGPAT3; AKAP1; ALX4; APCDD1; APPL1; AR; ARAP2; ARFIP1; ARHGAP1; ARHGAP12; ARHGAP24; ARHGEF26; ARHGEF4; ARID4B; ARRDC3; ARX; ATG16L1; ATG4D; ATP2B2; ATXN1; B4GALT5; BAG5; BAHD1; BARHL2; BBX; BHLHE40; BHLHE41; BMP3; BMPR2; BPTF; BTAF1; BTBD3; BTBD7; BTF3L4; BTG1; C16orf70; C4orf36; C5orf30; C7orf60; C9orf69; CALB1; C…
hsa-miR-4295	ABCA1; ABCB7; ABHD3; ACBD3; ACBD5; ACER2; ACSL1; ACVR1; ADAM12; AGPAT3; AKAP1; AKAP11; ALX4; APCDD1; APPL1; ARAP2; ARFIP1; ARHGAP1; ARHGAP12; ARHGAP24; ARHGEF26; ARHGEF4; ARID4B; ARX; ATG16L1; ATP2B2; ATXN1; B4GALT5; BAG5; BAHD1; BARHL2; BAZ1A; BBX; BHLHE40; BHLHE41; BMP3; BMPR2; BPTF; BTAF1; BTBD3; BTBD7; BTF3L4; BTG1; BZRAP1; C16orf70; C4orf36; C5orf30; C7orf60; C9orf69; CALB1; CALM2; CAMSAP2; …
hsa-miR-3666	ABCA1; ABCB7; ABHD3; ACBD3; ACBD5; ACSL1; ACVR1; ADAM12; ADAMTS18; AGFG1; AGPAT3; AKAP1; ALX4; APCDD1; APPL1; ARAP2; ARFIP1; ARHGAP1; ARHGAP12; ARHGAP24; ARHGEF26; ARHGEF4; ARID4B; ARX; ATG16L1; ATG4D; ATP2B2; ATXN1; B4GALNT3; B4GALT5; BAG5; BAHD1; BARHL2; BBX; BCAT1; BHLHE40; BHLHE41; BMP3; BMPR2; BPTF; BTAF1; BTBD3; BTBD7; BTF3L4; BTG1; C16orf70; C4orf36; C5orf30; C7orf60; C9orf69; CALB1; CALM2…
hsa-miR-199a-5p	ABCC1; ABHD17C; ACPT; ACTG1; ACVR1B; ADD3; AKAP1; ALS2; ANGEL2; ANK3; AP1G1; APMAP; APPBP2; AQP11; ARF6; ARHGAP12; ARHGAP17; ARHGAP21; ASRGL1; ATG4D; ATP13A2; ATXN7; ATXN7L1; BCAM; BCAP29; BEND3; BICC1; BROX; BTBD3; C1GALT1; CACNB2; CACUL1; CAPRIN1; CCBL2; CCDC120; CCDC43; CCDC88C; CCNJ; CCNL1; CDCA7L; CDKN1B; CDKN1C; CDKN2AIP; CELSR1; CHN2; CLIP1; CLK2; CLTC; CNN1; COL5A3; CREBRF; CRYBG3; CSDC2;…
hsa-miR-199b-5p	ABCC1; ABHD17C; ACPT; ACTG1; ACVR1B; ADD3; AKAP1; ALS2; ANGEL2; ANK3; AP1G1; APMAP; APPBP2; AQP11; ARF6; ARHGAP12; ARHGAP17; ARHGAP21; ASRGL1; ATG4D; ATP13A2; ATXN7; ATXN7L1; BCAM; BCAP29; BEND3; BICC1; BROX; BTBD3; C1GALT1; CACNB2; CACUL1; CAPRIN1; CCBL2; CCDC120; CCDC43; CCDC88C; CCNJ; CCNL1; CDCA7L; CDKN1B; CDKN1C; CDKN2AIP; CELSR1; CHN2; CLIP1; CLK2; CLTC; CNN1; COL5A3; CREBRF; CRYBG3; CSDC2;…
hsa-miR-330-5p	AAMP; ABCC1; ALAD; ALOX15B; ANAPC16; ANKRD13B; AQP2; ARPC5L; ART4; ATP6V1G2; BHLHE40; C15orf32; C9orf24; CASKIN1; CBFA2T3; CD247; CD8A; CDH22; CEP85; CLU; CNBP; CNN1; CORO2B; CRY2; CTNS; CTRC; CUEDC2; DGCR6L; DNAJB12; DRD2; DYNLL1; EBPL; EFNA3; EIF1; ELFN1; ELK1; EMC8; EML2; ERBB2IP; FAM127B; FAM127C; FAM221B; FAM98A; FCGR3A; FCRLB; FGF11; FRA10AC1; FSCN1; FUCA1; GAB1; GLB1L; GLOD5; GOLGA7B; GPD2…
hsa-miR-326	AAMP; ABCC1; ALAD; ALOX15B; ANAPC16; AQP2; ARPC5L; ART4; ATP6V1G2; BCL2L2; BHLHE40; C15orf32; C16orf87; C9orf24; CASKIN1; CBFA2T3; CD247; CD8A; CDH22; CEP85; CLU; CNBP; CNN1; CORO2B; CRY2; CTNS; CTRC; CUEDC2; CXCR5; DGCR6L; DNAJB12; DRD2; DYNLL1; EBPL; EFNA3; EIF1; ELFN1; ELK1; EMC8; EML2; ERBB2IP; FAM127B; FAM127C; FAM221B; FAM98A; FCGR3A; FCRLB; FGF11; FGFR1; FRA10AC1; FSCN1; FUCA1; GAB1; GLB1L…
hsa-miR-3064-5p	ABCC1; AGGF1; ALS2; AP1G1; AREL1; ARHGAP21; ARHGEF39; ASCC2; ATP1B4; ATP6V1G1; B4GALNT1; BRE; BTBD19; BTBD6; BTG1; C16orf45; C17orf102; C6orf223; C7orf60; CAPRIN2; CCDC80; CDH11; CDIP1; CDV3; CMTM5; COL27A1; CRISPLD1; DAZAP1; DEDD2; DEXI; DGCR8; DIRAS1; DNAJB9; DPP4; DUSP16; EI24; EIF4EBP1; EIF5; ELAVL4; FAM107B; FAM124A; FAM58A; FBXO45; FGF5; FUNDC2; GABRB2; GAS2L1; GBX1; GOLGA7B; GPR137; GPRC5C…
hsa-miR-6504-5p	ABCC1; AGGF1; ALS2; AP1G1; AREL1; ARHGAP21; ARHGEF39; ARL17B; ASCC2; ATP1B4; ATP6V1G1; BRE; BTBD19; BTBD6; BTG1; C16orf45; C6orf223; C7orf60; CAPRIN2; CCDC80; CDH11; CDIP1; CMTM5; CRISPLD1; DAZAP1; DEDD2; DEXI; DGCR8; DIRAS1; DNAJB9; DPP4; DUSP16; EI24; EIF4EBP1; EIF5; ELAVL4; FAM107B; FAM124A; FAM58A; FBXO45; FGF5; FUNDC2; GABRB2; GAS2L1; GATAD2A; GBX1; GOLGA7B; GPR137; GSKIP; HELLS; HMOX2; HSPB…
hsa-let-7a-5p	ABCB9; ABCC10; ABCC5; ABHD17C; ACAP3; ACER2; ACPP; ACSL6; ACVR1C; ADAM15; ADAMTS5; ADAMTS8; ADIPOR2; ADRB1; ADRB2; ADRB3; AEN; AFF2; AGO3; AGO4; AGPAT6; AGPAT9; AHCTF1; AIFM1; AKAP6; ALKBH1; AMER3; AMOT; AMT; ANGPTL2; ANKRD46; AP1S1; APBA1; APBB3; APPBP2; ARG2; ARHGAP20; ARHGAP28; ARHGEF15; ARHGEF38; ARHGEF7; ARID3A; ARID3B; ARL4D; ARL5A; ARL6IP6; ARRDC4; ASAP1; ATG16L1; ATP2A2; ATP8B4; ATPAF1; A…
hsa-let-7b-5p	ABCB9; ABCC10; ABCC5; ABHD17C; ACAP3; ACER2; ACPP; ACSL6; ACVR1C; ADAM15; ADAMTS15; ADAMTS5; ADAMTS8; ADIPOR2; ADRB1; ADRB2; ADRB3; AEN; AFF2; AGO3; AGO4; AGPAT6; AGPAT9; AHCTF1; AIFM1; AKAP6; ALKBH1; AMER3; AMOT; AMT; ANGPTL2; ANKRD46; AP1S1; APBA1; APBB3; APPBP2; ARG2; ARHGAP20; ARHGAP28; ARHGEF15; ARHGEF38; ARHGEF7; ARID3A; ARID3B; ARL4D; ARL5A; ARL6IP6; ARRDC4; ASAP1; ATG16L1; ATP2A2; ATP8B4;…
hsa-let-7c-5p	ABCB9; ABCC10; ABCC5; ABHD17C; ACAP3; ACER2; ACPP; ACSL6; ACVR1C; ADAM15; ADAMTS5; ADAMTS8; ADIPOR2; ADRB1; ADRB2; ADRB3; AEN; AFF2; AGO3; AGO4; AGPAT6; AGPAT9; AHCTF1; AIFM1; AKAP6; ALKBH1; AMER3; AMOT; AMT; ANGPTL2; ANKRD46; AP1S1; APBA1; APBB3; APPBP2; ARG2; ARHGAP20; ARHGAP28; ARHGEF15; ARHGEF38; ARHGEF7; ARID3A; ARID3B; ARL4D; ARL5A; ARL6IP6; ARRDC4; ASAP1; ATG16L1; ATP2A2; ATP8B4; ATPAF1; A…
hsa-let-7d-5p	ABCB9; ABCC10; ABCC5; ABHD17C; ACAP3; ACER2; ACPP; ACSL6; ACVR1C; ADAM15; ADAMTS15; ADAMTS5; ADAMTS8; ADIPOR2; ADRB1; ADRB2; ADRB3; AEN; AGO3; AGO4; AGPAT6; AGPAT9; AHCTF1; AIFM1; AKAP6; ALKBH1; AMER3; AMOT; AMT; ANGPTL2; ANKRD46; AP1S1; APBA1; APBB3; APPBP2; ARG2; ARHGAP20; ARHGAP28; ARHGEF15; ARHGEF38; ARHGEF7; ARID3A; ARID3B; ARL4D; ARL5A; ARL6IP6; ARRDC4; ASAP1; ATG16L1; ATP2A2; ATP2B4; ATP8B…
hsa-let-7e-5p	ABCB9; ABCC10; ABCC5; ABHD17C; ACAP3; ACER2; ACPP; ACSL6; ACVR1C; ADAM15; ADAMTS5; ADAMTS8; ADIPOR2; ADRB1; ADRB2; ADRB3; AEN; AFF2; AGO3; AGO4; AGPAT6; AGPAT9; AHCTF1; AIFM1; AKAP6; ALKBH1; AMER3; AMOT; AMT; ANGPTL2; ANKRD46; AP1S1; APBA1; APBB3; APPBP2; ARG2; ARHGAP20; ARHGAP28; ARHGEF15; ARHGEF38; ARHGEF7; ARID3A; ARID3B; ARL4D; ARL5A; ARL6IP6; ARRDC4; ASAP1; ATG16L1; ATP2A2; ATP8B4; ATPAF1; A…
hsa-let-7f-5p	ABCB9; ABCC10; ABCC5; ABHD17C; ACER2; ACPP; ACSL6; ACVR1C; ADAM15; ADAMTS5; ADAMTS8; ADIPOR2; ADRB1; ADRB2; ADRB3; AEN; AFF2; AGO3; AGO4; AGPAT6; AGPAT9; AHCTF1; AIFM1; AKAP6; ALKBH1; AMER3; AMOT; AMT; ANGPTL2; ANKRD46; AP1S1; APBB3; APPBP2; ARG2; ARHGAP20; ARHGAP28; ARHGEF15; ARHGEF38; ARHGEF7; ARID3A; ARID3B; ARL4D; ARL5A; ARL6IP6; ARRDC4; ASAP1; ATP2A2; ATP2B4; ATP8B4; ATPAF1; ATXN1L; ATXN7L3;…
hsa-miR-98-5p	ABCB9; ABCC10; ABCC5; ABHD17C; ACAP3; ACER2; ACPP; ACSL6; ACVR1C; ADAM15; ADAMTS5; ADAMTS8; ADIPOR2; ADRB1; ADRB2; ADRB3; AEN; AFF2; AGO3; AGO4; AGPAT6; AGPAT9; AHCTF1; AIFM1; AKAP6; ALKBH1; AMER3; AMOT; AMT; ANGPTL2; ANKRD46; AP1S1; APBA1; APBB3; APPBP2; ARG2; ARHGAP20; ARHGAP28; ARHGEF15; ARHGEF38; ARHGEF7; ARID3A; ARID3B; ARL4D; ARL5A; ARL6IP6; ARRDC4; ASAP1; ATP2A2; ATP8B4; ATPAF1; ATXN7L3B; …
hsa-let-7g-5p	ABCB9; ABCC10; ABCC5; ABHD17C; ACER2; ACPP; ACSL6; ACVR1C; ADAM15; ADAMTS5; ADAMTS8; ADIPOR2; ADRB1; ADRB2; ADRB3; AEN; AFF2; AGO3; AGO4; AGPAT6; AGPAT9; AHCTF1; AIFM1; AKAP6; ALKBH1; AMER3; AMOT; AMT; ANGPTL2; ANKRD46; AP1S1; APBB3; APPBP2; ARG2; ARHGAP20; ARHGAP28; ARHGEF15; ARHGEF38; ARHGEF7; ARID3A; ARID3B; ARL4D; ARL5A; ARL6IP6; ARRDC4; ASAP1; ATP2A2; ATP2B4; ATP8B4; ATPAF1; ATXN7L3B; B3GNT7…
hsa-let-7i-5p	ABCB9; ABCC10; ABCC5; ABHD17C; ACER2; ACPP; ACSL6; ACVR1C; ADAM15; ADAMTS15; ADAMTS5; ADAMTS8; ADIPOR2; ADRB1; ADRB2; ADRB3; AEN; AFF2; AGO3; AGO4; AGPAT6; AGPAT9; AHCTF1; AIFM1; AKAP6; ALKBH1; AMER3; AMOT; AMT; ANGPTL2; ANKRD46; AP1S1; APBB3; APPBP2; ARG2; ARHGAP20; ARHGAP28; ARHGEF15; ARHGEF38; ARHGEF7; ARID3A; ARID3B; ARL4D; ARL5A; ARL6IP6; ARRDC4; ASAP1; ATP2A2; ATP2B4; ATP8B4; ATPAF1; ATXN7L…
hsa-miR-655-3p	ABCC10; ADM; AKIRIN2; APOPT1; AQP11; ASCL1; ATG12; ATP5G2; BRAT1; C11orf58; C2orf69; C2orf76; C3orf80; C8orf22; CALM1; CAMTA1; CBFB; CCDC138; CCDC140; CCNK; CCNYL1; CDC42; CDKN2AIP; CEBPB; CEP135; CGGBP1; CHIC2; CHN2; CHST2; CKLF; CLCF1; CORT; CRKL; CXCR4; DARS; DCTN6; DIRAS2; EIF1B; EIF2S2; ELOVL2; EPB41L2; FAM118B; FAM60A; FBXO30; FZD4; GAS1; GMFB; GPBP1L1; GPC6; GPR162; GTF2F2; HORMAD1; HSPE1-…
hsa-miR-374c-5p	ABCC10; ADM; AKIRIN2; APOPT1; AQP11; ASCL1; ATG12; ATP5G2; BRAT1; C11orf58; C2orf69; C2orf76; C3orf80; C8orf22; CALM1; CAMTA1; CBFB; CCDC138; CCDC140; CCNK; CCNYL1; CDC42; CDKN2AIP; CEBPB; CEP135; CGGBP1; CHIC2; CHN2; CKLF; CLCF1; CORT; CXCR4; DARS; DCTN6; DIRAS2; EIF1B; EIF2S2; ELOVL2; EPB41L2; FAM118B; FAM60A; FBXO30; GAS1; GMFB; GPBP1L1; GPR162; GRM3; GTF2F2; HES1; HORMAD1; HSPE1-MOB4; IFNW1; …
hsa-miR-4458	ABCB9; ABCC10; ABCC5; ABHD17C; ACAP3; ACER2; ACPP; ACSL6; ACVR1C; ADAM15; ADAMTS15; ADAMTS5; ADAMTS8; ADIPOR2; ADRB1; ADRB2; ADRB3; AEN; AFF2; AGO3; AGO4; AGPAT6; AGPAT9; AHCTF1; AIFM1; AKAP6; ALKBH1; AMER3; AMOT; AMT; ANGPTL2; ANKRD46; AP1S1; APBB3; APPBP2; ARG2; ARHGAP20; ARHGAP28; ARHGEF15; ARHGEF38; ARHGEF7; ARID3A; ARID3B; ARL4D; ARL5A; ARL6IP6; ARRDC4; ASAP1; ATG16L1; ATP2A2; ATP2B4; ATP8B4…
hsa-miR-4500	ABCB9; ABCC10; ABCC5; ABHD17C; ACER2; ACPP; ACSL6; ACVR1C; ADAM15; ADAMTS5; ADAMTS8; ADIPOR2; ADRB1; ADRB2; ADRB3; AEN; AGO1; AGO3; AGO4; AGPAT6; AGPAT9; AHCTF1; AIFM1; AKAP6; ALKBH1; AMER3; AMOT; AMT; ANGPTL2; ANKRD46; AP1S1; APBA1; APBB3; APPBP2; ARG2; ARHGAP20; ARHGAP28; ARHGEF15; ARHGEF38; ARHGEF7; ARID3A; ARID3B; ARL4D; ARL5A; ARL6IP6; ARRDC4; ASAP1; ATP2A2; ATP8B4; ATPAF1; ATXN7L3; ATXN7L3B…
hsa-miR-125b-5p	ABCC5; ABHD3; ABHD6; ABTB1; ACER2; ACHE; ACSL6; ADAM9; ADAMTS14; AGGF1; AIFM1; AKAP1; AKT1S1; ALDH1A3; ANKRD44; ANO6; ANPEP; APC; APOC4; ARID3B; ARSI; ASB4; ATP10D; B3GALNT2; BAK1; BAP1; BCAT1; BCL2L12; BCL2L2; BDH1; BIN2; BLZF1; BMF; BRPF1; BRWD1; BTG2; BTN2A2; C11orf57; C15orf39; C17orf59; C19orf38; C19orf54; C1orf109; C1orf210; C4orf19; C6orf47; C7orf26; CACNB3; CASP2; CBFB; CCDC71L; CCNJ; CDC…
hsa-miR-125a-5p	ABCC5; ABHD3; ABHD6; ABTB1; ACER2; ACHE; ACSL6; ADAM9; ADAMTS14; AGGF1; AIFM1; AKAP1; AKT1S1; ALDH1A3; ANKRD44; ANO6; ANPEP; APC; APOC4; ARCN1; ARID3B; ARSI; ASB4; ATL2; ATP10D; B3GALNT2; BAK1; BAP1; BCAT1; BCL2L12; BCL2L2; BDH1; BIN2; BLZF1; BMF; BRPF1; BRWD1; BTN2A2; C11orf57; C15orf39; C17orf59; C19orf38; C19orf54; C1orf109; C1orf210; C4orf19; C6orf47; C7orf26; CACNB3; CASP2; CBFB; CCDC71L; CC…
hsa-miR-520f-3p	ABCC5; ACER2; ACSBG1; ADAMTSL3; AEBP2; AGFG2; AK1; AKT3; AMER2; ANKRD50; ANKRD52; AP3M1; APP; AQP2; ARF6; ARHGAP30; ARHGEF3; ARID4B; ARL4C; ARSJ; ASCC1; ASF1B; ATAD2; ATF2; ATF6B; ATP2B2; AVIL; B3GAT2; BAZ1A; BMP2K; BRI3; C10orf11; C1orf21; C2orf69; C7orf43; C7orf55-LUC7L2; C8orf46; CACNG3; CACUL1; CAMK2N1; CAMSAP1; CAMSAP2; CCDC6; CCND1; CCND2; CD83; CDC25B; CDCA7; CDK19; CDKN1B; CERS3; CFL2; CH…
hsa-miR-4319	ABCC5; ABHD3; ABHD6; ABTB1; ACER2; ACHE; ACSL6; ADAM9; ADAMTS14; AGGF1; AIFM1; AKAP1; AKT1S1; ALDH1A3; ANKRD44; ANO6; ANPEP; APC; APOC4; ARID3B; ARSI; ASB4; ATG4D; ATP10D; B3GALNT2; B4GALT1; BAK1; BAP1; BCL2L12; BCL2L2; BDH1; BIN2; BLZF1; BMF; BRPF1; BRWD1; BTG2; BTN2A2; C11orf57; C15orf39; C17orf59; C19orf38; C19orf54; C1orf210; C4orf19; C6orf47; C7orf26; CACNB3; CASP2; CBFB; CCDC71L; CCNJ; CD30…
hsa-miR-19a-3p	ABCB7; ABCD3; ABHD17C; ABHD5; ABR; ACBD5; ADAM12; ADAMTS18; ADIPOR2; ADNP; ADRB1; ADSS; AEBP2; AFF1; AFTPH; AGO1; AGPAT5; AKAP1; ALG2; AMMECR1L; ANKRD34A; ANO1; ANXA7; APOLD1; APPL1; ARAP2; ARC; ARFGEF1; ARFIP1; ARHGAP1; ARHGAP11A; ARHGAP12; ARHGEF26; ARID4B; ARL8A; ARMC8; ARPP19; ARRDC3; ARRDC4; ASNA1; ATF2; ATG16L1; ATG4D; ATP2C1; ATXN7; ATXN7L1; B3GALNT2; B4GALT2; B4GALT5; BAG5; BAMBI; BARHL2;…
hsa-miR-19b-3p	ABCB7; ABCD3; ABHD17C; ABHD5; ABR; ACBD5; ADAM12; ADAMTS18; ADIPOR2; ADNP; ADRB1; ADSS; AEBP2; AFF1; AFTPH; AGO1; AGPAT5; AKAP1; ALG2; AMMECR1L; ANKRD34A; ANO1; ANXA7; APOLD1; APPL1; ARAP2; ARC; ARFGEF1; ARFIP1; ARHGAP1; ARHGAP11A; ARHGAP12; ARHGEF26; ARID4B; ARID5B; ARL8A; ARMC8; ARPP19; ARRDC3; ARRDC4; ASNA1; ATF2; ATG16L1; ATG4D; ATP2C1; ATXN7; ATXN7L1; B3GALNT2; B4GALT2; B4GALT5; BAG5; BAMBI;…
hsa-miR-142-3p	ABCD3; ACADL; ACBD5; ACVR1; ADAMTS3; ADRB2; AKT1S1; ALCAM; ANK3; ANKRD11; ANLN; APC; APPL2; ARHGEF2; ARID5B; ARL1; ARL15; ARL3; ARNTL; ASB7; ASPH; ATF7IP; ATG16L1; ATP2A2; ATP2B1; ATXN1L; AVPI1; BACH1; BAZ1A; BCLAF1; BMP5; BNC2; BOD1; BRINP1; BRWD3; BTBD7; C16orf52; C18orf25; C20orf194; C5orf24; C9orf72; CASK; CCDC6; CCND1; CCNJ; CCNT2; CD84; CDC14A; CDC7; CDKN1B; CETN3; CFL2; CHIC1; CHMP3; CHURC…
hsa-miR-299-5p	ABCD3; C10orf10; C9orf129; CASK; CCNG1; CD83; CDC16; CMTM8; CNOT3; DCTN4; DDI2; DIEXF; DPYSL3; DTWD2; ELN; ERP44; FAM53C; GNPTG; H3F3B; HSPA2; IPO13; IQGAP2; JDP2; LAMP3; LPAR2; LYRM1; MAFG; MAP3K8; MLANA; MPHOSPH8; ORMDL1; PPM1K; RAD21; ROBO1; RRS1; SCN2A; SGK1; SIAH1; SLC11A2; SLC2A2; SLC6A14; SOCS5; SOX4; STX16; SULT4A1; TDGF1; TIPARP; TMSB15B; TNFAIP8; TRMT61B; TTC37; UBE2J2; VANGL1; VEZF1; W…
hsa-miR-873-5p	AADACL3; ABHD14B; ADNP2; AFAP1L2; AK4; AKR7A2; ANKRD34A; ANP32B; APITD1-CORT; ARGLU1; ARID2; ASPH; ATP2B1; BCL7A; BECN1; BRSK2; C15orf41; C16orf72; C2orf91; CAMK2N1; CAMLG; CCBL2; CDC14A; CDKN1C; CELSR2; CENPA; CHRM3; CHRNA5; CHSY1; CHTF8; CLPS; COX6C; CREBZF; CTTNBP2NL; DBNDD1; DDHD2; DIRAS1; DIRAS2; DIRAS3; DPF2; DRGX; DUSP16; EED; EGLN3; ELMOD1; EXO5; FAM83D; FGF17; FGF5; FOXM1; FTSJ2; GALNTL6…
hsa-miR-486-5p	ABHD17A; ABHD17B; AFF3; ARHGAP44; ARHGAP5; ARID4B; ARMC8; ASB4; ATXN7L3; BTAF1; BTBD3; C5orf64; CDH7; CELF2; COL6A6; COPS7B; CSPG5; CTDSPL2; DCBLD2; DOCK3; DYNLL1; EIF5A2; FGF9; FLRT2; FOXO1; GOLGA3; GPR153; GPX8; H3F3B; HAT1; HCN1; MAML3; MAP3K7; MARK1; MYLK2; NFE2L1; PIK3R1; PIM1; PRRC2C; RAPGEFL1; RASSF3; RBM7; RFFL; SEMA3A; SMAD2; SMARCD2; SMOC1; SORCS1; SP5; SRSF3; ST5; ST6GALNAC6; STK4; TAN…
hsa-miR-30a-5p	ABHD6; ABI3BP; ABL1; ACTC1; ACTN1; ACTR3C; ACVR1; ADAM19; ADAM22; ADAM9; ADO; ADRA1D; ADRA2A; AMOTL2; ANKRA2; ANKRD17; ANO4; AP2A1; AP3S1; ARF4; ARID4A; ARL15; ARL4A; ARL6IP6; ASB3; ATG5; ATL2; ATP8A1; AZIN1; B3GNT5; B4GALT6; BCL2L11; BCOR; BECN1; BEND7; BNC1; BTBD10; C10orf11; C10orf25; C4orf19; C7orf43; C8orf4; C8orf44-SGK3; C9orf72; CA10; CACHD1; CALB2; CALCR; CALU; CAMK2D; CAMK2N1; CAMK2N2; C…
hsa-miR-30c-5p	ABHD6; ABI3BP; ABL1; ACTC1; ACTN1; ACTR3C; ACVR1; ADAM12; ADAM19; ADAM22; ADAM9; ADO; ADRA1D; ADRA2A; AKAP10; AMOTL2; ANKRA2; ANKRD17; ANKS4B; AP2A1; AP3S1; ARF4; ARID4A; ARL15; ARL4A; ARL6IP6; ASB3; ATF1; ATG5; ATL2; ATP8A1; AZIN1; B3GNT5; B4GALT6; BCL2L11; BCOR; BECN1; BEND7; BNC1; BTBD10; C10orf11; C10orf25; C4orf19; C7orf43; C8orf4; C9orf72; CA10; CACHD1; CALB2; CALCR; CALU; CAMK2D; CAMK2N1; …
hsa-miR-30d-5p	ABHD6; ABI3BP; ABL1; ACTC1; ACTN1; ACTR3C; ACVR1; ADAM19; ADAM22; ADAM9; ADO; ADRA1D; ADRA2A; AMOTL2; ANKRA2; ANKRD17; ANO4; AP2A1; AP3S1; ARF4; ARID4A; ARL15; ARL4A; ARL6IP6; ASB3; ATG5; ATL2; ATP8A1; AZIN1; B3GNT5; B4GALT6; BCL2L11; BCOR; BECN1; BEND7; BNC1; BTBD10; C10orf11; C10orf25; C4orf19; C7orf43; C8orf4; C8orf44-SGK3; C9orf72; CA10; CACHD1; CALB2; CALCR; CALU; CAMK2D; CAMK2N1; CAMK2N2; C…
hsa-miR-30b-5p	ABHD6; ABI3BP; ABL1; ACTC1; ACTN1; ACTR3C; ACVR1; ADAM12; ADAM19; ADAM9; ADO; ADRA1D; ADRA2A; AKAP10; AMOTL2; ANKRA2; ANKRD17; ANKS4B; AP2A1; AP3S1; ARF4; ARID4A; ARL15; ARL4A; ARL6IP6; ASB3; ATF1; ATG5; ATL2; ATP8A1; AZIN1; B3GNT5; B4GALT6; BCL2L11; BCOR; BECN1; BEND7; BNC1; BTBD10; C10orf11; C10orf25; C4orf19; C7orf43; C8orf4; C9orf72; CA10; CACHD1; CALB2; CALCR; CALU; CAMK2D; CAMK2N1; CAMK2N2;…
hsa-miR-137	AACS; ABHD5; ABHD6; ACSL6; ACTN2; ACVR1; ADAM23; ADCY2; AGPAT3; AHCYL1; AHR; AIDA; AJUBA; AKAP2; AKT2; ALDH1A2; ALDH8A1; ANKRD13A; ANO4; ANXA7; AP3S1; APPL2; ARHGAP42; ARHGAP44; ARHGAP5; ARHGEF18; ARID4B; ASPH; ATP1B1; ATPAF1; B3GALT2; B4GALT5; BAG4; BAZ1A; BAZ2A; BCAP31; BCL2L13; BEND3; BEND6; BLOC1S5; BNIP2; BNIP3L; C11orf87; C18orf25; C21orf91; C2orf57; C3orf58; C6orf47; C7orf31; CA7; CABLES2;…
hsa-miR-30e-5p	ABHD6; ABI3BP; ABL1; ACTC1; ACTN1; ACTR3C; ACVR1; ADAM12; ADAM19; ADAM22; ADAM9; ADAMTS3; ADO; ADRA1D; ADRA2A; AMOTL2; ANKRA2; ANKRD17; ANO4; AP2A1; AP3S1; AP4E1; ARF4; ARID4A; ARL15; ARL4A; ARL6IP6; ASB3; ATG5; ATL2; ATP8A1; AZIN1; B3GNT5; B4GALT6; BCL2L11; BCOR; BDP1; BECN1; BEND7; BNC1; BTBD10; C10orf11; C10orf25; C4orf19; C7orf43; C8orf4; C8orf44-SGK3; C9orf72; CA10; CACHD1; CALB2; CALCR; CAL…
hsa-miR-208a-3p	ABI1; ANKS1B; APC; ARGLU1; BHLHE41; CDCA4; CDKN1A; CHSY3; CISD2; CNKSR2; CSNK2A2; DCAF12; DGCR8; EIF3J; EIF4A2; EIF4E3; EIF4G2; ELAVL4; ETS1; FAM110B; FNIP1; FOXG1; FOXP2; FZD8; GABRA1; GATA4; H2AFZ; HNRNPC; HOXD10; IRX5; KIF5B; LRRTM1; MED13; MED7; MINOS1; MTF2; MTX3; NRARP; OSBPL1A; PACS2; PDCD4; PHLDA2; PTPRG; RAB5C; SH3BP5; SHCBP1; SIX1; SOX4; STC1; TESK2; TSPAN12; UBE2V2; YBX1;
hsa-miR-208b-3p	ABI1; AHCYL1; ANKS1B; APC; ARGLU1; BHLHE41; CDCA4; CDKN1A; CHSY3; CISD2; CNKSR2; CSNK2A2; DCAF12; DGCR8; EIF3J; EIF4A2; EIF4G2; ELAVL4; ETS1; FAM110B; FNIP1; FOXG1; FZD8; GABRA1; GATA4; H2AFZ; HNRNPC; HOXD10; IRX5; LRRTM1; MED13; MED7; MINOS1; MTF2; NRARP; OSBPL1A; PACS2; PDCD4; PHLDA2; PPP6C; PTPRG; RAB5C; SH3BP5; SIX1; SOX4; STC1; TESK2; TSPAN12; UBE2V2; YBX1;
hsa-miR-448	ABLIM3; ADO; ALDH3A2; ANKRD13C; ANKRD29; ANO8; ARNTL; AZIN1; BCL2; BRINP1; BTG3; C21orf91; CALM2; CAP1; CLDN18; CTTN; DCC; DLL4; DOC2A; DPP4; FAM168B; FERMT2; FNBP4; FXR1; GEM; GNAI1; GPHN; GRHL3; HCFC2; HOXA11; HOXC12; ING2; IPO7; ITM2B; KANK4; KCNA4; KCNH7; KCNMB2; KCTD9; KIF7; KLF5; KLHL5; LRRC57; MAP3K7; MFHAS1; MPC1; MPPED2; MYH3; NBEA; NRG3; NTF3; OTX2; PANK1; PCDH8; PFN2; PHF3; PIGV; PPP4R…
hsa-miR-144-3p	ACBD3; ACBD5; AHDC1; AKIRIN1; ALDH1A3; ARID2; ATP5G2; AXIN2; BAZ2B; BBC3; BET1; BHLHE41; BRPF1; BRPF3; C19orf73; C19orf81; CALB1; CAMKK2; CAPZA1; CAV2; CBX4; CCDC144A; CCDC85A; CCNE2; CCNG2; CDH11; CDV3; CELF2; CEP55; CFL2; CHTOP; CNN3; COL11A1; COX7C; CXorf23; CYP24A1; DAZAP2; DCTN2; DNAJC2; DOK4; DTNA; E2F8; EIF4G2; ETS1; FAM126B; FAM193B; FAM222B; FAM60A; FAT4; FBXL3; FBXO32; FBXW11; FKBP7; FM…
hsa-miR-483-3p	ABCA9; ACBD5; AGPAT4; ANKRD13A; ASH2L; BBC3; BZRAP1; CAMK2N2; CDK20; CDK4; CHSY3; CNOT6L; CNOT7; CPD; CREBL2; CTDSPL2; CTNNB1; CYP3A5; DAD1; DBN1; DCTN3; DIXDC1; FBXO28; FGFR2; FTCD; GANAB; GAP43; GUCY1B3; H3F3B; HELLS; HM13; HNRNPA0; HSH2D; IGF1; IPO7; IQSEC2; ISM2; LCMT2; LUC7L; MAPKAPK2; MDM4; MSL2; NAALADL2; NEK9; NFATC2IP; NHP2; NRG1; NUP62CL; PAM; PATZ1; PCBD2; PIWIL1; RAMP2; RCAN2; RGAG4; …
hsa-miR-22-3p	A4GNT; ACER3; ACVR1B; ADAM11; AK2; AKT3; AMMECR1L; ANKHD1-EIF4EBP3; ANKRD13A; AP1S1; ARHGEF12; ARHGEF26; ARPC5; ARRB1; ASB6; ASCL1; ATP8A1; B4GALT5; BAG5; BATF3; BCL9; BIN1; BLOC1S1; BRSK2; BRWD3; BTG1; C10orf11; C17orf58; C17orf85; C19orf70; C1orf95; C5orf24; CA7; CACNG3; CADM3; CALCR; CAMK2N1; CAMTA2; CAPN1; CATSPERG; CAV3; CCDC67; CCNJL; CCNT2; CD207; CDC14A; CDX2; CEBPD; CENPB; CENPV; CERK; C…
hsa-miR-103a-3p	ABCF1; ABL2; ACER3; ACOX1; ACTG1; ACVR2B; AGFG1; AGO1; AGO4; AIFM1; AK2; ALAD; ANK1; ANKIB1; ANO3; AQP11; ARID2; ARIH2; ARL8A; ARMC1; ARMC8; ARPC5L; ASH1L; ATXN7L1; AXIN2; BAK1; BCAT2; BCL2L13; BDNF; BLMH; BOLA3; BTG2; BTLA; C16orf72; C2CD5; C6orf62; CAB39; CACNA2D1; CALU; CAMK2N1; CAPZA2; CARM1; CASK; CCDC178; CCNE1; CD164L2; CD69; CDC37L1; CDC42SE1; CDK14; CDK5R1; CDK6; CDK8; CECR6; CEP85L; CHD…
hsa-miR-107	ABCF1; ABL2; ACER3; ACOX1; ACTG1; ACVR2B; AGFG1; AGO1; AGO4; AIFM1; AK2; ALAD; ANK1; ANKIB1; ANO3; AQP11; ARID2; ARIH2; ARL8A; ARMC1; ARMC8; ARPC5L; ASH1L; ATXN7L1; AXIN2; BAK1; BCAT2; BCL2L13; BDNF; BLMH; BOLA3; BTG2; BTLA; C16orf72; C2CD5; C6orf62; CAB39; CACNA2D1; CALU; CAMK2N1; CAPZA2; CARM1; CASK; CCDC178; CCNE1; CD164L2; CD69; CDC37L1; CDC42SE1; CDK14; CDK5R1; CDK6; CDK8; CECR6; CEP85L; CHD…
hsa-miR-217	ACER3; ADSS; ANLN; APPBP2; ASB9; BEND6; BRMS1L; C10orf107; C18orf42; C5orf15; C5orf24; CACHD1; CCNYL1; CDK5R1; CDYL2; CERS6; CHN2; CHST11; CLIC4; COL8A1; COX18; CUL4B; DACH1; DACH2; DCP2; DKK1; DMRT2; DNAJC5; EDIL3; EIF1B; EIF3J; EIF5B; EPT1; ESCO1; FBN2; FBXO11; FEM1C; FGFR2; FXR1; GATSL2; GKAP1; GPM6A; HERPUD1; HMGN3; HNF1B; HNRNPA2B1; HNRNPA3; HOMER1; HOMER2; HOXC11; HSPA9; IARS; ICK; KCTD9; K…
hsa-miR-6807-3p	ACER3; ADSS; ANLN; APPBP2; ASB9; BEND6; BRMS1L; C10orf107; C16orf52; C18orf42; C5orf15; C5orf24; CACHD1; CCNYL1; CDYL2; CHN2; CHRDL1; CHST11; CLIC4; COL21A1; COL8A1; COX18; CUL4B; CXXC5; DACH1; DACH2; DKK1; DMRT2; DNAJA1; DNAJC5; DYRK1A; EDIL3; EIF1B; EIF3J; EIF5B; EPT1; ESCO1; FBN2; FBXO11; FEM1C; FGFR2; G6PC; GATSL2; GDI2; GKAP1; GMPS; GPM6A; HERPUD1; HMGN3; HNF1B; HNRNPA2B1; HNRNPA3; HOMER1; H…
hsa-miR-23a-3p	A1BG; ACO1; ACVR1C; ADNP; AGPAT9; ALAS1; ALDH1A2; ARHGAP20; ASAH2B; ASF1A; ATP11C; ATP6V1E1; ATXN7L3B; AUH; B3GALT2; BET1; BLCAP; BORA; BTAF1; C18orf54; C2orf69; C3orf52; C6orf62; C7orf76; C9orf170; CA2; CASP7; CCDC82; CCL7; CCM2; CCNG1; CCNH; CCSAP; CDC23; CDC40; CFDP1; CFL2; CHST10; CHST7; CLDN12; CLDN14; CLEC1A; CLK3; CNN2; COG3; COLQ; CPSF4; CRLF3; CTAGE5; CTCF; CTNNBIP1; CTXN2; CUL3; CXCL12;…
hsa-miR-23b-3p	A1BG; ACO1; ACVR1C; ADNP; AGPAT9; ALAS1; ALDH1A2; ARHGAP20; ASAH2B; ASF1A; ATP11C; ATP6V1E1; ATXN7L3B; AUH; B3GALT2; BET1; BLCAP; BORA; BTAF1; C18orf54; C2orf69; C3orf52; C6orf62; C7orf76; C9orf170; CA2; CASP7; CCDC82; CCL7; CCM2; CCNG1; CCNH; CCSAP; CDC23; CDC40; CFDP1; CFL2; CHST10; CHST7; CLDN12; CLDN14; CLEC1A; CLK3; CNN2; COG3; COLQ; CPSF4; CRLF3; CTAGE5; CTCF; CTNNBIP1; CTXN2; CUL3; DCUN1D1…
hsa-miR-130a-5p	A1BG; ACO1; ADNP; AGPAT9; ALAS1; ALDH1A2; ARHGAP20; ASAH2B; ASF1A; ATP6V1E1; AUH; B3GALT2; BET1; BLCAP; BORA; C2orf69; C3orf52; C6orf62; C7orf76; C9orf170; CA2; CCDC82; CCL7; CCM2; CCNG1; CCNH; CCSAP; CDC23; CDC40; CFL2; CHST10; CHST7; CLDN12; CLDN14; CLEC1A; CLK3; CNN2; COG3; COLQ; CPSF4; CRLF3; CTAGE5; CTCF; CTNNBIP1; CTXN2; CUL3; CXCL12; DCUN1D1; DHRS11; DLGAP1; DUSP5; EBF3; EDARADD; ELF2; ELO…
hsa-miR-141-3p	ACO1; ACOT7; ADRB1; AGFG2; AKIRIN1; ALG2; ANP32E; APBB2; ARHGEF18; ARL4A; ATF5; ATXN7L1; B3GNT2; B3GNT5; BAHD1; BCAP29; BHLHE40; BRD3; BRI3BP; BRMS1L; C16orf87; C18orf21; C1orf21; C21orf91; C6orf120; CALCR; CBL; CCDC6; CCDC80; CCND2; CCNE2; CCNL2; CDC14A; CDC25B; CDC42EP3; CDK13; CDK8; CFL2; CIAO1; CREBRF; CRIP2; CRMP1; CTNND2; DCP2; DCTN6; DDX5; DLC1; DMWD; DNAJC13; DOCK4; DR1; DSTYK; EDEM1; ELA…
hsa-miR-200a-3p	ACO1; ACOT7; ADRB1; AGFG2; AKIRIN1; ALG2; ANP32E; APBB2; ARHGEF18; ARL4A; ATF5; B3GNT2; B3GNT5; BAHD1; BCAP29; BHLHE40; BRD3; BRI3BP; BRMS1L; C16orf87; C1orf21; C21orf91; C6orf120; CALCR; CBL; CCDC6; CCDC80; CCND2; CCNE2; CCNL2; CDC14A; CDC25B; CDC42EP3; CDK13; CDK8; CFL2; CIAO1; CRIP2; CRMP1; CTNND2; DCP2; DCTN6; DDX5; DLC1; DMWD; DNAJC13; DOCK4; DR1; DSTYK; EDEM1; ELAVL2; ELK3; ELMOD1; ENPP5; E…
hsa-miR-383-5p	ACO1; ADSS; AGFG1; ANKRD11; ANXA5; AP3M1; ARID2; ARL3; BCL2L2; BLOC1S6; BMP2; BRCC3; C10orf12; C16orf47; CASP2; CCNT2; CDK19; CIRBP; CLEC3A; CNIH1; CNTD1; COA5; CORO1C; CSNK1D; CTDNEP1; DDI2; DGAT2L6; DHX36; EIF4B; ELMOD2; EPAS1; EPM2A; ERMP1; FGF7; FOS; FXYD4; FYTTD1; GABRQ; GLDN; GMNC; GPHN; HDAC2; HHLA2; HIBCH; HOOK1; HTR2C; IMPG1; IRF1; ITGB3BP; KIAA0101; KIRREL3; KLHDC10; KLHL21; KPNB1; LDHA…
hsa-miR-23c	A1BG; ACO1; ADNP; AGPAT9; ALAS1; ALDH1A2; ARHGAP20; ASAH2B; ASF1A; ATP11C; ATP6V1E1; ATRN; ATXN7L3B; AUH; B3GALT2; BET1; BLCAP; BORA; BTAF1; C18orf54; C2orf69; C3orf52; C6orf62; C7orf76; C9orf170; CA2; CASP7; CCDC82; CCL7; CCM2; CCNG1; CCNH; CCSAP; CDC23; CDC40; CFDP1; CFL2; CHST10; CHST7; CLDN12; CLDN14; CLEC1A; CLK3; CNN2; COG3; COLQ; CPSF4; CRLF3; CTAGE5; CTCF; CTNNBIP1; CTXN2; CUL3; DCUN1D1; …
hsa-miR-26a-5p	ACSL3; ARPP19; CREBZF; MAP7; MAPK6; NABP1; RCN2; RPS6KA6; SLC25A16; SNN; TRPC3;
hsa-miR-26b-5p	ACSL3; ARPP19; CREBZF; MAP7; MAPK6; NABP1; RCN2; RPS6KA6; SLC25A16; SNN; TRPC3;
hsa-miR-223-3p	ACSL3; ACTRT3; ACVR2A; ADCYAP1; AKAP1; ANKRD17; APC; ARID1A; ARMC1; ARMCX1; ARPC5L; ARPP19; ATP10D; ATP1B1; ATP2B1; ATP7A; BRINP3; BRMS1L; C10orf11; C18orf54; CBLB; CCT3; CDK17; CLSTN1; CNOT1; COPS2; COPS8; CSPG5; CTNNA2; CTSV; CYTIP; DESI2; DNAJB13; DNAJC6; DOCK2; ECT2; ELP4; F3; FAM199X; FAM46A; FAM98A; FBXO8; FBXW7; FOXO1; FOXO3; FPGT-TNNI3K; FZD4; G3BP1; GABPB2; GALNT18; GFPT1; GTPBP8; GTSF1;…
hsa-miR-1297	ACSL3; ARPP19; CREBZF; MAP7; MAPK6; NABP1; RCN2; RPS6KA6; SLC25A16; SNN; TRPC3;
hsa-miR-4465	ACSL3; ARPP19; CREBZF; MAP7; MAPK6; MTDH; NABP1; RCN2; RPS6KA6; SLC25A16; SNN; TRPC3; USP15;
hsa-miR-142-5p	ACTN4; APBB3; ASCL1; ATP2C1; ATXN7L2; BTBD10; C1orf43; CAPN10; CCNG2; CDC37L1; CDK5; CNEP1R1; CUL2; CWC22; DDX5; DIAPH3; DNAJC7; DUSP2; ELAVL2; EMC4; FAM19A1; FAM92A1; FCHO1; GLB1L; GNG13; H1F0; H3F3A; HERPUD1; HNRNPH3; HOXD8; HSD11B1; IRF9; KIAA1328; KLF10; LDB2; LEPROT; LHX8; LRP12; MAL; MARCH2; MED17; MED28; MRPS36; MSH6; MYF5; MYL12A; NCKAP1; NFE2L2; NPAS4; NT5C1B; NT5C1B-RDH14; PLA2G16; PLEK…
hsa-miR-153-3p	ACTN4; ACVR1B; ADAM19; ADAMTS8; ADD1; ADO; AKAP6; ANGPT1; ANK1; ANKRD10; APBB2; APC; APP; ARF1; ARHGEF40; ARID1A; ARL4A; ARNTL; ASB7; ATG5; ATP2C1; ATP8A1; AUTS2; AZIN1; B4GALT1; BMPR2; BRMS1L; C16orf52; C2CD2; C6orf120; C6orf62; C8orf44-SGK3; C9orf40; CADM2; CALN1; CAMKK2; CANX; CAP1; CAPN15; CASK; CBFB; CCNJ; CCSAP; CDK13; CELF6; CFL2; CIB2; CIC; CITED2; CKAP4; CLASP2; CLMP; CNN3; CSNK1A1; CTDS…
hsa-miR-5590-3p	ACTC1; ACTN4; APBB3; ASCL1; ATP2C1; ATXN7L2; BTBD10; C1orf43; CAPN10; CBX3; CCNG2; CDH24; CELF5; CNEP1R1; CUL2; CWC22; CXorf23; DCTN6; DDHD1; DDX5; DIAPH3; DNAJC7; DUSP2; ELAVL2; EMC4; FAM19A1; FAM92A1; FBXO38; FCHO1; GLB1L; GNG13; H3F3A; HECA; HERPUD1; HMGN5; HNRNPH3; HOXB2; HOXD8; HSD11B1; IRF9; KLF10; LDB2; LEPROT; LHX8; LRP12; MAL; MARCH2; MED17; MED28; MRPS36; MSH6; MYF5; MYL12A; NCKAP1; NFE…
hsa-miR-1-5p	ACTR10; ANKS1B; BHLHE22; C1orf94; C21orf62; C7; CCR4; CDC37L1; CDH19; CHIC2; CNOT7; COL13A1; CPE; CYP3A5; DNAJC24; FBXO45; HNRNPD; HSP90AB1; IL6; KCTD10; KDM6A; KIF3A; LHX5; MAT2B; MYBL1; NDP; OR7D2; PACS2; PLEKHA3; PNRC1; PRPF40A; PSMA2; RAB33B; RASSF5; SEC11A; SLC35D3; SNTB1; SNX6; SOGA1; SRSF5; STEAP2; TRA2B; TRPC3; TSC22D2; TSHZ3; UCHL5; UQCR10; ZBTB8A; ZFP36L2; ZNF143;
hsa-miR-296-5p	AAK1; ACTR1A; ADAMTS10; AMMECR1L; APOLD1; ATG2B; ATP8B2; ATXN7L3; BBC3; C16orf45; C16orf96; CACNG8; CAD; CAPN6; CCAR2; CNTFR; DIRAS1; DYNLL2; DYRK1B; ECHDC1; EPHA10; EPN1; FAM222B; FBRS; FKBP8; GAB2; GDI1; GMPR; GPC2; HIPK1; HM13; HMGA1; HOXB6; INPP5K; IPO11; ISCA2; ISY1-RAB43; JDP2; KAZALD1; KCNA6; KCTD15; KMT2B; LARGE; LDLRAP1; LEP; LRFN1; LUZP1; LYPLA2; LZIC; MACF1; MLLT3; NGFR; NRG1; NUAK2; N…
hsa-miR-339-5p	ACTR1A; AKAP10; ALKBH1; ARHGAP29; ARHGAP36; ARRDC3; BACE1; BCL6; BEND3; BRMS1L; C1QTNF2; CDC25A; CDK14; CERS4; CNNM4; CNOT6; COPZ1; CYTH1; DFFA; ELOVL2; EMILIN2; FAM167A; FAM98A; FBXO30; FHL1; GTF2I; HNRNPA1; HNRNPK; IER5; KLF11; LHX6; LSM14B; LYVE1; MAP3K10; MMP15; MYO1C; NIF3L1; NNAT; NOVA1; NRXN1; PDZD4; PEA15; PHC1; PLEKHH1; PLEKHH3; PPAP2B; RBM27; RHOF; RNASE7; SCAMP2; SERTAD1; SERTAD4; SLA;…
hsa-miR-670-3p	ACTR1A; ACTR3; ADAP2; ARHGEF33; ATP1B4; AWAT2; BCOR; BDP1; C1orf115; C21orf91; CAMK2N1; CCL28; CCNB2; CCR7; CDK8; CLPP; CREB1; CREBBP; CREBZF; CYP20A1; CYP2U1; DCAF5; DNAJB14; DONSON; EBF3; EFNB2; EIF4A2; ELOVL4; ENPP2; EPM2AIP1; FASLG; FKBP1B; FOCAD; FRA10AC1; FRZB; FSHR; GHDC; GNA11; GPR12; HIGD1B; HMG20A; HMGB1; HOXC4; ID1; IL10RB; KCNK1; LDLRAP1; LYRM7; LZIC; MARCH5; MBNL1; MKRN1; MLANA; MMGT…
hsa-miR-145-5p	AARS; ABCE1; ABHD17B; ABHD17C; ABRACL; ACTB; ACTG1; ACTR3; ADAM17; ADD3; ADPGK; AKAP9; ALKBH1; ANGPT2; ANKRD28; AP2B1; AP3S1; APPL1; ARF6; ARHGAP24; ARHGAP6; ARL11; ARL5B; ARPC5; ATF1; ATP6V0B; ATXN2; BACH2; BCR; BIRC2; BLOC1S2; BLOC1S6; BRI3BP; BTF3L4; BTG1; C5orf15; C7orf73; CABLES1; CABP1; CACHD1; CACNA1D; CAMK2D; CASZ1; CAV2; CCDC107; CCDC25; CCDC62; CCDC73; CCNL1; CCZ1; CCZ1B; CD40; CFTR; CH…
hsa-miR-9-5p	ACOT7; ACTR3; ADAM11; ADAMTS3; AEBP2; AK2; ALAD; ALCAM; ALPL; ANK2; ANKRD13A; ANO1; ANP32B; ANXA2; AP1S2; AP3B1; AP4E1; ARF6; ARHGAP24; ARHGEF2; ARID1A; ARID3B; ARMCX2; ARPC1A; ARX; ASB7; ASIC1; ATF1; ATL2; AUH; B3GALNT2; BAG4; BCAT2; BCL2L11; BCL6; BEST3; BRAF; BTBD10; C15orf56; C17orf85; C18orf25; C1QL1; C2orf88; C4orf46; C7orf25; C9orf89; CA7; CALB2; CAPZA1; CCAR2; CCBL2; CCDC138; CCDC144A; CC…
hsa-miR-190a-5p	ACTR3; ANKRD34A; BACH2; BNIP3L; C15orf41; CACNB2; CAT; CDKN1B; CEBPA; CELF4; CHD7; DIRC2; EBF3; ELAVL4; EMC2; EPC2; ERG; FGF10; FGF14; GPHN; HAS2; HCN1; HECA; HMGA2; HSPA4L; KCNA4; KCNQ5; KLF15; MARCH1; MED4; METAP1; MYEF2; NEGR1; NEUROD1; NKX6-1; NLGN1; NPNT; NRG3; NRXN3; OSBPL6; OTUD4; P2RY1; PHLPP1; PLD1; PPTC7; PTHLH; PTPRS; RAB8A; RBAK; SAMD4A; SLC35F5; SMAD2; SMC6; STK38L; TAOK3; TBC1D14; T…
hsa-miR-425-5p	ACTR3; AMPH; AP3M1; ATP5G3; B3GALT5; BCOR; C3orf17; CAB39L; CADM4; CFL2; CLVS2; CPEB1; CREBZF; CTSS; CUL4B; CXorf56; DHX40; DNAJC27; DYNC1I2; FOXD3; FOXJ3; FSCN1; FST; HSPB8; HSPH1; MAP2K6; MAP3K5; MAPK6; N4BP2L1; PABPN1; PCMT1; PDCD10; POMT2; PPM1F; PPP2CB; PTPRN2; RHNO1; RNF145; SCAMP1; SERP1; SH3RF1; SIAH2; SLC6A1; SNAP25; SPATS2L; SSX2IP; STMN1; TIMM10; TNC; UBQLN1; UXS1; WTAP; ZNF148; ZNF24;…
hsa-miR-452-5p	ACTR3; ADD3; ANAPC4; ANKRD10; ANKRD27; ANKS1B; ARF4; ARMC10; BRMS1L; C16orf87; CAMK2G; CCNO; CDKN1B; CHD2; CNPPD1; CNTD1; COL23A1; CPLX4; DACT1; DR1; DSTN; DUSP6; ELAVL2; EPS8; GRM3; HAT1; HMGB3; IMMP2L; INTS8; KBTBD7; KLF7; LIN7C; MAB21L2; MAP1LC3B; MXD1; NAP1L5; NKIRAS1; NREP; OAZ2; PPAPDC2; PPP3CB; PURA; RAD23B; RNF139; SCOC; SEC23A; SF3B1; SKP1; SLC10A2; SUMO3; TMEM147; TMEM255A; TNFSF13B; WI…
hsa-miR-190b	ACTR3; ANKRD34A; BACH2; BNIP3L; C15orf41; CACNB2; CAT; CDKN1B; CEBPA; CELF4; CHD7; DIRC2; EBF3; ELAVL4; EMC2; EPC2; ERG; FGF10; FGF14; GPHN; HAS2; HCN1; HECA; HMGA2; HSPA4L; KCNA4; KCNQ5; KLF15; MARCH1; MED4; METAP1; MYEF2; NEGR1; NEUROD1; NKX6-1; NLGN1; NPNT; NRG3; NRXN3; OSBPL6; P2RY1; PHLPP1; PLD1; PPTC7; PTHLH; PTPRS; RAB8A; RBAK; SAMD4A; SLC35F5; SMAD2; SMC6; STK38L; TAOK3; TBC1D14; TCF3; TC…
hsa-miR-4676-3p	ACTR3; ADD3; ANAPC4; ANKRD10; ANKRD27; ANKS1B; ARF4; ARMC10; BRMS1L; CASD1; CCNO; CDKN1B; CHD2; CNPPD1; CNTD1; COL23A1; CPLX4; DACT1; DHX40; DR1; DSTN; DUSP6; ELAVL2; EPS8; GRM3; HAT1; HMGB3; IMMP2L; INTS8; KBTBD7; KLF7; LIN7C; MAB21L2; MAP1LC3B; MXD1; NAP1L5; NKIRAS1; NREP; PPAPDC2; PPP3CB; PURA; RAD23B; RNF139; RYK; SCOC; SEC23A; SF3B1; SKP1; SLC10A2; SUMO3; TMEM147; TNFSF13B; WISP3; XKR6; YIPF…
hsa-miR-5195-3p	AARS; ABCE1; ABHD17B; ABHD17C; ABRACL; ACTB; ACTG1; ACTR3; ADAM17; ADAMTS5; ADD3; ADPGK; AGFG1; AGPAT3; AKAP9; ALKBH1; ANGPT2; ANKRD28; ANO6; AP2B1; AP3S1; APPL1; AREL1; ARF6; ARHGAP21; ARHGAP24; ARHGAP6; ARL11; ARL5B; ARL6IP5; ARPC5; ATF1; ATXN2; BACH2; BCR; BIRC2; BLOC1S2; BLOC1S6; BRCC3; BRI3BP; BTF3L4; BTG1; C5orf15; C7orf73; CABLES1; CABP1; CACHD1; CACNA1D; CAMK2D; CAMKK1; CAMSAP2; CASZ1; CA…
hsa-miR-892c-3p	ACTR3; ADD3; ANAPC4; ANKRD10; ANKRD27; ANKS1B; ARF4; ARMC10; BRMS1L; C16orf87; CASD1; CCNO; CDKN1B; CHD2; CNTD1; COL23A1; CPLX4; DACT1; DR1; DSTN; DUSP6; ELAVL2; EPS8; GRM3; HAT1; HMGB3; IMMP2L; INTS8; KBTBD7; KLF7; LIN7C; MAB21L2; MAP1LC3B; MXD1; NAP1L5; NKIRAS1; NREP; PAX3; PPAPDC2; PPP3CB; PURA; RAB21; RAD23B; RNF139; RYK; SCOC; SEC23A; SF3B1; SKP1; SLC10A2; SUMO3; TMEM147; TNFSF13B; VEGFA; WI…
hsa-miR-182-5p	AATK; ABHD17B; ACAA2; ACTR2; ACVR1; ADAMTS18; ADCY6; ADD3; ADRA2C; AEBP2; AGAP9; AHCYL1; AJUBA; AK3; ANGPTL1; ANKIB1; ANKRD27; ANKRD44; ANP32B; AP3M1; APBA2; APLN; ARCN1; ARF4; ARHGEF12; ARHGEF3; ARID2; ARMC1; AS3MT; ASCC1; ATF7IP; ATOH8; ATP1B3; AVPI1; BAG4; BCAT2; BCL10; BCL2L12; BCL2L13; BDNF; BHLHE22; BMPR1B; BNC2; BNIP3; BOD1L1; BOD1L2; BRMS1L; BRPF3; C10orf131; C10orf54; C12orf73; C16orf70;…
hsa-miR-193a-5p	ACVR1; ANGEL1; ANKRD65; ASIC2; ASPRV1; BCL7C; BEAN1; BTG1; C10orf62; C15orf32; C18orf25; CA7; CEP57; CHST14; CNTFR; CRYBG3; CYGB; DACT3; DSCAML1; FANCD2; FBXL3; FTCD; GABBR2; GANAB; GNAQ; GOLGA6A; GOLGA6C; GOLGA6D; GOLGA6L10; GOLGA6L9; GOLGA8A; GOLGA8B; GOLGA8J; GPX8; HDDC2; IPPK; ITSN1; KIAA0100; LTB4R; METTL1; METTL8; MLLT10; MTRNR2L1; MTRNR2L10; MTRNR2L8; NETO2; NLN; NOVA1; NXF1; OLA1; PCDHA1;…
hsa-miR-194-5p	ACVR1; ARF4; ARHGAP21; ARID2; ATP6V1F; ATP6V1H; BAG4; BCKDHA; BNIP2; BRMS1L; BTF3L4; C16orf52; C18orf25; C21orf91; CA5B; CASK; CFL2; CHD6; CSNK1D; CTAGE5; CTDSPL2; DAB1; DACH1; DCUN1D5; DEPDC1B; DUSP9; ENOX1; EPC2; ERGIC2; FAM63B; FAM76A; FBXW7; FKBP6; FNBP1; FOXA1; GMEB2; GOT2; GYG1; HIST1H2BD; HNF1B; HS3ST2; ITPKB; KCND2; KHDRBS2; KITLG; LHX6; LIN52; MID1IP1; MITF; NAA50; NCL; NR2F2; NUDC; NUDT…
hsa-miR-365a-3p	ACVR1; ADAM10; ADAMTS1; ADD3; ADM; AKT3; AMMECR1; ANK3; ANKRD11; ANKRD62; ANKS1A; ARRB2; ARRDC3; B4GALNT3; BCL2; BEST3; BMPER; BTF3L4; BTG2; C15orf32; C18orf25; C3orf38; C8orf44-SGK3; CDK9; CHD8; CHP1; CLCN6; COL7A1; CREB5; CRKL; CS; CSK; CXorf23; DCP2; DCUN1D5; DHFR; DLAT; DLX3; DMRTC2; DOCK4; DTNA; E2F2; EFEMP1; EHF; EIF4E3; ENPP5; ENTPD7; EPS8; ESRRA; ETS1; ETV1; EYA3; FAM60A; FAM91A1; GALNT4;…
hsa-miR-365b-3p	ACVR1; ADAM10; ADAMTS1; ADD3; ADM; AKT3; AMMECR1; ANK3; ANKRD11; ANKRD62; ANKS1A; ARRB2; ARRDC3; B4GALNT3; BCL2; BEST3; BMPER; BTF3L4; BTG2; C15orf32; C18orf25; C3orf38; C8orf44-SGK3; CDK9; CHD8; CHP1; CLCN6; COL7A1; CREB5; CRKL; CS; CSK; CXorf23; DCP2; DCUN1D5; DHFR; DLAT; DLX3; DMRTC2; DOCK4; DTNA; E2F2; EFEMP1; EHF; EIF4E3; ENPP5; ENTPD7; EPS8; ESRRA; ETS1; ETV1; EYA3; FAM60A; FAM91A1; GALNT4;…
hsa-miR-135a-5p	ABCE1; ACTR3B; ACVR1B; ADARB2; ADCYAP1; ADO; ADRA2A; AEBP2; ALPK1; ANGPT2; ANGPTL2; ANKRD40; ANKRD55; ANO4; ANP32E; ANXA7; AP1G2; APC; APLF; APMAP; ARC; AREL1; ARHGAP11A; ARHGAP6; ARHGEF2; ARHGEF4; ARHGEF6; ARL9; ARNTL; ASPH; ATP1B1; ATP6V1C2; B4GALT5; BACH1; BCAT1; BMPER; BMPR1A; BNIP2; BTBD10; BZW2; C14orf166; C16orf52; C18orf54; C1orf198; C3orf80; C6orf106; C6orf120; CACNA1D; CADM3; CADM4; CAM…
hsa-miR-135b-5p	ABCE1; ACTR3B; ACVR1B; ADARB2; ADCYAP1; ADO; ADRA2A; AEBP2; ALPK1; ANGPT2; ANGPTL2; ANKRD40; ANKRD55; ANO4; ANP32E; ANXA7; AP1G2; APC; APLF; APMAP; ARC; AREL1; ARHGAP11A; ARHGAP6; ARHGEF2; ARHGEF4; ARHGEF6; ARL9; ARNTL; ASPH; ATP1B1; ATP6V1C2; B4GALT5; BACH1; BCAT1; BMPER; BMPR1A; BNIP2; BTBD10; BZW2; C14orf166; C16orf52; C18orf54; C1orf198; C3orf80; C6orf106; C6orf120; CACNA1D; CADM3; CADM4; CAM…
hsa-miR-1-3p	ABCB7; ABHD2; ACER2; ACTB; ADAM12; ADPGK; AKAP11; AKAP12; ANKRD29; ANKRD34B; ANP32B; ANP32E; ANXA2; ANXA4; AP1S1; ARCN1; ARFIP1; ARG2; ARHGAP21; ARID2; ARPC3; ASH2L; ASPH; ATG13; ATP6V1A; AXL; AZIN1; BACH2; BAG4; BDNF; BET1; BLCAP; BPNT1; BRI3BP; BSCL2; C10orf126; C16orf47; C1GALT1; C2CD5; C2orf69; C5orf51; C7orf43; C9orf152; CAAP1; CALM2; CAPZA1; CASK; CBL; CCNC; CCSAP; CD164; CDC42; CDC42SE1; C…
hsa-miR-133a-3p	ABCA3; ABCD2; ABHD15; ACAN; ADAM12; ADCY6; ADRA2B; AFAP1; AFAP1L2; AFTPH; AGRP; AKAP10; AKAP9; ALDH5A1; ANGPTL4; ANKEF1; ANKRD12; ANKRD28; ANKRD44; ANKRD46; AOX1; AP1AR; AP1B1; AP2M1; AP4E1; APPL2; AQP1; ARFIP2; ARHGAP12; ARHGAP9; ARHGEF2; ARL3; ARL6; ARPC5; ARPP21; ASH1L; ATOH8; ATOX1; ATP6AP2; AVL9; AZIN1; B3GALNT1; B3GNT2; B3GNT9; B4GALT2; BACH1; BCL2L1; BCL2L2; BCORL1; BEST3; BICC1; BTBD3; C1…
hsa-miR-206	ABCB7; ABHD2; ACER2; ACTB; ADAM12; ADPGK; AKAP11; AKAP12; ANKRD29; ANKRD34B; ANP32B; ANP32E; ANXA2; ANXA4; AP1S1; ARCN1; ARFIP1; ARG2; ARID2; ARPC3; ASH2L; ASPH; ATG13; ATP6V1A; AXL; AZIN1; BACH2; BAG4; BDNF; BET1; BLCAP; BPNT1; BRI3BP; BSCL2; C10orf126; C16orf47; C1GALT1; C2CD5; C2orf69; C5orf51; C7orf43; C9orf152; CAAP1; CALM2; CAPZA1; CASK; CBL; CCNC; CCSAP; CD164; CDC42; CDC42SE1; CDK14; CDK4…
hsa-miR-501-3p	ADAM12; ADAMTS3; ADCY2; AHR; ANP32E; ATXN1; B4GALT5; BCL7A; CBLL1; CDH5; CDK6; CIT; CLDN11; CLIC4; COL10A1; COX7C; CSDE1; DCUN1D5; DOK6; ELAVL2; ESRRG; EVX2; EXOC5; FBN2; HMGCS1; HOXC11; HOXD10; ITGB3BP; KCNA1; KCTD9; KIAA0408; KPNA4; KRAS; LIN7C; LMX1A; MARCKS; MYCN; MYNN; NAP1L5; OGT; OLR1; PEG10; PHOX2B; POU3F1; PPP2R2C; PPP2R5E; PPP4R2; PSMD11; PTPRF; RAI14; RAP1A; RBMS1; RCC2; REEP5; RNF144A…
hsa-miR-502-3p	ADAM12; ADAMTS3; ADCY2; AHR; ANP32E; ATXN1; B4GALT5; BCL7A; CBLL1; CDH5; CDK6; CIT; CLDN11; CLIC4; COL10A1; COX7C; CSDE1; DCUN1D5; DOK6; ELAVL2; ESRRG; EVX2; EXOC5; FBN2; HMGCS1; HOXC11; HOXD10; ITGB3BP; KCNA1; KCTD9; KIAA0408; KPNA4; KRAS; LIN7C; LMX1A; MARCKS; MYCN; MYNN; NAP1L5; OGT; OLR1; PEG10; PHOX2B; POU3F1; PPP2R2C; PPP2R5E; PPP4R2; PSMD11; PTPRF; RAI14; RAP1A; RBMS1; RCC2; REEP5; RNF144A…
hsa-miR-613	ABCB7; ACTB; ADAM12; ADPGK; AKAP12; ANKRD29; ANKRD34B; ANP32B; ANP32E; ANXA2; ANXA4; AP1S1; ARCN1; ARF3; ARG2; ARID2; ARPC1A; ARPC3; ASH2L; ASPH; ATF2; ATG13; ATP6V1A; ATXN1L; AXL; AZIN1; BAG4; BDNF; BET1; BLCAP; BPNT1; BRI3BP; BSCL2; C10orf126; C16orf47; C1GALT1; C2CD5; C2orf69; C5orf51; C9orf152; CA8; CAAP1; CALM2; CAPZA1; CASK; CBL; CCNC; CCSAP; CD164; CDC42; CDC42SE1; CDK14; CDK4; CDON; CEP44…
hsa-miR-224-5p	ADAM17; ARMCX2; ASS1; ATP1B3; AZIN1; C1orf52; CCDC117; CCDC178; CCDC28B; CDS2; CORO1C; CPNE8; CSTF2; CYP24A1; DUSP11; EGR2; EIF1AX; F2RL1; FAM49B; FGB; FRMD8; GDF11; GGNBP2; GNAI3; GPC4; GPM6A; GPR180; GTSF1; H3F3B; HMOX2; HNRNPU; HOXA5; IL1RN; INIP; ISM1; ITM2B; KDELR1; KLLN; LYPLA1; MINPP1; NAP1L1; NOTUM; NR4A1; NUAK1; PANX1; PDCL; PHOX2B; POGZ; PRDX3; PSPC1; PTX3; RBM10; RBM33; RNF11; RNF144B;…
hsa-miR-17-5p	ABHD5; ACER2; ADAM9; AEN; AGFG2; AHNAK; AKTIP; AMER2; ANKRD13C; ANKRD50; ANKRD9; ANO6; APCDD1; APP; ARAP2; ARHGAP1; ARHGAP12; ARHGEF10; ARHGEF28; ARHGEF3; ARID4A; ARID4B; ARL4C; ATAD2; ATE1; ATG16L1; ATG2B; ATP1A2; B3GALT2; B4GALT6; BAHD1; BAMBI; BICC1; BMPR2; BRMS1L; BTBD10; BTBD7; BTG3; BVES; C10orf107; C11orf30; C16orf52; C2orf69; C6orf120; C7orf43; C7orf60; CALD1; CAMK2N1; CAMK2N2; CAPRIN2; C…
hsa-miR-20a-5p	ABHD2; ABHD5; ACER2; ADAM9; AEN; AGFG2; AHNAK; AKTIP; AMER2; ANKRD50; ANKRD9; ANO6; APCDD1; APP; ARAP2; ARHGAP1; ARHGAP12; ARHGEF10; ARHGEF28; ARHGEF3; ARID4A; ARID4B; ARL4C; ATAD2; ATE1; ATG16L1; B3GALT2; B4GALT6; BAHD1; BAMBI; BHLHE41; BMPR2; BRMS1L; BTBD10; BTBD7; BTG3; BVES; C10orf107; C11orf30; C16orf52; C2orf69; C6orf120; C7orf43; C7orf60; CALD1; CAMK2N1; CAMK2N2; CAPRIN2; CC2D1A; CCDC25; C…
hsa-miR-93-5p	ABHD5; ACER2; ADAM9; AEN; AGFG2; AHNAK; AKTIP; AMER2; ANKRD13C; ANKRD50; ANKRD9; ANO6; APCDD1; APP; ARAP2; ARHGAP1; ARHGAP12; ARHGEF10; ARHGEF28; ARHGEF3; ARID4A; ARID4B; ARL4C; ATAD2; ATE1; ATG16L1; ATG2B; B3GALT2; B4GALT6; BAHD1; BAMBI; BMPR2; BRMS1L; BTBD10; BTBD7; BTG3; BVES; C10orf107; C11orf30; C16orf52; C2orf69; C6orf120; C7orf43; C7orf60; CALD1; CAMK2N1; CAMK2N2; CAPRIN2; CC2D1A; CCDC71L;…
hsa-miR-106a-5p	ABHD5; ACER2; ADAM9; AEN; AGFG2; AHNAK; AKTIP; AMER2; ANKRD50; ANKRD9; ANO6; APCDD1; APP; ARAP2; ARHGAP1; ARHGAP12; ARHGEF10; ARHGEF28; ARHGEF3; ARID4A; ARID4B; ARL4C; ATAD2; ATE1; ATG16L1; ATG2B; B3GALT2; B4GALT6; BAHD1; BAMBI; BMPR2; BRMS1L; BTBD10; BTBD7; BTG3; BVES; C10orf107; C11orf30; C16orf52; C2orf69; C6orf120; C7orf43; C7orf60; CALD1; CAMK2N1; CAMK2N2; CAPRIN2; CC2D1A; CCDC25; CCDC71L; C…
hsa-miR-140-5p	AARS; ADAM10; ADAM9; ADAMTS5; AFTPH; AKAP2; AKIRIN2; AMER2; ANKFY1; ANKRD12; ANO6; AP2B1; ARHGAP19; ARL15; BACH1; BAG2; BCL2L1; BMP2; C1R; C6orf47; CALU; CAMK2N1; CAND1; CAPN1; CCNYL1; CELF1; CELF2; CEP63; CERCAM; CORO2A; CREB3L1; CTSV; DNAJB4; DOK4; DPP10; DPYSL2; DTNA; EAF1; EGR2; EIF4G2; ELAVL2; EPB41L2; ERC2; ERLEC1; FAM102A; FAM105A; FAM175B; FAM214A; FBN1; FBXO45; FCHO2; FECH; FEN1; FES; FG…
hsa-miR-126-3p	ADAM9; ADAMTS9; AKAP13; AKT2; ANKRD44; APMAP; BAK1; CAMSAP1; CPEB4; CRK; DIP2C; EFHD2; EGFL7; FBXO33; GBP2; GNA13; GPR39; HERPUD1; IRS1; ITGA6; KANK2; KCNJ2; KLF10; LGALSL; LRRC1; MXD1; OTOF; PDE4A; PDGFRB; PEX5; PIK3R1; PIK3R2; PLAGL2; PLK2; PLXNA4; PLXNB2; PSD3; RASA2; RGS3; S1PR2; SDC2; SLC7A5; SMURF2; SPRED1; ST5; TADA2B; TEAD1; TLN2; TRAF7;
hsa-miR-106b-5p	ABHD2; ABHD5; ACER2; ADAM9; AGFG2; AHNAK; AKTIP; AMER2; ANKRD50; ANKRD9; ANO6; APCDD1; APP; ARAP2; ARHGAP1; ARHGAP12; ARHGEF10; ARHGEF28; ARHGEF3; ARID4A; ARID4B; ARL4C; ATAD2; ATE1; ATG16L1; B3GALT2; B4GALT6; BAHD1; BAMBI; BHLHE41; BMPR2; BNC2; BRMS1L; BTBD10; BTBD7; BTG3; BVES; C10orf107; C11orf30; C16orf52; C2orf69; C6orf120; C7orf43; C7orf60; CALD1; CAMK2N1; CAMK2N2; CAPRIN2; CC2D1A; CCDC25; …
hsa-miR-302a-3p	ABHD3; ACSBG1; ADAM9; ADAT2; AEBP2; AGFG2; AHNAK; AKTIP; AMER2; ANKRD50; ANKRD54; APOC2; APOC4; APP; ARHGAP30; ARHGEF17; ARHGEF3; ARL4C; ASAP1; ASF1B; ATAD2; ATE1; ATF6B; BAMBI; BARX2; BCL6; BRMS1L; BTG1; BVES; C10orf11; C19orf43; C2orf69; C2orf88; C7orf43; C7orf55-LUC7L2; CACUL1; CAMK2N1; CCDC25; CCND1; CDC40; CDCA3; CDCA7; CFL2; CHAF1A; CLIP4; CLOCK; CMKLR1; CMPK1; CMTR2; CNN1; CORO2B; CRIM1; C…
hsa-miR-302b-3p	ABHD3; ACSBG1; ADAM9; ADAT2; AEBP2; AGFG2; AHNAK; AKTIP; AMER2; ANKRD50; ANKRD54; APOC2; APOC4; APP; ARHGAP30; ARHGEF17; ARHGEF3; ARL4C; ASAP1; ASF1B; ATAD2; ATE1; ATF6B; BAMBI; BARX2; BCL6; BRMS1L; BTG1; BVES; C10orf11; C11orf30; C19orf43; C2orf69; C2orf88; C7orf43; C7orf55-LUC7L2; CACUL1; CAMK2N1; CCDC25; CCND1; CDC40; CDCA3; CDCA7; CFL2; CHAF1A; CLIP4; CLOCK; CMKLR1; CMPK1; CMTR2; CNN1; CORO2B…
hsa-miR-302c-3p	ABHD3; ACER2; ACSBG1; ADAM9; ADAMTSL3; ADAT2; AEBP2; AGFG2; AHNAK; AK1; AKT3; AKTIP; AMER2; ANKRD50; ANKRD54; APOC2; APOC4; APP; AQP2; ARF6; ARHGAP30; ARHGEF17; ARHGEF3; ARID4A; ARID4B; ARL4C; ARSJ; ASAP1; ASCC1; ASF1B; ATAD2; ATE1; ATF2; ATF6B; AVIL; B3GAT2; BAMBI; BARX2; BAZ1A; BCL6; BMP2K; BRI3; BRMS1L; BTG1; BVES; C10orf11; C19orf43; C1orf21; C2orf69; C2orf88; C7orf43; C7orf55-LUC7L2; C8orf46…
hsa-miR-302d-3p	ABHD3; ADAM9; ADAT2; AEBP2; AGFG2; AHNAK; AJUBA; AKTIP; AMER2; ANKRD50; ANKRD54; APOC2; APOC4; APP; ARHGAP30; ARHGEF17; ARHGEF3; ARL4C; ASAP1; ASF1B; ATAD2; ATE1; ATF6B; BAMBI; BARX2; BCL6; BRMS1L; BTG1; BVES; C10orf11; C19orf43; C2orf69; C2orf88; C7orf43; C7orf55-LUC7L2; CACUL1; CAMK2N1; CCDC25; CCND1; CDC40; CDCA3; CDCA7; CFL2; CHAF1A; CLIP4; CLOCK; CMKLR1; CMPK1; CMTR2; CNN1; CORO2B; CRIM1; CR…
hsa-miR-372-3p	ABHD3; ADAM9; ADAT2; AEBP2; AGFG2; AHNAK; AJUBA; AMER2; ANKRD50; ANKRD54; ANO6; APOC2; APOC4; APP; ARHGAP29; ARHGAP30; ARHGEF10; ARHGEF17; ARHGEF3; ARID4B; ARL4C; ASAP1; ASF1B; ATAD2; ATE1; ATF6B; BAMBI; BARX2; BCL6; BNC1; BRMS1L; BTG1; BVES; C10orf11; C19orf43; C2orf69; C2orf88; C5orf24; C7orf43; C7orf55-LUC7L2; CACUL1; CAMK2N1; CC2D1A; CCDC25; CCND1; CDC40; CDCA3; CDCA7; CDK2; CFL2; CHAF1A; CLI…
hsa-miR-20b-5p	ABHD5; ACER2; ADAM9; AEN; AGFG2; AHNAK; AKTIP; AMER2; ANKRD13C; ANKRD50; ANKRD9; ANO6; APCDD1; APP; ARAP2; ARHGAP1; ARHGAP12; ARHGEF10; ARHGEF28; ARHGEF3; ARID4A; ARID4B; ARL4C; ATAD2; ATE1; ATG16L1; ATG2B; ATP1A2; B3GALT2; B4GALT6; BAHD1; BAMBI; BICC1; BMPR2; BRMS1L; BTBD10; BTBD7; BTG3; BVES; C10orf107; C11orf30; C16orf52; C2orf69; C6orf120; C7orf43; C7orf60; CALD1; CAMK2N1; CAMK2N2; CAPRIN2; C…
hsa-miR-488-3p	ADAM9; AEBP2; ARFIP2; ARMCX3; ARPP19; BRPF1; BTG1; C10orf12; C1orf56; C7orf26; CCNG1; CDKL4; CENPO; CERS6; CGNL1; CREBZF; CTDSPL; DAZ1; DAZ2; DAZ3; DAZ4; DAZL; DCTD; EFNA5; EIF3A; EIF3J; EMC4; ERP44; FAM120A; FAM222B; FAM49B; GNGT1; IMPACT; KDELR3; KLLN; LGI1; LRRC41; LSM10; NIPAL3; NRSN2; PAFAH1B1; POMC; PPAN; PPAP2B; RAB9B; RBBP5; RHOT1; RPL7; RPS6KA6; SDCBP2; SLCO1C1; SMIM17; STAM; STX7; TMEM1…
hsa-miR-520e	ABHD3; ADAM9; ADAT2; AEBP2; AGFG2; AHNAK; AJUBA; AMER2; ANKRD50; ANKRD54; APOC2; APOC4; APP; ARHGAP24; ARHGAP29; ARHGAP30; ARHGEF17; ARHGEF3; ARID4B; ARL4C; ASAP1; ASF1B; ATAD2; ATE1; ATF6B; BAMBI; BARX2; BCL6; BNC1; BRMS1L; BTG1; BVES; C10orf11; C11orf30; C19orf43; C2orf69; C2orf88; C7orf43; C7orf55-LUC7L2; CACUL1; CAMK2N1; CDC40; CDCA3; CDCA7; CDK2; CEP128; CFL2; CHAF1A; CLIP4; CLOCK; CMPK1; CM…
hsa-miR-520a-3p	ABHD3; ADAM9; ADAT2; AEBP2; AGFG2; AHNAK; AJUBA; AKTIP; AMER2; ANKRD50; ANKRD54; APOC2; APOC4; APP; ARHGAP24; ARHGAP29; ARHGAP30; ARHGEF17; ARHGEF3; ARID4B; ARL4C; ASAP1; ASF1B; ATAD2; ATE1; ATF6B; BAMBI; BARX2; BCL6; BRMS1L; BTG1; BVES; C10orf11; C11orf30; C19orf43; C2orf69; C2orf88; C5orf24; C7orf43; C7orf55-LUC7L2; CACUL1; CAMK2N1; CCDC25; CCND1; CDC23; CDCA3; CDCA7; CDK2; CFL2; CHAF1A; CLIP4;…
hsa-miR-526b-3p	ABHD5; ACER2; ADAM9; AGFG2; AHNAK; ANKRD50; ANKRD9; APCDD1; ARHGAP1; ARHGEF28; ARID4A; ATAD2; ATE1; ATG16L1; B3GALT2; BAHD1; BAMBI; BHLHE41; BMPR2; BRMS1L; BTBD10; BTG3; BVES; C10orf107; C11orf30; C16orf52; C7orf43; CALD1; CAMK2N1; CAMK2N2; CAPRIN2; CC2D1A; CCDC71L; CCL1; CCNG2; CD274; CD69; CDC23; CDC37L1; CENPO; CENPQ; CEP128; CEP97; CFL2; CHAF1A; CHRM2; CLIP4; CMPK1; CMTR2; CNOT7; COQ2; CORO2B…
hsa-miR-520b	ABHD3; ACSBG1; ADAM9; ADAT2; AEBP2; AGFG2; AHNAK; AMER2; ANKRD50; ANKRD54; APOC2; APOC4; APP; ARHGAP29; ARHGAP30; ARHGEF10; ARHGEF17; ARHGEF3; ARID4B; ARL4C; ARX; ASAP1; ASF1B; ATAD2; ATE1; ATF6B; BAMBI; BARX2; BCL6; BRMS1L; BTG1; BVES; C10orf11; C11orf30; C19orf43; C2orf69; C2orf88; C3orf18; C7orf43; C7orf55-LUC7L2; CACUL1; CAMK2N1; CDC40; CDCA3; CDCA7; CDK2; CFL2; CHAF1A; CLIP4; CLOCK; CMKLR1; …
hsa-miR-520c-3p	ABHD3; ACSBG1; ADAM9; ADAT2; AEBP2; AGFG2; AHNAK; AMER2; ANKRD50; ANKRD54; APOC2; APOC4; APP; ARHGAP29; ARHGAP30; ARHGEF10; ARHGEF17; ARHGEF3; ARID4B; ARL4C; ARX; ASAP1; ASF1B; ATAD2; ATE1; ATF6B; BAMBI; BARX2; BCL6; BRMS1L; BTG1; BVES; C10orf11; C11orf30; C19orf43; C2orf69; C2orf88; C3orf18; C7orf43; C7orf55-LUC7L2; CACUL1; CAMK2N1; CDC40; CDCA3; CDCA7; CDK2; CFL2; CHAF1A; CLIP4; CLOCK; CMKLR1; …
hsa-miR-519d-3p	ABHD2; ABHD5; ACER2; ADAM9; AEN; AGFG2; AHNAK; AKTIP; AMER2; ANKRD13C; ANKRD50; ANKRD9; ANO6; APCDD1; APP; ARAP2; ARHGAP1; ARHGAP12; ARHGEF10; ARHGEF28; ARHGEF3; ARID4A; ARID4B; ARL4C; ATAD2; ATE1; ATG16L1; ATG2B; B3GALT2; BAHD1; BAMBI; BHLHE41; BMPR2; BNC2; BRMS1L; BTBD10; BTBD7; BTG3; BVES; C10orf107; C11orf30; C16orf52; C2orf69; C6orf120; C7orf43; C7orf60; CALD1; CAMK2N1; CAMK2N2; CAPRIN2; CC2…
hsa-miR-520d-3p	ABHD3; ADAM9; ADAT2; AGFG2; AHNAK; AJUBA; AKTIP; AMER2; ANKRD50; ANKRD54; APOC2; APOC4; APP; ARHGAP24; ARHGAP29; ARHGAP30; ARHGEF17; ARHGEF3; ARID4B; ARL4C; ASAP1; ASF1B; ATAD2; ATE1; ATF6B; ATP2C1; BAMBI; BARX2; BCL6; BRMS1L; BTG1; BVES; C10orf11; C11orf30; C19orf43; C2orf69; C2orf88; C5orf24; C7orf43; C7orf55-LUC7L2; CACUL1; CAMK2N1; CCDC25; CCND1; CDCA3; CDCA7; CDK2; CFL2; CHAF1A; CLIP4; CLOCK…
hsa-miR-302e	ABHD3; ADAM9; ADAT2; AEBP2; AGFG2; AKTIP; AMER2; ANKRD50; ANKRD54; APOC2; APOC4; APP; ARHGAP30; ARHGEF3; ARID4B; ARL4C; ASAP1; ASF1B; ATAD2; ATE1; ATF6B; BAMBI; BARX2; BCL6; BRMS1L; BTG1; C10orf11; C19orf43; C2orf69; C2orf88; C5orf24; C7orf43; C7orf55-LUC7L2; CACUL1; CAMK2N1; CC2D1A; CCND1; CDC23; CDC40; CDCA3; CDCA7; CFL2; CHAF1A; CLIP4; CLOCK; CMKLR1; CMPK1; CMTR2; CNN1; CORO2B; CRIM1; CRTC2; C…
hsa-miR-15a-5p	A4GNT; ABCF1; ABL2; ACOX1; ACTR2; ACVR2A; ACVR2B; ADAMTS3; ADAMTS5; ADAMTSL3; ADAP1; ADRB2; AEBP2; AGO4; AK4; AKAP12; AKT3; ALAD; ALOX12; AMIGO1; AMIGO3; AMMECR1; AMMECR1L; AMOTL1; ANKIB1; ANKRD13B; ANLN; ANO3; ANXA11; AP2A1; AP2B1; APLN; APP; AQP11; ARFGAP2; ARHGAP18; ARHGDIA; ARL2; ARL3; ARMC12; ARMCX2; ARPP19; ASH1L; ATG9A; ATP7A; ATXN1L; ATXN2; ATXN7L1; ATXN7L3; AXIN2; B4GALT1; BACE1; BAG5; B…
hsa-miR-16-5p	A4GNT; ABCF1; ABL2; ACOX1; ACTR2; ACVR2A; ACVR2B; ADAMTS3; ADAMTS5; ADRB2; AEBP2; AGO4; AIFM1; AK4; AKAP12; AKIRIN1; AKT3; ALAD; ALOX12; AMMECR1L; ANKIB1; ANLN; ANO3; ANXA11; AOC1; AP2A1; AP2B1; APLN; APP; AQP11; ARHGAP18; ARL2; ARL3; ARMC12; ARMCX2; ARPP19; ASB7; ASH1L; ATG9A; ATP7A; ATXN2; ATXN7L1; ATXN7L3B; AXIN2; B4GALT1; BACE1; BAG5; BCL2; BCL2L2; BCL7A; BDNF; BEST4; BFAR; BICD1; BMPR1A; BOL…
hsa-miR-181a-5p	ACTA2; ADAMTS5; ADO; ADRA1A; AFTPH; AK3; AKIRIN1; ANKRD13C; AP1AR; AP1S3; APOO; ARF6; ARL1; ARL5A; ARSJ; ASAH2B; ATP1B1; BAG4; BCL2; BCL2L11; BHLHE40; BLOC1S6; BRD1; BTBD3; C16orf87; C2CD5; C2orf69; CALM1; CALR; CARD11; CBLB; CBX4; CBX7; CCAR1; CCL8; CCNJ; CD69; CDON; CLASP1; CLVS1; CNTN4; COL16A1; CPNE2; CPOX; CREBRF; CRIM1; CUL4A; DDIT4; DDX52; DEK; DEPTOR; DERL1; DNAJA4; DNAJC13; DOCK7; DUSP10…
hsa-miR-181b-5p	ACTA2; ADAMTS5; ADO; ADRA1A; AFTPH; AKIRIN1; ANKRD13C; AP1AR; AP1S3; APOO; ARF6; ARL1; ARL5A; ARSJ; ASAH2B; ATP1B1; BAG4; BCL2; BCL2L11; BHLHE40; BLOC1S6; BRD1; BTBD3; C16orf87; C2CD5; C2orf69; CALM1; CALR; CARD11; CBLB; CBX4; CBX7; CCAR1; CCL8; CCNJ; CD69; CDON; CLASP1; CLVS1; COL16A1; CPNE2; CPOX; CREBRF; CRIM1; CUL4A; DDIT4; DDX52; DEK; DEPTOR; DERL1; DNAJA4; DNAJC13; DOCK7; DUSP10; DUSP6; E2F…
hsa-miR-181c-5p	ACTA2; ADAMTS5; ADO; ADRA1A; AFTPH; AK3; AKIRIN1; ANKRD13C; AP1AR; AP1S3; APOO; ARF6; ARL1; ARL5A; ARSJ; ASAH2B; ATP1B1; BAG4; BCL2; BCL2L11; BHLHE40; BLOC1S6; BRD1; BTBD3; C16orf87; C2CD5; C2orf69; CALM1; CALR; CARD11; CBLB; CBX4; CBX7; CCAR1; CCL8; CCNJ; CD69; CDON; CLASP1; CLVS1; CNTN4; COL16A1; CPNE2; CPOX; CREBRF; CRIM1; DDIT4; DDX52; DEK; DEPTOR; DERL1; DNAJA4; DNAJC13; DOCK7; DUSP10; DUSP6…
hsa-miR-15b-5p	A4GNT; ABCF1; ABL2; ACOX1; ACTR2; ACVR2A; ACVR2B; ADAMTS3; ADAMTS5; ADAMTSL3; ADAP1; ADRB2; AEBP2; AGO4; AIFM1; AK4; AKAP12; AKT3; ALAD; ALOX12; AMIGO1; AMIGO3; AMMECR1; AMOTL1; ANKIB1; ANKRD13B; ANLN; ANO3; ANXA11; AOC1; AP2A1; AP2B1; APLN; APP; AQP11; ARFGAP2; ARHGAP18; ARHGDIA; ARL2; ARL3; ARMC12; ARMCX2; ARPP19; ASH1L; ATG9A; ATP7A; ATXN1L; ATXN2; ATXN7L1; ATXN7L3; AXIN2; B4GALT1; BACE1; BAG5…
hsa-miR-195-5p	A4GNT; ABCF1; ABL2; ACOX1; ACTR2; ACVR2A; ACVR2B; ADAMTS3; ADAMTS5; ADRB2; AEBP2; AGO4; AIFM1; AK4; AKAP12; AKIRIN1; AKT3; ALAD; ALOX12; AMMECR1L; ANKIB1; ANLN; ANO3; ANXA11; AOC1; AP2A1; AP2B1; APLN; APP; AQP11; ARHGAP18; ARL2; ARL3; ARMC12; ARMCX2; ARPP19; ASB7; ASH1L; ATG9A; ATP7A; ATXN2; ATXN7L1; AXIN2; B4GALT1; BACE1; BAG5; BCL2; BCL2L2; BCL7A; BDNF; BEST4; BFAR; BICD1; BMPR1A; BOLA3; BPIFA1…
hsa-miR-424-5p	A4GNT; ABCF1; ACTR2; ACVR2A; ACVR2B; ADAMTS3; ADAMTS5; ADAMTSL3; ADAP1; ADRB2; AEBP2; AGO4; AIFM1; AK4; AKAP12; AKIRIN1; AKT3; ALAD; ALOX12; AMMECR1; ANKIB1; ANKRD13B; ANKS1A; ANLN; ANO3; ANXA11; AP2A1; AP2B1; APLN; APP; AQP11; ARHGAP18; ARL2; ARL3; ARL5B; ARMC12; ARMCX2; ARPP19; ASH1L; ATG9A; ATP7A; ATXN2; ATXN7L1; AXIN2; B4GALT1; BACE1; BAG5; BCL2; BCL2L2; BCL7A; BDNF; BFAR; BICD1; BMPR1A; BOLA…
hsa-miR-497-5p	A4GNT; ABCF1; ACTR2; ACVR2A; ACVR2B; ADAMTS3; ADAMTS5; ADAP1; ADORA2A; ADRB2; AGO4; AIFM1; AK4; AKIRIN1; AKT3; ALAD; ALOX12; AMIGO3; ANKIB1; ANKRD13B; ANLN; ANO3; ANXA11; AP2A1; AP2B1; APLN; APP; AQP11; ARFGAP2; ARL2; ARL3; ARL5B; ARMC12; ARMCX2; ARPP19; ASH1L; ATG9A; ATP7A; ATXN2; ATXN7L3B; AXIN2; B4GALT1; BAG5; BCL2; BCL2L2; BCL7A; BDNF; BFAR; BICD1; BMPR1A; BOLA3; BPIFA1; BTAF1; BTF3; BTG2; BT…
hsa-miR-181d-5p	ACTA2; ADAMTS5; ADO; ADRA1A; AFTPH; AKIRIN1; ANKRD13C; AP1AR; AP1S3; APOO; ARF6; ARL1; ARL5A; ARSJ; ASAH2B; ATP1B1; BAG4; BCL2; BCL2L11; BHLHE40; BLOC1S6; BRD1; BTBD3; C16orf87; C2CD5; C2orf69; CALM1; CALR; CAPRIN2; CARD11; CBLB; CBX4; CBX7; CCAR1; CCL8; CCNJ; CD69; CDON; CLASP1; CLVS1; COL16A1; CPNE2; CPOX; CREBRF; CRIM1; CUL4A; DDIT4; DDX52; DEK; DEPTOR; DERL1; DNAJA4; DNAJC13; DOCK7; DUSP10; D…
hsa-miR-6838-5p	A4GNT; ABCF1; ABTB2; ACOX1; ACTR2; ACVR2A; ACVR2B; ADAMTS3; ADAMTS5; ADORA2A; ADRB2; AEBP2; AGO4; AIFM1; AK4; AKIRIN1; AKT3; ALAD; ALOX12; AMMECR1; AMOTL1; ANKIB1; ANKRD13B; ANKS1A; ANLN; ANO3; ANXA11; AOC1; AP2A1; AP2B1; APLN; APP; AQP11; ARHGAP18; ARHGDIA; ARL2; ARL3; ARL5B; ARMC12; ARMCX2; ARPP19; ASB7; ASH1L; ATG9A; ATP7A; ATXN2; AXIN2; B4GALT1; BACE1; BAG5; BCL2; BCL2L2; BCL7A; BDNF; BEST4; …
hsa-miR-377-3p	ADARB1; ADRA1A; AIFM1; AK2; AKAP6; ANAPC16; APEX1; ARHGAP29; ARHGEF10L; ARID4B; ARMC8; ATP6V1G1; B4GALT6; BAZ2A; BCL2L1; BHLHB9; C10orf53; C17orf102; C1D; C1orf216; C1orf50; C1R; C21orf91; C5orf24; C6orf106; C6orf62; C8orf44-SGK3; CAMK2N2; CAMTA1; CARTPT; CD274; CDKN1B; CENPV; CFTR; COL13A1; CPEB1; CRELD1; CUL1; DCAF12; DNAJB9; DNAJC6; DRAM1; E2F6; EIF4ENIF1; EMC7; EPS15; ERGIC1; ESRP1; FAM133B; …
hsa-miR-370-3p	ACOT11; ADAT2; AFF1; ASIC4; BAG4; C20orf194; C3orf62; C9orf171; CCDC107; CCL21; CDC42EP4; CDC42SE1; CHD2; CYP2U1; DCTN3; DNAJB1; EFCAB6; EPT1; FBLN5; FBXO28; FCGR3A; FCGR3B; FTSJ2; GPR62; GTF2IRD2; GUCD1; GYPC; HDAC4; HDDC2; HMGXB3; IL25; IVD; KCNK10; MED20; NKAPL; NT5C1B; NT5C1B-RDH14; OPN3; ORC5; RAP1GDS1; RFX7; RUNX1T1; RUVBL1; S100A2; SCN5A; SERINC4; SGCZ; SLAMF6; SLC48A1; SMO; SNF8; SOX12; S…
hsa-miR-373-3p	ABHD3; ADAT2; ANKRD50; APOC2; APOC4; ARHGAP30; ARL4C; ASF1B; ATAD2; ATF6B; BARX2; BCL6; BRMS1L; BTG1; BVES; C10orf11; C2orf69; C2orf88; C7orf43; C7orf55-LUC7L2; CAMK2N1; CDCA3; CDCA7; CFL2; CHAF1A; CLIP4; CMPK1; CMTR2; CTSA; CXCL14; CXorf67; DCAF12; DCAF6; DDHD1; DERL2; DNAJA2; DPP8; DUSP2; DYRK2; DYRK4; E2F5; ECT2; EDNRB; EGLN1; EPS8; FAM102B; FAM219B; FEM1C; FGD5; FGF16; FGL2; GALNT3; GMCL1; GP…
hsa-miR-505-3p	ADAT2; ADORA3; ANAPC11; ANGPT2; ANKRD40; ARID4B; ARNTL; ARPC5; BAP1; BMP2; C11orf84; C1orf52; C2orf72; CACNA2D3; CACNB4; CCDC178; CEP44; CEP97; CGGBP1; CHEK1; CITED2; CNIH1; COL4A6; CREBRF; CYSLTR1; CYTH1; DAZL; DDX17; DGCR2; DHX15; DNM1L; EIF2S2; ELK3; ELOVL4; EPSTI1; FAM122A; FAM124B; FAM134A; FAM174B; FAM179B; FAM209A; FAM209B; FMR1; FUT10; GABRG1; GDE1; GLYR1; GTF2A1; GTF2IRD2; H2AFV; H3F3B; …
hsa-miR-6893-3p	ACOT11; ADAT2; AFF1; ASB10; ASIC4; ATRN; BAG4; BAP1; C16orf45; C1orf95; C20orf194; C22orf46; C3orf62; C9orf171; CCDC107; CCL21; CCNK; CDC42EP4; CDC42SE1; CDKN1A; CHD2; CYB561D1; CYP2U1; DCTN3; DMRTB1; DNAJB1; DSTYK; EFCAB6; EFNB3; EPT1; FAM98A; FBLN5; FBXO28; FCGR3A; FCGR3B; FOXO1; FTSJ2; GABRE; GOSR1; GPR62; GTF2IRD2; GUCD1; GYPC; HDAC4; HDDC2; HHIPL1; HMGXB3; HSPB2; IL25; IVD; JMY; KCNJ11; KCNK…
hsa-miR-18a-5p	ABTB2; ADD3; AEBP2; ALCAM; AMIGO1; ASXL2; ATP13A1; ATXN1L; ATXN2L; BBX; BEND3; BHLHE22; BMP2K; BRWD3; BTG3; C5orf30; C9orf114; CACNB3; CADM2; CAMK2N1; CCND2; CDC42; CDK14; CDK19; CDK2; CHRM2; CLIP3; CNTNAP1; CREBL2; CRIM1; CSRNP3; CTDSPL; CTGF; DAAM2; DDI2; DIP2C; DIRAS2; ENC1; ERBB2; ERI1; ESR1; ETV6; EXPH5; F3; FAM196B; FAM229B; FAM3C; FAM73A; FBXL3; FCHSD2; FER; FNDC3B; FOXH1; FRS2; FRYL; GCLC…
hsa-miR-204-5p	AAED1; ACADL; ADD3; AGBL4; AK4; AKAP1; ALPL; ANGPT1; ANKRD13A; ANKRD13C; AP1S1; AP1S2; AP2A2; AP3M1; ARHGAP10; ARHGAP29; ARX; ATF2; ATP13A4; B3GNT5; BCL2; BIN1; BMPR1A; C10orf11; C16orf72; C21orf33; C9orf72; CA11; CACNG2; CAMK1; CBFB; CCDC158; CCDC40; CCDC6; CCND2; CCNT2; CCNY; CDH4; CHD5; CHN2; CHP1; CHST9; CLIP4; COL5A3; COX5A; CSRNP2; CTNNBIP1; DCUN1D3; DEDD2; DHH; DMTF1; DNAJB4; DNAJC13; DNM2…
hsa-miR-211-5p	AAED1; ACADL; ADD3; AFAP1; AGBL4; AK4; AKAP1; ALPL; ANGPT1; ANKRD13A; ANKRD13C; AP1S1; AP1S2; AP2A2; AP3M1; ARHGAP10; ARHGAP29; ARX; ATF2; ATP13A4; B3GNT5; BCL2; BIN1; BMPR1A; C10orf11; C16orf72; C21orf33; C9orf72; CA11; CACNG2; CAMK1; CBFB; CCDC158; CCDC40; CCDC6; CCND2; CCNT2; CCNY; CDH4; CHD5; CHN2; CHP1; CHST9; CLIP4; COL5A3; COX5A; CSRNP2; CTNNBIP1; DCUN1D3; DEDD2; DHH; DMTF1; DNAJB4; DNAJC1…
hsa-miR-200b-3p	ABI2; ACE2; ACVR1C; ADAMTS3; ADD3; AEBP2; AGFG1; AMOTL2; ANLN; ANP32B; AP1S2; APOO; ARGLU1; ARHGEF3; ARID4B; ASF1A; BAG5; BAG6; BASP1; BAZ2B; BDP1; BHLHE41; BNC2; BTF3L4; C16orf52; CACUL1; CALU; CCDC177; CCDC82; CCNJ; CCNYL1; CDH11; CDH20; CDK17; CDK2; CDKN1B; CEBPD; CEP41; CFL2; CHRDL1; CITED2; CKAP4; CKLF; CLASP1; CLIC4; CNEP1R1; CNN3; CNOT7; CNTFR; COPS8; CORO1C; CRKL; CRTAP; CSRNP3; CXorf23; …
hsa-miR-143-3p	ABHD14A; ABHD17B; ABL2; ADD3; AHCYL1; ARID3B; ASAP3; ATG2B; ATP11C; ATP6V1A; BLMH; BMPR1A; BRD2; C1orf74; CBFB; CCDC36; CCDC58; CHEK2; CHST10; COL1A1; COX17; CREBL2; CREBZF; CRELD1; CRLF3; CSNK1G3; CTGF; DCAKD; DOCK2; DYRK1B; EFS; EPM2AIP1; EVX2; FADS6; FAM60A; FAR1; FOSL2; GDF10; GIGYF2; GLI3; GOLM1; GPR180; GXYLT1; HHLA2; HLA-DQA2; IGFBP5; ITGA6; ITM2B; KANK4; KCND1; KRT80; LBH; LIMK1; LMO4; LR…
hsa-miR-200c-3p	ABI2; ACE2; ACVR1C; ADAMTS3; ADD3; AEBP2; AGFG1; AMOTL2; ANLN; ANP32B; AP1S2; APOO; ARGLU1; ARHGEF3; ARID4B; ASF1A; BAG5; BAG6; BASP1; BAZ2B; BDP1; BHLHE41; BNC2; BTF3L4; C16orf52; CACUL1; CALU; CCDC177; CCDC82; CCNJ; CCNYL1; CDH11; CDH20; CDK17; CDK2; CDKN1B; CEBPD; CEP41; CFL2; CHRDL1; CITED2; CKAP4; CKLF; CLASP1; CLIC4; CNEP1R1; CNN3; CNOT7; CNTFR; COPS8; CORO1C; CRKL; CRTAP; CSRNP3; CXorf23; …
hsa-miR-18b-5p	ABTB2; ADD3; AEBP2; ALCAM; AMIGO1; ASXL2; ATP13A1; ATXN1L; ATXN2L; BBX; BEND3; BHLHE22; BMP2K; BRWD3; BTG3; C5orf30; C9orf114; CACNB3; CADM2; CAMK2N1; CCND2; CDC42; CDK14; CDK19; CDK2; CHRM2; CLIP3; CNTNAP1; CREBL2; CRIM1; CSRNP3; CTDSPL; CTGF; DAAM2; DDI2; DIP2C; DIRAS2; ENC1; ERBB2; ERI1; ESR1; ETV6; EXPH5; F3; FAM196B; FAM229B; FAM3C; FAM73A; FBXL3; FCHSD2; FER; FNDC3B; FOXH1; FRS2; FRYL; GCLC…
hsa-miR-429	ABI2; ACE2; ACVR1C; ADAMTS3; ADD3; AEBP2; AGFG1; AMOTL2; ANLN; ANP32B; AP1S2; APOO; ARGLU1; ARHGEF3; ARID4B; ASF1A; BAG5; BAG6; BASP1; BAZ2B; BHLHE41; BNC2; BTF3L4; C16orf52; CACUL1; CALU; CBL; CCDC177; CCDC82; CCNJ; CCNYL1; CCSER1; CDH11; CDH20; CDK17; CDK2; CDKN1B; CEBPD; CEP41; CFL2; CHRDL1; CITED2; CKAP4; CKLF; CLASP1; CLIC4; CNEP1R1; CNN3; CNOT7; CNTFR; COPS8; CORO1C; CRKL; CRTAP; CSRNP3; CU…
hsa-miR-455-5p	ADD3; ANKRD27; ARMC10; ARRDC3; ASUN; BAZ2B; BRD1; CACNB4; CDH22; CDK13; CDK14; CENPP; COQ4; CPEB1; CPEB3; DCAF5; DOCK9; ESRRG; ETS1; FRMD5; GDAP2; GJC1; GLIS3; GREM1; HAS2; HNRNPL; IRF2; JDP2; KANK4; KDR; KDSR; KLHL23; KPNA1; LAYN; LUC7L3; MAN1A1; MFAP3L; MOB3C; MPV17; MTF2; MYLIP; NCK2; NR4A2; NXPH1; PAPOLG; PARVA; PIK3CB; PLCXD3; PNRC1; POU6F2; PPP1R12A; PRMT1; PTP4A2; PTPRS; RAB18; RAB2A; RANB…
hsa-miR-1197	ADD3; AK2; ARGLU1; ARID2; ASAH2B; ATP1B3; ATP6V0C; BCL2L11; BZW1; CA10; CAV3; CCDC88A; CD84; CHST1; CIRH1A; CLSTN1; COPS2; DRGX; EIF5; ELL; EMC7; FAM216A; FARSB; HAO1; HNRNPAB; HOXC11; HRK; HS3ST2; IRX6; KIAA0895L; KLK12; LCMT2; MADD; MAP3K1; MARS2; MGMT; MOCS2; NMNAT2; NUDC; OPCML; PAX6; PAXBP1; PDE6C; POLR3K; PPAP2B; PRPF38B; SESTD1; SPOCK1; SRL; SYT2; TNRC6A; TSPAN3; UBAP1; UBFD1; UPF3B; ZC2HC…
hsa-miR-4735-3p	ABTB2; ADD3; AEBP2; ALCAM; ASXL2; ATM; ATP13A1; ATXN1; ATXN1L; ATXN2L; BBX; BEND3; BHLHE22; BMP2K; BRWD3; BTG3; C1orf21; C5orf30; C9orf114; CADM2; CAMK2N1; CCND2; CDC42; CDK14; CDK19; CDK2; CHRM2; CNTNAP1; CREBL2; CRIM1; CSRNP3; CTDSPL; CTGF; DAAM2; DDI2; DIP2C; DIRAS2; DOCK4; DPP10; ENC1; ERI1; ESR1; ETV6; EXPH5; F3; FAM196B; FAM229B; FAM3C; FAM73A; FBXL3; FCHSD2; FER; FNDC3B; FOXH1; FRS2; FRYL;…
hsa-miR-4770	ABHD14A; ABHD17B; ABL2; ADD3; AHCYL1; ARID3B; ASAP3; ATG2B; ATP11C; ATP6V1A; BLMH; BMPR1A; BRD2; C1orf74; CBFB; CCDC36; CCDC58; CCDC93; CDK1; CHEK2; CHST10; COL1A1; COX17; CREBL2; CREBZF; CRELD1; CRLF3; CSNK1G3; CTGF; DCAKD; DOCK2; DYRK1B; EFS; EPM2AIP1; EVX2; FADS6; FAM60A; FAR1; GDF10; GIGYF2; GLI3; GOLM1; GPR180; GXYLT1; HHLA2; HLA-DQA2; IGFBP5; ITGA6; ITM2B; KCND1; KLC2; KRT80; LBH; LIMK1; LM…
hsa-miR-323a-3p	ADIPOR1; AFTPH; ANKRD34B; APP; ARL1; ARL5A; BRINP1; C1orf52; CCDC68; CHODL; COMMD8; CRLS1; EIF1; ENOX1; FAM168B; GAD1; KALRN; KCNMB2; LMO3; LMO7; LSM14B; MAB21L1; NFYB; NLK; PBX3; PCBP1; PCDH8; PI4K2A; PLEKHA5; POU4F2; RCAN1; RNF11; SCYL2; SGK1; SLC25A12; SUMO1; TMEFF2; TNFSF11; UBAP2; UBE2Q1; VSNL1; ZFP69B; ZFPM2;
hsa-miR-6835-3p	ABCA13; ADIPOR1; ARHGEF6; ARMCX5; AZIN1; B4GALT2; BCL2L13; BIRC6; BLMH; BRINP3; C16orf70; CAPZA1; CBLN2; CBX1; CHSY3; CLK2; CNOT7; CNTN3; COPS2; COPS3; CSTF1; CTNNBIP1; DPH3; DTWD1; EFHD2; EIF1AX; EIF2S2; FKBP1A; FOXA2; FUBP1; FYN; GATM; H2AFY; HERPUD1; HMGN3; HYPK; IRF2BP2; KCNH7; KLF10; MINPP1; N4BP2L1; NCS1; NDN; NUDT11; OPN3; PATL1; PDGFA; PPAP2B; RAB33B; RAB6A; RAI2; RBMS1; RCAN2; RPS3; RSPO…
hsa-miR-499a-5p	ADPRH; AHCYL1; AP3S1; ARGLU1; ARID2; ARMC2; C5orf24; CACNB2; CD38; CDCA7; CDKN1A; CLDN11; DUSP11; E2F3; EDAR; ELAVL4; EPB41L2; FAM168B; FAM60A; FAM76A; FNBP4; H2AFZ; H3F3B; HNRNPC; INIP; IRF2BPL; IRX5; KLF7; KLHL42; KPNA3; LAMP3; LIN28B; LRRC8C; MAPK6; MED7; MRPS35; MSI2; MYEF2; NRARP; OSBPL1A; P4HA1; PACS2; PFN2; POLB; PPIL4; PPP3CA; PRKAR1A; PRR18; PTBP2; PTP4A1; RAB5C; RALYL; RCAN3; RNF114; RR…
hsa-miR-758-3p	AHCY; B3GNT9; BMP7; C1orf198; C5orf15; C6orf120; CCDC79; CIRH1A; CNNM4; CPEB4; DARS2; DCDC2B; DNAJC28; FAM126A; FAM13A; FBN1; FLI1; GOLPH3; ILK; KDM6A; LIN7A; LYRM2; MAP2K1; MEIS2; MEPE; NAA40; NOP2; PGP; PGRMC1; PRKAR2B; PUM2; RABEP1; RAD51; RBM15B; RHOQ; SEPT8; SLC14A1; SLC25A16; ST6GAL2; STK40; SUCNR1; SUN2; TAB1; TFRC; TSC22D2; VMP1; ZBTB7A; ZFPM2; ZNF613; ZNF618; ZNF772;
hsa-miR-219a-5p	ABHD2; ADD2; ADRA2C; AFAP1L2; AHR; AKAP12; AKAP13; ANKRD44; ANXA7; APPL2; ARID3B; ASAH2B; ASH1L; ATP6V1C1; C7orf55-LUC7L2; CACNB3; CACUL1; CBFA2T3; CBX2; CC2D1A; CCDC28A; CCNA2; CCSAP; CD164; CD2AP; CDH3; CELF2; CGNL1; CHD7; CLYBL; COL9A1; CPNE2; CRLF3; CXXC4; CXXC5; DAZAP1; DCBLD2; DDAH1; DNAJC6; DOK6; EFNB2; EGR3; ELMOD2; ELOVL7; ERG; ESR1; ETV5; EYA1; EYA2; FAM199X; FAM91A1; FBXL17; FBXO3; FBX…
hsa-miR-124-3p	ABCC4; ABHD17C; ABHD3; ABHD5; ACAA2; ACADM; ACADVL; ACAN; ACSL1; ADAM19; ADAMTS14; ADAMTS20; ADCY9; ADI1; ADNP2; AFF3; AGBL4; AGFG1; AGO1; AGPAT9; AGRN; AHCYL1; AHR; AHRR; AIDA; AIF1L; AK2; AK3; AK4; AKAP6; AKIRIN1; AKR7A2; AKT1S1; AKT2; AKT3; ALCAM; ALDH1L2; ALDH9A1; ALG2; AMMECR1; AMMECR1L; AMOT; AMOTL1; ANAPC7; ANGEL1; ANKFY1; ANKIB1; ANKRD13A; ANKRD27; ANKRD44; ANO5; ANP32E; ANTXR2; ANXA4; AN…
hsa-miR-4782-3p	ADD2; ADRA2C; AFAP1L2; AFF4; AHR; AKAP12; AKAP13; ANKRD44; ANKRD52; ANXA7; APPL2; ARID3B; ASAH2B; ASH1L; ATP6V1C1; C7orf55-LUC7L2; CACNB3; CACUL1; CBFA2T3; CBX2; CC2D1A; CCDC28A; CCNA2; CCSAP; CD164; CD2AP; CDH3; CELF2; CGNL1; CHD7; CLYBL; COL9A1; CPNE2; CRLF3; CXXC4; CXXC5; DAZAP1; DCBLD2; DDAH1; DNAJC6; DOK6; EFNB2; EGR3; ELMOD2; ELOVL7; ERG; ESR1; ETV5; EYA1; EYA2; FAM199X; FAM91A1; FBXL17; FB…
hsa-miR-6766-3p	ADD2; ADRA2C; AFAP1L2; AFF4; AHR; AKAP13; ANKRD44; ANXA7; APPL2; ARID3B; ASAH2B; ASH1L; ATP6V1C1; C7orf55-LUC7L2; CACNB3; CACUL1; CBFA2T3; CC2D1A; CCDC28A; CCNA2; CCSAP; CD164; CD2AP; CDH3; CELF2; CGNL1; CHD7; CLYBL; COL9A1; CPNE2; CRLF3; CXXC4; CXXC5; DAZAP1; DCBLD2; DDAH1; DNAJC6; DOK6; EFNB2; EGR3; ELMOD2; ELOVL7; ERG; ESR1; ETV5; EYA1; EYA2; FADS2; FAM199X; FAM91A1; FBXL17; FBXO3; FBXO30; FGF…
hsa-miR-362-3p	ADAD1; AKAP1; ALDOA; ALKBH5; ARHGAP21; ARL4A; C12orf74; C1orf27; CHRM3; CRMP1; DUSP10; E2F1; EBPL; ERH; FAM53C; FXR2; G3BP1; H3F3B; HPR; IGDCC3; INHBB; IRF2BPL; KDM5C; KRIT1; LHX9; LMOD2; OPCML; PAM; PAPD5; PCGF3; PRKACB; PRR7; PTPRJ; RGAG4; RNF19B; RPE; SFXN2; SLC6A6; SOX17; SPCS2; SRSF4; SSX2IP; TGFBI; TMEM178B; TNFAIP8L3; TOR3A; USF2; VAMP7; VSX2; WDR82; ZBTB18; ZC3H10; ZNF131;
hsa-miR-431-5p	AKAP1; ALG8; ANKH; ATP6V0E1; BTBD1; BTF3L4; C11orf44; C17orf85; C1orf94; CA1; CCSAP; CD34; CDPF1; CELF2; CEP72; CHODL; CHST2; CLTC; DIRAS2; DLX3; EPB41L1; FADS6; FAM65B; FPGT; GATA6; HIPK3; LHX8; LYPD6; NETO1; NKX6-1; NR3C2; NRG2; NRXN3; PBOV1; PITPNA; RBBP9; RBPMS; RPS15A; SERTM1; SLC35B3; SMARCA5; SOCS6; SORCS1; SPATA8; STT3B; STX5; TBC1D10C; TCF7L1; TMEM200B; TRIM39; UBE2D1; ZBED3; ZNF280C;
hsa-miR-329-3p	ADAD1; AKAP1; ALDOA; ALKBH5; ARHGAP21; ARL4A; C12orf74; C1orf27; CHD7; CHRM3; CRMP1; DUSP10; E2F1; EBPL; ERH; FAM53C; FXR2; G3BP1; GIGYF1; H3F3B; HPR; IGDCC3; INHBB; IRF2BPL; KDM5C; KRIT1; LHX9; LMOD2; OPCML; PAM; PAPD5; PCGF3; PRKACB; PRR7; PTBP2; RGAG4; RPE; SFXN2; SOX17; SPCS2; SRSF4; SSX2IP; TGFBI; TMEM178B; TNFAIP8L3; TOR3A; USF2; VAMP7; VSX2; WAPAL; WDR82; ZBTB18; ZC3H10; ZNF131;
hsa-miR-409-5p	ADAM10; AKAP1; ANKRD13C; ARID4B; C5orf64; CAMTA1; CBLN2; CCT5; CPSF6; DLGAP5; DNAJC6; DPY19L3; EIF1; GNG12; HIC1; HMBS; ITPRIPL2; KCND3; KPNA1; LRP3; LRP8; LSM14B; MKL2; NETO2; NXPE3; PEG10; PPARGC1A; RASL12; RSU1; SLC33A1; STAG2; TLX1; TRPS1; UBE2L3; USP7; ZBTB34; ZDHHC9; ZNF526;
hsa-miR-421	AKAP1; AKR1D1; ARHGEF9; ARPP19; ARX; AURKA; BMF; C3orf38; CAPZA1; CASD1; CASP3; CLDN11; CTDSPL2; DDX17; DLX3; DNAJC27; EDEM3; ELMOD1; EPB41L4B; FAM214A; FGF10; FGF14; FMO2; FRS3; GEMIN6; GRM8; GSPT1; HMG20A; IL21R; IPO5; JARID2; KIAA0101; KIAA2026; LHX1; MED4; MSI2; MTA1; NABP1; NCBP2; NDFIP1; NDUFC1; NKX6-1; NMB; NRAS; NSUN4; PACRGL; PCTP; PDE4B; PLCXD3; PPP1CC; PPP2R2C; PPP4R2; PRCC; PTGER2; RA…
hsa-miR-133b	ABCD2; ADRA2B; AFAP1; AFTPH; AGRP; AKAP9; ANKRD12; ANKRD28; ANKRD44; ANKRD46; AOX1; AP1AR; AP1B1; AP2M1; AP4E1; AQP1; ARFIP2; ARHGAP12; ARHGAP9; ARL3; ARPC5; ARPP21; ASH1L; ATOX1; ATP6AP2; B3GALNT1; B3GNT2; B3GNT9; BCL2L1; BCL2L2; BCORL1; BICC1; BTBD3; C12orf43; C1QL1; C20orf194; CACUL1; CAP1; CAPN15; CASC3; CCDC117; CCDC176; CDCA8; CDIP1; CDK13; CECR6; CELF1; CELF4; CELF6; CEP85L; CERS2; CETN3; …
hsa-miR-31-5p	ABLIM1; AGRN; AHCYL1; AK2; AK4; ALKBH1; ALX4; AP1S1; AP2B1; APBB2; APP; ARHGEF2; ARID1A; ATL2; BACH2; BMPER; BOD1L2; C11orf87; C17orf78; CACNG4; CACYBP; CAMK2D; CCNC; CCNT1; CD28; CDC42SE1; CDK1; CEBPA; CHMP7; CIAPIN1; CLASP2; COPS2; CREG1; CRYBG3; CTNND2; CYSLTR2; DCBLD2; DDTL; DGCR8; DPY19L3; DUSP7; EBF3; EDNRB; EGLN3; EHBP1; EIF1; ELAVL1; EMP1; ENY2; ETV3; FAM118A; FAM134B; FAM60A; FAM73A; FGF…
hsa-miR-136-5p	ABCC12; AKIRIN1; ALS2; AP3M1; ARHGEF4; BPTF; C10orf12; C17orf47; C6orf62; CBX4; CCDC58; CD3G; CDH7; CDV3; CNDP1; CNOT7; COL6A6; COPS4; CPEB2; DRAM1; ENAH; ETF1; EXTL3; FAM120A; FAT3; FHDC1; GDI2; GNAS; GNG3; GTF2I; HOXC10; IER3IP1; KATNAL2; KCNJ13; KTI12; LRIG3; LUZP6; MEI4; MEX3C; MIDN; MIEN1; MON2; MORC1; MOSPD1; MPZL1; MTPN; NR2F2; NUBPL; OCIAD1; P2RY2; PCBD2; PPP1R18; PPP2R2A; PSME4; PWWP2A; …
hsa-miR-378a-3p	ALS2; ARL10; ATG12; BCL2L2; BMP2; CAMKK2; CD226; CDC20B; CHIT1; CREBRF; DACT1; DCX; EIF4G3; FAM179B; FOXG1; GOLT1A; GRB2; GRSF1; H3F3B; HDDC2; HNRNPA1; IL6ST; IMPG1; IPO9; IRG1; KCND1; KDSR; KIAA1429; KIAA1522; KIF2A; LENG9; MAPK1; MED19; METTL4; MROH8; NEUROD1; NPAS4; PAPD5; PDIA4; PEF1; PHF7; PIWIL2; RAB10; RBMS1; RIT1; RSPH4A; SBDS; SDAD1; SERINC1; SGCZ; SKP2; TMED7-TICAM2; TOB2; TRAF3; TSPAN1…
hsa-miR-422a	ALS2; ARL10; ATG12; BCL2L2; BMP2; CAMKK2; CD226; CDC20B; CHIT1; CREBRF; DACT1; DCX; EIF4G3; FAM179B; FOXG1; GOLT1A; GRB2; GRSF1; H3F3B; HDDC2; HNRNPA1; IL6ST; IMPG1; IPO9; IRG1; KCND1; KDSR; KIAA1429; KIAA1522; KIF2A; LENG9; MAPK1; MED19; METTL4; MROH8; NEUROD1; NPAS4; PAPD5; PDIA4; PEF1; PHF7; PIWIL2; PRIM2; RAB10; RBMS1; RIT1; RSPH4A; SBDS; SDAD1; SERINC1; SGCZ; TMED7-TICAM2; TOB2; TRAF3; TSPAN…
hsa-miR-378d	ALS2; ARL10; ATG12; BCL2L2; BMP2; CAMKK2; CD226; CDC20B; CHIT1; CREBRF; DACT1; DCX; EIF4G3; FAM179B; FOXG1; GOLT1A; GRB2; GRSF1; H3F3B; HDDC2; HNRNPA1; IL6ST; IMPG1; IPO9; IRG1; KCND1; KDSR; KIAA1429; KIAA1522; KIF2A; LENG9; MAPK1; MED19; METTL4; MROH8; NEUROD1; NPAS4; PAPD5; PDIA4; PEF1; PHF7; PIWIL2; RAB10; RBMS1; RIT1; RSPH4A; SBDS; SDAD1; SERINC1; SGCZ; SKP2; TMED7-TICAM2; TOB2; TRAF3; TSPAN1…
hsa-miR-760	AFAP1L2; AKAP3; ALS2; ANKRD11; ANP32B; AP4E1; ARNTL; ATXN1L; ATXN7; C10orf25; C14orf79; C16orf54; C20orf202; C6orf25; CAPN14; CASQ2; CD22; CDCA7L; CDH8; CDK5R1; CDX2; CHIT1; CLASP1; CLK3; CLPP; CSNK2A1; CTSG; CYB5B; DCTN2; DDX11; DERL2; DGKG; DOCK7; EBF2; EIF1; ELMSAN1; ELOVL6; ELP6; ENKD1; ENSA; EPB41L3; EPHB3; FABP3; FAM107B; FAM170B; FAM222B; FAM71B; FAM72A; FAM72B; FAM72C; FBXL3; FBXO8; FFAR4…
hsa-miR-378b	ALS2; ATG12; BCL2L2; BMP2; CAMKK2; CD226; CDC20B; CHIT1; CREBRF; CSNK1G2; DACT1; DCX; EIF4G3; FAM179B; FOXG1; GOLT1A; GRB2; GRSF1; GSTM4; H3F3B; HDDC2; HNRNPA1; IL6ST; IMPG1; IPO9; IRG1; KCND1; KDSR; KIAA1429; KIAA1522; KIF2A; LENG9; MAPK1; MED19; METTL4; MROH8; NEUROD1; NPAS4; PAPD5; PDIA4; PEF1; PHF7; PIWIL2; RAB10; RBMS1; RIT1; RNF144B; RSPH4A; SBDS; SCAMP2; SDAD1; SERINC1; SGCZ; SUFU; TMED7-T…
hsa-miR-378c	ALS2; ARL10; ATG12; BCL2L2; BMP2; CAMKK2; CD226; CDC20B; CHIT1; CREBRF; DACT1; DCX; EIF4G3; FAM179B; FOXG1; GOLT1A; GRB2; GRSF1; H3F3B; HDDC2; HNRNPA1; IL6ST; IMPG1; IPO9; IRG1; KCND1; KDSR; KIAA1429; KIAA1522; KIF2A; LENG9; MAPK1; MED19; METTL4; MROH8; NEUROD1; NPAS4; PAPD5; PDIA4; PEF1; PHF7; PIWIL2; RAB10; RBMS1; RIT1; RSPH4A; SBDS; SDAD1; SERINC1; SGCZ; SKP2; TMED7-TICAM2; TOB2; TRAF3; TSPAN1…
hsa-miR-378e	ALS2; ATG12; BCL2L2; BMP2; CAMKK2; CD226; CDC20B; CHIT1; CREBRF; DACT1; DCX; EIF4G3; FAM179B; FOXG1; GOLT1A; GRB2; GRSF1; H3F3B; HDDC2; HNRNPA1; IL6ST; IMPG1; IPO9; IRG1; KCND1; KDSR; KIAA1429; KIAA1522; KIF2A; LENG9; MAPK1; MED19; METTL4; MROH8; NEUROD1; NPAS4; PAPD5; PDIA4; PEF1; PHF7; PIWIL2; RAB10; RBMS1; RIT1; RSPH4A; SBDS; SDAD1; SERINC1; SGCZ; SKP2; TMED7-TICAM2; TOB2; TRAF3; TSPAN17; ZDHH…
hsa-miR-378f	ALS2; ATG12; BCL2L2; BMP2; CAMKK2; CD226; CDC20B; CHIT1; CREBRF; DACT1; DCX; EIF4G3; FAM179B; FOXG1; GOLT1A; GRB2; GRSF1; H3F3B; HDDC2; IL6ST; IMPG1; IPO9; IRG1; KCND1; KDSR; KIAA1429; KIAA1522; KIF2A; MAPK1; MED19; METTL4; MROH8; NEUROD1; NPAS4; PAPD5; PDIA4; PEF1; PHF7; PIWIL2; RAB10; RBMS1; RIT1; RSPH4A; SBDS; SCAMP2; SDAD1; SERINC1; SGCZ; TMED7-TICAM2; TOB2; TRAF3; TSPAN17; ZDHHC9; ZFP36L2; Z…
hsa-miR-378h	ALS2; ATG12; BCL2L2; BMP2; CAMKK2; CD226; CDC20B; CHIT1; CREBRF; DACT1; DCX; EIF4G3; FAM179B; FOXG1; GOLT1A; GRB2; GRSF1; H3F3B; HDDC2; HNRNPA1; IL6ST; IMPG1; IPO9; IRG1; KCND1; KDSR; KIAA1429; KIAA1522; KIF2A; LENG9; MAPK1; MED19; METTL4; MROH8; NEUROD1; NPAS4; PAPD5; PDIA4; PEF1; PHF7; PIWIL2; PRIM2; RAB10; RBMS1; RIT1; RSPH4A; SBDS; SDAD1; SERINC1; SGCZ; TMED7-TICAM2; TOB2; TRAF3; TSPAN17; ZDH…
hsa-miR-378i	ALS2; ARL10; ATG12; BCL2L2; BMP2; CAMKK2; CD226; CDC20B; CHIT1; CREBRF; DACT1; DCX; EIF4G3; FAM179B; FOXG1; GOLT1A; GRB2; GRSF1; H3F3B; HDDC2; HNRNPA1; IL6ST; IMPG1; IPO9; IRG1; KCND1; KDSR; KIAA1429; KIAA1522; KIF2A; LENG9; MAPK1; MED19; METTL4; MROH8; NEUROD1; NPAS4; PAPD5; PDIA4; PEF1; PHF7; PIWIL2; RAB10; RBMS1; RIT1; RSPH4A; SBDS; SDAD1; SERINC1; SGCZ; SKP2; TMED7-TICAM2; TOB2; TRAF3; TSPAN1…
hsa-miR-496	AMFR; ARL2BP; ATAD1; BET1L; C7orf55-LUC7L2; CCNT2; CD86; CDH2; CECR6; CNOT2; CPED1; CT62; CYR61; DNAJB6; DRAM1; EIF3J; ELMO2; EPB41L2; FAM19A2; FAM214A; GLCCI1; GPR180; GPSM2; GRAMD3; HNRNPA1; IQUB; KCMF1; KCTD21; LMO3; LRP12; LUC7L2; MBNL1; METAP2; MGAT2; MINA; MS4A7; MYOD1; PARP6; PPIL1; PPP6C; PRKACB; PSMD10; PTPN12; RANBP9; RAP2C; RNF214; RPS15A; RXFP1; SAMD5; SDHC; SEMA3E; SEPHS1; SLC35A3; S…
hsa-miR-455-3p	ABR; ACAN; ADAMTS3; ADCY2; ADNP; ADORA2A; AGAP9; AGFG1; AGO4; ALKBH5; ALPL; AMFR; ANAPC7; ANGEL2; ANKIB1; ANP32A; ANP32B; ARL1; ARL5C; ARX; ASUN; ATXN7L1; BBX; BCL2L12; BCL7A; BCORL1; BHLHA9; BMPER; BMPR1A; BUD13; C11orf30; C12orf73; C16orf70; C16orf72; C16orf87; C3orf38; C8orf44-SGK3; CAMK2N1; CAPN6; CASP8; CCNH; CCNJ; CD80; CDC42SE1; CLCN2; CLDN4; CLTC; CNOT6; COL2A1; COL4A5; COLEC12; CPEB1; CP…
hsa-miR-221-3p	AGFG1; AGO4; AIDA; AKAP5; AMIGO1; AMMECR1; ANGPTL2; ANKRD52; AP3M1; APPBP2; ARHGAP42; ASPH; ATAD2B; ATP1B1; ATXN1; BAZ2B; BBC3; BEAN1; BMF; BRWD3; C11orf87; C2orf91; C3orf70; CAMKK1; CAND1; CASZ1; CCDC64; CCT4; CD4; CDH2; CDKN1B; CDKN1C; CHD7; CHSY1; CLVS2; CNOT2; CPEB3; CPNE8; CREBZF; CRKL; CTCF; CYR61; DCAF12; DCAF7; DCUN1D1; DCUN1D4; DKK2; DMRT3; DPP8; DYNC1LI2; DYRK1A; EIF1; EIF3J; EIF5A2; EM…
hsa-miR-222-3p	AGFG1; AGO4; AIDA; AKAP5; AMIGO1; AMMECR1; ANGPTL2; ANKRD52; APPBP2; ARHGAP42; ASPH; ATAD2B; ATP1B1; ATXN1; AXIN2; BAZ2B; BBC3; BEAN1; BMF; BRWD3; C11orf87; C2orf91; C3orf70; CAMKK1; CAND1; CASZ1; CCDC64; CCT4; CD4; CDH2; CDKN1B; CDKN1C; CHD7; CHSY1; CLVS2; CNOT2; CPEB3; CPNE8; CREBZF; CRKL; CTCF; CYR61; DCAF12; DCAF7; DCUN1D1; DCUN1D4; DKK2; DMRT3; DPP8; DYNC1LI2; DYRK1A; EIF1; EIF3J; EIF5A2; EM…
hsa-miR-138-5p	ADCYAP1R1; ADRA2A; AEBP2; AFF1; AFF3; AGO1; AHDC1; AKAP11; AMIGO1; AMMECR1; ANK1; ANKRD13B; ANKRD54; APH1A; ARGLU1; ARHGAP32; ARHGAP42; ARHGEF3; ARL6IP5; ARRB1; ARRDC3; ASXL3; ATCAY; ATP11C; BAG1; BAZ1B; BAZ2B; BNIP3L; BTG1; BVES; C10orf54; C11orf57; C12orf43; C16orf47; C6orf47; CABLES2; CACUL1; CALN1; CAMK2N1; CASP3; CBFA2T2; CCAR2; CCDC85C; CCND3; CCNE1; CCNYL1; CD2AP; CDK14; CDK6; CDR2L; CHMP7…
hsa-miR-708-5p	AMIGO1; AS3MT; BEGAIN; C16orf52; CASP2; CDKN2AIP; CNTFR; CYTH2; DDTL; DERL2; DKK3; E2F6; EN2; EOMES; FAM217B; FOXJ3; GABRA3; GBX1; GLP2R; GNG12; GPM6A; HNRNPK; HOXB3; HS2ST1; KCNJ6; KIAA0355; LURAP1L; LYPD3; MAPK6; MARCH9; MCM9; MRPS35; MTCP1; NANOS1; NFE2L2; NNAT; OSBPL10; POU6F2; PRCC; PSMF1; RAP1B; RBM23; RELA; RHO; RNF150; SLC37A4; SLC44A5; SRSF1; SSRP1; STK4; TAGAP; TMEM200B; TMEM260; TNS3; …
hsa-miR-3139	AMIGO1; AS3MT; BEGAIN; C16orf52; CASP2; CDKN2AIP; CNTFR; CYTH2; DDTL; DKK3; E2F6; EN2; EOMES; FAM217B; FOXJ3; GABRA3; GBX1; GLP2R; GNG12; GPM6A; HNRNPK; HOXB3; HS2ST1; KIAA0355; LURAP1L; LYPD3; MARCH9; MCM9; MRPS35; MTCP1; NANOS1; NFE2L2; NNAT; OSBPL10; OTOF; PFKM; POU6F2; PRCC; PSMF1; RAP1B; RARG; RBM23; RCVRN; RELA; RHO; RNF150; SLC37A4; SLC44A5; SMURF2; SRSF1; SSRP1; TAGAP; TMEM200B; TMEM260; …
hsa-miR-129-1-3p	ABLIM1; AHCYL1; AKAP3; AKAP5; AMMECR1L; ARAP2; ARPC5L; BAG3; BCL2L2; BEAN1; BMPER; BNIP3L; BORA; BTBD7; BZW1; C14orf1; C14orf28; C9orf69; CA7; CACFD1; CACNA1D; CAMK2N1; CAMKK2; CAMSAP2; CASC4; CCNJ; CCNT1; CCP110; CDC42BPG; CDS1; CHRM2; CNST; CNTN2; CPEB1; CPSF2; DCUN1D3; DEDD2; DGKI; DLGAP4; DNAJB5; DNAJC14; DOK4; DOLPP1; DYNLL2; DYRK3; E2F5; EGLN1; EGLN3; EIF3J; ELOVL1; ELOVL2; ELOVL6; EPHB2; E…
hsa-miR-128-3p	ABCB9; ABHD12B; ABHD17B; ACTA2; ADORA2B; AK2; AK4; ALDH4A1; AMMECR1L; APEX1; APLNR; ARHGAP12; ARHGEF11; ARRDC4; ATP5G3; BAG2; BAZ2B; BCORL1; BEND4; BLOC1S5; BMI1; BTG2; C16orf52; C19orf81; C1orf52; C7orf76; C8orf4; CA10; CA7; CABLES2; CABP1; CACYBP; CAPN7; CASC10; CASC3; CASP8; CBFB; CBX5; CCDC71; CCDC88C; CCDC92; CDH11; CDH24; CDIP1; CITED2; CLCN6; CLP1; CLPP; COL21A1; COMMD3-BMI1; CORO1C; COX7B…
hsa-miR-129-2-3p	ABLIM1; AHCYL1; AKAP3; AKAP5; AMMECR1L; ARAP2; ARPC5L; BAG3; BCL2L2; BEAN1; BMPER; BNIP3L; BORA; BTBD7; BZW1; C14orf1; C14orf28; C9orf69; CA7; CACFD1; CACNA1D; CAMK2N1; CAMKK2; CAMSAP2; CASC4; CCNJ; CCNT1; CCP110; CDC42BPG; CDS1; CHRM2; CNST; CNTN2; CPEB1; CPSF2; DCUN1D3; DEDD2; DGKI; DLGAP4; DNAJB5; DNAJC14; DOK4; DOLPP1; DYNLL2; DYRK3; E2F5; EGLN1; EGLN3; EIF3J; ELOVL1; ELOVL2; ELOVL6; EPHB2; E…
hsa-miR-3681-3p	ABCB9; ABHD17B; ACTA2; ADAMTS10; ADORA2B; AK2; AK4; ALDH4A1; AMMECR1L; APEX1; APLNR; ARHGAP12; ARHGEF11; ARID2; ARRDC4; ATP5G3; BAG2; BAZ2B; BCL3; BCORL1; BEND4; BLOC1S5; BMI1; BRSK1; C15orf27; C16orf52; C17orf85; C19orf81; C1orf52; C8orf4; CA10; CA7; CABLES2; CABP1; CACNA2D3; CACYBP; CAPN7; CASC10; CASC3; CASP8; CBFB; CBX5; CCDC149; CCDC28B; CCDC71; CCDC88C; CCDC92; CCNJ; CDH11; CDH24; CDIP1; CD…
hsa-miR-212-3p	ADCY3; ADRA1A; AKIRIN1; ANGEL2; ANKRD29; ANP32A; ARFGAP2; ARHGEF11; ARID2; ARID4B; ARX; BOLL; BRI3; BTAF1; C11orf87; C16orf87; C19orf47; C1orf115; C8orf44-SGK3; CALU; CC2D1B; CDC40; CDK19; CFL2; CNIH1; CSDE1; CTGF; DAZAP2; DNAJA2; DOCK4; DPYSL3; DUSP9; DYNLL2; E2F5; EDIL3; EGR1; EIF4A2; ELMSAN1; EP300; ETV1; FAM167A; FAM91A1; FBXO21; FBXO28; FEM1C; FGF7; FKBP2; FOXA1; GAPVD1; GDF5; GEMIN6; GHR; G…
hsa-miR-132-3p	ADCY3; ADRA1A; ANGEL2; ANKRD29; ANP32A; ARFGAP2; ARHGEF11; ARID2; ARID4B; BOLL; BRI3; BTAF1; C11orf87; C16orf87; C19orf47; C1orf115; C8orf44-SGK3; CALU; CC2D1B; CCDC71L; CDC40; CDK19; CFL2; CNIH1; CSDE1; CTDSPL2; CTGF; DAZAP2; DNAJA2; DPYSL3; DUSP9; DYNLL2; E2F5; EDIL3; EGR1; EIF4A2; ELMSAN1; EP300; ETV1; FAM167A; FAM91A1; FBXO21; FBXO28; FEM1C; FGF7; FKBP2; FOXA1; GAPVD1; GDF5; GEMIN6; GHR; GOLM…
hsa-miR-542-3p	ALCAM; ANGEL2; ASRGL1; B3GNT5; BRK1; CDC5L; CEP57L1; CKLF-CMTM1; CMTM1; COLGALT2; COPS2; CTCF; DDI2; EDEM3; ELAVL2; ETS1; FAM122C; FBXO9; FHOD3; GDNF; GPRIN1; GRIN2B; HIAT1; HMG20A; HSPBAP1; ILK; INTS5; KCMF1; KLHL14; KMT2E; MAGI2; MAP7; MID1; MYLIP; NOP2; NUP62CL; NXPH2; OTUB1; OTUB2; PCED1A; PFKM; POU6F2; PRADC1; PUM2; PWP1; R3HDM2; RAB13; RPS6KA4; SH3BP5; SLC25A16; SLC30A6; SLC48A1; SMIM14; SP…
hsa-miR-101-3p	ABHD17B; ABHD17C; ADAMTS10; ADAMTS17; ADAMTS3; ADAMTSL3; ADRB1; AEBP2; AGFG1; AJAP1; AKT3; ANKRD11; ANKRD17; ANKRD44; ANXA2; AP1G1; AP1S1; AP3S1; APOBEC4; APP; ARAP2; ARG2; ARHGEF3; ARNTL2; ASAP1; ASPN; ATG4D; ATP1B1; ATP5G2; ATP9B; ATXN1; ATXN1L; AVPI1; AXIN2; BCL2L11; BCL9; BEAN1; BEGAIN; BEND4; BICC1; BMP10; BRPF1; BTBD3; BZW1; C10orf107; C10orf12; C10orf88; C19orf73; C1orf52; C3orf58; C3orf80…
hsa-miR-3129-5p	ACOX1; ACVR2A; ADAM10; ADAMTS3; ADAMTSL3; ADRB1; ADRBK2; AEBP2; AK4; ALX4; ANKRD17; ANKRD44; APLP2; ARHGEF3; ARL15; ATAD1; BCAR3; C1orf21; C20orf194; C9orf40; C9orf72; CABLES1; CBLB; CCDC85C; CD151; CD2AP; CDK17; CDK7; CELSR2; CEP85L; CFL2; CHAD; CHRM3; CISD2; CITED2; CNEP1R1; CNIH2; CNOT7; COL4A5; COPS2; CSRP2; CTNNA2; CXCL11; CXXC5; CYB5R4; DCBLD2; DDHD1; DDIT4; DEPDC1B; DIRC2; DPF3; ESRP1; FAM…
hsa-miR-212-5p	ABCE1; ACY1; AGAP9; AIRE; ALDH1L1; ANKRD40; ATXN7; ATXN7L3B; AVPR2; BASP1; BCL2L2; BHLHE41; C12orf79; C1orf64; CACNA1E; CATSPER4; CBLN2; CCDC117; CCND3; CDC27; CDIP1; CDYL2; CERS2; CIB1; CLIC5; COBL; CPLX3; CSNK1E; CTBS; CTDSP1; CTDSP2; CYGB; CYTH1; DCAF12; DDX3Y; EBF3; EHD2; EIF3J; EIF4A1; ELF3; EPM2AIP1; FAM104A; FAM104B; FAM63A; FAM81A; FAXDC2; FBN2; FOXP4; FZD5; GABBR1; GBP2; GDF11; GDF6; GNG…
hsa-miR-34a-5p	AAGAB; ACBD3; ACSL1; ADD2; ADIPOR2; ADK; ADO; AGAP2; AGO4; AGTRAP; ALCAM; ALDOA; AMER2; ANK2; ANK3; ANKRD52; ANP32B; AP3S2; APH1A; AREG; ARHGAP1; ARHGAP26; ARHGAP36; ARHGAP44; ARID4A; ARID4B; ARSJ; ASIC2; ATG4B; ATG9A; ATMIN; ATP1A2; ATP5S; ATXN7L3B; AXL; B3GAT1; B4GALT2; BCL2; BCL2L13; BMP3; BMP8B; BRINP1; BRPF3; BTBD11; C12orf73; C1QL3; C22orf23; C2CD4A; C3orf58; C8orf37; C9orf69; CA7; CACNA2D1…
hsa-miR-34c-5p	AAGAB; ACBD3; ACSL1; ACSL4; ADAM10; ADD2; ADIPOR2; ADK; ADO; AFF4; AGAP2; AGO4; AGTRAP; ALCAM; ALDOA; AMER2; ANK2; ANK3; ANKRD52; ANP32B; AP3S2; APH1A; AREG; ARHGAP1; ARHGAP26; ARHGAP36; ARHGAP44; ARID4A; ARID4B; ARSJ; ASIC2; ATG4B; ATG9A; ATMIN; ATP1A2; ATP5S; ATXN7L3B; AXL; B4GALT2; BCL2; BCL2L13; BMP3; BMP8B; BNC2; BRINP1; BRPF3; BTBD11; C12orf73; C1QL3; C22orf23; C2CD4A; C3orf58; C3orf70; C8o…
hsa-miR-449a	AAGAB; ACBD3; ACSL1; ADD2; ADIPOR2; ADK; ADO; AGAP2; AGO4; AGTRAP; ALCAM; ALDOA; AMER2; ANK2; ANK3; ANKRD52; ANP32B; AP3S2; APH1A; AREG; ARHGAP1; ARHGAP26; ARHGAP36; ARHGAP44; ARID4A; ARSJ; ASIC2; ATG4B; ATMIN; ATP1A2; ATP5S; ATXN7L3B; AXL; B3GAT1; B4GALT2; BCL2; BCL2L13; BMP3; BMP8B; BNC2; BRINP1; BRPF3; BTBD11; C12orf73; C1QL3; C22orf23; C3orf58; C8orf37; C9orf69; CA7; CACNB1; CACNB3; CADM4; CA…
hsa-miR-449b-5p	AAGAB; ACBD3; ACSL1; ADAM10; ADD2; ADIPOR2; ADK; ADO; AFF4; AGAP2; AGO4; AGTRAP; ALCAM; ALDOA; AMER2; ANK2; ANK3; ANKRD52; ANP32B; AP3S2; APH1A; AREG; ARHGAP1; ARHGAP26; ARHGAP36; ARHGAP44; ARID4A; ARSJ; ASIC2; ATG4B; ATG9A; ATMIN; ATP1A2; ATP5S; ATXN7; ATXN7L3B; AXL; B4GALT2; BCL2; BCL2L13; BMP3; BMP8B; BNC2; BRINP1; BRPF3; BTBD11; C12orf73; C1QL3; C22orf23; C2CD4A; C3orf58; C3orf70; C8orf37; C9…
hsa-miR-331-3p	ANKRD6; ARHGEF37; ARID3A; ARPP21; ATOH8; B4GALT2; BCL2L14; C15orf52; C17orf96; CASK; CNOT10; CREBRF; DESI1; DNAJC14; DUSP5; ELN; ETV3; FNDC4; FSTL1; GAREML; GBA; HIRIP3; HOXC4; HRK; IGLON5; KDELR1; KSR1; LOXHD1; LSP1; MED20; MEIS1; MYCL; NRP2; PABPN1; PASD1; PSME1; PSME3; RCC2; RIC8B; RNF122; RPP14; RSAD1; RTN2; SMARCD1; SNX21; SOCS1; TNF; TRERF1; TSC22D4; TSPAN18; TXLNA; USP46; WDR55; XYLT2; ZC3…
hsa-miR-10a-5p	ACTG1; ALPL; ANK1; ANKFY1; ANXA7; ARSJ; ATCAY; ATXN2; BAZ1B; BAZ2B; BBX; BCL6; BDNF; BLZF1; BMP2K; CADM2; CAMK2B; CASD1; CCNK; CECR6; CNNM4; CRK; CRLF3; CTNNBIP1; CYTH1; DAZAP1; DOCK11; DPF2; E2F7; EBF2; ELAVL2; ELOVL2; ELOVL6; EPHA2; EPHA5; EPHA8; ERGIC2; ERI3; ESRRG; FIGN; FLRT2; FNBP1L; FXR2; GABRB2; GALNT1; GATA3; GATA6; GOLGA3; GPCPD1; GPR61; GTF2H1; H3F3B; H3F3C; HCN1; HNRNPK; HOXA1; HOXA3;…
hsa-miR-10b-5p	ACTG1; ALPL; ANK1; ANKFY1; ANXA7; ARSJ; ATCAY; ATXN2; BAZ1B; BBX; BCL6; BDNF; BLZF1; BMP2K; CADM2; CAMK2B; CASD1; CCNK; CECR6; CNNM4; CRK; CRLF3; CTNNBIP1; CYTH1; DAZAP1; DOCK11; DPF2; E2F7; EBF2; ELAVL2; ELOVL2; ELOVL6; EPHA2; EPHA5; ERGIC2; ERI3; ESRRG; FIGN; FLRT2; FNBP1L; FXR2; GABRB2; GALNT1; GATA3; GATA6; GOLGA3; GPCPD1; GPR61; GTF2H1; H3F3B; H3F3C; HCN1; HNRNPK; HOXA1; HOXA3; HOXB3; HOXD10…
hsa-miR-506-3p	ABHD17C; ABHD3; ACAA2; ACADM; ACSL1; ADI1; AFF3; AGPAT9; AIDA; AIF1L; AK3; AK4; AKAP6; AKIRIN1; AKR7A2; AKT1S1; ALCAM; ALG2; AMMECR1; ANAPC7; ANP32E; ANXA5; ANXA7; AP3M1; APEX2; ARFIP1; ARG2; ARHGDIA; ARHGEF3; ARHGEF4; ARPP19; ASCC2; ATMIN; ATP6V0A2; ATP6V0E1; ATP6V1G1; ATP7A; B4GALT1; BECN1; BMP6; BMPR1A; BSN; BTBD10; C10orf12; C1GALT1; C1QL3; C2orf88; CACNA2D1; CAMTA2; CAPZA1; CASC3; CASC4; CBF…
hsa-miR-4262	ANKRD13C; AP1S3; APOO; ARL5A; ARSJ; ATP1B1; BAG4; BHLHE40; BLOC1S6; C16orf87; C2orf69; CCAR1; CCL8; CD69; CDON; CLASP1; CLVS1; CPNE2; CPOX; CRIM1; DERL1; DNAJA4; DUSP10; E2F5; EPC2; ESM1; EVI2A; EXOSC3; FAM160A2; GATA6; GPBP1; GSKIP; HMBS; HOXA1; HOXA11; HOXD1; HS3ST3A1; HSP90B1; IL1A; IPO8; KANK1; KLF15; KLF6; KLHL2; LMO1; LMO3; LYRM1; MARK1; MB21D2; MED8; MELK; MKRN1; MLF1; NKAIN2; NLN; NPEPPS;…
hsa-miR-532-5p	APBB2; ATP2C1; BHLHB9; C11orf31; CAPN3; CCDC64; CCNG1; CCR4; CD40LG; CPEB3; CRIPT; CXCL1; CXCL2; CYCS; DDHD1; DENND6A; DHFR; ERCC6L; FGF14; GBP1; GBP3; GFRA1; GPR137C; HNRNPDL; HSPA9; IARS2; IL6ST; IRS2; KLHL7; KRAS; LEP; LINGO2; MCTP1; MDH2; MED1; MPP7; MRPL18; MTMR4; NAA50; NDP; NFATC2IP; NFIB; NKD1; NYAP2; PAK7; PCED1A; PSMD5; PSMD9; PURA; RAB18; RASSF5; RAVER2; RCOR1; SC5D; SESTD1; SLC25A14; …
hsa-miR-1251-5p	ADAM10; APBB2; ARMC10; BRK1; BTN1A1; CXorf21; EIF4E; ETV5; GNAQ; GPATCH2L; HSH2D; IL22RA2; LEF1; MTHFD2; NAA50; NETO1; ORC2; PDGFC; PIP4K2B; PROX1; QSER1; RAD54B; SETD3; SLC25A33; SLC2A4; STAG1; TFRC; TPD52; TPT1; TRIP11; UBE2N; WNT2B;
hsa-miR-216a-3p	ABCB9; ABHD17B; ACTA2; ADORA2B; AFF4; AK2; AK4; ALDH4A1; APEX1; APLNR; ARHGAP12; ARHGEF11; ARRDC4; ATP5G3; BAG2; BAZ2B; BCORL1; BEND4; BLOC1S5; BMI1; BTG2; C16orf52; C19orf81; C1orf52; C7orf76; C8orf4; CA10; CA7; CABLES2; CABP1; CACYBP; CAPN7; CASC10; CASC3; CASP8; CBFB; CBX5; CCDC149; CCDC71; CCDC92; CCM2; CDH11; CDH24; CDIP1; CITED2; CLCN6; CLP1; CLPP; COL21A1; COMMD3-BMI1; CORO1C; COX7B; CRKL;…
hsa-miR-338-3p	APEX1; ARGLU1; ARHGEF10L; ARL5A; ARPC1B; ATP10D; ATXN7L1; B4GALT7; C12orf4; C16orf87; C7orf55-LUC7L2; CACNA2D1; CELSR2; CHCHD4; CHL1; CHTOP; COL1A1; COPS4; COX4I1; DCAF12; DES; DGKB; DMRT2; ESYT2; ETS1; F10; FAF1; FAM120A; FAM169A; FGD1; FKBP1A; FOPNL; FRMD3; FRS2; GNAQ; GNG12; GPD2; HEXIM1; HMOX2; HNF4G; HUNK; ICOS; IPO9; KCNA4; KCND2; KIAA1429; LEMD3; LGALSL; LSM5; LTA4H; MACROD2; MAFB; MAPK1IP…
hsa-miR-493-3p	ACAA2; ANKRD29; APEX1; APITD1-CORT; C14orf1; C1orf185; C1RL; CDC27; CFL1; CIAO1; CIC; COL5A1; DMRT2; DPY30; DYNLRB1; EBPL; EIF4A1; FAM102B; FAM219B; FCRLB; FMR1; FOXP2; GNG2; H2AFY; HTR2A; ITPRIPL1; KCNJ9; KCNMB1; KIF3B; KLHL18; LPXN; LTB; MAP1LC3B; MARCH6; MRVI1; NIF3L1; NMNAT3; PEA15; PEX19; PHB; POLR3D; POLR3E; RAB30; RAF1; RND2; RNF4; RNF5; RTBDN; SLC29A2; SMTNL2; SOSTDC1; SRSF11; ST13; STRN;…
hsa-miR-186-5p	ACSM2A; ACSM2B; ARAP2; ARCN1; BDH2; CXCL13; DSPP; DUS3L; EIF2D; FUT8; GPR37; HOXB2; INSM1; IRF8; MAPKAPK5; NIT2; PSPH; RHBDF2; SMIM15; SYCP1; TOB1; UBE2B; ZDHHC13; ZMYM6;
hsa-miR-615-3p	ARFGAP1; BLOC1S1; FBXW2; KIAA0556; LRRC73; MAPT; MEF2A; MYLK2; PSMD11; SMARCE1; TLE2; TM9SF2;
hsa-miR-205-5p	AAK1; ABCD2; ABHD10; ABHD17B; ABI2; ACSL1; ADAMTS9; ARHGAP17; ARRB2; B4GALT5; B4GALT6; BICC1; BMPER; BTBD3; C10orf131; C11orf57; C11orf86; C3orf80; CALCOCO1; CALCRL; CALU; CASC4; CASD1; CBX1; CCNJ; CDC20B; CDK14; CFL2; CHN1; CLDN11; CLTC; CNIH1; CREBRF; CTPS2; CXorf21; DCDC2; DDX5; DSC2; ELK3; ENC1; EPB41; EPB41L4B; ERRFI1; ESRRG; EVA1C; EZR; FAM118B; FAM136A; FAM155A; FOXF1; FRK; GCC2; GEMIN6; G…
hsa-miR-539-3p	AK3; ARHGAP17; ARHGAP29; ASCL4; AUTS2; BCOR; CCDC68; CD46; CDC37L1; CEP170; CHRDL1; CHRNA7; CHSY1; CHTOP; CKAP5; CPNE4; CTBP1; CUL3; DAGLA; ELAVL2; EMC7; ENY2; EPN2; ERI2; EVX2; FAM133B; FAM222B; FAM26E; FAM76A; FBXO45; GIGYF2; GPC1; GRID1; HACE1; HCN1; HNRNPA3; HS3ST3B1; ITM2B; JAG1; KATNBL1; KBTBD8; KLF6; KLHL32; LHX1; LRRC2; MAFB; MAP2K1; MCU; ME2; MFN1; MYCBP; MYCT1; NRF1; NSMCE4A; NUS1; NXPH…
hsa-miR-196a-5p	ABCB9; ABL1; ACER2; ACSL6; ANKRD49; ARHGAP28; ARHGEF38; BACH1; BCAT1; BIRC6; BLOC1S6; BNC2; C11orf84; C12orf79; C15orf41; CALM1; CALM3; CASK; CCDC39; CCNJ; CDC34; CDKN1B; CDYL; CHRD; COL14A1; COL1A1; COL1A2; COL24A1; CREBL2; CTDSP2; DCAF15; DCDC2; DDX19A; DDX19B; DERL2; DIP2A; DIRC2; EBF1; EEA1; EEF2K; ELAVL4; ELF4; ENTPD4; EPC2; EPHA7; EPS15; ERG; ERI2; ERLIN2; EXOC5; FAM102B; FAM127A; FAM127B; …
hsa-miR-196b-5p	ABCB9; ABL1; ACER2; ACSL6; ANKRD49; ARHGAP28; ARHGEF38; BACH1; BCAT1; BIRC6; BLOC1S6; BNC2; C11orf84; C15orf41; CALM1; CALM3; CASK; CCDC39; CCNJ; CDC34; CDKN1B; CDYL; CHRD; COL14A1; COL1A1; COL1A2; CPD; CREBL2; DCAF15; DCDC2; DDX19A; DDX19B; DERL2; DIP2A; DIRC2; EBF1; EEF2K; ELAVL4; ELF4; ENTPD4; EPC2; EPHA7; EPS15; ERG; ERI2; ERLIN2; EXOC5; FAM102B; FAM127A; FAM127B; FLRT1; FNIP1; FOXP2; FRMD4B;…
hsa-miR-192-5p	ALCAM; ALKBH8; ALX1; ARHGEF39; ARL4C; ASB6; BHLHE22; BLCAP; C4orf46; CCNT2; CTH; CTNNBIP1; DCK; DDX50; DLG5; DNAJC19; EIF1; EMC7; EREG; FABP3; FAM229B; FOXN1; FRMD4B; GLP1R; GMEB1; GPR22; H3F3B; HIGD1A; IER5; KCNK1; LPAR4; MFAP3; MIPOL1; MSN; NIPAL1; NKAIN2; OLIG3; PCNP; PDHB; PDP1; PKP4; PLXNB2; PPP1R1C; PRKAR1A; RAB2A; RAD54B; RB1; RFX6; SERINC4; SLC23A3; SLC39A6; SRSF6; TCEB3; TDG; TMTC3; TRIM…
hsa-miR-215-5p	ALCAM; ALKBH8; ALX1; ARHGEF39; ARL4C; ASB6; BHLHE22; BLCAP; C4orf46; CCNT2; CTH; CTNNBIP1; DCK; DDX50; DLG5; DNAJC19; EIF1; EMC7; EREG; FABP3; FAM229B; FOXN1; FRMD4B; GLP1R; GMEB1; GPR22; H3F3B; HIGD1A; IER5; KCNK1; LPAR4; MFAP3; MIPOL1; MSN; NIPAL1; NKAIN2; OLIG3; PCNP; PDHB; PDP1; PKP4; PLXNB2; PPP1R1C; PRKAR1A; RAB2A; RAD54B; RB1; RFX6; SERINC4; SLC23A3; SLC39A6; SRSF6; TCEB3; TDG; TMTC3; TRIM…
hsa-miR-7-5p	ACRV1; ACTC1; ADAM11; ADRA2B; AMBRA1; ANKFY1; ANKRD12; ARID4A; ARL6IP1; ATG4A; ATP2B2; BLOC1S4; C20orf24; C5orf22; C7orf55-LUC7L2; C9orf84; CACNB4; CACNG7; CADM3; CALU; CAMK2D; CAPZA1; CCDC113; CCDC43; CCL16; CCNT2; CCSER2; CCT4; CDKL1; CGGBP1; CHAMP1; CHSY3; CKAP4; CLASP2; CNN3; CNOT8; CNPPD1; COL2A1; CRY2; CSMD3; CTDSPL; CTSB; CUL5; CYTH3; DACH1; DDIT4; DIRAS1; DPYSL2; EED; EIF4E; ELOVL7; ESRRG…
hsa-miR-376c-3p	ALCAM; ANKRD13C; ARID4A; B3GNT9; BAG5; BMI1; C3orf70; C3orf80; CACNA1G; CACNB2; CALB1; CCDC178; CNIH2; DUSP11; EDN1; EN2; ERP44; FAM170B; FAM19A1; FLT3; FRY; FUS; GULP1; HBEGF; HNRNPK; HOXB6; HOXB7; HSDL1; KANSL1L; LIX1L; LRP11; MFAP3L; MSX1; NETO1; NEUROD6; NKD1; NKX3-1; NR2F1; NR2F2; OPN3; PAFAH1B1; PAPSS2; PFDN4; PHLDA2; PPAP2B; PPEF1; PSPC1; RARB; RFTN2; RFX6; SDC2; SLC25A37; SMARCA1; SYF2; T…
hsa-miR-218-5p	ABCD2; ACSL1; ACTN1; ADIPOR2; AFAP1L1; AIF1L; AKIRIN1; ANKRD34A; AP3M1; APH1B; ARAF; ARF6; ARHGEF12; ARID4B; B3GAT1; B3GAT2; BCAT1; BCL9; BEND3; BIVM; BMI1; BMP5; BRCC3; BTG2; C16orf70; C2orf88; C3orf70; C5orf15; C6orf120; C6orf62; C7orf25; C8orf46; C9orf47; CA2; CACNA1I; CCDC24; CCDC6; CCDC89; CDC20B; CDC42SE2; CDCA7L; CDH2; CDS1; CELF4; CELF6; CHFR; CHM; CHST8; CLDN2; CLK3; CLNK; CNOT7; COA1; C…
hsa-miR-382-5p	AMOTL2; ARIH2; ATP5C1; C1orf186; FBXO28; GPR176; HMGN3; HSPA2; LMTK3; OST4; POLA2; PPP2R1B; PSPH; SCIMP; SCRG1; SFR1; SLAIN1; SLC26A3; TOP1; ZNF283;
hsa-miR-504-5p	ANGEL1; ARIH2; ARMC8; BAMBI; BDNF; BICD2; BNIP2; CLCF1; CNP; CYP7B1; DSTN; EIF1AD; EIF5A2; EYA1; GPR3; HOXA3; LAMTOR1; LMBR1L; LRRFIP1; MMADHC; NR2C2; NRG1; PXMP4; SLC41A2; SMPD3; TNFSF8; TRA2B; WBP1L; WEE1; ZNF280C;
hsa-miR-374a-5p	ADORA2B; APOPT1; ARL15; BOLA3; C5orf28; CCL2; CCL8; CEBPB; CYP26A1; EN1; GADD45A; GNB2; GTF2A2; HSBP1; IL10; KCTD19; NCK1; NEUROG2; NFIL3; NKX2-2; NPPC; NTF3; OSTF1; PIGW; PITX2; PRR16; RGS14; SIX6; SRSF7; STMN2; TCERG1; TMEM185A;
hsa-miR-374b-5p	ADORA2B; APOPT1; ARL15; BOLA3; C19orf81; C5orf28; CCL2; CCL8; CDA; CEBPB; CYP26A1; EIF2S2; EN1; GADD45A; HSBP1; IL10; KCTD19; NCK1; NEUROG2; NFIL3; NKX2-2; NPPC; NTF3; OSTF1; PDE7B; PIGW; PITX2; PRR16; RGS14; SIX6; SLC15A4; SRSF7; STMN2; TCERG1; TMEM185A;
hsa-miR-369-3p	APOPT1; ARL2BP; BIRC3; C11orf58; CAPZA2; CBX4; CCNE2; CEBPA; CEBPB; CFL2; CHIC2; CNBP; COQ10B; DCTN6; DESI1; ELOVL7; EYA1; FAM135A; FBXL3; FYN; H3F3B; HAO1; HES1; HSPH1; KIF20A; KTN1; MCFD2; NOG; NPY1R; NR2F2; OCIAD1; PAXIP1; PHACTR3; PNRC1; RAB10; RANBP9; RCAN1; SEC23A; TLE4; TMEFF2; TRAPPC8; UBE2E2; UCHL3; VEGFC; WDR20;
hsa-miR-485-5p	ADIPOR2; AGO4; ANKRD34A; ANXA11; ARHGAP9; ARL2BP; ASCC2; AVPR2; BTG2; C17orf50; C17orf78; C2orf91; C7orf73; C9orf114; CALCOCO1; CAMK2N2; CD3EAP; CD79A; CD84; CDX1; CES4A; CHD3; CKS1B; CLCN6; COPS7B; CSNK2A1; CTDNEP1; CYB561D1; DAG1; DCAF7; DISP2; DLK2; DNAJB13; DNAJC5G; DRGX; EFNA1; EPS8L1; EVX2; FAM124A; FAM222B; FAM83B; FBXL17; FKBP4; FOXL1; FRMPD3; FSD1; FTCD; FUNDC2; GAB2; GGT7; GJA5; GPR3; G…
hsa-miR-6884-5p	ADIPOR2; AGO4; ANKRD34A; ANXA11; ARHGAP9; ARL2BP; ASCC2; AVPR2; BTG2; C17orf50; C17orf78; C2orf91; C7orf73; C9orf114; CALCOCO1; CAMK2N2; CD3EAP; CD79A; CD84; CDX1; CES4A; CHD3; CKS1B; CLCN6; COPS7B; CSNK2A1; CTDNEP1; CYB561D1; DAG1; DCAF7; DISP2; DLK2; DNAJB13; DNAJC5G; DRGX; EFNA1; EMC10; EPS8L1; EVX2; FAM124A; FAM222B; FAM83B; FBXL17; FOXL1; FRMPD3; FSD1; FUNDC2; FXYD5; GAB2; GGT7; GJA5; GPR3; …
hsa-miR-25-3p	AARS; ACOX1; ACTC1; ADAM19; ADAMTSL1; ADAMTSL3; ADCY3; ADM; ADRB1; AFF1; AIDA; ANKRD44; ANP32E; AP1AR; APPL1; ARHGAP29; ARHGEF10; ARHGEF17; ARMC1; ARRDC3; ARRDC4; ASB7; ASPH; ASPN; ATP8B1; ATXN3; AURKA; B3GALT2; BAZ2B; BCAT2; BCL11B; BRMS1L; BSDC1; BTG2; BTLA; C11orf24; C16orf87; C20orf194; C21orf91; C2CD4C; C2orf69; C5orf24; CALN1; CAMK2A; CASD1; CASK; CBLN4; CCNC; CCNJL; CD2AP; CD69; CDC27; CDC…
hsa-miR-32-5p	AARS; AATK; ACOX1; ACTC1; ADAM10; ADAM19; ADAMTS9; ADAMTSL1; ADAMTSL3; ADCY3; ADM; ADRB1; AFF1; AIDA; ANKIB1; ANKRD44; ANP32E; AP1AR; APPL1; ARHGAP29; ARHGEF10; ARMC1; ARRDC3; ARRDC4; ASB7; ASPH; ASPN; ATXN3; AURKA; B3GALT2; BAZ2B; BCAT2; BCL11B; BCL2L11; BRMS1L; BSDC1; BTG2; BTLA; C11orf24; C16orf87; C20orf194; C21orf91; C2CD4C; C2orf69; C5orf24; CALN1; CAMK2A; CASD1; CBLN4; CCNC; CCNJL; CD2AP; …
hsa-miR-92a-3p	AARS; ACOX1; ACTC1; ADAM10; ADAMTSL3; ADCY3; ADM; ADRB1; AFF1; AIDA; ANKRD44; ANP32E; AP1AR; APPL1; ARHGAP29; ARHGEF10; ARMC1; ARRDC3; ARRDC4; ASPH; ASPN; ATXN3; AURKA; B3GALT2; BAZ2B; BCAT2; BCL11B; BCL2L11; BRMS1L; BSDC1; BTG2; BTLA; C11orf24; C16orf87; C20orf194; C21orf91; C2CD4C; C2orf69; C5orf24; CAMK2A; CASD1; CBLN4; CCNC; CCNJL; CD2AP; CD69; CDC27; CDCA7L; CDK5R1; CDKN1C; CEP41; CHCHD10; C…
hsa-miR-193a-3p	AAK1; ADAMTSL3; AJUBA; ALKBH5; ANAPC15; ANKFY1; ANKRD13A; AP2M1; ARHGAP19; ARHGEF12; ARHGEF15; ARMC1; ATOH8; ATP5F1; ATXN1; BAK1; BAZ2A; BCL2L2; C18orf32; CALB1; CALM1; CAPRIN1; CBX7; CCND1; CD34; CLOCK; CLSTN1; CNBP; CNOT6; CTDSPL2; CXXC4; DAAM2; DBN1; DCAF7; DLEU7; DNAJC13; DYNLL2; E2F6; EBAG9; EN2; EPHA10; ERBB2IP; ERBB4; ETS1; ETV1; FAIM2; FAM131B; FAM84A; FAT4; FHDC1; FLI1; FOCAD; GDF11; GDP…
hsa-miR-363-3p	AARS; ACOX1; ACTC1; ADAM10; ADAM19; ADAMTS9; ADAMTSL1; ADAMTSL3; ADCY3; ADM; ADRB1; AFF1; AIDA; ANKRD44; ANP32E; AP1AR; APPL1; ARF1; ARHGAP29; ARHGEF10; ARMC1; ARPC2; ARRDC3; ARRDC4; ASB7; ASPH; ASPN; ATP8B1; ATXN3; AURKA; B3GALT2; BAZ2B; BCAT2; BCL11B; BCL2L11; BRMS1L; BSDC1; BTG2; BTLA; C11orf24; C16orf87; C20orf194; C21orf91; C2CD4C; C2orf69; CALN1; CAMK2A; CASD1; CASK; CBLN4; CCNC; CCNJL; CD2…
hsa-miR-367-3p	AARS; ACOX1; ACTC1; ADAM10; ADAM19; ADAMTSL1; ADAMTSL3; ADCY3; ADM; ADRB1; AIDA; ANKRD44; ANP32E; AP1AR; APPL1; ARHGAP29; ARHGEF10; ARMC1; ARPC2; ARRDC3; ARRDC4; ASB7; ASPH; ASPN; ATP8B1; ATXN3; AURKA; B3GALT2; BAZ2B; BCAT2; BCL11B; BCL2L11; BRMS1L; BSDC1; BTG2; BTLA; C11orf24; C16orf87; C20orf194; C21orf91; C2CD4C; C2orf69; C5orf24; CACNA1I; CALN1; CAMK2A; CASD1; CBLN4; CCNC; CCNE2; CCNJL; CD2AP…
hsa-miR-433-3p	ACAA2; ALDH1L1; AP3B1; ARMC1; B4GALT3; C1orf131; CCAR1; CCDC138; CCDC93; CDK17; CEP135; COX6B1; COX8A; CYCS; CYP4V2; DNAJC5; DUSP16; ENPP6; EXTL2; FBXO48; FBXW7; FERMT2; GALNT1; GATA3; GCLC; GEMIN5; GPATCH2; GRB2; H2AFY; HBS1L; HIVEP1; HOXA1; IGFBP1; KIAA0195; LSM5; MAPK8; MBD4; MXI1; NFYB; NMT2; NR2F6; PAK2; PCCB; PIK3CB; PLN; RALB; RAP1A; RECQL; RHOQ; SASS6; SESN3; SH3GLB1; SKP1; SLC17A5; SMIM1…
hsa-miR-193b-3p	AAK1; ADAMTSL3; AJUBA; ALKBH5; ANAPC15; ANKFY1; ANKRD13A; AP2M1; ARHGAP19; ARHGEF12; ARHGEF15; ARMC1; ATOH8; ATP5F1; ATXN1; BAK1; BAZ2A; BCL2L2; C18orf32; CALB1; CALM1; CAPRIN1; CBX7; CCND1; CD34; CLOCK; CLSTN1; CNBP; CNOT6; CTDSPL2; CXXC4; DAAM2; DBN1; DCAF7; DLEU7; DNAJC13; DYNLL2; E2F6; EBAG9; EN2; EPHA10; ERBB2IP; ERBB4; ETS1; ETV1; FAIM2; FAM131B; FAM84A; FAT4; FHDC1; FLI1; FOCAD; GDF11; GDP…
hsa-miR-92b-3p	AARS; ACOX1; ACTC1; ADAMTSL3; ADCY3; ADM; ADRB1; AFF1; AIDA; ANKRD44; ANP32E; AP1AR; APPL1; ARHGAP29; ARHGEF10; ARMC1; ARRDC3; ARRDC4; ASPH; ASPN; ATXN3; AURKA; B3GALT2; BAZ2B; BCAT2; BCL11B; BCL2L11; BRMS1L; BSDC1; BTG2; BTLA; C11orf24; C16orf87; C20orf194; C21orf91; C2CD4C; C2orf69; C5orf24; CAMK2A; CASD1; CBLN4; CCNC; CCNJL; CD2AP; CD69; CDC27; CDCA7L; CDK5R1; CDKN1C; CEP41; CHCHD10; CHMP7; CH…
hsa-miR-188-5p	AKAP2; ARPC2; ATP6V1G1; BAG5; C6orf106; C9orf72; CBFB; CCDC6; CCNG1; CCNT2; CD2AP; CNIH1; CPNE8; CTNNBIP1; DLG5; DNAJB4; EFNB2; ELOVL6; EVI5; FBXO45; FBXO9; FOXN2; FRMD5; GATAD1; IL6ST; KCNG3; KLF10; MAP1LC3B; MAP3K3; MARCKS; MSX1; NEK6; NMNAT3; NRG3; OPRK1; PALM2-AKAP2; PDIK1L; PTEN; RAP2C; RASA1; RNF170; RSPO3; SEMA4B; SLC22A3; SPRED1; SRSF7; SUMO2; TAB3; TMEM39A; TOMM70A; UBE2I; VAV3; XRCC5; Z…
hsa-miR-6866-3p	ARPC2; C6orf106; C9orf72; CBFB; CCDC6; CCNG1; CCNT2; CNIH1; CPNE8; CTNNBIP1; DLG5; DNAJB4; EFNB2; ELOVL6; FBXO45; FBXO9; FOXN2; FRMD5; GATAD1; IL6ST; KCNG3; KLF10; MAP1LC3B; MARCKS; NEK6; NMNAT3; OPRK1; PTEN; RAP2C; RASA1; RNF170; RSPO3; SEMA4B; SLC22A3; SRSF7; TMEM39A; TOMM70A; UBE2I; VAV3; XRCC5; ZFP91;
hsa-miR-320a	ARFIP1; ARL8B; ARMCX2; ARPP19; ASH2L; BANP; BCAP29; CCR7; CD274; CDH20; CDK13; CNKSR2; COPS2; DAZAP1; DBN1; DDX42; DESI2; DHX15; DLX1; DPY30; EFS; EIF2B1; EMC7; EOGT; ETFA; FOXQ1; FTL; FUS; GNAI1; GRASP; HECTD2; HOXA10; INSM2; IRF6; KCNS3; KITLG; KLF13; KLF5; KLHDC9; KLHL36; LMO3; MDK; MED21; MSI2; MYL12A; NAA20; NABP1; NKX2-4; NPAS2; PAPD5; PAPOLA; PBX3; PCSK7; PHF1; PLEKHA5; PLK3; POLE4; POLR1C…
hsa-miR-503-5p	ACVR2A; ACVR2B; AIFM1; AK4; AKIRIN1; AKT3; ANKRD13B; ANKS1A; ANLN; APLN; AQP11; ARL2; ARL5B; ARPP19; ASH1L; ATXN2; BCL2; BMPR1A; BTAF1; BTF3; BTLA; BTRC; BZW1; C1orf21; C2orf72; CACNA1I; CACUL1; CAPN6; CASR; CBFA2T3; CBX4; CCND1; CCND2; CCND3; CCNE1; CCNYL1; CD28; CDC25A; CDC27; CDC37L1; CDC42SE2; CDCA4; CDK17; CDK5R1; CDK8; CHAC1; CHD9; CHEK1; CHPF; CLDN12; CMPK1; CNOT6L; CPEB3; CREBRF; CRK; CXC…
hsa-miR-320b	ALKBH5; ARFIP1; ARL8B; ARMCX2; ARPP19; ASH2L; BANP; BCAP29; CCR7; CD274; CDH20; CDK13; CNKSR2; COPS2; DAZAP1; DBN1; DDX42; DESI2; DHX15; DLX1; DPY30; EFS; EIF2B1; EMC7; EOGT; ETFA; FOXQ1; FTL; FUS; GNAI1; GRASP; HECTD2; HOXA10; INSM2; IRF6; KCNS3; KITLG; KLF13; KLF5; KLHDC9; KLHL36; LMO3; MDK; MED21; MSI2; MYL12A; NAA20; NABP1; NKX2-4; NPAS2; PAPD5; PAPOLA; PBX3; PCSK7; PHF1; PLEKHA5; PLK3; POLE4…
hsa-miR-320c	ARFIP1; ARL8B; ARMCX2; ARPP19; ASH2L; BANP; BCAP29; CCR7; CD274; CDH20; CDK13; CNKSR2; COPS2; DAZAP1; DBN1; DDX42; DESI2; DHX15; DLX1; DPY30; EFS; EIF2B1; EMC7; EOGT; ETFA; FOXQ1; FTL; FUS; GNAI1; GRASP; HECTD2; HOXA10; INSM2; IRF6; KCNS3; KITLG; KLF13; KLF5; KLHDC9; KLHL36; LMO3; MDK; MED21; MSI2; MYL12A; NAA20; NABP1; NKX2-4; NPAS2; PAPD5; PAPOLA; PBX3; PCSK7; PHF1; PLEKHA5; PLK3; POLE4; POLR1C…
hsa-miR-320d	ARFIP1; ARL8B; ARMCX2; ARPP19; ASH2L; BANP; BCAP29; CCR7; CD274; CDH20; CDK13; CNKSR2; COPS2; DAZAP1; DBN1; DDX42; DESI2; DHX15; DLX1; DPY30; EFS; EIF2B1; EMC7; EOGT; ETFA; FOXQ1; FTL; FUS; GNAI1; GRASP; HECTD2; HOXA10; INSM2; IRF6; KCNS3; KITLG; KLF13; KLF5; KLHDC9; KLHL36; LMO3; MDK; MED21; MSI2; MYL12A; NAA20; NABP1; NDRG3; NKX2-4; NPAS2; PAPD5; PAPOLA; PBX3; PCSK7; PFKM; PHF1; PLEKHA5; PLK3; …
hsa-miR-4429	ARFIP1; ARL8B; ARMCX2; ARPP19; ASH2L; BANP; BCAP29; CCR7; CD274; CDH20; CDK13; CNKSR2; COPS2; DAZAP1; DBN1; DESI2; DHX15; DLX1; DPY30; EFS; EIF2B1; ETFA; FOXQ1; FUS; GNAI1; GRASP; HECTD2; HOXA10; INSM2; IRF6; KCNS3; KITLG; KLF13; KLF5; KLHDC9; KLHL36; LMO3; MDK; MED21; MYL12A; NAA20; NABP1; NKX2-4; NPAS2; PAPD5; PAPOLA; PBX3; PCSK7; PHF1; PLEKHA5; PLK3; POLE4; POLR1C; PPCS; PRKAG2; PYGO2; RAC1; R…
hsa-miR-129-5p	ARRDC3; BEND6; CACNG2; CALM1; CAMK2N1; CDKN1C; CHD7; CIB2; CLDN22; DUSP10; GLCCI1; GPR37; HMGB1; IGIP; KCNK1; NPEPPS; NR4A2; NXT2; PBX3; PLEKHH3; PMEPA1; PPAPDC2; PRRG2; PTMA; RPL14; SESN3; UNCX; VAMP1; YIPF5; ZBTB20; ZNF706;
hsa-miR-187-3p	ARRDC3; BARX2; BCL6; CRMP1; FGF9; HIPK3; LRFN1; NEUROG2; NIPBL; NRG2; SORCS1; SPRY1; THNSL2;
hsa-miR-410-3p	ADM; ATG16L1; C18orf32; CBFB; CBX8; DCTN6; DIMT1; GLRB; GRHL3; LHX8; NPPC; NUP35; OTX2; SMAD7; TEC; TEX14; TRAPPC3; ZZZ3;
hsa-miR-874-3p	ADAM19; AQP3; ATF3; ATG16L1; ATP2C1; BCKDHB; BCKDK; BDH1; BPI; C10orf113; C19orf54; C7orf43; CD37; CHP1; CNKSR2; CNTNAP2; COL9A2; CPEB4; DYNLL1; EIF4EBP1; ESRRA; FAM63A; FBXO33; FMR1; GDF11; GLDC; GRIP1; HEG1; HEPN1; HIF1AN; HTR2C; IGFBPL1; KCNG4; KDM4A; KLK15; LEP; LSM14B; MARCH9; MBLAC2; METTL21B; MMP19; MSRB3; MXI1; NR2C2; NRCAM; NUDT13; OSTM1; PAAF1; PARP14; PAX3; PIGG; PLEKHB2; POLD4; POU3F2…
hsa-miR-6088	ABHD14A; ABHD17B; ABL2; AHCYL1; ASAP3; ATG2B; ATP11C; ATP6V1A; BMPR1A; BRD2; C1orf74; CBFB; CCDC36; CCDC58; CDK1; CHEK2; CHST10; COL1A1; COX17; CRELD1; CRLF3; CSNK1G3; CTGF; DOCK2; DYRK1B; EFS; EPM2AIP1; EVX2; FADS6; FAM168A; FAM60A; FAM83G; FAR1; GDF10; GIGYF2; GLI3; GOLM1; HLA-DQA2; IGFBP5; ITGA6; ITM2B; KCND1; KLC2; KRT80; LIMK1; LMO4; MAB21L1; MAF; MAP3K7; MAPK7; MARCKS; MCF2; MEDAG; METAP1; …
hsa-miR-139-5p	AEBP2; AKIRIN2; AP1S2; APLP2; ARX; ASF1A; ASXL3; ATG4D; ATL2; ATP5G3; AZIN1; BAZ2B; BMPR1A; CAMK2D; CCT5; CDH20; CSRNP2; DDIT4; DENR; DNAJC5; DPY30; EBF1; EIF4G2; ELOVL5; EMP2; ERN1; FAM76B; FBXO28; FMR1; FOS; FYB; GABRA1; GALNT3; GDE1; GDF10; GDI2; GOT2; GPR37; H2AFV; HOXB2; HTR7; IDE; IQCJ-SCHIP1; JDP2; JUN; KBTBD2; KIF13A; KLHL23; KPNA4; LCOR; LMO4; LRCH2; LRFN5; LRRN3; MARCH7; MEIS2; MORN4; M…
hsa-miR-151a-3p	AKT3; ARL17B; ATP2A2; C6orf106; CALD1; CASD1; CCDC67; CHL1; CLASP2; CLK1; CRK; CYP7B1; DECR1; DLC1; EFNA3; FAM104A; FSTL3; FXR1; GABRB1; GHR; HIF1A; LAMTOR3; MAF; MEX3C; NIPAL2; NPL; PANK2; PFN2; RFESD; RYBP; SIX1; SOCS5; TMEM98; TRA2B; TWIST1; UNC5B; UPP2; YTHDF3; ZFPM2; ZMAT1;
hsa-miR-668-3p	ABHD13; ATP6AP2; BSND; CALCOCO1; CANX; CNPY4; CWC25; EMX2; FTCD; GLCCI1; H3F3B; HOXB4; ID4; KITLG; KLF3; LCMT2; LEP; LMOD3; MOSPD1; MTMR3; NEGR1; PAOX; PCED1A; PDCD7; PLD1; PPP1R12C; PROX2; S100PBP; SKAP2; SLC26A7; SMUG1; SPRED1; SYNGR3; TLCD2; TOX3; TPD52; TRIQK; TXK; U2AF2; ZBTB5; ZMYM4;
hsa-miR-185-5p	ABCG1; ANKRD34A; APP; ATP1A3; ATP6V1F; CA10; CABP4; CAMK1G; CAMK2D; CDC42; CDH24; CDH4; CLDN18; CNTD1; CTSE; CTSK; CYP4V2; DCTN3; DPF2; DYRK1B; EIF4B; EIF5A; ELOVL4; ELP4; EMC10; EPHB2; FAIM2; FAM101A; FAM222A; FAM53C; FAM76A; HNRNPA0; HP1BP3; INPP5K; KIF3C; KLC1; KLK5; LPCAT3; MDM4; MESDC1; NR1D1; PAK6; PARPBP; PARS2; PCDHA1; PCDHA10; PCDHA11; PCDHA12; PCDHA13; PCDHA2; PCDHA3; PCDHA4; PCDHA5; PC…
hsa-miR-4306	ABCG1; ANKRD34A; APP; ATP1A3; ATP6V1F; CA10; CABP4; CAMK1G; CAMK2D; CDC42; CDH24; CDH4; CLDN18; CNTD1; CTSE; CTSK; CYP4V2; DCTN3; DPF2; DYRK1B; EIF4B; EIF5A; ELOVL4; ELP4; EMC10; EPHB2; FAIM2; FAM101A; FAM222A; FAM53C; FAM76A; HNRNPA0; HP1BP3; INPP5K; KIF3C; KLC1; KLK5; LPCAT3; MDM4; MESDC1; NR1D1; PAK6; PARPBP; PARS2; PCDHA1; PCDHA10; PCDHA11; PCDHA12; PCDHA13; PCDHA2; PCDHA3; PCDHA4; PCDHA5; PC…
hsa-miR-4644	ABCG1; ANKRD34A; ATP1A3; ATP6V1F; CA10; CABP4; CALN1; CAMK1G; CAMK2D; CDC42; CDH24; CDH4; CLDN18; CNTD1; CTSE; CTSK; CYP4V2; DCTN3; DPF2; DYRK1B; EIF4B; ELOVL4; ELP4; FAIM2; FAM101A; FAM222A; FAM53C; FAM76A; GALM; GPR75; HNRNPA0; HP1BP3; INPP5K; KIF3C; KLC1; KLK5; LPCAT3; MDM4; MESDC1; NR1D1; PAK6; PARPBP; PARS2; PAX2; PCDHA1; PCDHA10; PCDHA11; PCDHA12; PCDHA13; PCDHA2; PCDHA3; PCDHA4; PCDHA5; PC…
hsa-miR-33a-5p	ANKRD44; ANO4; BACH1; CPSF2; CPT1A; CSMD1; DCUN1D5; DEPTOR; EBAG9; EEF1A1; EGFLAM; EIF5A2; EN2; FAM222B; GAS1; GLCCI1; HADHB; HMGA2; LDHA; MAP3K7; MAPK8; MCFD2; NPC1; PIM1; PIM3; RAP2A; RCAN1; RNF128; SALL1; SIRT6; SLC25A25; SLC26A7; SNAI2; SPAST; TM9SF3; TMEM59; TMEM86A; UBE2V2; YWHAH; ZC3H12C; ZNF281; ZNF804B;
hsa-miR-155-5p	ACTA1; ACTL7A; AICDA; ARID2; ARVCF; ATP6V1G1; ATXN1L; BACH1; BCL10; BPIFB2; BSDC1; C10orf12; C3orf18; C5orf64; C7orf71; C8orf4; C8orf44-SGK3; C9orf78; CA13; CARD11; CARHSP1; CD274; CDC73; CDX1; CEBPB; CEP41; CHAF1A; CKAP5; CNIH1; COL21A1; COPS3; CSF1R; CSNK1G2; CTLA4; CYB561D1; DET1; DHX40; DMTF1; DUSP14; DYNC1I1; EN2; ETS1; ETV3; FAM135A; FAM83D; FBXL17; FBXO33; FGF7; FGF9; FOS; FOSL2; G2E3; GAB…
hsa-miR-33b-5p	ANKRD44; ANO4; BACH1; CPSF2; CPT1A; CSMD1; DCUN1D5; DEPTOR; EBAG9; EEF1A1; EGFLAM; EIF5A2; EN2; FAM222B; GAS1; GLCCI1; HADHB; HMGA2; LDHA; MAP3K7; MAPK8; MCFD2; NPC1; PIM1; PIM3; RAP2A; RCAN1; RNF128; SALL1; SIRT6; SLC25A25; SLC26A7; SNAI2; SPAST; TM9SF3; TMEM59; TMEM86A; UBE2V2; YWHAH; ZC3H12C; ZNF281; ZNF804B;
hsa-miR-203a-3p	ADK; ANXA4; BANF1; C11orf91; C2orf80; C4orf33; C8orf4; CAMTA1; CCDC112; CCDC50; COPS7B; CSN2; CSRNP2; CTSS; DLX5; FGG; GLYATL2; GPATCH1; GPKOW; GRHL3; GSKIP; HNRNPL; HNRNPUL2; HOXB1; IFNA10; IFNA14; IL15; IL24; ISCA2; KIF2A; KRT26; KRT35; MLNR; MORF4L2; NCL; PDE6H; PRPS2; PTP4A1; RAB10; RNASE4; SCFD1; SCGB2A1; SH3BGR; SNAI2; SRA1; SUMO2; TEDDM1; TKTL1; TMEM100; TMEM69; TRAF3IP3; TTC39A;
hsa-miR-210-3p	B4GALT5; BAZ2B; BDNF; CDIP1; CPEB2; CYGB; DENND6A; DIMT1; DTX1; E2F3; EFNA3; ELFN2; FAM73B; FAM89B; FGFRL1; GPD1L; ISCU; KMT2D; MID1IP1; NDUFA4; PPTC7; RAP2B; SCARA3; SEPT8; ST3GAL3; SYNGAP1; USP6NL; ZNF462;
hsa-miR-370-5p	ACAA2; AP4E1; B4GALT5; BBX; BRMS1L; C10orf88; C16orf72; CACNB3; CAPN5; CASK; CCDC113; CCDC85C; CDIPT; CDV3; CELF2; CRB3; CYTIP; DCAF10; DDIT4L; DEFB118; DIRAS1; DNAJC6; EFNA5; EIF2B2; ELMSAN1; ESYT2; FAM124B; FAM180A; FBXL16; FBXO28; FGF18; GBAS; GNPNAT1; GPD1; GRPEL2; HOXA13; JMJD7-PLA2G4B; KLF9; LIF; LILRB2; LNX2; LRRFIP1; LUC7L3; MAP3K8; MATR3; MED8; METAP1; MFSD6; MRFAP1; MSL1; MTF2; MTMR6; M…
hsa-miR-28-5p	AS3MT; BEGAIN; C16orf52; CASP2; CDKN2AIP; CNTFR; CYTH2; DERL2; DKK3; E2F6; EN2; EOMES; FAM217B; FOXJ3; GABRA3; GBX1; GLG1; GLP2R; GNG12; GPM6A; HOXB3; HS2ST1; KCNJ6; KIAA0355; LURAP1L; LYPD3; MARCH9; MCM9; MRPS35; MTCP1; NANOS1; NFE2L2; NNAT; OSBPL10; POU6F2; PRCC; PSMF1; RAP1B; RBM23; RELA; RHO; RNF150; SLC37A4; SLC44A5; SRSF1; SSRP1; TAGAP; TEX261; TMEM200B; TMEM260; TNS3; TRIM44; TTC39A; TXNL1…
hsa-miR-191-5p	AMMECR1; AP1G1; ATP2B2; BDNF; BNC2; BRMS1L; CASK; CDK6; CTDSP2; DRGX; DUSP7; EGR1; EMX2; FZD5; GAP43; GLYR1; HOXB2; IFFO2; LIN54; LRRC8A; MAPRE3; MYEOV; NEURL4; NFIA; NRCAM; OXSR1; PHC2; PITPNM2; PITPNM3; PLCD1; RCC2; SATB1; SATB2; SHANK3; SLA; SLC16A2; SMARCD1; SOX4; TAF5; TCF7L2; TMC7; TMOD2; WIZ; ZBTB34; ZCCHC14; ZNF362;
hsa-miR-411-5p	ATP5F1; BNIP3; C21orf91; CACNB4; CAMLG; CDH2; CTDP1; DUSP1; DUSP13; EIF4G2; ELFN1; EVI2A; FAM129B; FBXL5; GRID2; GTF2I; HMGN3; HNRNPA1; HNRNPH3; HNRNPUL1; HSD17B4; LPGAT1; LRRC57; LRRC59; MATN3; NFATC2IP; NKAIN2; NRF1; NUDT4; NUDT5; PDS5A; PFN1; PXDC1; RAB21; RAB9A; RAPGEF6; RHOB; RNF149; SCD5; SF3B3; SP2; SPRY4; SSUH2; TROVE2; VAMP1; VAMP7;
hsa-miR-219a-2-3p	BBIP1; BRWD1; BTF3; C1orf177; CPOX; CT62; FAM60A; GAB1; GABRP; GNAQ; HNRNPK; ING1; KHDRBS2; KIF23; LDB2; MAPK8; MIA3; MINK1; NUDCD1; PPP1R2; RPN2; SEPHS1; SERAC1; SERINC1; SERP1; SH3BP5; SNAP25; SPATS2; SUV39H2; SYT1; TBK1; TIGIT; TMED2; TSNAX; VASH2; ZBTB6; ZNF706;
hsa-miR-376a-3p	ATP6V1G1; BCL2L11; BRWD1; BTAF1; C8orf44-SGK3; CABIN1; CEBPB; CELF4; CLASP2; CRISPLD1; CRISPLD2; DDHD1; DLAT; DLX5; DSCAML1; EIF4B; ELF1; ELOVL7; EML1; EVA1C; EXOSC10; EZR; FERMT2; GAL3ST4; GPR180; GPX8; GRAMD3; HAS2; HDDC2; HERPUD1; HNRNPA0; KHDRBS3; KLHDC9; KLHL36; KPNA4; LAYN; MACROD2; MAN1C1; MARCH11; NEK10; NFKBIZ; NME2; OTUD3; PDE8A; PDIA6; PEX12; PGAM5; PLEKHA5; PON2; PPP1R10; PRKACB; PTHL…
hsa-miR-376b-3p	ATP6V1G1; BCL2L11; BRWD1; BTAF1; C8orf44-SGK3; CABIN1; CEBPB; CELF4; CLASP2; CRISPLD1; CRISPLD2; DDHD1; DLAT; DLX5; DSCAML1; EIF4B; ELF1; ELOVL7; EML1; EVA1C; EXOSC10; EZR; FERMT2; GAL3ST4; GPR180; GPX8; GRAMD3; HAS2; HDDC2; HERPUD1; HNRNPA0; KHDRBS3; KLHDC9; KLHL36; KPNA4; LAYN; MACROD2; MAN1C1; MARCH11; NEK10; NFKBIZ; NME2; OTUD3; PDE8A; PDIA6; PEX12; PGAM5; PLEKHA5; PON2; PPP1R10; PRKACB; PTHL…
hsa-miR-590-5p	AIM1L; ALX1; AP1AR; ARHGAP24; ARMCX1; ASF1A; BCL7A; BEST3; BRWD1; C10orf12; CASKIN1; CCL1; CCL22; CD69; CHIC1; CPEB3; DMRTC1B; DUSP8; ELF2; ERG; FAM13A; FASLG; FGF18; GLCCI1; GLIS2; GRAMD3; IL12A; JAG1; KBTBD6; KBTBD7; KLF5; KRIT1; LANCL1; LRRC57; MAP2K3; MAP3K1; MATN2; MBLAC2; MSH2; MSX1; NFIB; NTF3; OSR1; PAN3; PBRM1; PCBP1; PCBP2; PCSK6; PDCD4; PDZD8; PELI1; PFKM; PITX2; PLEKHA1; PPP1R3A; RAB2…
hsa-miR-381-3p	ANO4; BTBD1; CEP76; CLCF1; CNOT7; CWC22; DCAF12; DVL2; EIF1; EN1; FAM222A; FGF16; FILIP1L; GRM8; HBP1; HNRNPL; HOXA9; ID2; IL15RA; ITGB1BP2; JAG2; KCNE3; LEF1; LRRC16B; LURAP1L; LZTS2; MATN2; NDUFAB1; NFKBIA; NHLH2; PDAP1; PDGFC; PNRC1; PPAP2B; PPP1R14C; PSIP1; PTP4A1; RAB2A; RAP2C; SENP6; SPTSSA; TAF3; TP53BP1; TRIM63; UBE2E2; VAMP1; VASH2; YTHDC1; ZBTB22; ZCCHC11;
hsa-miR-300	ANO4; BTBD1; CEP76; CLCF1; CWC22; DCAF12; DVL2; EIF1; FAM222A; FGF16; FILIP1L; GRM8; HBP1; HOXA9; ID2; IL15RA; ITGB1BP2; JAG2; KCNE3; LEF1; LRRC16B; LURAP1L; LZTS2; MATN2; NDUFAB1; NFKBIA; NHLH2; PCDH8; PDAP1; PDGFC; PPP1R14C; PSIP1; PTP4A1; RAB2A; RAP2C; SPTSSA; TAF3; TP53BP1; TRIM63; UBE2E2; VAMP1; VASH2; YTHDC1; ZBTB22; ZCCHC11;
hsa-miR-342-3p	AFP; AKIRIN1; AP2M1; BCL2L1; BTN2A1; C10orf35; CA12; CAMKV; CASP2; CTBP2; DDX50; DTNBP1; EP300; EPC1; FAM208A; FAM53C; FOXQ1; FUT8; GOLM1; GXYLT1; ID4; IRF1; KCNA4; KDM6B; METTL21A; MMS19; MRFAP1; MTDH; NBEA; NKX2-2; NOMO2; NRF1; OSER1; P4HA2; PAOX; PDGFRA; PIWIL2; PKDCC; PRIMA1; RGS4; SAMD7; SLC16A1; TBR1; TBX18; TXK; UBE2D2; UBE2L3; UQCC1; VSIG8; YARS2; ZIC4;
hsa-miR-1306-5p	AKIRIN1; ALDOA; AQP1; ARL4C; AVPI1; BTN2A1; BTN2A2; BTNL8; C1orf131; CA7; CAB39L; CHD8; CTH; CTRC; DMBX1; DUOX2; EFNB1; EIF2S2; ELAVL3; EPHA10; ERF; FAM212B; FBXO44; FEN1; FLRT3; FYTTD1; GABBR2; GCDH; GDI1; GOLGA7B; GPATCH2L; KIR2DL4; LARP4B; LDB2; MAPK6; MIF4GD; MINOS1; NANOS1; NHP2; NRF1; OTX2; PABPN1; PBRM1; PHOSPHO1; PLVAP; PMF1-BGLAP; PPP1R9B; PPP5C; RAD54B; RPS9; SEMA6C; SLC2A3; SLC39A9; SL…
hsa-miR-214-5p	ANKRD65; BUB3; C14orf1; C15orf52; CEP41; CISH; CRY2; DPYSL3; FAM169A; FAM222B; FOPNL; FTSJ2; GPR173; HDC; HMG20A; INO80; ITGA10; JAG1; KCNC4; KCNK5; KCNMB4; KDM2A; KLF5; LRRN1; MFSD6; MICAL3; MYOG; NAGA; NBR1; NCOA2; NHEJ1; NXF1; OXER1; PARS2; PGS1; PITPNA; POU2F2; PWWP2A; RBM24; SLC43A1; SOX4; STK24; STK35; TCEANC2; TERF2; TFDP1; TMEM30A; TNFSF15; TRIM71; TSKU; TWIST1; UBXN2B; USP27X; WASL; WSCD…
hsa-miR-489-3p	AKIRIN2; ATP5F1; C14orf119; CRK; CWC25; DNAJC13; EI24; EMC7; ERGIC2; ETNK1; HRH4; HS6ST3; IMPA1; KATNAL2; MNS1; NAA10; NFIL3; PAK3; PAX3; PKP1; PNISR; RAB3A; RAB3C; RIPK4; RPP14; SMARCA1; SPTSSA; SRSF1; TMEM117; TMPRSS11F; TPT1; UBE2I; UPF3B;
hsa-miR-330-3p	AAED1; ABHD17C; ADH1B; ARMCX6; ASPRV1; AZIN1; C1orf52; C1QBP; C3orf62; C9orf64; CMPK1; CNPY1; CTGF; DFNB59; DLX6; FAM107B; GNRHR; GPR37; HSPH1; ID2; INSIG2; ITM2C; LSM5; MAT2A; NAPA; PQLC1; PRDM8; PRTFDC1; RAI2; RAP2B; RBX1; REN; RND3; RNF126; RPA4; RSPO2; RUVBL1; S100B; SEPT10; SEPT12; SNAP23; SOSTDC1; SS18L2; STAU1; SUMF1; TAC3; TMEM203; TTC33; TUBD1; TXNDC17; UBL3; VASH2; ZNF367; ZNF423;
hsa-miR-134-5p	ANGPTL4; ARL4D; AWAT1; B3GNT9; C20orf194; C6orf120; CALCOCO2; CASP8; CEP128; CEP41; CLEC1A; CPS1; DPH2; DTD2; EIF3F; EIF3J; ENDOD1; ERMP1; EXD1; FAM168B; FASTK; FOXP2; FYTTD1; GGCX; GNAO1; GRIK2; HABP4; HAS2; HDAC5; IDH3A; LTB; MAT2A; MBNL1; MED13; MOSPD1; MRFAP1; NDFIP2; NRIP1; PDCD7; RAD51; RAN; RHOQ; SLC4A4; SSBP2; TAB1; TCF21; TSC22D1; YWHAZ; ZMAT5;
hsa-miR-3118	ANGPTL4; ARL4D; AWAT1; B3GNT9; C20orf194; C6orf120; CALCOCO2; CASP8; CEP128; CEP41; CLEC1A; CPS1; DPH2; DTD2; EIF3J; ENDOD1; EPB41L5; ERMP1; EXD1; FAM168B; FASTK; FOXP2; FYTTD1; GGCX; GNAO1; GRIK2; HABP4; HAS2; HDAC5; IDH3A; LTB; MAT2A; MBNL1; MED13; MOSPD1; MRFAP1; NDE1; NDFIP2; NRIP1; PDCD7; RAD51; RAN; RHOQ; SLC4A4; SSBP2; TAB1; TCF21; TRIM44; TSC22D1; YWHAZ; ZMAT5;
hsa-miR-423-5p	AGAP2; AMBRA1; ANGPTL2; AP2M1; ASB14; ASB6; ATP8B2; ATXN7L3; BAP1; BCAS3; C20orf27; CDC42SE1; CNBP; CNTN2; CREBZF; CRTC2; CYP4F22; DERL3; DOLPP1; EFNA3; EIF4A1; ELOVL3; ERF; EVX1; FAM127A; FAM127B; FAM127C; FAM172A; FAM222B; FKBP5; FOXP4; GAL3ST4; GK5; GLP1R; GLYR1; GRM1; GRM4; HIST1H3I; HNRNPUL1; INO80; KLC2; KLHL3; LHX6; MAMSTR; MAP7D1; MED16; MFAP2; MYBL2; NAALADL1; NACC1; NAGPA; NFATC4; NGF; …
hsa-miR-3184-5p	AGAP2; AMBRA1; ANGPTL2; AP2M1; ASB14; ASB6; ATP8B2; ATXN7L3; BAP1; BCAS3; C20orf27; CDC42SE1; CNBP; CNTN2; CREBZF; CRTC2; CTDNEP1; CYP4F22; DERL3; DOLPP1; EFNA3; EIF4A1; ELOVL3; ERF; EVX1; FAM127A; FAM127B; FAM127C; FAM168A; FAM172A; FAM222B; FLNB; FOXP4; GAL3ST4; GK5; GLP1R; GLYR1; GRM1; HIST1H3I; HNRNPUL1; INO80; KLC2; KLHL3; LHX6; MAMSTR; MAP7D1; MED16; MFAP2; MYBL2; NAALADL1; NAGPA; NFAM1; NF…
hsa-miR-324-5p	AMHR2; AP1G1; APOLD1; APP; ARF3; BRD2; C3orf18; CAMKV; CCDC42B; CDS1; CTDNEP1; CUEDC2; DAND5; DBN1; DCX; DGKH; DLG4; ELAVL1; FAM175B; FAM19A2; GAN; GGT7; GJC1; GON4L; GPR107; KIAA1211L; KLF3; KLF7; LMX1A; MEMO1; MGAT3; MIP; MOCS1; NAPB; NIPBL; NUP43; PBX1; PCDH19; PCYT1B; PHC1; RAN; RBM18; RCAN1; RNF214; RNF44; RYBP; SEPT3; SHPK; SLC6A4; SLCO3A1; SLITRK4; SMARCD1; SOX1; SP1; ST6GAL2; TAF1; TMCC1;…
hsa-miR-665	ALG8; ANKRD13C; APOC4; ARL4A; ARPC4-TTLL3; ATG13; BBC3; BCAM; BORA; BRE; BSCL2; C1orf21; C3orf38; C3orf70; C6orf62; CARHSP1; CD2BP2; CDC25A; CDC42SE1; CHIC2; CHKB; CHMP4C; CHST3; COPS7B; CRIM1; CYTH3; DCTN3; DLX3; DUSP16; EHF; EMC8; ENO2; EXT1; FAM19A1; FCGRT; GATS; GDPD5; HABP4; HAO1; HMGA1; HOXB5; IKBKE; INSIG1; JPH4; LASP1; LIX1L; LRCH3; LSP1; MCRS1; MTFR1L; NEDD8; NNAT; NODAL; NTMT1; OCSTAMP;…
hsa-miR-122-5p	ADSS; ALDOA; ANKRD13C; ARFGEF1; ARL2; BCAT2; BRPF1; C17orf105; CALM3; CANX; CCAR1; CCNG1; CD320; CHMP3; CLIC1; CLIC4; CLIC5; CPEB1; CS; CTDNEP1; CTNND2; DENND2C; DUSP2; DUSP4; EPO; FKBP5; FOXP2; FUNDC2; G6PC3; GALNTL6; GCNT4; GRAMD3; GRHL2; HECTD3; HNRNPU; IGSF5; KAT2A; KCNJ13; KDELC2; KIF5B; KLHL18; MAF1; MASP1; MEIS2; MICU3; MIPOL1; MMGT1; NICN1; NOD2; NPAS3; NPEPPS; NT5C3A; OCLN; P4HA1; PDK4; …
hsa-miR-361-5p	ARGLU1; ATPAF1; BEND6; BTF3; C11orf44; CALM3; CAMK2D; CAPN6; CCDC169-SOHLH2; CCDC178; CCDC58; CD177; CDYL2; CENPBD1; CKS1B; CLDN22; CPOX; DCTN6; DR1; EXO5; FADD; FGF7; FNBP1; GNPTG; GOLGA4; GUCY1B3; HELT; HMGB2; HSP90AA1; ISCA2; KCNJ3; KPNB1; LAD1; LUC7L; LURAP1L; MTUS1; MTX3; MYCBP; NFE2; NKX6-1; NR4A2; OGN; PANX2; PCNP; PKIA; POLR3G; RAB3GAP1; RAD23A; RCAN2; RCHY1; RNF4; RQCD1; RRAGB; RWDD1; SC…
hsa-miR-532-3p	AEBP2; ATP2B1; AZIN1; BET1; BZRAP1; C2orf68; C7; CACUL1; CALM3; CARHSP1; CBX1; CDC42BPG; CLMP; CNBP; CSF3; CT62; CTNNA2; CYB561D1; CYTH1; DDOST; EFNA5; EIF4G3; ETNK2; ETS1; ETV1; EXO5; FAM110D; FJX1; FOXO4; FOXR2; GCNT3; GPRC5A; HECTD1; HMGA2; HNRNPH3; LBH; LETMD1; MCAT; NEDD8; NPTN; PAPD5; PAX5; PDPN; PIK3CB; PPM1L; PPP1R2; PRMT6; PTP4A1; RAB9A; RAD51; SLC10A5; SNX24; SPARC; SSR3; STMN4; SUMO1; …
hsa-miR-154-5p	AQP9; ATG7; CADM2; CAMK2G; CDH20; COPS2; CUL2; DCAF16; DOCK1; E2F5; HDHD2; HNRNPR; JAM3; KCNA2; LYVE1; LZIC; MAP4; NPEPPS; NRXN3; PKNOX2; RAB5B; RAD9B; RBM7; RNF11; SALL1; SOS2; SRSF7; TADA1; TMEM108; TMEM133; TRPM7; UBE2D3; VPS4B; WAC;
hsa-miR-490-3p	AKIRIN2; AP1S1; AURKA; CACNA1H; CAND1; CD63; COMMD10; COPS5; CPM; CREBZF; EOGT; ERGIC3; FAM104A; FKBP14; GABRB1; GATC; GTDC1; HMGA2; HNRNPA1; HNRNPA2B1; IL1RAP; ITSN1; KCNK7; MAP7; MDGA2; PCBP1; PCBP2; PCDH17; PGBD5; PLAGL1; PPCDC; PPME1; PPP4R2; PROSC; PRPF38A; RAB11FIP1; RAB14; RBM12; RNPS1; RPRD1A; RSRC2; SHANK2; SLC6A6; SMIM3; SOWAHB; SP5; STT3A; TMOD3; TNKS2; UBA2; VDAC1;
hsa-miR-346	ANKRD65; AP5M1; ATP8B4; BCL6; BMP8B; C14orf177; CADM3; CAPZB; CCNL1; CCSAP; CPSF7; CSNK1D; ENTPD1; EPB41L1; FAM131A; FAM155B; FBXL2; FGF7; GID8; GOLGA7B; GPR4; GSK3B; HES7; HNRNPA1; HOXA7; IER5; ITGA8; KCNA3; KCNC4; KCNH6; KIAA1958; KLHL3; LHX6; LIN54; LRP6; MBNL1; MEMO1; MKL2; MMD2; MRPS35; NCDN; NCOA7; NFAM1; NFIB; NMT1; NUDT13; OSER1; PAFAH2; PCP4L1; PDZD4; PHC1; POMGNT1; PPP1R9B; PTPN5; RAPGE…
hsa-miR-652-3p	CAPZB; HSD3B7; ISL1; KCNB1; KCNN3; KPNA1; NPTN; NXF1; PRRX1; RPL28; TNRC6A; TP53; UBE2I;
hsa-miR-147b	B4GALT5; BDNF; C11orf87; C15orf52; CAPZB; DIMT1; KCNA3; NDUFA4; PPTC7; SEPHS1; UBE2N;
hsa-miR-150-5p	ADIPOR2; CAST; DCAF6; EGR2; ELOVL1; ELOVL3; ENSA; FOXD3; FTO; GCM2; GRIPAP1; HILPDA; HSP90B1; IKBIP; ITIH6; KCNIP1; MBD6; MTCH2; MYB; NDC1; NKX2-4; NR2F2; OSBPL9; PKP4; PLP2; PTP4A1; SGMS1; SHISA4; STX5; TADA1; TEK; TP53; WTAP; ZBTB4; ZEB1; ZMAT2;
hsa-miR-495-3p	ACTC1; ANKRD7; ASB5; BUB1; C17orf96; CAST; CMTM8; GPR22; HSDL2; HSPA5; ITM2B; KIAA0101; LHX2; MORF4L1; MTA3; NABP1; PLEKHH3; PSMC6; RAN; SNRPB2; SNRPF; TESC; UAP1;
hsa-miR-5688	ACTC1; ANKRD7; ASB5; BUB1; C17orf96; CAST; CMTM8; GPR22; HSDL2; HSPA5; ITM2B; KIAA0101; LHX2; MCMBP; MORF4L1; MTA3; NABP1; P4HA2; PLEKHH3; PRR7; PSMC6; PTK7; RAN; REV1; RHEB; SH2D2A; SNRPB2; SNRPF; TESC; UAP1; UBE2Q1;
hsa-miR-494-3p	ACBD4; ATXN3; B3GALT2; BBC3; BEND6; BHLHE40; CAMK1; CAV2; CKS1B; CLPTM1L; CYSTM1; DCP1B; DLGAP1; DNAJA2; EIF1; EIF1B; GTF3C6; GULP1; H3F3A; HIVEP1; JAKMIP2; JUND; KCTD14; KLRC4; LEFTY2; LUM; MORF4L2; MRPS23; MSANTD2; NHLH2; NMNAT2; NUTF2; PDCL3; PGPEP1L; PHOX2B; PLA2G12B; PPWD1; PRR14; PTEN; PTPN12; RAB5A; SLA2; SLC26A3; SLC35F5; SRSF7; TMEM135; UBP1; ZC3H7A;
hsa-miR-543	AK3; CALB1; CCAR1; CLVS1; CTDSPL; CYB5R4; CYP3A5; DLX1; DNAJC10; EIF4A2; ERAS; FAM117A; FAM160A1; FAM160A2; FAM86C1; FKBP4; GPCPD1; HS3ST3A1; ID4; ING1; INO80C; KIN; LEAP2; LMO1; MARC2; METAP1; MIA2; NCK2; PAWR; PCBP1; PYURF; RNF13; RRAGA; SCP2; SDF2L1; SERPINI1; SMIM7; STRBP; TAF13; TMEM203; TNFSF11; TSPAN7; TUSC3; UBE2M;
hsa-miR-216a-5p	ACOX1; AFP; BMP10; BOD1L1; C11orf57; C5orf24; C8orf58; CCDC43; CDC26; CDK8; CLDN12; CLK4; COL9A1; CSK; DCAF12; DLX2; GEMIN6; GPBP1; HNF4G; HS3ST3B1; IKBIP; IQCH; KIAA0101; MSL3; NAA50; NEUROG2; NGFRAP1; NHLH2; NSUN6; PROKR2; RAB11A; RANBP10; RLTPR; SPATA2; TCTE1; TCTN1; TM9SF3; TMEM161B; TMEM255A; TMEM91; TNFAIP8L1; TPT1; UBE2V2; UPB1; VPS35; YBX1; ZBTB2; ZFAND6; ZFP69B; ZFYVE28; ZNF423;
hsa-miR-384	ATP2C1; BPGM; BRE; CCDC43; CFTR; CHMP5; CISD1; DYNLL2; FAM135B; FCAMR; GSTCD; GTF2B; GTF2H3; HDGF; HDGFL1; HERPUD1; HOXB2; LFNG; MCM10; METAP2; MOG; MSANTD3; NIF3L1; NKAIN2; NOV; NUDCD2; PICALM; PRKX; PTGES3L; PTN; RCAN2; RFXAP; RHOBTB3; RNF166; SPATS2L; SPG20; SRSF9; SYTL2; TARSL2; TICAM2; TNFAIP1; VAMP3; YY1; ZFAND5; ZNF597;
hsa-miR-371a-5p	ASCC1; BECN1; BTG3; CCBL2; CCNY; CITED2; CRYAA; DCAF12; ENOPH1; GLRX2; HSPA2; IKBKAP; MACROD2; NDE1; NETO1; NEUROD1; PCDH8; PSMC6; RCAN2; RNF141; SLC25A33; SMIM21; SOX2; SRSF3; TSPAN31; VNN3; WBP11;
hsa-miR-582-5p	ABCC8; AKIRIN2; ANKRD1; AP1S1; AQP4; ATP5G3; B3GAT1; BMP10; C16orf87; C2orf49; C7orf55-LUC7L2; CBX3; CCDC178; CD81; CDKN2B; CHODL; CMIP; COG3; COQ10B; CPNE8; CRISPLD1; CTH; DFNA5; DLX5; EIF4E; EIF4G2; ELAVL3; ELF1; EWSR1; FAM160B1; FAM168B; FAM188A; FBXO45; FOXG1; FSTL1; FZD2; GPCPD1; GPR34; GPX8; GRID1; GRIP1; GTF2B; HNRNPA3; INSIG2; IPO7; IQCJ-SCHIP1; JAM3; KCNAB3; KIF13A; KMT2E; LPAR1; LUC7L2;…
hsa-miR-202-5p	ACTN1; ARF6; ASZ1; ATP5E; BCL2; BEND6; C17orf75; CDC123; CDK14; COIL; COX10; CUEDC1; ECHDC1; EIF4E; FAM60A; GID8; GSKIP; GTF3C2; HES5; HNRNPR; HOXB2; INSIG1; KIAA1715; KRAS; LBR; LHFPL3; MARCH1; MARCKS; MATN2; MED15; METRNL; NR2F2; NUDCD2; PAN3; PARM1; PARN; PCGF2; PFN2; PIK3CA; PLEKHA1; PLEKHF2; PTPN3; RNF11; RNF121; ROCK1; SCLY; SLC38A4; SRSF4; TANGO2; TGFBR1; TMPRSS11D; TOX4; TSPAN12; UBE2K; U…
hsa-miR-219a-1-3p	AICDA; ARF1; CBX8; CCDC138; CDHR3; CDS2; CNTD1; CREBZF; CTNNA3; DPYS; EFNB1; ELOVL6; ERI1; FEM1C; G6PC2; GNS; GTDC1; HMGB1; JAK2; KCNJ2; KERA; LHX1; LUC7L; LYRM7; MAB21L3; MBNL1; MDGA2; MEMO1; MTDH; NCL; OCIAD1; OTOR; PDE7A; RAB9A; SLC10A7; SNX12; STAM2; TIMP2; TPD52; TRIB2; UBE2D1; ZCCHC8; ZZZ3;
hsa-miR-99a-5p	AP1AR; BAZ2A; CDYL2; CEP85; CLDN11; CTDSPL; CYP26B1; DESI2; EPDR1; ETV3; FGFR3; FKBP5; FZD8; GMPS; GRHL1; HES7; HOXA1; HS3ST2; HS3ST3B1; IGF1R; INSM1; KBTBD8; KDM6B; LRRC8B; MBNL1; MTMR3; MTOR; NIPBL; NR6A1; NTRK3; NXF1; PI15; PPP1CB; PPP3CA; RASGRP3; RAVER2; RRAGD; SLC44A1; SMARCA5; SMARCD1; ST5; ST6GALNAC4; TAOK1; TMEM135; TMEM30A; TRIB1; TRIB2; TTC39A; ZBTB7A; ZZEF1;
hsa-miR-100-5p	AP1AR; BAZ2A; CDYL2; CEP85; CLDN11; CTDSPL; CYP26B1; DESI2; EPDR1; ETV3; FGFR3; FKBP5; FZD8; GMPS; GRHL1; HES7; HOXA1; HS3ST2; HS3ST3B1; IGF1R; INSM1; KBTBD8; KDM6B; LRRC8B; MBNL1; MTMR3; MTOR; NIPBL; NR6A1; NTRK3; NXF1; PI15; PPP1CB; PPP3CA; RASGRP3; RAVER2; RRAGD; SLC44A1; SMARCA5; SMARCD1; ST5; ST6GALNAC4; TAOK1; TMEM135; TMEM30A; TRIB1; TRIB2; TTC39A; ZBTB7A; ZZEF1;
hsa-miR-99b-5p	AP1AR; BAZ2A; CDYL2; CEP85; CLDN11; CTDSPL; CYP26B1; DESI2; EPDR1; ETV3; FGFR3; FKBP5; FZD8; GMPS; GRHL1; HES7; HOXA1; HS3ST2; HS3ST3B1; IGF1R; INSM1; KBTBD8; KDM6B; LRRC8B; MBNL1; MTMR3; MTOR; NIPBL; NR6A1; NTRK3; NXF1; PI15; PPP1CB; PPP3CA; RASGRP3; RAVER2; RRAGD; SLC44A1; SMARCA5; SMARCD1; ST5; ST6GALNAC4; TAOK1; TMEM135; TMEM30A; TRIB1; TRIB2; TTC39A; ZBTB7A; ZZEF1;
hsa-miR-485-3p	AK3; ASCL4; CD46; CHTOP; CTBP1; ENY2; FAM133B; FAM76A; HNRNPA3; HS3ST3B1; ITM2B; JAG1; KATNBL1; KLF6; LRRC2; MYCBP; MYCT1; NSMCE4A; NXPH1; OSTC; PAG1; PCDHA10; PCNP; PEX5; PI4K2A; RAP1B; RCN2; RIPPLY3; RPL22; SEPT2; SMIM14; SMPX; SNAI2; SPRYD3; SRSF2; TBX15; THBS1; TTC39A; UBE2E3; UBE2Q1; WDR33; WIF1; WNT11; YAF2; YPEL4; ZFAND5; ZMAT1; ZNF197;
hsa-miR-1224-5p	ASCC1; ATOH7; CKAP5; CLEC4F; GPSM3; H3F3B; INHBE; KLHL14; LBP; MED20; NEUROD4; NIPA2; NOLC1; OGFOD1; PANK1; PLCB3; POMGNT1; PPP1R9B; PXT1; RHOQ; RPE; SAMD12; SATB1; SCML4; SEPHS1; SESTD1; SKP1; SND1; SUN1; TMEM185B; TMEM221; TUBB2A;
hsa-miR-154-3p	ABTB2; ALG14; ANKS1B; AP1AR; ATP11C; BMI1; CALU; CAMSAP1; CHKA; CHSY1; CNKSR3; CNR1; COMMD3-BMI1; CPE; CTTN; DYRK1A; ENY2; EVI5; FAM60A; GNAI3; GPM6A; MLLT4; MTMR10; NSMCE4A; ORMDL1; PAPD4; PDHX; PPM1A; PRPF40A; RAB4A; RGS14; RHOA; RNF38; SIRT1; SMAD7; SNX6; SP3; ST6GAL2; STYX; TMEM184B; TOP1; USP27X; VAPB; VTI1B; WLS; YPEL4; ZYG11A;
hsa-miR-487a-3p	ABTB2; ALG14; ANKS1B; AP1AR; ARID2; ATP11C; BMI1; CALU; CAMSAP1; CHKA; CHSY1; CNKSR3; CNR1; COL13A1; COMMD3-BMI1; CPE; DYRK1A; ENY2; EVI5; FAM60A; GNAI3; GPM6A; MLLT4; MTMR10; NPEPPS; NSMCE4A; ORMDL1; PDHX; PPM1A; PRPF40A; RAB4A; RGS14; RHOA; RNF220; RNF38; SIRT1; SNX6; SOX9; SP3; ST6GAL2; STYX; TMEM184B; TOP1; USP27X; VAPB; VTI1B; WLS; YPEL4; ZER1; ZYG11A;
hsa-miR-491-5p	AMD1; APH1A; ARHGAP9; ASB13; B4GALT5; BCL2L2; BCL6B; C17orf74; CELF3; CFL2; CNN2; COL26A1; CREB3L2; CSRNP2; CYP26B1; DERL3; DMPK; DNAJB5; DOK4; DYRK1B; EIF5B; ELAVL4; ELOVL1; FADS2; FAM222B; FNBP1; GDAP2; GIPC1; HIPK3; HNRNPA0; IQGAP3; KAT7; KAT8; LRFN1; MARCKS; MOCS1; MS4A15; NFIB; NIPAL2; OTOP3; OTUD7B; PAIP2B; PDGFRA; PEG10; PGBD5; PORCN; PRR3; RABIF; RASL10B; RGMB; RPL18; RSBN1; SCIMP; SHOC2;…
hsa-miR-17-3p	CNOT2;
hsa-miR-362-5p	ALX1; ARL4A; CCDC140; CCDC91; CDK5R1; CENPK; CHIC2; CHSY1; CORO2B; COX5A; CPEB4; DAW1; DLL1; DNAJB1; DPP8; FBXO3; HSDL2; IL17RD; KCNRG; LUC7L3; NKX6-1; NOL4; NPR3; NRXN3; NUP35; NXF1; OLIG3; PAQR8; PIK3CB; PSMA4; PTPRD; RMI1; SEMA3A; SLC17A7; SLC38A11; SNX18; SOCS2; STRN3; SUCNR1; SYS1; VAMP4; ZNF688;
hsa-miR-500b-5p	ALX1; ARL4A; CCDC140; CCDC91; CDK5R1; CENPK; CHIC2; CHSY1; CORO2B; COX5A; CPEB4; DAW1; DLL1; DNAJB1; EIF3A; FBXO3; IL17RD; LUC7L3; NOL4; NPR3; NRXN3; NXF1; PAQR8; PIAS2; PIK3CB; PSMA4; PTPRD; RMI1; SEMA3A; SLC17A7; SLC38A11; SNX18; SOCS2; SUCNR1; SYS1; VAMP4;
hsa-miR-21-5p	ACVR1C; AIM1L; ALX1; AP1AR; ARHGAP24; ARHGEF12; ARMCX1; ASF1A; BCL7A; BEST3; C10orf12; CASKIN1; CCL1; CCL22; CCR7; CD69; CHIC1; CNOT8; CNTFR; CPEB3; CSRNP3; DCAF7; DMRTC1B; DUSP8; ELF2; ERG; FAM13A; FASLG; FBXO11; FGF18; GABRB2; GLCCI1; GLIS2; GRAMD3; HRK; IL12A; JAG1; KBTBD6; KBTBD7; KLF5; KLHL42; KRIT1; LANCL1; LEMD3; LIFR; LRRC57; MAP2K3; MAP3K1; MAPK10; MARCH5; MATN2; MBLAC2; MRPL49; MSH2; MS…
hsa-miR-1249-3p	CRELD1; EPHB2; HNRNPK; HOXB8; IL17RE; IQSEC1; OSBP2; SERTAD4; SKOR1; SPOCD1;
hsa-miR-335-5p	ACRV1; AHSG; APTX; ARGLU1; ARPC5L; CALU; CASP7; CCR3; CNOT7; CPZ; CRIM1; DCAF10; ERI2; FANCA; FBXO28; FKBP1B; GDE1; GJA5; HAND1; HELLS; HNRNPR; HOXD8; IRF1; ISL1; KAT7; KDM4C; KLHDC10; KLHL15; MAPK10; MAX; MED6; NAA25; NCKAP5; NETO2; NRXN1; NXPH2; POU2F3; POU5F1; PRKAA2; PRPF38B; PSD3; PYGO2; RAB11B; RASA1; RGS7BP; RNF141; RPRM; SEPHS1; SMARCA2; SNIP1; SPTSSA; SREK1IP1; SUCNR1; TRIM5; UBE2G1; WWC…
hsa-miR-146a-5p	ACKR2; APPL1; BAG1; BCORL1; C16orf72; C17orf78; C21orf33; CASK; CD80; CDKN2AIP; DCAF12; DNPEP; EIF4G2; ERLEC1; ESYT2; FAM169A; FAM210A; FAM26E; FBXW2; FMO2; GDNF; HNRNPD; IGSF1; IRAK1; KBTBD4; KLF7; LFNG; NF2; NOVA1; NRAS; NUDT17; NUMB; OSTN; PGK1; PSMA4; PTPRA; RARB; SBSPON; SEC23IP; SH3GL2; SIAH2; SLC10A3; SMAD4; STC1; STRA13; STRBP; TDRKH; TMEM120B; USP3; VASN; WWC2; ZBTB2; ZBTB26; ZDHHC13; ZN…
hsa-miR-146b-5p	ACKR2; APPL1; BAG1; BCORL1; C16orf72; C17orf78; C21orf33; CASK; CD80; CDKN2AIP; DCAF12; DNPEP; EIF4G2; ERLEC1; ESYT2; FAM169A; FAM210A; FAM26E; FBXW2; FMO2; GDNF; HNRNPD; IGSF1; IRAK1; KBTBD4; KLF7; LFNG; NF2; NOVA1; NRAS; NUDT17; NUMB; OSTN; PGK1; PSMA4; PTPRA; RARB; SBSPON; SEC23IP; SH3GL2; SIAH2; SLC10A3; SMAD4; STC1; STRA13; STRBP; TDRKH; TMEM120B; USP3; VASN; WWC2; ZBTB2; ZBTB26; ZDHHC13; ZN…
hsa-miR-7153-5p	ACKR2; APPL1; BAG1; BCORL1; C16orf72; C17orf78; C21orf33; CARD10; CASK; CD80; CDKN2AIP; CELF3; CRB3; DCAF12; DNPEP; EIF4G2; ERLEC1; ESYT2; FAM169A; FAM210A; FAM26E; FBXW2; GDNF; HNRNPD; IGSF1; IRAK1; KBTBD4; KLF7; LFNG; NF2; NOVA1; NRAS; NUDT17; NUMB; OSTN; PGK1; PSMA4; PTPRA; RARB; SBSPON; SEC23IP; SH3GL2; SIAH2; SLC10A3; SMAD4; STRA13; STRBP; SYT1; TDRKH; TMEM120B; USP3; VASN; WWC2; ZBTB2; ZBTB…
hsa-miR-379-3p	ABHD10; ATP6V1G1; ATP6V1H; CA5B; CSNK2A2; CTGF; DCK; DCUN1D5; DUSP1; DUSP10; ENPP6; FAM174A; FYTTD1; ID4; KCNJ13; KRCC1; LHX6; LRRC2; PFN2; PHF21A; PPP2R2C; PRR7; PSIP1; PTPN9; RGMB; RNF11; SLC10A7; SLC35F3; SOST; SPOCK3; SUMO2; TCAIM; USP53;
hsa-miR-411-3p	ABHD10; ATP6V1G1; ATP6V1H; CA5B; CSNK2A2; DCK; DCUN1D5; DUSP1; DUSP10; ENPP6; FAM174A; FYTTD1; ID4; KCNJ13; KRCC1; LHX6; PFN2; PPP2R2C; PRR7; PSIP1; PTPN9; RGMB; RNF11; SLC10A7; SLC35F3; SOST; SPOCK3; SUMO2; TCAIM; USP53;
hsa-miR-328-3p	ADNP; ARL6IP1; C10orf113; C16orf87; C19orf43; CA3; CHP2; CHST7; CHTF8; CTNNBIP1; DDI2; DRGX; DUSP16; DYNC1I1; EDARADD; EIF4EBP1; EN2; ESCO1; FAM199X; FAM214B; FAXDC2; FOXO4; FOXS1; FUBP1; H2AFX; HIC1; HIST1H4D; HIST1H4L; HPCAL4; ITGA9; KAT6B; KIF2A; KLHL42; LGR4; LHFPL2; LNX2; LYVE1; MAN1C1; METTL21B; MPV17; MXI1; NOTCH2NL; NR3C1; NXPH3; PARP16; PEF1; PGM2; PIGA; PIM1; PTPN9; RGL2; RSBN1L; RWDD2B…
hsa-miR-28-3p	AMBN; ARF6; ATP5A1; C15orf48; CXXC5; DDR2; DPP8; DYNLL2; EIF2AK2; FAM168B; FUBP3; GPR85; HSPBAP1; LUZP2; MED13; PAPOLA; PARP8; PASD1; PRPF19; PRR14; RAB33B; RBMS1; RNF168; RNF182; RSPO3; SLC26A3; STXBP4; TBC1D19; TMEM167B; WASL; ZNF608;
hsa-miR-450a-5p	AMD1; CREB1; DUSP10; GDNF; GNA13; IGLON5; KANSL1; LITAF;
hsa-miR-379-5p	BCKDK; C5orf51; CACFD1; CDKN2AIP; DNAJC30; EDN1; EHD4; EI24; EIF4G2; ELMOD2; FAM222B; FAM63B; HCN1; HLCS; HOMER2; HTR2C; KCNJ1; KLHL14; LIN28B; MAP3K2; MTMR2; MYO10; NHLRC3; NTMT1; PCDH17; PCGF3; PCGF5; PXT1; RAB30; ROR1; RTN4RL2; SEMA3A; SLC20A1; SRSF9; TGFBR1; TOMM20; TP53; TRPC7; UBE2E3; YARS; YBX1; ZBTB16; ZBTB26;
hsa-miR-3529-5p	BCKDK; C5orf51; CACFD1; CDKN2AIP; DNAJC30; EDN1; EHD4; EI24; EIF4G2; ELMOD2; FAM222B; FOXP2; HLCS; HOMER2; HTR2C; KCNJ1; KCNJ13; KLHL14; LIN28B; LRRC8C; MAP3K2; MTMR2; MYO10; NHLRC3; NTMT1; PCDH17; PCGF3; PCGF5; PXT1; RAB30; ROR1; RTN4RL2; SEMA3A; SLC20A1; SRSF9; TGFBR1; TOMM20; TP53; TPD52; TRPC7; UBE2E3; WNT2B; YARS; YBX1; ZBTB16; ZBTB26;
hsa-miR-877-5p	CDC40; EID1; ELF1; FAM167A; FOXM1; FXR2; HAND2; HOXB8; HSD11B1; ISX; KLHL18; KRAS; KRTAP4-9; LPCAT2; ORAI1; PDPN; PLEKHA3; RFTN2; SLCO3A1; SORBS3; TMCC2; TMED7; TP53INP2; WISP2; YLPM1; ZNF174;
hsa-miR-184	ALDH4A1; CARM1; CBX6; CRISPLD2; EPB41L5; FBXO28; FCRLB; HAND2; HIF1AN; MFRP; MLEC; NCOR2; NUS1; PPAP2B; REEP5; SF1; SIDT2; SLC25A22; STC2; ZNF740; ZNF865;
hsa-miR-409-3p	C11orf74; C5orf28; EWSR1; LIMS1; LRRN4CL; MRPL35; MSH6; NXPH1; PAQR5; POMP; RAB10; RAB15; REPS1; UTP11L;
hsa-miR-299-3p	ABCE1; ACAN; ADD1; ARAP3; ATXN2; C6orf201; CCNT2; CHST2; DCUN1D1; DNAJA2; FAM126A; HNRNPA0; KNDC1; LHX9; LUC7L3; MARCH7; MEFV; MEX3C; MYO3B; PAXBP1; POGK; PRAM1; PRPS1; PTP4A1; RAB6A; RSPH10B; RUNX1T1; SP4; STX7; TCF4; TGIF1; TMEM155; TOP1; UBE2H; VEGFA; ZNF207; ZNF664;
hsa-miR-151a-5p	CASZ1; FBXO28; IL1RAPL1; KIAA1429; MTX3; N4BP1; RALGAPA1; SOX12;
hsa-miR-151b	CASZ1; FBXO28; IL1RAPL1; KIAA1429; MTX3; N4BP1; RALGAPA1; SOX12;
hsa-miR-876-5p	ATP6V1G3; C1orf131; C6orf106; CHM; CLLU1; CRISPLD1; EFHC2; EIF1AX; EME1; FBXO3; FOXA2; GLYR1; GNPDA2; GRHL1; GRK5; HAL; HKDC1; HMGB3; HUWE1; KRT20; LIN54; LPP; LYRM7; M1AP; MTF1; MYL2; NEGR1; NPTN; NXPH4; PARG; PAX6; PHC1; PTPRA; RAB18; RAI14; RNF19B; RPS16; SEMA6A; SF3B1; SNX24; SORCS1; SSR2; TCP10; TFAP2A; TRAPPC8; WAC; ZNF322;
hsa-miR-3167	ATP6V1G3; AXIN2; C1orf131; C2orf15; C6orf106; CEP19; CHM; CLLU1; CRISPLD1; DERL2; EFHC2; EIF1AX; EME1; FBXO3; FOXA2; GNPDA2; GRHL1; GRK5; HAL; HKDC1; HMGB3; HUWE1; KRT20; LIN54; LPP; LYRM7; M1AP; MTF1; MYL2; NEGR1; NPTN; NXPH4; PARG; PAX6; PHC1; RAB18; RAI14; RNF19B; RPS16; SEMA6A; SF3B1; SSR2; SYT6; TCP10; TFAP2A; TRAPPC8; WAC; WT1; ZNF322;
hsa-miR-382-3p	ABHD13; AHCYL1; ALS2CR11; B4GALT5; BEND6; CCDC178; CD274; CNIH1; EIF4H; ELOVL3; FAM229A; G3BP1; GJA1; HTR2C; IPPK; JAZF1; METAP1; MOSPD1; NFU1; NFYB; NOTUM; PAFAH2; PDIA5; PRKD1; ROS1; S100A14; SAE1; SAP30L; TERF1; TES; UBE2D2;
hsa-miR-216b-5p	ACOX1; ATG5; BCL2L11; C10orf11; C11orf57; C9orf153; CCNJ; CD6; CLGN; CLK4; CLYBL; CNIH1; DCUN1D4; DLG1; DLX2; DLX4; DSC3; DZIP3; E2F4; EMC2; FAM150B; FAM151B; FAM71E2; FBXO8; GAD1; GCFC2; HAT1; HELLS; HINT1; HOXA1; HOXD13; HS3ST3B1; HTT; IQSEC3; NEUROG2; NPAS2; NUDCD1; PIGF; PLS1; PPAPDC2; PTBP1; PTCHD1; RCE1; RFX4; RLTPR; SAR1B; SKIL; SLC25A35; SLC50A1; SMOC1; STK36; TBL1XR1; TCTE1; TMSB15B; TNF…
hsa-miR-9-3p	AGFG1; ELOVL6; EMILIN2; HSPA4; STK24;
hsa-miR-127-3p	ATP2B2; BCAS3; C17orf96; CYB561D1; CYB5D1; ETNK2; GINS4; ISCA2; ITGA6; KIF3B; KLHL14; LAS1L; MAPK4; MEGF8; MTSS1L; PSMB5; RAB37; RIMS4; SEPT7; SETD8; SGSM2; WNT7A; ZC3H4;
hsa-miR-16-1-3p	AKR1D1; MYCBP2;
hsa-miR-423-3p	BCORL1; CINP; FAM222B; GBX2; KCTD2; LGALSL; MEIS1; MYO9A; PABPC1; RAP2C; VLDLR; WTIP; ZXDC;
hsa-miR-487b-3p	EFHD2; GLCCI1; HERPUD1; IRS1; KAT6B; NSMF; PAK7; PCF11; PLXNB2; WWC2; ZMYND8;
hsa-miR-340-5p	ACTC1; APLN; ARG1; ATXN7L2; B2M; C1orf43; C5orf47; CAPN10; GNG13; H3F3A; HOXB2; HSD11B1; IGFBP3; MAL; MED28; PTS; RANGRF; RHOA; RNF7; RNH1; SIVA1; SMIM15; SUMO2; TOX2; UBE2D1;
hsa-miR-451a	AEBP2; ATF2; C11orf30; CDKN2D; GK; MEF2D; MIF; OSR1; PMM2; PSMB8; S1PR2; SAMD4B; TBX1; TSC1; VAPA; YWHAZ;
hsa-miR-744-5p	AP5S1; BIN1; CAMK2B; CSMD2; CYP4F22; CYTH2; FADS3; GRIN2D; HECTD3; HPSE2; JUNB; KCNAB3; LRP3; NFIX; NPAS4; NRGN; PAX2; PHLDB3; PPP5C; SCRT1; SEPT1; SH3BGRL3; SLC5A10; SOX12; SPTBN4; TGFB1; TMEM253; UBE2L3; VPS37D; ZNF385A;
hsa-miR-16-2-3p	UBE2B; UBE2I;
hsa-miR-195-3p	UBE2B; UBE2I;
hsa-miR-296-3p	CD40LG; DESI1; HMGN2; KRBOX4; PWP1; RFESD; SOCS6; STRN3; TCERG1; ZBTB20; ZNF629;

## Sheet: Biological process 1h
Dataset: mirProduct
Enrichment analysis: Biological process
Number of genes in the dataset: 9653
Number of genes in the dataset (which are available in Biological process database) :9388
Number of genes in background: 18124
						Corrected p-values
Biological process	No. of genes in the dataset	No.of genes in the background dataset	Percentage of genes	Fold enrichment	P-value (Hypergeometric test)	Bonferroni method	BH method	Q-value (Storey-Tibshirani method)		Mapped gene names
Regulation of nucleobase, nucleoside, nucleotide and nucleic acid metabolism	1731.43	2912.84	18.443	1.18197	4.08208e-19	7.26609e-17	7.26609e-17	1.40066e-16		AHR; BACH2; BTG2; CBX6; CCNL2; CCNT2; CELF6; CMPK1; CNOT8; CREB5; DCP2; DDX3Y; DNMT3B; E2F7; ELAVL4; ELF2; ELMSAN1; EN1; EOMES; EPC1; ETV4; FAM193B; FOS; FOXJ2; FOXO3; GEMIN2; GLIS2; H2AFY; HBP1; HDAC4; HELZ; HEYL; HIF3A; HMGN3; HNF4G; ID1; IREB2; ISG20L2; ISL1; JARID2; JAZF1; KDM5A; KDM5B; KDM5C; KLF4; KLHDC3; LARP4B; LSM11; MAFB; MAFG; MAZ; MBD5; MBTD1; MED26; MXI1; MYBL2; MYCN; N4BP2; NAV3; NC…
Transport	739.54	1251.45	7.8775	1.17508	7.5755e-08	1.34844e-05	6.74219e-06	1.29967e-05		ABCB6; ABCE1; AP1S1; AP4E1; ATP2B4; BSND; CACNA1A; GJD2; KCNC3; KCNJ6; KCTD15; KCTD3; KCTD5; KIF26A; KIF5A; NAPB; NIPSNAP3A; NIPSNAP3B; NRSN1; NUP160; OSBP; OSBPL6; SCAMP5; SCN3B; SIDT1; SLC16A1; SLC16A14; SLC22A7; SLC25A15; SLC25A22; SLC25A44; SLC2A3; SLC30A3; SLC36A1; SLC39A9; SLC43A2; SLC5A8; SLC6A14; SNX24; STX16; STX17; SYPL2; SYT9; TIMM8B; TRPC6; VAMP7; VPS25; VPS37C; SLC16A2; AP1B1; CACHD1…
Signal transduction	2233.04	4052.02	23.7861	1.09583	1.46109e-06	0.000260074	8.66915e-05	0.000167113		AIM1; AKAP13; AKT3; ALS2; ARF5; ARL4A; ARRDC3; CALCR; CALM3; CAMK2G; CAV2; CCND2; CCNL2; CCNYL1; CDC42; CDC42SE1; CDC7; CDK6; CDKL2; CLK2; CNR1; CSPG4; CTNNBIP1; CTNND1; DAAM2; DCAF12; DCAF12L1; DCX; DGKD; DGKH; DIABLO; DNM3; EFNA5; EHD2; F11R; FAM13B; FAM3C; FZD4; FZD5; GAB1; GNA13; GNG12; GNG2; GPR37; GPR50; GPR85; GRAP2; GTPBP2; HAPLN3; HDGF; HMCN1; HOMER1; HTR7; IL10RB; INSRR; ITGA11; LASP1; …
Cell communication	2075.45	3824.39	22.1075	1.07912	0.000399306	0.0710765	0.0177691	0.034253		AIM1; AKAP13; AKT3; ALS2; ARF5; ARL4A; ARRDC3; CALCR; CALM3; CAMK2G; CAV2; CCND2; CCNL2; CCNYL1; CDC42; CDC42SE1; CDC7; CDK6; CDKL2; CLK2; CNR1; CSPG4; CTNNBIP1; CTNND1; DAAM2; DCAF12; DCAF12L1; DGKD; DIABLO; DNM3; EFNA5; EHD2; F11R; FAM13B; FAM3C; FZD4; FZD5; GAB1; GNA13; GNG12; GNG2; GPR37; GPR50; GPR85; GRAP2; GTPBP2; HAPLN3; HDGF; HMCN1; HOMER1; HTR7; IL10RB; INSRR; ITGA11; ITGB1; LTBR; MLF1;…
Regulation of cell growth	17.51	21.63	0.186515	1.60989	0.00592056	1.03	0.210772	0.406299		TSPAN33; CAMK2D; CTDSPL; TSC1; RTN4; ING1; TSC22D1; DLC1; USP21; KLF10; EBAG9; ABI1; KMT2E; CERS2; DCAF6; PPP2R3A; FGFRL1;
Apoptosis	135.96	226.6	1.44823	1.19312	0.00869028	#VALUE!	0.229051	0.441535		BAK1; BAX; BBC3; BCL2L2; BMF; CASP7; DIABLO; FEM1B; HRK; MCL1; PEG10; PPP1R13B; PXDN; SNRK; TRAF4; PDS5A; PHLPP2; BCL2L11; DEDD; EDA2R; MAPK7; TIAF1; AIFM3; CASP2; CSRNP1; PLAGL1; ADCK3; DAP; PDCD4; PSEN2; GRB2; CABLES2; CASP8; CCNK; HSPD1; NGFRAP1; RPAP3; CCDC6; DSTYK; PSEN1; ST18; VMP1; FASTK; TESK2; FAIM; RNF34; UBXN10; DLC1; DRAM1; FAM188A; RASSF2; SEPT4; TNFSF14; DEDD2; BCL2L1; CASP3; CASP5;…
Vesicle-mediated transport	14.42	17.51	0.1536	1.63777	0.00975323	1.03	0.229051	0.441535		CLTCL1; MTMR14; SEPT11; OSBPL2; AP1G1; JAKMIP1; ITSN1; SEC22C; OSBPL1A; SEPT8; OTOF; OCRL; SFT2D3; BICD2;
Cell organization and biogenesis	7.21	7.21	0.0768002	1.98847	0.0102944	1.03	0.229051	0.441535		KIAA1109; UBXN2B; SUN2; DTNBP1; HPS5; PIGF; LPCAT1;
Transcription	31.93	47.38	0.340115	1.34019	0.0241471	1.03	0.394564	0.760589		MAFG; MSL1; ZBTB34; EDA2R; L3MBTL4; ZNF207; RPS6KA5; PPARD; BRWD1; EBF4; ZNF2; PKNOX1; TCEA1; CHD9; RSBN1; ZNF292; CNOT1; PAF1; MAMSTR; ZNF470; TRAPPC2; CAND2; PSKH1; SAP30L; INTS5; NFYC; TCOF1; CTDP1; TBX18; ZNF787; TOX2;
Organogenesis	8.24	9.27	0.0877716	1.76777	0.0258943	1.03	0.394564	0.760589		PITX2; EYA1; HOXA3; DIEXF; OGN; DACH2; ZNF292; MPZL2;
Cell-cell adhesion	10.3	12.36	0.109715	1.65733	0.0265998	1.03	0.394564	0.760589		CDH7; PCDH10; PCDH9; BCAM; CDH24; IGSF5; PCDHGB7; OCRL; CDCP1; CRB3;
Fatty acid metabolism	10.3	12.36	0.109715	1.65733	0.0265998	1.03	0.394564	0.760589		MSMO1; ADIPOR2; BDH1; ELOVL3; ACSL3; SC5D; ADIPOR1; ECI2; CYP4F22; MCAT;
Cell adhesion	36.05	55.62	0.384001	1.28895	0.0377976	1.03	0.517537	0.99764		ISM2; AJAP1; SH3KBP1; FHDC1; BCAM; PODXL; PVRL1; PCDH20; ADAM15; PCDHA1; PCDHA12; SDC1; PCDH1; TRO; PCDH17; IGSF5; MPZL2; CDH26; ITGB4; MAEA; PCDHGA2; PCDHGA8; PCDHGA9; PCDHGB1; PCDHGB2; PCDHGB3; PCDHGB6; PCDHGC3; PCDHGC5; CDCP1; RSU1; FAT3; MGAT5B; PDLIM2; PKP2;
Protein transport	9.27	11.33	0.0987431	1.62725	0.0436219	1.03	0.5345	1.03		ITSN2; SNX3; VPS37B; SLC25A35; NDC1; KDELR3; VAMP4; SDCBP2; ARFGAP1;
Carbohydrate metabolism	7.21	8.24	0.0768002	1.74022	0.0450421	1.03	0.5345	1.03		HAS3; PDK4; B3GAT2; CHST9; GANAB; GALNT16; B3GAT1;
Regulation of cell cycle	37.08	58.71	0.394972	1.256	0.0573342	1.03	0.61171	1.03		CHFR; KLF4; NASP; YWHAZ; BRD7; CCNG1; ST7; GRB2; CCNC; CCNK; SKP1; CDKN1A; NBL1; E2F6; RASSF1; RBL1; E2F8; RPRD1A; CCNE2; SKP2; BTG3; DNAJC2; FAM110C; CDC23; PPP2R4; MAP2K6; SUMO1; ADRA1A; CCAR1; CHEK2; NOP2; RAD17; DLGAP5; BOLL; TMPO; BUB3;
Regulation of gene expression, epigenetic	42.23	67.98	0.44983	1.23537	0.0608082	1.03	0.61171	1.03		ID1; RUNX1T1; TSC22D3; VHL; EED; SRPK2; HDAC7; MBNL1; RLIM; CELF1; FOXP1; APPBP2; CCNK; HOXA10; HOXC6; RBM47; RNF14; MAF; SFMBT1; HOXA9; NR6A1; TADA3; AFF3; GDPD1; VDR; HNRNPUL1; SMAD2; CBX3; HOXC4; TFAP2A; GATA3; H2AFV; IRF5; BCL6; CSDE1; URI1; WT1; BAZ1B; CYTH2; MORF4L1; WTIP;
Regulation of translation	10.3	13.39	0.109715	1.52994	0.0618583	1.03	0.61171	1.03		CELF2; FXR1; RPS6KA5; CPEB2; IGF2BP2; MEX3A; PUM1; DUS2; PAIP1; MKNK1;
Neurotransmitter transport	4.12	4.12	0.0438858	1.98847	0.0741275	1.03	0.694458	1.03		SLC6A15; STXBP1; SYN3; SYT15;
Protein modification	14.42	20.6	0.1536	1.39222	0.0809826	1.03	0.720745	1.03		LCMT1; ICMT; CSNK2A1; FNTB; NEK10; B3GALT5; EHMT2; SUMO1; FNTA; APH1B; ALG8; RABGGTA; TSPAN17; PPM1G;
Regulation of cellular process	3.09	3.09	0.0329144	1.98847	0.143129	1.03	1.01908	1.03		FXYD5; SREK1IP1; DFNB59;
Cellular morphogenesis during differentiation	3.09	3.09	0.0329144	1.98847	0.143129	1.03	1.01908	1.03		HOXA1; DAZ4; FGFR3;
Morphogenesis	3.09	3.09	0.0329144	1.98847	0.143129	1.03	1.01908	1.03		NRP1; DAND5; TRIM71;
Endosome transport	3.09	3.09	0.0329144	1.98847	0.143129	1.03	1.01908	1.03		RAB11FIP1; MTMR14; ARF1;
Amino acid transport	3.09	3.09	0.0329144	1.98847	0.143129	1.03	1.01908	1.03		SLC7A2; SLC25A35; SLC38A11;
Cell motility	13.39	20.6	0.142629	1.29285	0.174245	1.03	1.03	1.03		PAK4; FHDC1; CD151; TSPAN3; CCDC144A; IGF1; MICAL3; ACTR2; PTP4A3; TMX4; HEPACAM; PDLIM2; KIAA0556;
Regulation of immune response	6.18	8.24	0.0658287	1.49197	0.174448	1.03	1.03	1.03		ID1; HSPD1; TGFBR2; BCL6; SLA2; TAC1;
Cell differentiation	18.54	29.87	0.197486	1.23448	0.183908	1.03	1.03	1.03		MEOX1; NDRG4; KIAA1109; UBE2V1; CSF1; GMFB; NDRG2; SETD1A; NDRG3; ZNF689; TFAP2A; TIFAB; RBBP9; TRIM27; PAF1; WT1; BTBD1; KPRP;
Cell growth and/or maintenance	615.94	1158.75	6.56093	1.05699	0.186971	1.03	1.03	1.03		AKAP5; ARVCF; COL11A1; COL15A1; COL19A1; COL1A1; COL1A2; COL21A1; COL22A1; COL24A1; COL27A1; COL2A1; COL3A1; COL4A1; COL4A2; COL4A4; COL4A5; COL4A6; COL5A2; COL5A3; COL6A2; COL6A3; COL7A1; COL8A1; COL9A1; DCX; DSC2; ELN; EML5; EMP1; EMP2; FAM65B; FBN1; FERMT2; FMN1; FREM2; HAPLN1; HOOK3; INA; KIAA2022; KIF26A; KIF3B; KIF5B; KLHL25; LAMA2; LAMC1; LOXL2; LOXL4; MAPRE2; MEGF6; MFAP2; MFAP3; MYL6; MY…
Protein targeting	4.12	5.15	0.0438858	1.59157	0.217081	1.03	1.03	1.03		RAB11FIP1; AP3M1; SNX16; PSKH1;
Regulation of metabolism	4.12	5.15	0.0438858	1.59157	0.217081	1.03	1.03	1.03		UCP3; GDPD1; NECAB3; PAF1;
Mitosis	4.12	5.15	0.0438858	1.59157	0.217081	1.03	1.03	1.03		CSPP1; CLIP1; ANAPC11; CKAP5;
Regulation of exocytosis	4.12	5.15	0.0438858	1.59157	0.217081	1.03	1.03	1.03		CHIC1; UNC13A; SEPT8; SYTL2;
Cell proliferation	23.69	40.17	0.252343	1.17289	0.237882	1.03	1.03	1.03		CDV3; TPD52; CSF1; GMFB; IGF1; NDRG2; SETD1A; BRE; NAA20; PDGFA; RSRC2; PPP1CA; FGF18; PTMA; SEPT9; RNF43; PTP4A3; MAMSTR; NOP2; MTCP1; SRA1; IL15RA; HILPDA;
Nucleobase, nucleoside, nucleotide and nucleic acid transport	5.15	7.21	0.0548573	1.42114	0.264789	1.03	1.03	1.03		ZNF449; NABP1; ZBTB39; KEAP1; EDC3;
Chromosome segregation	5.15	7.21	0.0548573	1.42114	0.264789	1.03	1.03	1.03		LLGL2; SKP1; ESCO2; SGOL1; KNTC1;
Cellular morphogenesis	2.06	2.06	0.0219429	1.98847	0.276346	1.03	1.03	1.03		CYLC1; TMX4;
Mitochondrion organization and biogenesis	2.06	2.06	0.0219429	1.98847	0.276346	1.03	1.03	1.03		MFN1; DNM1L;
CAMP-mediated signaling	2.06	2.06	0.0219429	1.98847	0.276346	1.03	1.03	1.03		PDE8A; CRTC1;
Steroid hormone receptor signaling pathway	2.06	2.06	0.0219429	1.98847	0.276346	1.03	1.03	1.03		NCOA1; SRA1;
Vasodilation	2.06	2.06	0.0219429	1.98847	0.276346	1.03	1.03	1.03		VIP; TAC3;
Cell-cell signaling	10.3	16.48	0.109715	1.24326	0.281625	1.03	1.03	1.03		SH3BP5L; MPZL1; EXOC6B; NBEAL1; THSD7A; WNT16; FGF14; ARHGAP39; TENM4; HILPDA;
Lipid metabolism	19.57	33.99	0.208458	1.14513	0.322227	1.03	1.03	1.03		INSIG1; LDLRAD3; OSBPL6; PPAP2B; AGPAT9; MTMR14; KIAA1109; PON2; IGF1; TAZ; TLCD1; PTGS1; ACOT7; SCD5; GBA; PIKFYVE; MGLL; ARFGAP1; SCP2;
Embryonic development	7.21	11.33	0.0768002	1.26604	0.32583	1.03	1.03	1.03		SCML1; VIP; ARMCX2; ARMCX3; DZIP1; ST6GAL1; TCTN1;
Ion transport	27.81	49.44	0.296229	1.11869	0.32825	1.03	1.03	1.03		P2RX5; SLC24A4; TMPRSS3; CACHD1; KCNK2; ATP2C1; KCNJ14; KCNJ1; KCND3; KCNJ13; SLC22A18; KCNIP4; KCNH2; MCOLN2; KCNN3; AQP1; ORAI1; SLC22A17; KCNK3; GRIN3B; CACNA1G; SLC39A5; SLC30A8; KCNC4; CACNA1H; ATP5E; ATP6V1G3;
Cytokine and chemokine mediated signaling pathway	3.09	4.12	0.0329144	1.49259	0.350133	1.03	1.03	1.03		RPS6KA5; SOCS5; CCR3;
Hemopoiesis	3.09	4.12	0.0329144	1.49259	0.350133	1.03	1.03	1.03		TSPAN33; CSF1; WT1;
Vesicle docking	3.09	4.12	0.0329144	1.49259	0.350133	1.03	1.03	1.03		CPLX2; VAPA; IP6K1;
Peptide metabolism	3.09	4.12	0.0329144	1.49259	0.350133	1.03	1.03	1.03		P4HA2; CAPN3; MME;
Cell fate commitment	3.09	4.12	0.0329144	1.49259	0.350133	1.03	1.03	1.03		CASZ1; CDCA4; SKOR1;
Regulation of development	3.09	4.12	0.0329144	1.49259	0.350133	1.03	1.03	1.03		EVX2; PBRM1; ZBTB7C;
Cell migration	9.27	15.45	0.0987431	1.19361	0.365318	1.03	1.03	1.03		NRP1; ELMO2; ELMO1; CCDC88A; PDGFA; ITGB4; PDLIM2; GRB7; TCOF1;
Anti-apoptosis	18.54	32.96	0.197486	1.11878	0.38392	1.03	1.03	1.03		MCL1; VHL; WISP1; NCKAP1; TAF4B; CASZ1; IGF1; RNF7; FAS; RORC; SYVN1; TRIAP1; IER3; MADD; NAMPT; ANGPTL4; XIAP; KSR1;
Cell surface receptor linked signal transduction	5.15	8.24	0.0548573	1.24372	0.415358	1.03	1.03	1.03		PDGFA; COLEC12; SDC1; SMAD1; TENM4;
Cell cycle	12.36	22.66	0.131657	1.08503	0.497852	1.03	1.03	1.03		SEPT11; RAD9B; GAS7; TECPR2; PRC1; SEPT2; CSNK1A1; FAM110B; AJUBA; DCTN3; BORA; CEP250;
Regulation of signal transduction	13.39	24.72	0.142629	1.07746	0.504591	1.03	1.03	1.03		LASP1; SH3KBP1; DAND5; BRE; ARHGEF7; SPRED3; ITCH; RIC3; COPS8; INPP4A; INPP5K; BHLHB9; KSR1;
Antigen receptor-mediated signaling pathway	1.03	1.03	0.0109715	1.98847	0.533527	1.03	1.03	1.03		TRPC4AP;
Peroxisome organization and biogenesis	1.03	1.03	0.0109715	1.98847	0.533527	1.03	1.03	1.03		PEX16;
Phosphoinositide-mediated signaling	1.03	1.03	0.0109715	1.98847	0.533527	1.03	1.03	1.03		MTMR14;
Plasma membrane organization and biogenesis	1.03	1.03	0.0109715	1.98847	0.533527	1.03	1.03	1.03		TSPAN33;
Immune cell migration	1.03	1.03	0.0109715	1.98847	0.533527	1.03	1.03	1.03		ITGB1;
Antigen presentation	1.03	1.03	0.0109715	1.98847	0.533527	1.03	1.03	1.03		ABCB9;
Extracellular structure organization and biogenesis	1.03	1.03	0.0109715	1.98847	0.533527	1.03	1.03	1.03		VWA1;
Nuclear organization and biogenesis	1.03	1.03	0.0109715	1.98847	0.533527	1.03	1.03	1.03		TMPO;
Learning and/or memory	1.03	1.03	0.0109715	1.98847	0.533527	1.03	1.03	1.03		CALN1;
Coenzyme and prosthetic group metabolism	1.03	1.03	0.0109715	1.98847	0.533527	1.03	1.03	1.03		PPCDC;
G-protein signaling, coupled to cyclic nucleotide second messenger	1.03	1.03	0.0109715	1.98847	0.533527	1.03	1.03	1.03		RGS21;
Lymphocyte proliferation	1.03	1.03	0.0109715	1.98847	0.533527	1.03	1.03	1.03		ST6GAL1;
Regulation of viral life cycle	1.03	1.03	0.0109715	1.98847	0.533527	1.03	1.03	1.03		VPS37D;
Cell homeostasis	1.03	1.03	0.0109715	1.98847	0.533527	1.03	1.03	1.03		PAF1;
Vesicle organization and biogenesis	1.03	1.03	0.0109715	1.98847	0.533527	1.03	1.03	1.03		HPS4;
Regulation of circadian rhythm	1.03	1.03	0.0109715	1.98847	0.533527	1.03	1.03	1.03		ARNTL;
Glycoprotein metabolism	1.03	1.03	0.0109715	1.98847	0.533527	1.03	1.03	1.03		MGAT4B;
Regulation of hormone secretion	1.03	1.03	0.0109715	1.98847	0.533527	1.03	1.03	1.03		UNC13A;
Enzyme linked receptor protein signaling pathway	1.03	1.03	0.0109715	1.98847	0.533527	1.03	1.03	1.03		FGFR3;
Lymphocyte activation	1.03	1.03	0.0109715	1.98847	0.533527	1.03	1.03	1.03		ST6GAL1;
Steroid metabolism	2.06	3.09	0.0219429	1.32785	0.54278	1.03	1.03	1.03		OSBPL3; OSBPL7;
Regulation of transport	2.06	3.09	0.0219429	1.32785	0.54278	1.03	1.03	1.03		KCNIP2; KCNN3;
Signal complex formation	2.06	3.09	0.0219429	1.32785	0.54278	1.03	1.03	1.03		JAKMIP1; AJUBA;
Intracellular signaling cascade	2.06	3.09	0.0219429	1.32785	0.54278	1.03	1.03	1.03		SNX3; MAPKAPK5;
Bone remodeling	2.06	3.09	0.0219429	1.32785	0.54278	1.03	1.03	1.03		RORA; HOXD13;
Regulation of protein kinase activity	2.06	3.09	0.0219429	1.32785	0.54278	1.03	1.03	1.03		JKAMP; TAB1;
Protein localization	2.06	3.09	0.0219429	1.32785	0.54278	1.03	1.03	1.03		RAB27A; COX18;
Biological_process	2.06	3.09	0.0219429	1.32785	0.54278	1.03	1.03	1.03		RWDD1; C14orf28;
Wound healing	2.06	3.09	0.0219429	1.32785	0.54278	1.03	1.03	1.03		IGF1; ITGB4;
Gene silencing	2.06	3.09	0.0219429	1.32785	0.54278	1.03	1.03	1.03		AGO3; DICER1;
Microtubule-based process	3.09	5.15	0.0329144	1.19467	0.549712	1.03	1.03	1.03		MAP6D1; MAP1LC3A; FAM110C;
Regulation of enzyme activity	3.09	5.15	0.0329144	1.19467	0.549712	1.03	1.03	1.03		CAMKK2; ATP9A; GDPD1;
Mitochondrial transport	3.09	5.15	0.0329144	1.19467	0.549712	1.03	1.03	1.03		CPT1A; SLC25A35; DNAJC19;
Neurogenesis	4.12	7.21	0.0438858	1.13748	0.555482	1.03	1.03	1.03		SS18L1; GPM6A; VANGL2; SEMA6B;
Cytoskeleton organization and biogenesis	11.33	21.63	0.120686	1.04203	0.583294	1.03	1.03	1.03		LASP1; ELMO1; CFL2; JAKMIP1; VASP; SORBS1; CDC42BPA; UBE2Q2; TIAM2; ARPC2; SORBS3;
Regulation of cell proliferation	12.36	23.69	0.131657	1.03787	0.586372	1.03	1.03	1.03		AIM1; ID1; TRAF4; MAPK7; LAPTM4B; TGFBR2; DLC1; RASSF5; WT1; ABI2; PPP2R1B; SHOX;
Protein folding	8.24	16.48	0.0877716	0.994854	0.673197	1.03	1.03	1.03		CAPNS1; HSPD1; CANX; HSPA12A; DNAJC7; DNAJB14; DNAJB6; TAPBP;
G-protein coupled receptor protein signaling pathway	5.15	10.3	0.0548573	0.995226	0.686479	1.03	1.03	1.03		CHRM2; NIPAL4; GPR162; VIP; GPSM2;
Development	3.09	6.18	0.0329144	0.995887	0.710052	1.03	1.03	1.03		NNAT; TFAP2A; NUMB;
Cell death	3.09	6.18	0.0329144	0.995887	0.710052	1.03	1.03	1.03		WIPI2; ILKAP; RASSF2;
Electron transport	3.09	6.18	0.0329144	0.995887	0.710052	1.03	1.03	1.03		UQCR10; SDHC; CYP4F22;
Ribosome biogenesis and assembly	2.06	4.12	0.0219429	0.996712	0.735426	1.03	1.03	1.03		NHP2; TCOF1;
Regulation of endocytosis	2.06	4.12	0.0219429	0.996712	0.735426	1.03	1.03	1.03		PICALM; SCYL2;
Skeletal development	2.06	4.12	0.0219429	0.996712	0.735426	1.03	1.03	1.03		CHRD; SHOX;
Chromosome organization and biogenesis	2.06	4.12	0.0219429	0.996712	0.735426	1.03	1.03	1.03		HIST1H2BD; MTA2;
Regulation of biological process	2.06	4.12	0.0219429	0.996712	0.735426	1.03	1.03	1.03		PTH; HEPACAM;
Drug metabolism	2.06	4.12	0.0219429	0.996712	0.735426	1.03	1.03	1.03		PAF1; MARC2;
Innate immune response	2.06	4.12	0.0219429	0.996712	0.735426	1.03	1.03	1.03		PPAPDC2; TLR10;
Cytoskeletal anchoring	2.06	4.12	0.0219429	0.996712	0.735426	1.03	1.03	1.03		LBR; PLEC;
Cell recognition	2.06	4.12	0.0219429	0.996712	0.735426	1.03	1.03	1.03		NRXN1; NRXN2;
Synaptic transmission	2.06	4.12	0.0219429	0.996712	0.735426	1.03	1.03	1.03		GRIP1; GRM7;
Cell-matrix adhesion	2.06	4.12	0.0219429	0.996712	0.735426	1.03	1.03	1.03		BCAM; HEPACAM;
Amino acid and derivative metabolism	2.06	4.12	0.0219429	0.996712	0.735426	1.03	1.03	1.03		FTCD; ALAS1;
Protein metabolism	695.25	1362.69	7.40573	1.01453	0.753384	1.03	1.03	1.03		ADAMTS10; ADAMTS17; ADAMTS18; ADAMTS2; ADAMTS7; ADAMTS9; AMFR; BMP1; CAPN7; CLPX; CNOT6; CUEDC1; DNAJB11; DPP4; EIF3J; EIF4E2; FBXW7; FRAT2; FSTL1; GRPEL2; LMLN; METAP2; MEX3B; NANOS1; NPM3; PAN2; PCGF3; PCSK5; PI15; PPIC; RNF122; RNF138; RNF19A; RNF39; RPS15A; SENP1; SERPINH1; SPAST; TLL1; TMUB2; UBE2E3; UBE2H; UBFD1; UBTD1; USP34; VHL; XPNPEP1; CCT3; DDI2; EIF3L; FBXL16; FBXW4; MRPL17; MRPL3; N…
Cell development	6.18	13.39	0.0658287	0.918576	0.775657	1.03	1.03	1.03		SLFN11; ANGPTL2; ZNF689; TIFAB; PAF1; CRELD1;
Neurotransmitter metabolism	1.03	2.06	0.0109715	0.999179	0.790708	1.03	1.03	1.03		ACHE;
Transmembrane receptor protein tyrosine kinase signaling pathway	1.03	2.06	0.0109715	0.999179	0.790708	1.03	1.03	1.03		DDR2;
DNA metabolism	1.03	2.06	0.0109715	0.999179	0.790708	1.03	1.03	1.03		SSBP3;
Vitamin metabolism	1.03	2.06	0.0109715	0.999179	0.790708	1.03	1.03	1.03		VKORC1;
Carbohydrate mediated signaling	1.03	2.06	0.0109715	0.999179	0.790708	1.03	1.03	1.03		COLEC12;
Vitamin/cofactor transport	1.03	2.06	0.0109715	0.999179	0.790708	1.03	1.03	1.03		SLC46A1;
RNA localization	1.03	2.06	0.0109715	0.999179	0.790708	1.03	1.03	1.03		FUS;
Intercellular junction assembly and/or maintenance	1.03	2.06	0.0109715	0.999179	0.790708	1.03	1.03	1.03		PKP1;
RNA metabolism	12.36	26.78	0.131657	0.918165	0.803552	1.03	1.03	1.03		SRSF10; SNRPB2; QKI; HNRNPUL1; WAC; U2AF2; UPF2; CSTF3; ADARB1; SBNO2; INTS5; UBLCP1;
Lipid transport	3.09	7.21	0.0329144	0.85382	0.825979	1.03	1.03	1.03		TLCD1; OSBPL5; ABCG1;
Synapse organization and biogenesis	2.06	5.15	0.0219429	0.797767	0.859236	1.03	1.03	1.03		GPHN; NLGN4X;
Muscle development	2.06	5.15	0.0219429	0.797767	0.859236	1.03	1.03	1.03		TAGLN; MAMSTR;
Synaptic vesicle transport	1.03	3.09	0.0109715	0.667226	0.914672	1.03	1.03	1.03		SV2C;
Hormone metabolism	1.03	3.09	0.0109715	0.667226	0.914672	1.03	1.03	1.03		CYP19A1;
Regulation of cell shape	1.03	3.09	0.0109715	0.667226	0.914672	1.03	1.03	1.03		GYPC;
Negative regulation of enzyme activity	1.03	3.09	0.0109715	0.667226	0.914672	1.03	1.03	1.03		CDKN2D;
DNA replication	5.15	13.39	0.0548573	0.765735	0.919701	1.03	1.03	1.03		REPIN1; DUT; POLI; ORC5; POLH;
Cellular defense response	1.03	4.12	0.0109715	0.500835	0.97442	1.03	1.03	1.03		UMOD;
Proteolysis and peptidolysis	5.15	16.48	0.0548573	0.622249	1.00138	1.03	1.03	1.03		USP42; UBXN1; ATG4B; USP43; PAAF1;
Regulation of physiological process	1.03	5.15	0.0109715	0.400868	1.00322	1.03	1.03	1.03		ADM;
Muscle contraction	1.03	5.15	0.0109715	0.400868	1.00322	1.03	1.03	1.03		AHNAK;
Inflammatory response	4.12	14.42	0.0438858	0.569147	1.00848	1.03	1.03	1.03		CKLF; NLRP3; BPIFA1; LTB;
Xenobiotic metabolism	1.03	6.18	0.0109715	0.334168	1.01709	1.03	1.03	1.03		UGT1A6;
DNA repair	22.66	59.74	0.241372	0.754458	1.01758	1.03	1.03	1.03		TDG; H2AFX; REV1; FANCA; PARP2; SMUG1; USP1; UNG; RAD23A; ALKBH1; NSMCE2; PGAP3; TRIAP1; PARP6; KAT5; MSH6; CCNO; NHEJ1; APEX2; APOBEC4; CSNK1E; APTX;
Reproduction	1.03	9.27	0.0109715	0.222902	1.02856	1.03	1.03	1.03		SPAG1;
Calcium-mediated signaling	1.03	9.27	0.0109715	0.222902	1.02856	1.03	1.03	1.03		CAMKK2;
Metabolism	801.34	1733.49	8.53579	0.919214	1.03	1.03	1.03	1.03		ADA; AGPAT4; B3GNT5; BLMH; CA3; CHSY1; CPS1; CSGALNACT2; CTPS1; CYCS; DOLPP1; ENPP2; ENTPD7; FKBP14; FKBP4; G6PC; GNS; GPAM; GPCPD1; GPX7; GSTA4; HMGCR; HMGCS1; HS3ST3B1; IFI30; LPL; MEST; NANP; PARG; PCYT1B; PDHX; PHACTR2; PRMT6; SETDB2; SIRT1; SMPD3; SMS; TPK1; NAA40; PPP1R3D; EXT1; LCMT1; MSRB3; PAOX; PGGT1B; PRDX6; PRPS2; SHMT2; SPTLC2; ATP5A1; ATP5B; PAPSS2; AARS2; ABHD2; ACSL6; ENTPD6; FADS…
Energy pathways	773.53	1681.99	8.23956	0.914481	1.03	1.03	1.03	1.03		ADA; B3GNT5; BLMH; CA3; CHSY1; CPS1; CSGALNACT2; CTPS1; CYCS; DOLPP1; ENPP2; ENTPD7; ERC1; FKBP14; FKBP4; G6PC; GNS; GPAM; GPCPD1; GPX7; GSTA4; HMGCR; HMGCS1; HS3ST3B1; IFI30; LPL; MEST; NANP; PARG; PCYT1B; PDHX; PHACTR2; PRMT6; SETDB2; SIRT1; SMPD3; SMS; TPK1; PPP1R3D; EXT1; LCMT1; MSRB3; PAOX; PGGT1B; PRDX6; PRPS2; SHMT2; SPTLC2; ATP5A1; ATP5B; AARS2; ABHD2; AGPAT9; ENTPD6; FADS6; GAL3ST3; GBA2…
Immune response	160.68	593.28	1.71155	0.538568	1.03	1.03	1.03	1.03		CD276; ICOS; IFNG; IGSF1; IL1RAP; MOG; NLRX1; RAET1L; CMTM3; IL6; VTCN1; HEMGN; TSLP; ABCB9; CCL4; CCL4L1; IL1A; NRP1; RAB27A; CD83; THY1; C10orf54; CD28; CYSLTR2; EBI3; FCRL1; MMD; IL13RA1; ALCAM; CSF1; HLA-DQB1; HLA-DQB2; IL6ST; NPTN; CD69; CD274; FCRLB; PVRL1; CD247; CD8A; CLU; FCGR3A; IL11; PGLYRP4; CCL3; CD200R1; CD86; IL10; IL13; IFNW1; PTX3; IL6R; IL16; EPX; PDCD1LG2; CD300LF; CR2; LEMD3; …
Biological_process unknown	2287.63	4872.93	24.3676	0.933501	1.03	1.03	1.03	1.03		AAR2; ABHD4; AMER1; AMMECR1; AMMECR1L; AMOT; ANKRD13B; ANKRD27; ARRDC4; ASXL3; ATG9A; BRWD3; C11orf57; C11orf87; C16orf72; C16orf87; C1QTNF6; C2orf88; C4orf32; C5orf15; C9orf72; CACFD1; CCDC117; CCDC85A; CCNJ; CCSAP; CEP97; CHIC2; CILP2; CLEC2L; COMMD2; CPEB3; CPSF7; CRISPLD1; CTDSPL2; DCUN1D4; DENND2C; DENND6A; DLGAP2; DPYSL5; DTWD2; DYNLT1; ELOVL4; EML6; ENHO; ERLIN2; FAM101B; FAM109B; FAM167A;…

## Sheet: Gene Target Symbols 1h
Dataset: mirProduct( ID type: miRNA Product, Count: 354)
Targets found: 9653
miRNA Product	Target genes
hsa-miR-29a-3p	AAR2; ABCB6; ABCE1; ABHD4; ADA; ADAMTS10; ADAMTS17; ADAMTS18; ADAMTS2; ADAMTS7; ADAMTS9; AGPAT4; AHR; AIM1; AKAP13; AKAP5; AKT3; ALS2; AMER1; AMFR; AMMECR1; AMMECR1L; AMOT; ANKRD13B; ANKRD27; ANKRD52; AP1S1; AP4E1; ARF5; ARL4A; ARRDC3; ARRDC4; ARVCF; ASXL3; ATAD2B; ATG9A; ATP2B4; B3GNT5; BACH2; BAK1; BAX; BBC3; BCL2L2; BEAN1; BLMH; BMF; BMP1; BRWD3; BSND; BTG2; C11orf57; C11orf87; C16orf72; C16or…
hsa-miR-29b-3p	AAR2; ABCB6; ABCE1; ABHD4; ADA; ADAMTS10; ADAMTS17; ADAMTS18; ADAMTS2; ADAMTS7; ADAMTS9; AGPAT4; AHR; AIM1; AKAP13; AKAP5; AKT3; ALS2; AMER1; AMFR; AMMECR1; AMMECR1L; AMOT; ANKRD13B; ANKRD27; ANKRD52; AP1S1; AP4E1; ARF5; ARL4A; ARRDC3; ARRDC4; ARVCF; ASXL3; ATAD2B; ATG9A; ATP2B4; B3GNT5; BACH2; BAK1; BAX; BBC3; BCL11B; BCL2L2; BDKRB2; BEAN1; BLMH; BMF; BMP1; BRWD3; BSND; BTG2; C11orf57; C11orf87;…
hsa-miR-149-5p	AAR2; AMOTL2; ANKRD10; AP1B1; APBA1; APPL2; ARHGAP19; ARL17B; ARPC4; ASB4; BBC3; BCL2L2; BRPF3; C12orf76; C9orf153; CABP7; CACHD1; CACNG4; CCDC97; CCNI; CCT3; CDK17; CMTM3; CNIH4; CNTNAP2; CRTC2; DCTN2; DDI2; DERL2; DMRTA2; EDNRA; EFNA4; EIF3L; ELP6; ENKD1; EPHB3; EXT1; FAM167A; FASLG; FBXL16; FBXW4; FXYD5; GIT1; GUCY1A2; HNRNPA1; HOXD4; ID3; IGFN1; IL6; IQSEC2; ISY1-RAB43; ITGB3; KCTD10; KIAA146…
hsa-miR-29c-3p	AAR2; ABCB6; ABCE1; ABHD4; ADA; ADAMTS10; ADAMTS17; ADAMTS18; ADAMTS2; ADAMTS7; ADAMTS9; AGPAT4; AHR; AIM1; AKAP13; AKAP5; AKT3; ALS2; AMER1; AMFR; AMMECR1; AMMECR1L; AMOT; ANKRD13B; ANKRD27; ANKRD52; AP1S1; AP4E1; ARF5; ARL4A; ARRDC3; ARRDC4; ARVCF; ASXL3; ATAD2B; ATG9A; ATP2B4; B3GNT5; BACH2; BAK1; BAX; BBC3; BCL2L2; BDKRB2; BEAN1; BLMH; BMF; BMP1; BRWD3; BSND; BTG2; C11orf57; C11orf87; C16orf7…
hsa-miR-493-5p	AAR2; ACTR1B; AHDC1; AKAP6; ANKRD17; ANKRD61; AP3S1; APOO; ARHGAP44; ARID1B; ATP5A1; ATP5B; BASP1; BRD7; BRINP1; BTG1; CACNB2; CAMK2N1; CARTPT; CCNG2; CHRM2; CKS2; CPLX2; CPSF1; CSPP1; CWC25; DDX5; DDX50; DLL1; DYRK4; EED; FOXJ3; FUBP1; GABRA5; GABRG2; GART; GATA2; GNG11; GOLM1; GPR176; GREM2; GTF2IRD1; HEMGN; HMGXB4; HNRNPA0; HS3ST3B1; IGSF1; INSM2; IRX3; ITGB1; KIAA0408; KIAA2026; KIF18A; LMO3;…
hsa-miR-24-3p	AARS2; ABCB9; ABHD2; ACSL6; ADD2; ADM; AGPAT9; ANGPT4; AP1M2; APBA1; APPL2; ARHGEF5; ARID5B; ATAD2B; ATG4A; ATP1B2; ATXN7L3B; AVL9; BBC3; BCL2L11; BCL2L2; BEST4; BHLHE22; BLOC1S3; BVES; C12orf43; C17orf100; C1orf106; C1orf131; C6orf47; C8orf46; C8orf58; CACHD1; CAMK2B; CCDC134; CCDC160; CCDC58; CCL4; CCL4L1; CCNI2; CCT3; CD164L2; CDH7; CDKN1B; CDKN1C; CDV3; CDX2; CECR6; CHI3L1; CITED4; CLMP; CLTC…
hsa-miR-96-5p	ABAT; ABCA1; ABCA2; ACTRT3; ADCY6; ADRA2C; AHR; AIFM3; AJAP1; AK3; ALK; ANKIB1; ANKRD27; ANP32B; AP2B1; AP4E1; APPL1; ARHGAP6; ARID5B; ARL4D; ASB6; ASPN; ATG16L1; ATP2B4; ATXN3; AVIL; B3GALT2; B4GALNT1; BASP1; BCAT2; BCR; BHLHE22; BRINP2; BRPF3; BSDC1; BTBD3; C20orf194; C2orf72; CABLES1; CACNA2D2; CACNB1; CACNB4; CAMK2N1; CAMK4; CAPNS1; CASP2; CBLN3; CBX6; CCDC88C; CCDC92; CCNG1; CCNG2; CD164; CD…
hsa-miR-183-5p	ABAT; ABCA1; ABCA2; ACO1; ACTR1A; ACTR3; ACY1; ADCK3; ADCY6; ADCY9; ADK; AGPAT5; AHR; AJAP1; AK3; AKAP12; ALK; AMMECR1L; ANGEL2; ANKMY2; ANKRD13C; ANKRD27; AP2B1; AP3M1; AP3M2; APPL1; ARFGAP2; ARHGAP18; ARHGAP21; ARHGAP6; ARHGEF18; ARHGEF37; ARL4D; ARPP19; ASPN; ATF2; ATG16L1; ATP2C1; AVIL; B3GALT2; B4GALNT1; BACH2; BCR; BEND3; BHLHE22; BMP2K; BRINP2; BRMS1L; BRPF3; BTBD3; BTG1; BZW1; C11orf57; C…
hsa-miR-1271-5p	ABAT; ABCA1; ABCA2; ACTRT3; ADCY6; ADRA2C; AHR; AIFM3; AJAP1; AK3; ALK; ANKIB1; ANKRD27; AP2B1; AP4E1; APPL1; ARCN1; ARHGAP6; ARID5B; ARL4D; ARRDC3; ASPN; ATG16L1; ATP2B4; ATXN3; AVIL; B3GALT2; B4GALNT1; BASP1; BCAT2; BCR; BHLHE22; BRINP2; BRMS1L; BRPF3; BSDC1; BTBD3; C10orf54; C12orf73; C16orf70; C20orf194; C2orf72; CABLES1; CACNA1C; CACNA2D2; CACNB1; CACNB4; CAMK2N1; CAMK4; CAPNS1; CASP2; CBLN3…
hsa-miR-27a-3p	ABCA1; ABHD17C; ABHD5; ACTA2; ACVR1; ADAMTS10; ADORA2B; AFF4; AGPAT3; AHSG; AIDA; AK2; AKIRIN1; AMD1; APEX1; APPBP2; AQP11; ARF3; ARHGAP21; ARID2; ARRDC4; ARX; ASAH1; ASB11; ATP5G3; ATP6V1A; ATP8B2; B3GNT7; B4GALT3; BAK1; BAZ2B; BBC3; BCL3; BEND7; BICC1; BLOC1S5; BMI1; BRPF3; BRSK1; BRWD3; BTG2; C12orf73; C17orf85; C19orf81; C1orf52; C20orf194; C2CD2; C6orf120; C8orf4; CA10; CABLES2; CABP1; CACNA…
hsa-miR-199a-3p	ABCA1; ABHD4; ACOX1; ACVR2A; ADAM10; ADAMTS3; ADAMTSL3; ADRB1; ADRBK2; AEBP2; AK4; ALX4; ANKRD17; ANKRD44; AP3B1; APLP2; ARHGEF3; ARID4B; ARL15; ATAD1; ATF7IP; BCAR3; BEND7; C1orf21; C20orf194; C9orf40; C9orf72; CABLES1; CAD; CALD1; CALU; CBLB; CBLL1; CCDC85C; CCDC88A; CD151; CD2AP; CD44; CDK17; CDK5R1; CDK7; CELF1; CELF2; CELSR2; CEP85L; CFL2; CHAD; CHP1; CHRM3; CHSY3; CISD2; CITED2; CMIP; CNEP1…
hsa-miR-148a-3p	ABCA1; ABCB10; ABCB7; ABCD3; ACVR1; ADAM10; ADAM17; ADAMTS18; ADAMTS5; ADCY2; AGFG1; AGO4; AHDC1; AKAP1; ALCAM; AMMECR1; ANKRD13A; AP1G1; AQP11; ARFGEF1; ARFIP1; ARHGAP21; ARHGEF12; ARL6IP1; ARL8B; ARPP19; ARRDC3; ASPH; ATG4D; ATP2B4; ATP6AP2; ATP7A; ATP8A1; ATXN1; ATXN7L1; B4GALT5; B4GALT6; BACH2; BARHL2; BAZ2B; BCL2L2; BCL7B; BHLHE41; BICC1; BMP3; BRPF1; BTAF1; BTBD3; C12orf79; C15orf27; C16orf…
hsa-miR-199b-3p	ABCA1; ABHD4; ACOX1; ACVR2A; ADAM10; ADAMTS3; ADAMTSL3; ADRB1; ADRBK2; AEBP2; AK4; ALX4; ANKRD17; ANKRD44; AP3B1; APLP2; ARHGEF3; ARID4B; ARL15; ATAD1; ATF7IP; BCAR3; BEND7; C1orf21; C20orf194; C9orf40; C9orf72; CABLES1; CAD; CALD1; CALU; CBLB; CBLL1; CCDC85C; CCDC88A; CD151; CD2AP; CD44; CDK17; CDK5R1; CDK7; CELF1; CELF2; CELSR2; CEP85L; CFL2; CHAD; CHP1; CHRM3; CHSY3; CISD2; CITED2; CMIP; CNEP1…
hsa-miR-27b-3p	ABCA1; ABHD17C; ABHD5; ACTA2; ACVR1; ADAMTS10; ADORA2B; AFF4; AGPAT3; AHSG; AK2; AKIRIN1; AMD1; APEX1; APPBP2; AQP11; ARF3; ARHGAP21; ARID2; ARRDC4; ARX; ASAH1; ASB11; ATP5G3; ATP6V1A; ATP8B2; B3GNT7; B4GALT3; BAK1; BAZ2B; BBC3; BCL3; BEND7; BICC1; BLOC1S5; BMI1; BRSK1; BRWD3; BTG2; C12orf73; C17orf85; C19orf81; C1orf52; C20orf194; C2CD2; C6orf120; C8orf4; CA10; CABLES2; CABP1; CACNA2D3; CACNB2; …
hsa-miR-130a-3p	ABCA1; ABCB7; ABHD3; ACBD3; ACBD5; ACSL1; ACVR1; ADAM12; ADAMTS18; AGFG1; AGPAT3; AKAP1; AKAP11; ALX4; ANKRD28; APCDD1; APPL1; AR; ARAP2; ARFGEF1; ARFIP1; ARHGAP1; ARHGAP12; ARHGAP24; ARHGEF26; ARHGEF4; ARID4B; ARRDC3; ARX; ATG16L1; ATG4D; ATP2B2; ATXN1; B4GALNT3; B4GALT5; BACH2; BAG5; BAHD1; BARHL2; BBX; BCAT1; BHLHE40; BHLHE41; BMP3; BMPR2; BPTF; BTAF1; BTBD3; BTBD7; BTF3L4; BTG1; C16orf70; C4o…
hsa-miR-140-3p	ABCA1; ABHD2; ACBD5; ACTA1; ADA; ADAM10; ADAM17; ADD3; AEN; AHRR; AIDA; ALDH1A3; ANGEL1; AP2A2; ARHGAP12; ARHGAP18; ARID5B; ASB6; ASCC1; ATG4B; ATL2; ATP1B2; ATP2B1; ATP9A; B3GALNT1; BHLHE40; BSN; BTG1; C17orf49; C5orf30; CAP1; CAPRIN2; CASD1; CBL; CCDC179; CCNT2; CD274; CDC5L; CEP170; CHL1; CHRNA5; CHST14; CISD1; CNEP1R1; COA5; COL4A1; COLQ; CREBZF; CRK; CTSW; CUL2; CYB561; CYLC1; DAAM1; DAND5; …
hsa-miR-152-3p	ABCA1; ABCB10; ABCB7; ABCD3; ACVR1; ADAM10; ADAM17; ADAMTS18; ADAMTS5; ADCY2; AGFG1; AGO4; AHDC1; AKAP1; ALCAM; AMMECR1; ANKRD13A; AP1G1; AQP11; ARFGEF1; ARFIP1; ARHGAP21; ARHGEF12; ARL6IP1; ARL8B; ARPP19; ARRDC3; ASPH; ATG4D; ATP2B4; ATP6AP2; ATP7A; ATP8A1; ATXN1; ATXN7L1; B4GALT5; B4GALT6; BACH2; BARHL2; BAZ2B; BCL2L2; BCL7B; BHLHE41; BICC1; BMP3; BRPF1; BTAF1; BTBD3; C12orf79; C15orf27; C16orf…
hsa-miR-301a-3p	ABCA1; ABCB7; ABHD3; ACBD3; ACBD5; ACER2; ACSL1; ACVR1; ADAM12; AFF3; AGFG1; AGO4; AGPAT3; AKAP1; ALX4; APCDD1; APPL1; AR; ARAP2; ARFIP1; ARHGAP1; ARHGAP12; ARHGAP24; ARHGEF26; ARHGEF4; ARID4B; ARRDC3; ARX; ATG16L1; ATG4D; ATP2B2; ATXN1; B4GALT5; BAG5; BAHD1; BARHL2; BBX; BHLHE40; BHLHE41; BMP3; BMPR2; BPTF; BTAF1; BTBD3; BTBD7; BTF3L4; BTG1; C16orf70; C4orf36; C5orf30; C7orf60; C9orf69; CALB1; C…
hsa-miR-130b-3p	ABCA1; ABCB7; ABHD3; ACBD3; ACBD5; ACSL1; ACVR1; ADAM12; ADAMTS18; AFF3; AGFG1; AGPAT3; AKAP1; AKAP11; ALX4; ANKRD28; APCDD1; APPL1; ARAP2; ARFGEF1; ARFIP1; ARHGAP1; ARHGAP12; ARHGAP24; ARHGEF26; ARHGEF4; ARID4B; ARRDC3; ARX; ATG16L1; ATG4D; ATP2B2; ATXN1; B4GALNT3; B4GALT5; BACH2; BAG5; BAHD1; BARHL2; BBX; BCAT1; BHLHE40; BHLHE41; BMP3; BMPR2; BPTF; BTAF1; BTBD3; BTBD7; BTF3L4; BTG1; C16orf70; C…
hsa-miR-148b-3p	ABCA1; ABCB10; ABCB7; ABCD3; ACVR1; ADAM10; ADAM17; ADAMTS18; ADAMTS5; ADCY2; AGFG1; AGO4; AHDC1; AKAP1; ALCAM; AMMECR1; ANKRD13A; AP1G1; AQP11; ARFGEF1; ARFIP1; ARHGAP21; ARHGEF12; ARL6IP1; ARL8B; ARPP19; ARRDC3; ASPH; ATG4D; ATP2B4; ATP6AP2; ATP7A; ATP8A1; ATXN1; ATXN7L1; B4GALT5; B4GALT6; BACH2; BARHL2; BAZ2B; BCL2L2; BCL7B; BHLHE41; BICC1; BMP3; BRPF1; BTAF1; BTBD3; C12orf79; C15orf27; C16orf…
hsa-miR-454-3p	ABCA1; ABCB7; ABHD3; ACBD3; ACBD5; ACER2; ACSL1; ACVR1; ADAM12; AGFG1; AGPAT3; AKAP1; ALX4; APCDD1; APPL1; ARAP2; ARFIP1; ARHGAP1; ARHGAP12; ARHGAP24; ARHGEF26; ARHGEF4; ARID4B; ARRDC3; ARX; ATG16L1; ATG4D; ATP2B2; ATXN1; B4GALT5; BAG5; BAHD1; BARHL2; BHLHE40; BHLHE41; BMP3; BMPR2; BTAF1; BTBD3; BTBD7; BTF3L4; BTG1; C16orf70; C4orf36; C5orf30; C7orf60; C9orf69; CALB1; CALM2; CAMSAP2; CAPRIN2; CAV…
hsa-miR-301b-3p	ABCA1; ABCB7; ABHD3; ACBD3; ACBD5; ACER2; ACSL1; ACVR1; ADAM12; AFF3; AGFG1; AGO4; AGPAT3; AKAP1; ALX4; APCDD1; APPL1; AR; ARAP2; ARFIP1; ARHGAP1; ARHGAP12; ARHGAP24; ARHGEF26; ARHGEF4; ARID4B; ARRDC3; ARX; ATG16L1; ATG4D; ATP2B2; ATXN1; B4GALT5; BAG5; BAHD1; BARHL2; BBX; BHLHE40; BHLHE41; BMP3; BMPR2; BPTF; BTAF1; BTBD3; BTBD7; BTF3L4; BTG1; C16orf70; C4orf36; C5orf30; C7orf60; C9orf69; CALB1; C…
hsa-miR-4295	ABCA1; ABCB7; ABHD3; ACBD3; ACBD5; ACER2; ACSL1; ACVR1; ADAM12; AGPAT3; AKAP1; AKAP11; ALX4; APCDD1; APPL1; ARAP2; ARFIP1; ARHGAP1; ARHGAP12; ARHGAP24; ARHGEF26; ARHGEF4; ARID4B; ARX; ATG16L1; ATP2B2; ATXN1; B4GALT5; BAG5; BAHD1; BARHL2; BAZ1A; BBX; BHLHE40; BHLHE41; BMP3; BMPR2; BPTF; BTAF1; BTBD3; BTBD7; BTF3L4; BTG1; BZRAP1; C16orf70; C4orf36; C5orf30; C7orf60; C9orf69; CALB1; CALM2; CAMSAP2; …
hsa-miR-3666	ABCA1; ABCB7; ABHD3; ACBD3; ACBD5; ACSL1; ACVR1; ADAM12; ADAMTS18; AGFG1; AGPAT3; AKAP1; ALX4; APCDD1; APPL1; ARAP2; ARFIP1; ARHGAP1; ARHGAP12; ARHGAP24; ARHGEF26; ARHGEF4; ARID4B; ARX; ATG16L1; ATG4D; ATP2B2; ATXN1; B4GALNT3; B4GALT5; BAG5; BAHD1; BARHL2; BBX; BCAT1; BHLHE40; BHLHE41; BMP3; BMPR2; BPTF; BTAF1; BTBD3; BTBD7; BTF3L4; BTG1; C16orf70; C4orf36; C5orf30; C7orf60; C9orf69; CALB1; CALM2…
hsa-miR-199a-5p	ABCC1; ABHD17C; ACPT; ACTG1; ACVR1B; ADD3; AKAP1; ALS2; ANGEL2; ANK3; AP1G1; APMAP; APPBP2; AQP11; ARF6; ARHGAP12; ARHGAP17; ARHGAP21; ASRGL1; ATG4D; ATP13A2; ATXN7; ATXN7L1; BCAM; BCAP29; BEND3; BICC1; BROX; BTBD3; C1GALT1; CACNB2; CACUL1; CAPRIN1; CCBL2; CCDC120; CCDC43; CCDC88C; CCNJ; CCNL1; CDCA7L; CDKN1B; CDKN1C; CDKN2AIP; CELSR1; CHN2; CLIP1; CLK2; CLTC; CNN1; COL5A3; CREBRF; CRYBG3; CSDC2;…
hsa-miR-199b-5p	ABCC1; ABHD17C; ACPT; ACTG1; ACVR1B; ADD3; AKAP1; ALS2; ANGEL2; ANK3; AP1G1; APMAP; APPBP2; AQP11; ARF6; ARHGAP12; ARHGAP17; ARHGAP21; ASRGL1; ATG4D; ATP13A2; ATXN7; ATXN7L1; BCAM; BCAP29; BEND3; BICC1; BROX; BTBD3; C1GALT1; CACNB2; CACUL1; CAPRIN1; CCBL2; CCDC120; CCDC43; CCDC88C; CCNJ; CCNL1; CDCA7L; CDKN1B; CDKN1C; CDKN2AIP; CELSR1; CHN2; CLIP1; CLK2; CLTC; CNN1; COL5A3; CREBRF; CRYBG3; CSDC2;…
hsa-miR-330-5p	AAMP; ABCC1; ALAD; ALOX15B; ANAPC16; ANKRD13B; AQP2; ARPC5L; ART4; ATP6V1G2; BHLHE40; C15orf32; C9orf24; CASKIN1; CBFA2T3; CD247; CD8A; CDH22; CEP85; CLU; CNBP; CNN1; CORO2B; CRY2; CTNS; CTRC; CUEDC2; DGCR6L; DNAJB12; DRD2; DYNLL1; EBPL; EFNA3; EIF1; ELFN1; ELK1; EMC8; EML2; ERBB2IP; FAM127B; FAM127C; FAM221B; FAM98A; FCGR3A; FCRLB; FGF11; FRA10AC1; FSCN1; FUCA1; GAB1; GLB1L; GLOD5; GOLGA7B; GPD2…
hsa-miR-326	AAMP; ABCC1; ALAD; ALOX15B; ANAPC16; AQP2; ARPC5L; ART4; ATP6V1G2; BCL2L2; BHLHE40; C15orf32; C16orf87; C9orf24; CASKIN1; CBFA2T3; CD247; CD8A; CDH22; CEP85; CLU; CNBP; CNN1; CORO2B; CRY2; CTNS; CTRC; CUEDC2; CXCR5; DGCR6L; DNAJB12; DRD2; DYNLL1; EBPL; EFNA3; EIF1; ELFN1; ELK1; EMC8; EML2; ERBB2IP; FAM127B; FAM127C; FAM221B; FAM98A; FCGR3A; FCRLB; FGF11; FGFR1; FRA10AC1; FSCN1; FUCA1; GAB1; GLB1L…
hsa-miR-3064-5p	ABCC1; AGGF1; ALS2; AP1G1; AREL1; ARHGAP21; ARHGEF39; ASCC2; ATP1B4; ATP6V1G1; B4GALNT1; BRE; BTBD19; BTBD6; BTG1; C16orf45; C17orf102; C6orf223; C7orf60; CAPRIN2; CCDC80; CDH11; CDIP1; CDV3; CMTM5; COL27A1; CRISPLD1; DAZAP1; DEDD2; DEXI; DGCR8; DIRAS1; DNAJB9; DPP4; DUSP16; EI24; EIF4EBP1; EIF5; ELAVL4; FAM107B; FAM124A; FAM58A; FBXO45; FGF5; FUNDC2; GABRB2; GAS2L1; GBX1; GOLGA7B; GPR137; GPRC5C…
hsa-miR-6504-5p	ABCC1; AGGF1; ALS2; AP1G1; AREL1; ARHGAP21; ARHGEF39; ARL17B; ASCC2; ATP1B4; ATP6V1G1; BRE; BTBD19; BTBD6; BTG1; C16orf45; C6orf223; C7orf60; CAPRIN2; CCDC80; CDH11; CDIP1; CMTM5; CRISPLD1; DAZAP1; DEDD2; DEXI; DGCR8; DIRAS1; DNAJB9; DPP4; DUSP16; EI24; EIF4EBP1; EIF5; ELAVL4; FAM107B; FAM124A; FAM58A; FBXO45; FGF5; FUNDC2; GABRB2; GAS2L1; GATAD2A; GBX1; GOLGA7B; GPR137; GSKIP; HELLS; HMOX2; HSPB…
hsa-let-7a-5p	ABCB9; ABCC10; ABCC5; ABHD17C; ACAP3; ACER2; ACPP; ACSL6; ACVR1C; ADAM15; ADAMTS5; ADAMTS8; ADIPOR2; ADRB1; ADRB2; ADRB3; AEN; AFF2; AGO3; AGO4; AGPAT6; AGPAT9; AHCTF1; AIFM1; AKAP6; ALKBH1; AMER3; AMOT; AMT; ANGPTL2; ANKRD46; AP1S1; APBA1; APBB3; APPBP2; ARG2; ARHGAP20; ARHGAP28; ARHGEF15; ARHGEF38; ARHGEF7; ARID3A; ARID3B; ARL4D; ARL5A; ARL6IP6; ARRDC4; ASAP1; ATG16L1; ATP2A2; ATP8B4; ATPAF1; A…
hsa-let-7b-5p	ABCB9; ABCC10; ABCC5; ABHD17C; ACAP3; ACER2; ACPP; ACSL6; ACVR1C; ADAM15; ADAMTS15; ADAMTS5; ADAMTS8; ADIPOR2; ADRB1; ADRB2; ADRB3; AEN; AFF2; AGO3; AGO4; AGPAT6; AGPAT9; AHCTF1; AIFM1; AKAP6; ALKBH1; AMER3; AMOT; AMT; ANGPTL2; ANKRD46; AP1S1; APBA1; APBB3; APPBP2; ARG2; ARHGAP20; ARHGAP28; ARHGEF15; ARHGEF38; ARHGEF7; ARID3A; ARID3B; ARL4D; ARL5A; ARL6IP6; ARRDC4; ASAP1; ATG16L1; ATP2A2; ATP8B4;…
hsa-let-7c-5p	ABCB9; ABCC10; ABCC5; ABHD17C; ACAP3; ACER2; ACPP; ACSL6; ACVR1C; ADAM15; ADAMTS5; ADAMTS8; ADIPOR2; ADRB1; ADRB2; ADRB3; AEN; AFF2; AGO3; AGO4; AGPAT6; AGPAT9; AHCTF1; AIFM1; AKAP6; ALKBH1; AMER3; AMOT; AMT; ANGPTL2; ANKRD46; AP1S1; APBA1; APBB3; APPBP2; ARG2; ARHGAP20; ARHGAP28; ARHGEF15; ARHGEF38; ARHGEF7; ARID3A; ARID3B; ARL4D; ARL5A; ARL6IP6; ARRDC4; ASAP1; ATG16L1; ATP2A2; ATP8B4; ATPAF1; A…
hsa-let-7d-5p	ABCB9; ABCC10; ABCC5; ABHD17C; ACAP3; ACER2; ACPP; ACSL6; ACVR1C; ADAM15; ADAMTS15; ADAMTS5; ADAMTS8; ADIPOR2; ADRB1; ADRB2; ADRB3; AEN; AGO3; AGO4; AGPAT6; AGPAT9; AHCTF1; AIFM1; AKAP6; ALKBH1; AMER3; AMOT; AMT; ANGPTL2; ANKRD46; AP1S1; APBA1; APBB3; APPBP2; ARG2; ARHGAP20; ARHGAP28; ARHGEF15; ARHGEF38; ARHGEF7; ARID3A; ARID3B; ARL4D; ARL5A; ARL6IP6; ARRDC4; ASAP1; ATG16L1; ATP2A2; ATP2B4; ATP8B…
hsa-let-7e-5p	ABCB9; ABCC10; ABCC5; ABHD17C; ACAP3; ACER2; ACPP; ACSL6; ACVR1C; ADAM15; ADAMTS5; ADAMTS8; ADIPOR2; ADRB1; ADRB2; ADRB3; AEN; AFF2; AGO3; AGO4; AGPAT6; AGPAT9; AHCTF1; AIFM1; AKAP6; ALKBH1; AMER3; AMOT; AMT; ANGPTL2; ANKRD46; AP1S1; APBA1; APBB3; APPBP2; ARG2; ARHGAP20; ARHGAP28; ARHGEF15; ARHGEF38; ARHGEF7; ARID3A; ARID3B; ARL4D; ARL5A; ARL6IP6; ARRDC4; ASAP1; ATG16L1; ATP2A2; ATP8B4; ATPAF1; A…
hsa-let-7f-5p	ABCB9; ABCC10; ABCC5; ABHD17C; ACER2; ACPP; ACSL6; ACVR1C; ADAM15; ADAMTS5; ADAMTS8; ADIPOR2; ADRB1; ADRB2; ADRB3; AEN; AFF2; AGO3; AGO4; AGPAT6; AGPAT9; AHCTF1; AIFM1; AKAP6; ALKBH1; AMER3; AMOT; AMT; ANGPTL2; ANKRD46; AP1S1; APBB3; APPBP2; ARG2; ARHGAP20; ARHGAP28; ARHGEF15; ARHGEF38; ARHGEF7; ARID3A; ARID3B; ARL4D; ARL5A; ARL6IP6; ARRDC4; ASAP1; ATP2A2; ATP2B4; ATP8B4; ATPAF1; ATXN1L; ATXN7L3;…
hsa-miR-98-5p	ABCB9; ABCC10; ABCC5; ABHD17C; ACAP3; ACER2; ACPP; ACSL6; ACVR1C; ADAM15; ADAMTS5; ADAMTS8; ADIPOR2; ADRB1; ADRB2; ADRB3; AEN; AFF2; AGO3; AGO4; AGPAT6; AGPAT9; AHCTF1; AIFM1; AKAP6; ALKBH1; AMER3; AMOT; AMT; ANGPTL2; ANKRD46; AP1S1; APBA1; APBB3; APPBP2; ARG2; ARHGAP20; ARHGAP28; ARHGEF15; ARHGEF38; ARHGEF7; ARID3A; ARID3B; ARL4D; ARL5A; ARL6IP6; ARRDC4; ASAP1; ATP2A2; ATP8B4; ATPAF1; ATXN7L3B; …
hsa-let-7g-5p	ABCB9; ABCC10; ABCC5; ABHD17C; ACER2; ACPP; ACSL6; ACVR1C; ADAM15; ADAMTS5; ADAMTS8; ADIPOR2; ADRB1; ADRB2; ADRB3; AEN; AFF2; AGO3; AGO4; AGPAT6; AGPAT9; AHCTF1; AIFM1; AKAP6; ALKBH1; AMER3; AMOT; AMT; ANGPTL2; ANKRD46; AP1S1; APBB3; APPBP2; ARG2; ARHGAP20; ARHGAP28; ARHGEF15; ARHGEF38; ARHGEF7; ARID3A; ARID3B; ARL4D; ARL5A; ARL6IP6; ARRDC4; ASAP1; ATP2A2; ATP2B4; ATP8B4; ATPAF1; ATXN7L3B; B3GNT7…
hsa-let-7i-5p	ABCB9; ABCC10; ABCC5; ABHD17C; ACER2; ACPP; ACSL6; ACVR1C; ADAM15; ADAMTS15; ADAMTS5; ADAMTS8; ADIPOR2; ADRB1; ADRB2; ADRB3; AEN; AFF2; AGO3; AGO4; AGPAT6; AGPAT9; AHCTF1; AIFM1; AKAP6; ALKBH1; AMER3; AMOT; AMT; ANGPTL2; ANKRD46; AP1S1; APBB3; APPBP2; ARG2; ARHGAP20; ARHGAP28; ARHGEF15; ARHGEF38; ARHGEF7; ARID3A; ARID3B; ARL4D; ARL5A; ARL6IP6; ARRDC4; ASAP1; ATP2A2; ATP2B4; ATP8B4; ATPAF1; ATXN7L…
hsa-miR-655-3p	ABCC10; ADM; AKIRIN2; APOPT1; AQP11; ASCL1; ATG12; ATP5G2; BRAT1; C11orf58; C2orf69; C2orf76; C3orf80; C8orf22; CALM1; CAMTA1; CBFB; CCDC138; CCDC140; CCNK; CCNYL1; CDC42; CDKN2AIP; CEBPB; CEP135; CGGBP1; CHIC2; CHN2; CHST2; CKLF; CLCF1; CORT; CRKL; CXCR4; DARS; DCTN6; DIRAS2; EIF1B; EIF2S2; ELOVL2; EPB41L2; FAM118B; FAM60A; FBXO30; FZD4; GAS1; GMFB; GPBP1L1; GPC6; GPR162; GTF2F2; HORMAD1; HSPE1-…
hsa-miR-374c-5p	ABCC10; ADM; AKIRIN2; APOPT1; AQP11; ASCL1; ATG12; ATP5G2; BRAT1; C11orf58; C2orf69; C2orf76; C3orf80; C8orf22; CALM1; CAMTA1; CBFB; CCDC138; CCDC140; CCNK; CCNYL1; CDC42; CDKN2AIP; CEBPB; CEP135; CGGBP1; CHIC2; CHN2; CKLF; CLCF1; CORT; CXCR4; DARS; DCTN6; DIRAS2; EIF1B; EIF2S2; ELOVL2; EPB41L2; FAM118B; FAM60A; FBXO30; GAS1; GMFB; GPBP1L1; GPR162; GRM3; GTF2F2; HES1; HORMAD1; HSPE1-MOB4; IFNW1; …
hsa-miR-4458	ABCB9; ABCC10; ABCC5; ABHD17C; ACAP3; ACER2; ACPP; ACSL6; ACVR1C; ADAM15; ADAMTS15; ADAMTS5; ADAMTS8; ADIPOR2; ADRB1; ADRB2; ADRB3; AEN; AFF2; AGO3; AGO4; AGPAT6; AGPAT9; AHCTF1; AIFM1; AKAP6; ALKBH1; AMER3; AMOT; AMT; ANGPTL2; ANKRD46; AP1S1; APBB3; APPBP2; ARG2; ARHGAP20; ARHGAP28; ARHGEF15; ARHGEF38; ARHGEF7; ARID3A; ARID3B; ARL4D; ARL5A; ARL6IP6; ARRDC4; ASAP1; ATG16L1; ATP2A2; ATP2B4; ATP8B4…
hsa-miR-4500	ABCB9; ABCC10; ABCC5; ABHD17C; ACER2; ACPP; ACSL6; ACVR1C; ADAM15; ADAMTS5; ADAMTS8; ADIPOR2; ADRB1; ADRB2; ADRB3; AEN; AGO1; AGO3; AGO4; AGPAT6; AGPAT9; AHCTF1; AIFM1; AKAP6; ALKBH1; AMER3; AMOT; AMT; ANGPTL2; ANKRD46; AP1S1; APBA1; APBB3; APPBP2; ARG2; ARHGAP20; ARHGAP28; ARHGEF15; ARHGEF38; ARHGEF7; ARID3A; ARID3B; ARL4D; ARL5A; ARL6IP6; ARRDC4; ASAP1; ATP2A2; ATP8B4; ATPAF1; ATXN7L3; ATXN7L3B…
hsa-miR-125b-5p	ABCC5; ABHD3; ABHD6; ABTB1; ACER2; ACHE; ACSL6; ADAM9; ADAMTS14; AGGF1; AIFM1; AKAP1; AKT1S1; ALDH1A3; ANKRD44; ANO6; ANPEP; APC; APOC4; ARID3B; ARSI; ASB4; ATP10D; B3GALNT2; BAK1; BAP1; BCAT1; BCL2L12; BCL2L2; BDH1; BIN2; BLZF1; BMF; BRPF1; BRWD1; BTG2; BTN2A2; C11orf57; C15orf39; C17orf59; C19orf38; C19orf54; C1orf109; C1orf210; C4orf19; C6orf47; C7orf26; CACNB3; CASP2; CBFB; CCDC71L; CCNJ; CDC…
hsa-miR-125a-5p	ABCC5; ABHD3; ABHD6; ABTB1; ACER2; ACHE; ACSL6; ADAM9; ADAMTS14; AGGF1; AIFM1; AKAP1; AKT1S1; ALDH1A3; ANKRD44; ANO6; ANPEP; APC; APOC4; ARCN1; ARID3B; ARSI; ASB4; ATL2; ATP10D; B3GALNT2; BAK1; BAP1; BCAT1; BCL2L12; BCL2L2; BDH1; BIN2; BLZF1; BMF; BRPF1; BRWD1; BTN2A2; C11orf57; C15orf39; C17orf59; C19orf38; C19orf54; C1orf109; C1orf210; C4orf19; C6orf47; C7orf26; CACNB3; CASP2; CBFB; CCDC71L; CC…
hsa-miR-520f-3p	ABCC5; ACER2; ACSBG1; ADAMTSL3; AEBP2; AGFG2; AK1; AKT3; AMER2; ANKRD50; ANKRD52; AP3M1; APP; AQP2; ARF6; ARHGAP30; ARHGEF3; ARID4B; ARL4C; ARSJ; ASCC1; ASF1B; ATAD2; ATF2; ATF6B; ATP2B2; AVIL; B3GAT2; BAZ1A; BMP2K; BRI3; C10orf11; C1orf21; C2orf69; C7orf43; C7orf55-LUC7L2; C8orf46; CACNG3; CACUL1; CAMK2N1; CAMSAP1; CAMSAP2; CCDC6; CCND1; CCND2; CD83; CDC25B; CDCA7; CDK19; CDKN1B; CERS3; CFL2; CH…
hsa-miR-4319	ABCC5; ABHD3; ABHD6; ABTB1; ACER2; ACHE; ACSL6; ADAM9; ADAMTS14; AGGF1; AIFM1; AKAP1; AKT1S1; ALDH1A3; ANKRD44; ANO6; ANPEP; APC; APOC4; ARID3B; ARSI; ASB4; ATG4D; ATP10D; B3GALNT2; B4GALT1; BAK1; BAP1; BCL2L12; BCL2L2; BDH1; BIN2; BLZF1; BMF; BRPF1; BRWD1; BTG2; BTN2A2; C11orf57; C15orf39; C17orf59; C19orf38; C19orf54; C1orf210; C4orf19; C6orf47; C7orf26; CACNB3; CASP2; CBFB; CCDC71L; CCNJ; CD30…
hsa-miR-19a-3p	ABCB7; ABCD3; ABHD17C; ABHD5; ABR; ACBD5; ADAM12; ADAMTS18; ADIPOR2; ADNP; ADRB1; ADSS; AEBP2; AFF1; AFTPH; AGO1; AGPAT5; AKAP1; ALG2; AMMECR1L; ANKRD34A; ANO1; ANXA7; APOLD1; APPL1; ARAP2; ARC; ARFGEF1; ARFIP1; ARHGAP1; ARHGAP11A; ARHGAP12; ARHGEF26; ARID4B; ARL8A; ARMC8; ARPP19; ARRDC3; ARRDC4; ASNA1; ATF2; ATG16L1; ATG4D; ATP2C1; ATXN7; ATXN7L1; B3GALNT2; B4GALT2; B4GALT5; BAG5; BAMBI; BARHL2;…
hsa-miR-19b-3p	ABCB7; ABCD3; ABHD17C; ABHD5; ABR; ACBD5; ADAM12; ADAMTS18; ADIPOR2; ADNP; ADRB1; ADSS; AEBP2; AFF1; AFTPH; AGO1; AGPAT5; AKAP1; ALG2; AMMECR1L; ANKRD34A; ANO1; ANXA7; APOLD1; APPL1; ARAP2; ARC; ARFGEF1; ARFIP1; ARHGAP1; ARHGAP11A; ARHGAP12; ARHGEF26; ARID4B; ARID5B; ARL8A; ARMC8; ARPP19; ARRDC3; ARRDC4; ASNA1; ATF2; ATG16L1; ATG4D; ATP2C1; ATXN7; ATXN7L1; B3GALNT2; B4GALT2; B4GALT5; BAG5; BAMBI;…
hsa-miR-142-3p	ABCD3; ACADL; ACBD5; ACVR1; ADAMTS3; ADRB2; AKT1S1; ALCAM; ANK3; ANKRD11; ANLN; APC; APPL2; ARHGEF2; ARID5B; ARL1; ARL15; ARL3; ARNTL; ASB7; ASPH; ATF7IP; ATG16L1; ATP2A2; ATP2B1; ATXN1L; AVPI1; BACH1; BAZ1A; BCLAF1; BMP5; BNC2; BOD1; BRINP1; BRWD3; BTBD7; C16orf52; C18orf25; C20orf194; C5orf24; C9orf72; CASK; CCDC6; CCND1; CCNJ; CCNT2; CD84; CDC14A; CDC7; CDKN1B; CETN3; CFL2; CHIC1; CHMP3; CHURC…
hsa-miR-299-5p	ABCD3; C10orf10; C9orf129; CASK; CCNG1; CD83; CDC16; CMTM8; CNOT3; DCTN4; DDI2; DIEXF; DPYSL3; DTWD2; ELN; ERP44; FAM53C; GNPTG; H3F3B; HSPA2; IPO13; IQGAP2; JDP2; LAMP3; LPAR2; LYRM1; MAFG; MAP3K8; MLANA; MPHOSPH8; ORMDL1; PPM1K; RAD21; ROBO1; RRS1; SCN2A; SGK1; SIAH1; SLC11A2; SLC2A2; SLC6A14; SOCS5; SOX4; STX16; SULT4A1; TDGF1; TIPARP; TMSB15B; TNFAIP8; TRMT61B; TTC37; UBE2J2; VANGL1; VEZF1; W…
hsa-miR-873-5p	AADACL3; ABHD14B; ADNP2; AFAP1L2; AK4; AKR7A2; ANKRD34A; ANP32B; APITD1-CORT; ARGLU1; ARID2; ASPH; ATP2B1; BCL7A; BECN1; BRSK2; C15orf41; C16orf72; C2orf91; CAMK2N1; CAMLG; CCBL2; CDC14A; CDKN1C; CELSR2; CENPA; CHRM3; CHRNA5; CHSY1; CHTF8; CLPS; COX6C; CREBZF; CTTNBP2NL; DBNDD1; DDHD2; DIRAS1; DIRAS2; DIRAS3; DPF2; DRGX; DUSP16; EED; EGLN3; ELMOD1; EXO5; FAM83D; FGF17; FGF5; FOXM1; FTSJ2; GALNTL6…
hsa-miR-486-5p	ABHD17A; ABHD17B; AFF3; ARHGAP44; ARHGAP5; ARID4B; ARMC8; ASB4; ATXN7L3; BTAF1; BTBD3; C5orf64; CDH7; CELF2; COL6A6; COPS7B; CSPG5; CTDSPL2; DCBLD2; DOCK3; DYNLL1; EIF5A2; FGF9; FLRT2; FOXO1; GOLGA3; GPR153; GPX8; H3F3B; HAT1; HCN1; MAML3; MAP3K7; MARK1; MYLK2; NFE2L1; PIK3R1; PIM1; PRRC2C; RAPGEFL1; RASSF3; RBM7; RFFL; SEMA3A; SMAD2; SMARCD2; SMOC1; SORCS1; SP5; SRSF3; ST5; ST6GALNAC6; STK4; TAN…
hsa-miR-30a-5p	ABHD6; ABI3BP; ABL1; ACTC1; ACTN1; ACTR3C; ACVR1; ADAM19; ADAM22; ADAM9; ADO; ADRA1D; ADRA2A; AMOTL2; ANKRA2; ANKRD17; ANO4; AP2A1; AP3S1; ARF4; ARID4A; ARL15; ARL4A; ARL6IP6; ASB3; ATG5; ATL2; ATP8A1; AZIN1; B3GNT5; B4GALT6; BCL2L11; BCOR; BECN1; BEND7; BNC1; BTBD10; C10orf11; C10orf25; C4orf19; C7orf43; C8orf4; C8orf44-SGK3; C9orf72; CA10; CACHD1; CALB2; CALCR; CALU; CAMK2D; CAMK2N1; CAMK2N2; C…
hsa-miR-30c-5p	ABHD6; ABI3BP; ABL1; ACTC1; ACTN1; ACTR3C; ACVR1; ADAM12; ADAM19; ADAM22; ADAM9; ADO; ADRA1D; ADRA2A; AKAP10; AMOTL2; ANKRA2; ANKRD17; ANKS4B; AP2A1; AP3S1; ARF4; ARID4A; ARL15; ARL4A; ARL6IP6; ASB3; ATF1; ATG5; ATL2; ATP8A1; AZIN1; B3GNT5; B4GALT6; BCL2L11; BCOR; BECN1; BEND7; BNC1; BTBD10; C10orf11; C10orf25; C4orf19; C7orf43; C8orf4; C9orf72; CA10; CACHD1; CALB2; CALCR; CALU; CAMK2D; CAMK2N1; …
hsa-miR-30d-5p	ABHD6; ABI3BP; ABL1; ACTC1; ACTN1; ACTR3C; ACVR1; ADAM19; ADAM22; ADAM9; ADO; ADRA1D; ADRA2A; AMOTL2; ANKRA2; ANKRD17; ANO4; AP2A1; AP3S1; ARF4; ARID4A; ARL15; ARL4A; ARL6IP6; ASB3; ATG5; ATL2; ATP8A1; AZIN1; B3GNT5; B4GALT6; BCL2L11; BCOR; BECN1; BEND7; BNC1; BTBD10; C10orf11; C10orf25; C4orf19; C7orf43; C8orf4; C8orf44-SGK3; C9orf72; CA10; CACHD1; CALB2; CALCR; CALU; CAMK2D; CAMK2N1; CAMK2N2; C…
hsa-miR-30b-5p	ABHD6; ABI3BP; ABL1; ACTC1; ACTN1; ACTR3C; ACVR1; ADAM12; ADAM19; ADAM9; ADO; ADRA1D; ADRA2A; AKAP10; AMOTL2; ANKRA2; ANKRD17; ANKS4B; AP2A1; AP3S1; ARF4; ARID4A; ARL15; ARL4A; ARL6IP6; ASB3; ATF1; ATG5; ATL2; ATP8A1; AZIN1; B3GNT5; B4GALT6; BCL2L11; BCOR; BECN1; BEND7; BNC1; BTBD10; C10orf11; C10orf25; C4orf19; C7orf43; C8orf4; C9orf72; CA10; CACHD1; CALB2; CALCR; CALU; CAMK2D; CAMK2N1; CAMK2N2;…
hsa-miR-137	AACS; ABHD5; ABHD6; ACSL6; ACTN2; ACVR1; ADAM23; ADCY2; AGPAT3; AHCYL1; AHR; AIDA; AJUBA; AKAP2; AKT2; ALDH1A2; ALDH8A1; ANKRD13A; ANO4; ANXA7; AP3S1; APPL2; ARHGAP42; ARHGAP44; ARHGAP5; ARHGEF18; ARID4B; ASPH; ATP1B1; ATPAF1; B3GALT2; B4GALT5; BAG4; BAZ1A; BAZ2A; BCAP31; BCL2L13; BEND3; BEND6; BLOC1S5; BNIP2; BNIP3L; C11orf87; C18orf25; C21orf91; C2orf57; C3orf58; C6orf47; C7orf31; CA7; CABLES2;…
hsa-miR-30e-5p	ABHD6; ABI3BP; ABL1; ACTC1; ACTN1; ACTR3C; ACVR1; ADAM12; ADAM19; ADAM22; ADAM9; ADAMTS3; ADO; ADRA1D; ADRA2A; AMOTL2; ANKRA2; ANKRD17; ANO4; AP2A1; AP3S1; AP4E1; ARF4; ARID4A; ARL15; ARL4A; ARL6IP6; ASB3; ATG5; ATL2; ATP8A1; AZIN1; B3GNT5; B4GALT6; BCL2L11; BCOR; BDP1; BECN1; BEND7; BNC1; BTBD10; C10orf11; C10orf25; C4orf19; C7orf43; C8orf4; C8orf44-SGK3; C9orf72; CA10; CACHD1; CALB2; CALCR; CAL…
hsa-miR-208a-3p	ABI1; ANKS1B; APC; ARGLU1; BHLHE41; CDCA4; CDKN1A; CHSY3; CISD2; CNKSR2; CSNK2A2; DCAF12; DGCR8; EIF3J; EIF4A2; EIF4E3; EIF4G2; ELAVL4; ETS1; FAM110B; FNIP1; FOXG1; FOXP2; FZD8; GABRA1; GATA4; H2AFZ; HNRNPC; HOXD10; IRX5; KIF5B; LRRTM1; MED13; MED7; MINOS1; MTF2; MTX3; NRARP; OSBPL1A; PACS2; PDCD4; PHLDA2; PTPRG; RAB5C; SH3BP5; SHCBP1; SIX1; SOX4; STC1; TESK2; TSPAN12; UBE2V2; YBX1;
hsa-miR-208b-3p	ABI1; AHCYL1; ANKS1B; APC; ARGLU1; BHLHE41; CDCA4; CDKN1A; CHSY3; CISD2; CNKSR2; CSNK2A2; DCAF12; DGCR8; EIF3J; EIF4A2; EIF4G2; ELAVL4; ETS1; FAM110B; FNIP1; FOXG1; FZD8; GABRA1; GATA4; H2AFZ; HNRNPC; HOXD10; IRX5; LRRTM1; MED13; MED7; MINOS1; MTF2; NRARP; OSBPL1A; PACS2; PDCD4; PHLDA2; PPP6C; PTPRG; RAB5C; SH3BP5; SIX1; SOX4; STC1; TESK2; TSPAN12; UBE2V2; YBX1;
hsa-miR-448	ABLIM3; ADO; ALDH3A2; ANKRD13C; ANKRD29; ANO8; ARNTL; AZIN1; BCL2; BRINP1; BTG3; C21orf91; CALM2; CAP1; CLDN18; CTTN; DCC; DLL4; DOC2A; DPP4; FAM168B; FERMT2; FNBP4; FXR1; GEM; GNAI1; GPHN; GRHL3; HCFC2; HOXA11; HOXC12; ING2; IPO7; ITM2B; KANK4; KCNA4; KCNH7; KCNMB2; KCTD9; KIF7; KLF5; KLHL5; LRRC57; MAP3K7; MFHAS1; MPC1; MPPED2; MYH3; NBEA; NRG3; NTF3; OTX2; PANK1; PCDH8; PFN2; PHF3; PIGV; PPP4R…
hsa-miR-144-3p	ACBD3; ACBD5; AHDC1; AKIRIN1; ALDH1A3; ARID2; ATP5G2; AXIN2; BAZ2B; BBC3; BET1; BHLHE41; BRPF1; BRPF3; C19orf73; C19orf81; CALB1; CAMKK2; CAPZA1; CAV2; CBX4; CCDC144A; CCDC85A; CCNE2; CCNG2; CDH11; CDV3; CELF2; CEP55; CFL2; CHTOP; CNN3; COL11A1; COX7C; CXorf23; CYP24A1; DAZAP2; DCTN2; DNAJC2; DOK4; DTNA; E2F8; EIF4G2; ETS1; FAM126B; FAM193B; FAM222B; FAM60A; FAT4; FBXL3; FBXO32; FBXW11; FKBP7; FM…
hsa-miR-483-3p	ABCA9; ACBD5; AGPAT4; ANKRD13A; ASH2L; BBC3; BZRAP1; CAMK2N2; CDK20; CDK4; CHSY3; CNOT6L; CNOT7; CPD; CREBL2; CTDSPL2; CTNNB1; CYP3A5; DAD1; DBN1; DCTN3; DIXDC1; FBXO28; FGFR2; FTCD; GANAB; GAP43; GUCY1B3; H3F3B; HELLS; HM13; HNRNPA0; HSH2D; IGF1; IPO7; IQSEC2; ISM2; LCMT2; LUC7L; MAPKAPK2; MDM4; MSL2; NAALADL2; NEK9; NFATC2IP; NHP2; NRG1; NUP62CL; PAM; PATZ1; PCBD2; PIWIL1; RAMP2; RCAN2; RGAG4; …
hsa-miR-22-3p	A4GNT; ACER3; ACVR1B; ADAM11; AK2; AKT3; AMMECR1L; ANKHD1-EIF4EBP3; ANKRD13A; AP1S1; ARHGEF12; ARHGEF26; ARPC5; ARRB1; ASB6; ASCL1; ATP8A1; B4GALT5; BAG5; BATF3; BCL9; BIN1; BLOC1S1; BRSK2; BRWD3; BTG1; C10orf11; C17orf58; C17orf85; C19orf70; C1orf95; C5orf24; CA7; CACNG3; CADM3; CALCR; CAMK2N1; CAMTA2; CAPN1; CATSPERG; CAV3; CCDC67; CCNJL; CCNT2; CD207; CDC14A; CDX2; CEBPD; CENPB; CENPV; CERK; C…
hsa-miR-103a-3p	ABCF1; ABL2; ACER3; ACOX1; ACTG1; ACVR2B; AGFG1; AGO1; AGO4; AIFM1; AK2; ALAD; ANK1; ANKIB1; ANO3; AQP11; ARID2; ARIH2; ARL8A; ARMC1; ARMC8; ARPC5L; ASH1L; ATXN7L1; AXIN2; BAK1; BCAT2; BCL2L13; BDNF; BLMH; BOLA3; BTG2; BTLA; C16orf72; C2CD5; C6orf62; CAB39; CACNA2D1; CALU; CAMK2N1; CAPZA2; CARM1; CASK; CCDC178; CCNE1; CD164L2; CD69; CDC37L1; CDC42SE1; CDK14; CDK5R1; CDK6; CDK8; CECR6; CEP85L; CHD…
hsa-miR-107	ABCF1; ABL2; ACER3; ACOX1; ACTG1; ACVR2B; AGFG1; AGO1; AGO4; AIFM1; AK2; ALAD; ANK1; ANKIB1; ANO3; AQP11; ARID2; ARIH2; ARL8A; ARMC1; ARMC8; ARPC5L; ASH1L; ATXN7L1; AXIN2; BAK1; BCAT2; BCL2L13; BDNF; BLMH; BOLA3; BTG2; BTLA; C16orf72; C2CD5; C6orf62; CAB39; CACNA2D1; CALU; CAMK2N1; CAPZA2; CARM1; CASK; CCDC178; CCNE1; CD164L2; CD69; CDC37L1; CDC42SE1; CDK14; CDK5R1; CDK6; CDK8; CECR6; CEP85L; CHD…
hsa-miR-217	ACER3; ADSS; ANLN; APPBP2; ASB9; BEND6; BRMS1L; C10orf107; C18orf42; C5orf15; C5orf24; CACHD1; CCNYL1; CDK5R1; CDYL2; CERS6; CHN2; CHST11; CLIC4; COL8A1; COX18; CUL4B; DACH1; DACH2; DCP2; DKK1; DMRT2; DNAJC5; EDIL3; EIF1B; EIF3J; EIF5B; EPT1; ESCO1; FBN2; FBXO11; FEM1C; FGFR2; FXR1; GATSL2; GKAP1; GPM6A; HERPUD1; HMGN3; HNF1B; HNRNPA2B1; HNRNPA3; HOMER1; HOMER2; HOXC11; HSPA9; IARS; ICK; KCTD9; K…
hsa-miR-6807-3p	ACER3; ADSS; ANLN; APPBP2; ASB9; BEND6; BRMS1L; C10orf107; C16orf52; C18orf42; C5orf15; C5orf24; CACHD1; CCNYL1; CDYL2; CHN2; CHRDL1; CHST11; CLIC4; COL21A1; COL8A1; COX18; CUL4B; CXXC5; DACH1; DACH2; DKK1; DMRT2; DNAJA1; DNAJC5; DYRK1A; EDIL3; EIF1B; EIF3J; EIF5B; EPT1; ESCO1; FBN2; FBXO11; FEM1C; FGFR2; G6PC; GATSL2; GDI2; GKAP1; GMPS; GPM6A; HERPUD1; HMGN3; HNF1B; HNRNPA2B1; HNRNPA3; HOMER1; H…
hsa-miR-23a-3p	A1BG; ACO1; ACVR1C; ADNP; AGPAT9; ALAS1; ALDH1A2; ARHGAP20; ASAH2B; ASF1A; ATP11C; ATP6V1E1; ATXN7L3B; AUH; B3GALT2; BET1; BLCAP; BORA; BTAF1; C18orf54; C2orf69; C3orf52; C6orf62; C7orf76; C9orf170; CA2; CASP7; CCDC82; CCL7; CCM2; CCNG1; CCNH; CCSAP; CDC23; CDC40; CFDP1; CFL2; CHST10; CHST7; CLDN12; CLDN14; CLEC1A; CLK3; CNN2; COG3; COLQ; CPSF4; CRLF3; CTAGE5; CTCF; CTNNBIP1; CTXN2; CUL3; CXCL12;…
hsa-miR-23b-3p	A1BG; ACO1; ACVR1C; ADNP; AGPAT9; ALAS1; ALDH1A2; ARHGAP20; ASAH2B; ASF1A; ATP11C; ATP6V1E1; ATXN7L3B; AUH; B3GALT2; BET1; BLCAP; BORA; BTAF1; C18orf54; C2orf69; C3orf52; C6orf62; C7orf76; C9orf170; CA2; CASP7; CCDC82; CCL7; CCM2; CCNG1; CCNH; CCSAP; CDC23; CDC40; CFDP1; CFL2; CHST10; CHST7; CLDN12; CLDN14; CLEC1A; CLK3; CNN2; COG3; COLQ; CPSF4; CRLF3; CTAGE5; CTCF; CTNNBIP1; CTXN2; CUL3; DCUN1D1…
hsa-miR-130a-5p	A1BG; ACO1; ADNP; AGPAT9; ALAS1; ALDH1A2; ARHGAP20; ASAH2B; ASF1A; ATP6V1E1; AUH; B3GALT2; BET1; BLCAP; BORA; C2orf69; C3orf52; C6orf62; C7orf76; C9orf170; CA2; CCDC82; CCL7; CCM2; CCNG1; CCNH; CCSAP; CDC23; CDC40; CFL2; CHST10; CHST7; CLDN12; CLDN14; CLEC1A; CLK3; CNN2; COG3; COLQ; CPSF4; CRLF3; CTAGE5; CTCF; CTNNBIP1; CTXN2; CUL3; CXCL12; DCUN1D1; DHRS11; DLGAP1; DUSP5; EBF3; EDARADD; ELF2; ELO…
hsa-miR-141-3p	ACO1; ACOT7; ADRB1; AGFG2; AKIRIN1; ALG2; ANP32E; APBB2; ARHGEF18; ARL4A; ATF5; ATXN7L1; B3GNT2; B3GNT5; BAHD1; BCAP29; BHLHE40; BRD3; BRI3BP; BRMS1L; C16orf87; C18orf21; C1orf21; C21orf91; C6orf120; CALCR; CBL; CCDC6; CCDC80; CCND2; CCNE2; CCNL2; CDC14A; CDC25B; CDC42EP3; CDK13; CDK8; CFL2; CIAO1; CREBRF; CRIP2; CRMP1; CTNND2; DCP2; DCTN6; DDX5; DLC1; DMWD; DNAJC13; DOCK4; DR1; DSTYK; EDEM1; ELA…
hsa-miR-200a-3p	ACO1; ACOT7; ADRB1; AGFG2; AKIRIN1; ALG2; ANP32E; APBB2; ARHGEF18; ARL4A; ATF5; B3GNT2; B3GNT5; BAHD1; BCAP29; BHLHE40; BRD3; BRI3BP; BRMS1L; C16orf87; C1orf21; C21orf91; C6orf120; CALCR; CBL; CCDC6; CCDC80; CCND2; CCNE2; CCNL2; CDC14A; CDC25B; CDC42EP3; CDK13; CDK8; CFL2; CIAO1; CRIP2; CRMP1; CTNND2; DCP2; DCTN6; DDX5; DLC1; DMWD; DNAJC13; DOCK4; DR1; DSTYK; EDEM1; ELAVL2; ELK3; ELMOD1; ENPP5; E…
hsa-miR-383-5p	ACO1; ADSS; AGFG1; ANKRD11; ANXA5; AP3M1; ARID2; ARL3; BCL2L2; BLOC1S6; BMP2; BRCC3; C10orf12; C16orf47; CASP2; CCNT2; CDK19; CIRBP; CLEC3A; CNIH1; CNTD1; COA5; CORO1C; CSNK1D; CTDNEP1; DDI2; DGAT2L6; DHX36; EIF4B; ELMOD2; EPAS1; EPM2A; ERMP1; FGF7; FOS; FXYD4; FYTTD1; GABRQ; GLDN; GMNC; GPHN; HDAC2; HHLA2; HIBCH; HOOK1; HTR2C; IMPG1; IRF1; ITGB3BP; KIAA0101; KIRREL3; KLHDC10; KLHL21; KPNB1; LDHA…
hsa-miR-23c	A1BG; ACO1; ADNP; AGPAT9; ALAS1; ALDH1A2; ARHGAP20; ASAH2B; ASF1A; ATP11C; ATP6V1E1; ATRN; ATXN7L3B; AUH; B3GALT2; BET1; BLCAP; BORA; BTAF1; C18orf54; C2orf69; C3orf52; C6orf62; C7orf76; C9orf170; CA2; CASP7; CCDC82; CCL7; CCM2; CCNG1; CCNH; CCSAP; CDC23; CDC40; CFDP1; CFL2; CHST10; CHST7; CLDN12; CLDN14; CLEC1A; CLK3; CNN2; COG3; COLQ; CPSF4; CRLF3; CTAGE5; CTCF; CTNNBIP1; CTXN2; CUL3; DCUN1D1; …
hsa-miR-26a-5p	ACSL3; ARPP19; CREBZF; MAP7; MAPK6; NABP1; RCN2; RPS6KA6; SLC25A16; SNN; TRPC3;
hsa-miR-26b-5p	ACSL3; ARPP19; CREBZF; MAP7; MAPK6; NABP1; RCN2; RPS6KA6; SLC25A16; SNN; TRPC3;
hsa-miR-223-3p	ACSL3; ACTRT3; ACVR2A; ADCYAP1; AKAP1; ANKRD17; APC; ARID1A; ARMC1; ARMCX1; ARPC5L; ARPP19; ATP10D; ATP1B1; ATP2B1; ATP7A; BRINP3; BRMS1L; C10orf11; C18orf54; CBLB; CCT3; CDK17; CLSTN1; CNOT1; COPS2; COPS8; CSPG5; CTNNA2; CTSV; CYTIP; DESI2; DNAJB13; DNAJC6; DOCK2; ECT2; ELP4; F3; FAM199X; FAM46A; FAM98A; FBXO8; FBXW7; FOXO1; FOXO3; FPGT-TNNI3K; FZD4; G3BP1; GABPB2; GALNT18; GFPT1; GTPBP8; GTSF1;…
hsa-miR-1297	ACSL3; ARPP19; CREBZF; MAP7; MAPK6; NABP1; RCN2; RPS6KA6; SLC25A16; SNN; TRPC3;
hsa-miR-4465	ACSL3; ARPP19; CREBZF; MAP7; MAPK6; MTDH; NABP1; RCN2; RPS6KA6; SLC25A16; SNN; TRPC3; USP15;
hsa-miR-142-5p	ACTN4; APBB3; ASCL1; ATP2C1; ATXN7L2; BTBD10; C1orf43; CAPN10; CCNG2; CDC37L1; CDK5; CNEP1R1; CUL2; CWC22; DDX5; DIAPH3; DNAJC7; DUSP2; ELAVL2; EMC4; FAM19A1; FAM92A1; FCHO1; GLB1L; GNG13; H1F0; H3F3A; HERPUD1; HNRNPH3; HOXD8; HSD11B1; IRF9; KIAA1328; KLF10; LDB2; LEPROT; LHX8; LRP12; MAL; MARCH2; MED17; MED28; MRPS36; MSH6; MYF5; MYL12A; NCKAP1; NFE2L2; NPAS4; NT5C1B; NT5C1B-RDH14; PLA2G16; PLEK…
hsa-miR-153-3p	ACTN4; ACVR1B; ADAM19; ADAMTS8; ADD1; ADO; AKAP6; ANGPT1; ANK1; ANKRD10; APBB2; APC; APP; ARF1; ARHGEF40; ARID1A; ARL4A; ARNTL; ASB7; ATG5; ATP2C1; ATP8A1; AUTS2; AZIN1; B4GALT1; BMPR2; BRMS1L; C16orf52; C2CD2; C6orf120; C6orf62; C8orf44-SGK3; C9orf40; CADM2; CALN1; CAMKK2; CANX; CAP1; CAPN15; CASK; CBFB; CCNJ; CCSAP; CDK13; CELF6; CFL2; CIB2; CIC; CITED2; CKAP4; CLASP2; CLMP; CNN3; CSNK1A1; CTDS…
hsa-miR-5590-3p	ACTC1; ACTN4; APBB3; ASCL1; ATP2C1; ATXN7L2; BTBD10; C1orf43; CAPN10; CBX3; CCNG2; CDH24; CELF5; CNEP1R1; CUL2; CWC22; CXorf23; DCTN6; DDHD1; DDX5; DIAPH3; DNAJC7; DUSP2; ELAVL2; EMC4; FAM19A1; FAM92A1; FBXO38; FCHO1; GLB1L; GNG13; H3F3A; HECA; HERPUD1; HMGN5; HNRNPH3; HOXB2; HOXD8; HSD11B1; IRF9; KLF10; LDB2; LEPROT; LHX8; LRP12; MAL; MARCH2; MED17; MED28; MRPS36; MSH6; MYF5; MYL12A; NCKAP1; NFE…
hsa-miR-1-5p	ACTR10; ANKS1B; BHLHE22; C1orf94; C21orf62; C7; CCR4; CDC37L1; CDH19; CHIC2; CNOT7; COL13A1; CPE; CYP3A5; DNAJC24; FBXO45; HNRNPD; HSP90AB1; IL6; KCTD10; KDM6A; KIF3A; LHX5; MAT2B; MYBL1; NDP; OR7D2; PACS2; PLEKHA3; PNRC1; PRPF40A; PSMA2; RAB33B; RASSF5; SEC11A; SLC35D3; SNTB1; SNX6; SOGA1; SRSF5; STEAP2; TRA2B; TRPC3; TSC22D2; TSHZ3; UCHL5; UQCR10; ZBTB8A; ZFP36L2; ZNF143;
hsa-miR-296-5p	AAK1; ACTR1A; ADAMTS10; AMMECR1L; APOLD1; ATG2B; ATP8B2; ATXN7L3; BBC3; C16orf45; C16orf96; CACNG8; CAD; CAPN6; CCAR2; CNTFR; DIRAS1; DYNLL2; DYRK1B; ECHDC1; EPHA10; EPN1; FAM222B; FBRS; FKBP8; GAB2; GDI1; GMPR; GPC2; HIPK1; HM13; HMGA1; HOXB6; INPP5K; IPO11; ISCA2; ISY1-RAB43; JDP2; KAZALD1; KCNA6; KCTD15; KMT2B; LARGE; LDLRAP1; LEP; LRFN1; LUZP1; LYPLA2; LZIC; MACF1; MLLT3; NGFR; NRG1; NUAK2; N…
hsa-miR-339-5p	ACTR1A; AKAP10; ALKBH1; ARHGAP29; ARHGAP36; ARRDC3; BACE1; BCL6; BEND3; BRMS1L; C1QTNF2; CDC25A; CDK14; CERS4; CNNM4; CNOT6; COPZ1; CYTH1; DFFA; ELOVL2; EMILIN2; FAM167A; FAM98A; FBXO30; FHL1; GTF2I; HNRNPA1; HNRNPK; IER5; KLF11; LHX6; LSM14B; LYVE1; MAP3K10; MMP15; MYO1C; NIF3L1; NNAT; NOVA1; NRXN1; PDZD4; PEA15; PHC1; PLEKHH1; PLEKHH3; PPAP2B; RBM27; RHOF; RNASE7; SCAMP2; SERTAD1; SERTAD4; SLA;…
hsa-miR-670-3p	ACTR1A; ACTR3; ADAP2; ARHGEF33; ATP1B4; AWAT2; BCOR; BDP1; C1orf115; C21orf91; CAMK2N1; CCL28; CCNB2; CCR7; CDK8; CLPP; CREB1; CREBBP; CREBZF; CYP20A1; CYP2U1; DCAF5; DNAJB14; DONSON; EBF3; EFNB2; EIF4A2; ELOVL4; ENPP2; EPM2AIP1; FASLG; FKBP1B; FOCAD; FRA10AC1; FRZB; FSHR; GHDC; GNA11; GPR12; HIGD1B; HMG20A; HMGB1; HOXC4; ID1; IL10RB; KCNK1; LDLRAP1; LYRM7; LZIC; MARCH5; MBNL1; MKRN1; MLANA; MMGT…
hsa-miR-145-5p	AARS; ABCE1; ABHD17B; ABHD17C; ABRACL; ACTB; ACTG1; ACTR3; ADAM17; ADD3; ADPGK; AKAP9; ALKBH1; ANGPT2; ANKRD28; AP2B1; AP3S1; APPL1; ARF6; ARHGAP24; ARHGAP6; ARL11; ARL5B; ARPC5; ATF1; ATP6V0B; ATXN2; BACH2; BCR; BIRC2; BLOC1S2; BLOC1S6; BRI3BP; BTF3L4; BTG1; C5orf15; C7orf73; CABLES1; CABP1; CACHD1; CACNA1D; CAMK2D; CASZ1; CAV2; CCDC107; CCDC25; CCDC62; CCDC73; CCNL1; CCZ1; CCZ1B; CD40; CFTR; CH…
hsa-miR-9-5p	ACOT7; ACTR3; ADAM11; ADAMTS3; AEBP2; AK2; ALAD; ALCAM; ALPL; ANK2; ANKRD13A; ANO1; ANP32B; ANXA2; AP1S2; AP3B1; AP4E1; ARF6; ARHGAP24; ARHGEF2; ARID1A; ARID3B; ARMCX2; ARPC1A; ARX; ASB7; ASIC1; ATF1; ATL2; AUH; B3GALNT2; BAG4; BCAT2; BCL2L11; BCL6; BEST3; BRAF; BTBD10; C15orf56; C17orf85; C18orf25; C1QL1; C2orf88; C4orf46; C7orf25; C9orf89; CA7; CALB2; CAPZA1; CCAR2; CCBL2; CCDC138; CCDC144A; CC…
hsa-miR-190a-5p	ACTR3; ANKRD34A; BACH2; BNIP3L; C15orf41; CACNB2; CAT; CDKN1B; CEBPA; CELF4; CHD7; DIRC2; EBF3; ELAVL4; EMC2; EPC2; ERG; FGF10; FGF14; GPHN; HAS2; HCN1; HECA; HMGA2; HSPA4L; KCNA4; KCNQ5; KLF15; MARCH1; MED4; METAP1; MYEF2; NEGR1; NEUROD1; NKX6-1; NLGN1; NPNT; NRG3; NRXN3; OSBPL6; OTUD4; P2RY1; PHLPP1; PLD1; PPTC7; PTHLH; PTPRS; RAB8A; RBAK; SAMD4A; SLC35F5; SMAD2; SMC6; STK38L; TAOK3; TBC1D14; T…
hsa-miR-425-5p	ACTR3; AMPH; AP3M1; ATP5G3; B3GALT5; BCOR; C3orf17; CAB39L; CADM4; CFL2; CLVS2; CPEB1; CREBZF; CTSS; CUL4B; CXorf56; DHX40; DNAJC27; DYNC1I2; FOXD3; FOXJ3; FSCN1; FST; HSPB8; HSPH1; MAP2K6; MAP3K5; MAPK6; N4BP2L1; PABPN1; PCMT1; PDCD10; POMT2; PPM1F; PPP2CB; PTPRN2; RHNO1; RNF145; SCAMP1; SERP1; SH3RF1; SIAH2; SLC6A1; SNAP25; SPATS2L; SSX2IP; STMN1; TIMM10; TNC; UBQLN1; UXS1; WTAP; ZNF148; ZNF24;…
hsa-miR-452-5p	ACTR3; ADD3; ANAPC4; ANKRD10; ANKRD27; ANKS1B; ARF4; ARMC10; BRMS1L; C16orf87; CAMK2G; CCNO; CDKN1B; CHD2; CNPPD1; CNTD1; COL23A1; CPLX4; DACT1; DR1; DSTN; DUSP6; ELAVL2; EPS8; GRM3; HAT1; HMGB3; IMMP2L; INTS8; KBTBD7; KLF7; LIN7C; MAB21L2; MAP1LC3B; MXD1; NAP1L5; NKIRAS1; NREP; OAZ2; PPAPDC2; PPP3CB; PURA; RAD23B; RNF139; SCOC; SEC23A; SF3B1; SKP1; SLC10A2; SUMO3; TMEM147; TMEM255A; TNFSF13B; WI…
hsa-miR-190b	ACTR3; ANKRD34A; BACH2; BNIP3L; C15orf41; CACNB2; CAT; CDKN1B; CEBPA; CELF4; CHD7; DIRC2; EBF3; ELAVL4; EMC2; EPC2; ERG; FGF10; FGF14; GPHN; HAS2; HCN1; HECA; HMGA2; HSPA4L; KCNA4; KCNQ5; KLF15; MARCH1; MED4; METAP1; MYEF2; NEGR1; NEUROD1; NKX6-1; NLGN1; NPNT; NRG3; NRXN3; OSBPL6; P2RY1; PHLPP1; PLD1; PPTC7; PTHLH; PTPRS; RAB8A; RBAK; SAMD4A; SLC35F5; SMAD2; SMC6; STK38L; TAOK3; TBC1D14; TCF3; TC…
hsa-miR-4676-3p	ACTR3; ADD3; ANAPC4; ANKRD10; ANKRD27; ANKS1B; ARF4; ARMC10; BRMS1L; CASD1; CCNO; CDKN1B; CHD2; CNPPD1; CNTD1; COL23A1; CPLX4; DACT1; DHX40; DR1; DSTN; DUSP6; ELAVL2; EPS8; GRM3; HAT1; HMGB3; IMMP2L; INTS8; KBTBD7; KLF7; LIN7C; MAB21L2; MAP1LC3B; MXD1; NAP1L5; NKIRAS1; NREP; PPAPDC2; PPP3CB; PURA; RAD23B; RNF139; RYK; SCOC; SEC23A; SF3B1; SKP1; SLC10A2; SUMO3; TMEM147; TNFSF13B; WISP3; XKR6; YIPF…
hsa-miR-5195-3p	AARS; ABCE1; ABHD17B; ABHD17C; ABRACL; ACTB; ACTG1; ACTR3; ADAM17; ADAMTS5; ADD3; ADPGK; AGFG1; AGPAT3; AKAP9; ALKBH1; ANGPT2; ANKRD28; ANO6; AP2B1; AP3S1; APPL1; AREL1; ARF6; ARHGAP21; ARHGAP24; ARHGAP6; ARL11; ARL5B; ARL6IP5; ARPC5; ATF1; ATXN2; BACH2; BCR; BIRC2; BLOC1S2; BLOC1S6; BRCC3; BRI3BP; BTF3L4; BTG1; C5orf15; C7orf73; CABLES1; CABP1; CACHD1; CACNA1D; CAMK2D; CAMKK1; CAMSAP2; CASZ1; CA…
hsa-miR-892c-3p	ACTR3; ADD3; ANAPC4; ANKRD10; ANKRD27; ANKS1B; ARF4; ARMC10; BRMS1L; C16orf87; CASD1; CCNO; CDKN1B; CHD2; CNTD1; COL23A1; CPLX4; DACT1; DR1; DSTN; DUSP6; ELAVL2; EPS8; GRM3; HAT1; HMGB3; IMMP2L; INTS8; KBTBD7; KLF7; LIN7C; MAB21L2; MAP1LC3B; MXD1; NAP1L5; NKIRAS1; NREP; PAX3; PPAPDC2; PPP3CB; PURA; RAB21; RAD23B; RNF139; RYK; SCOC; SEC23A; SF3B1; SKP1; SLC10A2; SUMO3; TMEM147; TNFSF13B; VEGFA; WI…
hsa-miR-182-5p	AATK; ABHD17B; ACAA2; ACTR2; ACVR1; ADAMTS18; ADCY6; ADD3; ADRA2C; AEBP2; AGAP9; AHCYL1; AJUBA; AK3; ANGPTL1; ANKIB1; ANKRD27; ANKRD44; ANP32B; AP3M1; APBA2; APLN; ARCN1; ARF4; ARHGEF12; ARHGEF3; ARID2; ARMC1; AS3MT; ASCC1; ATF7IP; ATOH8; ATP1B3; AVPI1; BAG4; BCAT2; BCL10; BCL2L12; BCL2L13; BDNF; BHLHE22; BMPR1B; BNC2; BNIP3; BOD1L1; BOD1L2; BRMS1L; BRPF3; C10orf131; C10orf54; C12orf73; C16orf70;…
hsa-miR-193a-5p	ACVR1; ANGEL1; ANKRD65; ASIC2; ASPRV1; BCL7C; BEAN1; BTG1; C10orf62; C15orf32; C18orf25; CA7; CEP57; CHST14; CNTFR; CRYBG3; CYGB; DACT3; DSCAML1; FANCD2; FBXL3; FTCD; GABBR2; GANAB; GNAQ; GOLGA6A; GOLGA6C; GOLGA6D; GOLGA6L10; GOLGA6L9; GOLGA8A; GOLGA8B; GOLGA8J; GPX8; HDDC2; IPPK; ITSN1; KIAA0100; LTB4R; METTL1; METTL8; MLLT10; MTRNR2L1; MTRNR2L10; MTRNR2L8; NETO2; NLN; NOVA1; NXF1; OLA1; PCDHA1;…
hsa-miR-194-5p	ACVR1; ARF4; ARHGAP21; ARID2; ATP6V1F; ATP6V1H; BAG4; BCKDHA; BNIP2; BRMS1L; BTF3L4; C16orf52; C18orf25; C21orf91; CA5B; CASK; CFL2; CHD6; CSNK1D; CTAGE5; CTDSPL2; DAB1; DACH1; DCUN1D5; DEPDC1B; DUSP9; ENOX1; EPC2; ERGIC2; FAM63B; FAM76A; FBXW7; FKBP6; FNBP1; FOXA1; GMEB2; GOT2; GYG1; HIST1H2BD; HNF1B; HS3ST2; ITPKB; KCND2; KHDRBS2; KITLG; LHX6; LIN52; MID1IP1; MITF; NAA50; NCL; NR2F2; NUDC; NUDT…
hsa-miR-365a-3p	ACVR1; ADAM10; ADAMTS1; ADD3; ADM; AKT3; AMMECR1; ANK3; ANKRD11; ANKRD62; ANKS1A; ARRB2; ARRDC3; B4GALNT3; BCL2; BEST3; BMPER; BTF3L4; BTG2; C15orf32; C18orf25; C3orf38; C8orf44-SGK3; CDK9; CHD8; CHP1; CLCN6; COL7A1; CREB5; CRKL; CS; CSK; CXorf23; DCP2; DCUN1D5; DHFR; DLAT; DLX3; DMRTC2; DOCK4; DTNA; E2F2; EFEMP1; EHF; EIF4E3; ENPP5; ENTPD7; EPS8; ESRRA; ETS1; ETV1; EYA3; FAM60A; FAM91A1; GALNT4;…
hsa-miR-365b-3p	ACVR1; ADAM10; ADAMTS1; ADD3; ADM; AKT3; AMMECR1; ANK3; ANKRD11; ANKRD62; ANKS1A; ARRB2; ARRDC3; B4GALNT3; BCL2; BEST3; BMPER; BTF3L4; BTG2; C15orf32; C18orf25; C3orf38; C8orf44-SGK3; CDK9; CHD8; CHP1; CLCN6; COL7A1; CREB5; CRKL; CS; CSK; CXorf23; DCP2; DCUN1D5; DHFR; DLAT; DLX3; DMRTC2; DOCK4; DTNA; E2F2; EFEMP1; EHF; EIF4E3; ENPP5; ENTPD7; EPS8; ESRRA; ETS1; ETV1; EYA3; FAM60A; FAM91A1; GALNT4;…
hsa-miR-135a-5p	ABCE1; ACTR3B; ACVR1B; ADARB2; ADCYAP1; ADO; ADRA2A; AEBP2; ALPK1; ANGPT2; ANGPTL2; ANKRD40; ANKRD55; ANO4; ANP32E; ANXA7; AP1G2; APC; APLF; APMAP; ARC; AREL1; ARHGAP11A; ARHGAP6; ARHGEF2; ARHGEF4; ARHGEF6; ARL9; ARNTL; ASPH; ATP1B1; ATP6V1C2; B4GALT5; BACH1; BCAT1; BMPER; BMPR1A; BNIP2; BTBD10; BZW2; C14orf166; C16orf52; C18orf54; C1orf198; C3orf80; C6orf106; C6orf120; CACNA1D; CADM3; CADM4; CAM…
hsa-miR-135b-5p	ABCE1; ACTR3B; ACVR1B; ADARB2; ADCYAP1; ADO; ADRA2A; AEBP2; ALPK1; ANGPT2; ANGPTL2; ANKRD40; ANKRD55; ANO4; ANP32E; ANXA7; AP1G2; APC; APLF; APMAP; ARC; AREL1; ARHGAP11A; ARHGAP6; ARHGEF2; ARHGEF4; ARHGEF6; ARL9; ARNTL; ASPH; ATP1B1; ATP6V1C2; B4GALT5; BACH1; BCAT1; BMPER; BMPR1A; BNIP2; BTBD10; BZW2; C14orf166; C16orf52; C18orf54; C1orf198; C3orf80; C6orf106; C6orf120; CACNA1D; CADM3; CADM4; CAM…
hsa-miR-1-3p	ABCB7; ABHD2; ACER2; ACTB; ADAM12; ADPGK; AKAP11; AKAP12; ANKRD29; ANKRD34B; ANP32B; ANP32E; ANXA2; ANXA4; AP1S1; ARCN1; ARFIP1; ARG2; ARHGAP21; ARID2; ARPC3; ASH2L; ASPH; ATG13; ATP6V1A; AXL; AZIN1; BACH2; BAG4; BDNF; BET1; BLCAP; BPNT1; BRI3BP; BSCL2; C10orf126; C16orf47; C1GALT1; C2CD5; C2orf69; C5orf51; C7orf43; C9orf152; CAAP1; CALM2; CAPZA1; CASK; CBL; CCNC; CCSAP; CD164; CDC42; CDC42SE1; C…
hsa-miR-133a-3p	ABCA3; ABCD2; ABHD15; ACAN; ADAM12; ADCY6; ADRA2B; AFAP1; AFAP1L2; AFTPH; AGRP; AKAP10; AKAP9; ALDH5A1; ANGPTL4; ANKEF1; ANKRD12; ANKRD28; ANKRD44; ANKRD46; AOX1; AP1AR; AP1B1; AP2M1; AP4E1; APPL2; AQP1; ARFIP2; ARHGAP12; ARHGAP9; ARHGEF2; ARL3; ARL6; ARPC5; ARPP21; ASH1L; ATOH8; ATOX1; ATP6AP2; AVL9; AZIN1; B3GALNT1; B3GNT2; B3GNT9; B4GALT2; BACH1; BCL2L1; BCL2L2; BCORL1; BEST3; BICC1; BTBD3; C1…
hsa-miR-206	ABCB7; ABHD2; ACER2; ACTB; ADAM12; ADPGK; AKAP11; AKAP12; ANKRD29; ANKRD34B; ANP32B; ANP32E; ANXA2; ANXA4; AP1S1; ARCN1; ARFIP1; ARG2; ARID2; ARPC3; ASH2L; ASPH; ATG13; ATP6V1A; AXL; AZIN1; BACH2; BAG4; BDNF; BET1; BLCAP; BPNT1; BRI3BP; BSCL2; C10orf126; C16orf47; C1GALT1; C2CD5; C2orf69; C5orf51; C7orf43; C9orf152; CAAP1; CALM2; CAPZA1; CASK; CBL; CCNC; CCSAP; CD164; CDC42; CDC42SE1; CDK14; CDK4…
hsa-miR-501-3p	ADAM12; ADAMTS3; ADCY2; AHR; ANP32E; ATXN1; B4GALT5; BCL7A; CBLL1; CDH5; CDK6; CIT; CLDN11; CLIC4; COL10A1; COX7C; CSDE1; DCUN1D5; DOK6; ELAVL2; ESRRG; EVX2; EXOC5; FBN2; HMGCS1; HOXC11; HOXD10; ITGB3BP; KCNA1; KCTD9; KIAA0408; KPNA4; KRAS; LIN7C; LMX1A; MARCKS; MYCN; MYNN; NAP1L5; OGT; OLR1; PEG10; PHOX2B; POU3F1; PPP2R2C; PPP2R5E; PPP4R2; PSMD11; PTPRF; RAI14; RAP1A; RBMS1; RCC2; REEP5; RNF144A…
hsa-miR-502-3p	ADAM12; ADAMTS3; ADCY2; AHR; ANP32E; ATXN1; B4GALT5; BCL7A; CBLL1; CDH5; CDK6; CIT; CLDN11; CLIC4; COL10A1; COX7C; CSDE1; DCUN1D5; DOK6; ELAVL2; ESRRG; EVX2; EXOC5; FBN2; HMGCS1; HOXC11; HOXD10; ITGB3BP; KCNA1; KCTD9; KIAA0408; KPNA4; KRAS; LIN7C; LMX1A; MARCKS; MYCN; MYNN; NAP1L5; OGT; OLR1; PEG10; PHOX2B; POU3F1; PPP2R2C; PPP2R5E; PPP4R2; PSMD11; PTPRF; RAI14; RAP1A; RBMS1; RCC2; REEP5; RNF144A…
hsa-miR-613	ABCB7; ACTB; ADAM12; ADPGK; AKAP12; ANKRD29; ANKRD34B; ANP32B; ANP32E; ANXA2; ANXA4; AP1S1; ARCN1; ARF3; ARG2; ARID2; ARPC1A; ARPC3; ASH2L; ASPH; ATF2; ATG13; ATP6V1A; ATXN1L; AXL; AZIN1; BAG4; BDNF; BET1; BLCAP; BPNT1; BRI3BP; BSCL2; C10orf126; C16orf47; C1GALT1; C2CD5; C2orf69; C5orf51; C9orf152; CA8; CAAP1; CALM2; CAPZA1; CASK; CBL; CCNC; CCSAP; CD164; CDC42; CDC42SE1; CDK14; CDK4; CDON; CEP44…
hsa-miR-224-5p	ADAM17; ARMCX2; ASS1; ATP1B3; AZIN1; C1orf52; CCDC117; CCDC178; CCDC28B; CDS2; CORO1C; CPNE8; CSTF2; CYP24A1; DUSP11; EGR2; EIF1AX; F2RL1; FAM49B; FGB; FRMD8; GDF11; GGNBP2; GNAI3; GPC4; GPM6A; GPR180; GTSF1; H3F3B; HMOX2; HNRNPU; HOXA5; IL1RN; INIP; ISM1; ITM2B; KDELR1; KLLN; LYPLA1; MINPP1; NAP1L1; NOTUM; NR4A1; NUAK1; PANX1; PDCL; PHOX2B; POGZ; PRDX3; PSPC1; PTX3; RBM10; RBM33; RNF11; RNF144B;…
hsa-miR-17-5p	ABHD5; ACER2; ADAM9; AEN; AGFG2; AHNAK; AKTIP; AMER2; ANKRD13C; ANKRD50; ANKRD9; ANO6; APCDD1; APP; ARAP2; ARHGAP1; ARHGAP12; ARHGEF10; ARHGEF28; ARHGEF3; ARID4A; ARID4B; ARL4C; ATAD2; ATE1; ATG16L1; ATG2B; ATP1A2; B3GALT2; B4GALT6; BAHD1; BAMBI; BICC1; BMPR2; BRMS1L; BTBD10; BTBD7; BTG3; BVES; C10orf107; C11orf30; C16orf52; C2orf69; C6orf120; C7orf43; C7orf60; CALD1; CAMK2N1; CAMK2N2; CAPRIN2; C…
hsa-miR-20a-5p	ABHD2; ABHD5; ACER2; ADAM9; AEN; AGFG2; AHNAK; AKTIP; AMER2; ANKRD50; ANKRD9; ANO6; APCDD1; APP; ARAP2; ARHGAP1; ARHGAP12; ARHGEF10; ARHGEF28; ARHGEF3; ARID4A; ARID4B; ARL4C; ATAD2; ATE1; ATG16L1; B3GALT2; B4GALT6; BAHD1; BAMBI; BHLHE41; BMPR2; BRMS1L; BTBD10; BTBD7; BTG3; BVES; C10orf107; C11orf30; C16orf52; C2orf69; C6orf120; C7orf43; C7orf60; CALD1; CAMK2N1; CAMK2N2; CAPRIN2; CC2D1A; CCDC25; C…
hsa-miR-93-5p	ABHD5; ACER2; ADAM9; AEN; AGFG2; AHNAK; AKTIP; AMER2; ANKRD13C; ANKRD50; ANKRD9; ANO6; APCDD1; APP; ARAP2; ARHGAP1; ARHGAP12; ARHGEF10; ARHGEF28; ARHGEF3; ARID4A; ARID4B; ARL4C; ATAD2; ATE1; ATG16L1; ATG2B; B3GALT2; B4GALT6; BAHD1; BAMBI; BMPR2; BRMS1L; BTBD10; BTBD7; BTG3; BVES; C10orf107; C11orf30; C16orf52; C2orf69; C6orf120; C7orf43; C7orf60; CALD1; CAMK2N1; CAMK2N2; CAPRIN2; CC2D1A; CCDC71L;…
hsa-miR-106a-5p	ABHD5; ACER2; ADAM9; AEN; AGFG2; AHNAK; AKTIP; AMER2; ANKRD50; ANKRD9; ANO6; APCDD1; APP; ARAP2; ARHGAP1; ARHGAP12; ARHGEF10; ARHGEF28; ARHGEF3; ARID4A; ARID4B; ARL4C; ATAD2; ATE1; ATG16L1; ATG2B; B3GALT2; B4GALT6; BAHD1; BAMBI; BMPR2; BRMS1L; BTBD10; BTBD7; BTG3; BVES; C10orf107; C11orf30; C16orf52; C2orf69; C6orf120; C7orf43; C7orf60; CALD1; CAMK2N1; CAMK2N2; CAPRIN2; CC2D1A; CCDC25; CCDC71L; C…
hsa-miR-140-5p	AARS; ADAM10; ADAM9; ADAMTS5; AFTPH; AKAP2; AKIRIN2; AMER2; ANKFY1; ANKRD12; ANO6; AP2B1; ARHGAP19; ARL15; BACH1; BAG2; BCL2L1; BMP2; C1R; C6orf47; CALU; CAMK2N1; CAND1; CAPN1; CCNYL1; CELF1; CELF2; CEP63; CERCAM; CORO2A; CREB3L1; CTSV; DNAJB4; DOK4; DPP10; DPYSL2; DTNA; EAF1; EGR2; EIF4G2; ELAVL2; EPB41L2; ERC2; ERLEC1; FAM102A; FAM105A; FAM175B; FAM214A; FBN1; FBXO45; FCHO2; FECH; FEN1; FES; FG…
hsa-miR-126-3p	ADAM9; ADAMTS9; AKAP13; AKT2; ANKRD44; APMAP; BAK1; CAMSAP1; CPEB4; CRK; DIP2C; EFHD2; EGFL7; FBXO33; GBP2; GNA13; GPR39; HERPUD1; IRS1; ITGA6; KANK2; KCNJ2; KLF10; LGALSL; LRRC1; MXD1; OTOF; PDE4A; PDGFRB; PEX5; PIK3R1; PIK3R2; PLAGL2; PLK2; PLXNA4; PLXNB2; PSD3; RASA2; RGS3; S1PR2; SDC2; SLC7A5; SMURF2; SPRED1; ST5; TADA2B; TEAD1; TLN2; TRAF7;
hsa-miR-106b-5p	ABHD2; ABHD5; ACER2; ADAM9; AGFG2; AHNAK; AKTIP; AMER2; ANKRD50; ANKRD9; ANO6; APCDD1; APP; ARAP2; ARHGAP1; ARHGAP12; ARHGEF10; ARHGEF28; ARHGEF3; ARID4A; ARID4B; ARL4C; ATAD2; ATE1; ATG16L1; B3GALT2; B4GALT6; BAHD1; BAMBI; BHLHE41; BMPR2; BNC2; BRMS1L; BTBD10; BTBD7; BTG3; BVES; C10orf107; C11orf30; C16orf52; C2orf69; C6orf120; C7orf43; C7orf60; CALD1; CAMK2N1; CAMK2N2; CAPRIN2; CC2D1A; CCDC25; …
hsa-miR-302a-3p	ABHD3; ACSBG1; ADAM9; ADAT2; AEBP2; AGFG2; AHNAK; AKTIP; AMER2; ANKRD50; ANKRD54; APOC2; APOC4; APP; ARHGAP30; ARHGEF17; ARHGEF3; ARL4C; ASAP1; ASF1B; ATAD2; ATE1; ATF6B; BAMBI; BARX2; BCL6; BRMS1L; BTG1; BVES; C10orf11; C19orf43; C2orf69; C2orf88; C7orf43; C7orf55-LUC7L2; CACUL1; CAMK2N1; CCDC25; CCND1; CDC40; CDCA3; CDCA7; CFL2; CHAF1A; CLIP4; CLOCK; CMKLR1; CMPK1; CMTR2; CNN1; CORO2B; CRIM1; C…
hsa-miR-302b-3p	ABHD3; ACSBG1; ADAM9; ADAT2; AEBP2; AGFG2; AHNAK; AKTIP; AMER2; ANKRD50; ANKRD54; APOC2; APOC4; APP; ARHGAP30; ARHGEF17; ARHGEF3; ARL4C; ASAP1; ASF1B; ATAD2; ATE1; ATF6B; BAMBI; BARX2; BCL6; BRMS1L; BTG1; BVES; C10orf11; C11orf30; C19orf43; C2orf69; C2orf88; C7orf43; C7orf55-LUC7L2; CACUL1; CAMK2N1; CCDC25; CCND1; CDC40; CDCA3; CDCA7; CFL2; CHAF1A; CLIP4; CLOCK; CMKLR1; CMPK1; CMTR2; CNN1; CORO2B…
hsa-miR-302c-3p	ABHD3; ACER2; ACSBG1; ADAM9; ADAMTSL3; ADAT2; AEBP2; AGFG2; AHNAK; AK1; AKT3; AKTIP; AMER2; ANKRD50; ANKRD54; APOC2; APOC4; APP; AQP2; ARF6; ARHGAP30; ARHGEF17; ARHGEF3; ARID4A; ARID4B; ARL4C; ARSJ; ASAP1; ASCC1; ASF1B; ATAD2; ATE1; ATF2; ATF6B; AVIL; B3GAT2; BAMBI; BARX2; BAZ1A; BCL6; BMP2K; BRI3; BRMS1L; BTG1; BVES; C10orf11; C19orf43; C1orf21; C2orf69; C2orf88; C7orf43; C7orf55-LUC7L2; C8orf46…
hsa-miR-302d-3p	ABHD3; ADAM9; ADAT2; AEBP2; AGFG2; AHNAK; AJUBA; AKTIP; AMER2; ANKRD50; ANKRD54; APOC2; APOC4; APP; ARHGAP30; ARHGEF17; ARHGEF3; ARL4C; ASAP1; ASF1B; ATAD2; ATE1; ATF6B; BAMBI; BARX2; BCL6; BRMS1L; BTG1; BVES; C10orf11; C19orf43; C2orf69; C2orf88; C7orf43; C7orf55-LUC7L2; CACUL1; CAMK2N1; CCDC25; CCND1; CDC40; CDCA3; CDCA7; CFL2; CHAF1A; CLIP4; CLOCK; CMKLR1; CMPK1; CMTR2; CNN1; CORO2B; CRIM1; CR…
hsa-miR-372-3p	ABHD3; ADAM9; ADAT2; AEBP2; AGFG2; AHNAK; AJUBA; AMER2; ANKRD50; ANKRD54; ANO6; APOC2; APOC4; APP; ARHGAP29; ARHGAP30; ARHGEF10; ARHGEF17; ARHGEF3; ARID4B; ARL4C; ASAP1; ASF1B; ATAD2; ATE1; ATF6B; BAMBI; BARX2; BCL6; BNC1; BRMS1L; BTG1; BVES; C10orf11; C19orf43; C2orf69; C2orf88; C5orf24; C7orf43; C7orf55-LUC7L2; CACUL1; CAMK2N1; CC2D1A; CCDC25; CCND1; CDC40; CDCA3; CDCA7; CDK2; CFL2; CHAF1A; CLI…
hsa-miR-20b-5p	ABHD5; ACER2; ADAM9; AEN; AGFG2; AHNAK; AKTIP; AMER2; ANKRD13C; ANKRD50; ANKRD9; ANO6; APCDD1; APP; ARAP2; ARHGAP1; ARHGAP12; ARHGEF10; ARHGEF28; ARHGEF3; ARID4A; ARID4B; ARL4C; ATAD2; ATE1; ATG16L1; ATG2B; ATP1A2; B3GALT2; B4GALT6; BAHD1; BAMBI; BICC1; BMPR2; BRMS1L; BTBD10; BTBD7; BTG3; BVES; C10orf107; C11orf30; C16orf52; C2orf69; C6orf120; C7orf43; C7orf60; CALD1; CAMK2N1; CAMK2N2; CAPRIN2; C…
hsa-miR-488-3p	ADAM9; AEBP2; ARFIP2; ARMCX3; ARPP19; BRPF1; BTG1; C10orf12; C1orf56; C7orf26; CCNG1; CDKL4; CENPO; CERS6; CGNL1; CREBZF; CTDSPL; DAZ1; DAZ2; DAZ3; DAZ4; DAZL; DCTD; EFNA5; EIF3A; EIF3J; EMC4; ERP44; FAM120A; FAM222B; FAM49B; GNGT1; IMPACT; KDELR3; KLLN; LGI1; LRRC41; LSM10; NIPAL3; NRSN2; PAFAH1B1; POMC; PPAN; PPAP2B; RAB9B; RBBP5; RHOT1; RPL7; RPS6KA6; SDCBP2; SLCO1C1; SMIM17; STAM; STX7; TMEM1…
hsa-miR-520e	ABHD3; ADAM9; ADAT2; AEBP2; AGFG2; AHNAK; AJUBA; AMER2; ANKRD50; ANKRD54; APOC2; APOC4; APP; ARHGAP24; ARHGAP29; ARHGAP30; ARHGEF17; ARHGEF3; ARID4B; ARL4C; ASAP1; ASF1B; ATAD2; ATE1; ATF6B; BAMBI; BARX2; BCL6; BNC1; BRMS1L; BTG1; BVES; C10orf11; C11orf30; C19orf43; C2orf69; C2orf88; C7orf43; C7orf55-LUC7L2; CACUL1; CAMK2N1; CDC40; CDCA3; CDCA7; CDK2; CEP128; CFL2; CHAF1A; CLIP4; CLOCK; CMPK1; CM…
hsa-miR-520a-3p	ABHD3; ADAM9; ADAT2; AEBP2; AGFG2; AHNAK; AJUBA; AKTIP; AMER2; ANKRD50; ANKRD54; APOC2; APOC4; APP; ARHGAP24; ARHGAP29; ARHGAP30; ARHGEF17; ARHGEF3; ARID4B; ARL4C; ASAP1; ASF1B; ATAD2; ATE1; ATF6B; BAMBI; BARX2; BCL6; BRMS1L; BTG1; BVES; C10orf11; C11orf30; C19orf43; C2orf69; C2orf88; C5orf24; C7orf43; C7orf55-LUC7L2; CACUL1; CAMK2N1; CCDC25; CCND1; CDC23; CDCA3; CDCA7; CDK2; CFL2; CHAF1A; CLIP4;…
hsa-miR-526b-3p	ABHD5; ACER2; ADAM9; AGFG2; AHNAK; ANKRD50; ANKRD9; APCDD1; ARHGAP1; ARHGEF28; ARID4A; ATAD2; ATE1; ATG16L1; B3GALT2; BAHD1; BAMBI; BHLHE41; BMPR2; BRMS1L; BTBD10; BTG3; BVES; C10orf107; C11orf30; C16orf52; C7orf43; CALD1; CAMK2N1; CAMK2N2; CAPRIN2; CC2D1A; CCDC71L; CCL1; CCNG2; CD274; CD69; CDC23; CDC37L1; CENPO; CENPQ; CEP128; CEP97; CFL2; CHAF1A; CHRM2; CLIP4; CMPK1; CMTR2; CNOT7; COQ2; CORO2B…
hsa-miR-520b	ABHD3; ACSBG1; ADAM9; ADAT2; AEBP2; AGFG2; AHNAK; AMER2; ANKRD50; ANKRD54; APOC2; APOC4; APP; ARHGAP29; ARHGAP30; ARHGEF10; ARHGEF17; ARHGEF3; ARID4B; ARL4C; ARX; ASAP1; ASF1B; ATAD2; ATE1; ATF6B; BAMBI; BARX2; BCL6; BRMS1L; BTG1; BVES; C10orf11; C11orf30; C19orf43; C2orf69; C2orf88; C3orf18; C7orf43; C7orf55-LUC7L2; CACUL1; CAMK2N1; CDC40; CDCA3; CDCA7; CDK2; CFL2; CHAF1A; CLIP4; CLOCK; CMKLR1; …
hsa-miR-520c-3p	ABHD3; ACSBG1; ADAM9; ADAT2; AEBP2; AGFG2; AHNAK; AMER2; ANKRD50; ANKRD54; APOC2; APOC4; APP; ARHGAP29; ARHGAP30; ARHGEF10; ARHGEF17; ARHGEF3; ARID4B; ARL4C; ARX; ASAP1; ASF1B; ATAD2; ATE1; ATF6B; BAMBI; BARX2; BCL6; BRMS1L; BTG1; BVES; C10orf11; C11orf30; C19orf43; C2orf69; C2orf88; C3orf18; C7orf43; C7orf55-LUC7L2; CACUL1; CAMK2N1; CDC40; CDCA3; CDCA7; CDK2; CFL2; CHAF1A; CLIP4; CLOCK; CMKLR1; …
hsa-miR-519d-3p	ABHD2; ABHD5; ACER2; ADAM9; AEN; AGFG2; AHNAK; AKTIP; AMER2; ANKRD13C; ANKRD50; ANKRD9; ANO6; APCDD1; APP; ARAP2; ARHGAP1; ARHGAP12; ARHGEF10; ARHGEF28; ARHGEF3; ARID4A; ARID4B; ARL4C; ATAD2; ATE1; ATG16L1; ATG2B; B3GALT2; BAHD1; BAMBI; BHLHE41; BMPR2; BNC2; BRMS1L; BTBD10; BTBD7; BTG3; BVES; C10orf107; C11orf30; C16orf52; C2orf69; C6orf120; C7orf43; C7orf60; CALD1; CAMK2N1; CAMK2N2; CAPRIN2; CC2…
hsa-miR-520d-3p	ABHD3; ADAM9; ADAT2; AGFG2; AHNAK; AJUBA; AKTIP; AMER2; ANKRD50; ANKRD54; APOC2; APOC4; APP; ARHGAP24; ARHGAP29; ARHGAP30; ARHGEF17; ARHGEF3; ARID4B; ARL4C; ASAP1; ASF1B; ATAD2; ATE1; ATF6B; ATP2C1; BAMBI; BARX2; BCL6; BRMS1L; BTG1; BVES; C10orf11; C11orf30; C19orf43; C2orf69; C2orf88; C5orf24; C7orf43; C7orf55-LUC7L2; CACUL1; CAMK2N1; CCDC25; CCND1; CDCA3; CDCA7; CDK2; CFL2; CHAF1A; CLIP4; CLOCK…
hsa-miR-302e	ABHD3; ADAM9; ADAT2; AEBP2; AGFG2; AKTIP; AMER2; ANKRD50; ANKRD54; APOC2; APOC4; APP; ARHGAP30; ARHGEF3; ARID4B; ARL4C; ASAP1; ASF1B; ATAD2; ATE1; ATF6B; BAMBI; BARX2; BCL6; BRMS1L; BTG1; C10orf11; C19orf43; C2orf69; C2orf88; C5orf24; C7orf43; C7orf55-LUC7L2; CACUL1; CAMK2N1; CC2D1A; CCND1; CDC23; CDC40; CDCA3; CDCA7; CFL2; CHAF1A; CLIP4; CLOCK; CMKLR1; CMPK1; CMTR2; CNN1; CORO2B; CRIM1; CRTC2; C…
hsa-miR-15a-5p	A4GNT; ABCF1; ABL2; ACOX1; ACTR2; ACVR2A; ACVR2B; ADAMTS3; ADAMTS5; ADAMTSL3; ADAP1; ADRB2; AEBP2; AGO4; AK4; AKAP12; AKT3; ALAD; ALOX12; AMIGO1; AMIGO3; AMMECR1; AMMECR1L; AMOTL1; ANKIB1; ANKRD13B; ANLN; ANO3; ANXA11; AP2A1; AP2B1; APLN; APP; AQP11; ARFGAP2; ARHGAP18; ARHGDIA; ARL2; ARL3; ARMC12; ARMCX2; ARPP19; ASH1L; ATG9A; ATP7A; ATXN1L; ATXN2; ATXN7L1; ATXN7L3; AXIN2; B4GALT1; BACE1; BAG5; B…
hsa-miR-16-5p	A4GNT; ABCF1; ABL2; ACOX1; ACTR2; ACVR2A; ACVR2B; ADAMTS3; ADAMTS5; ADRB2; AEBP2; AGO4; AIFM1; AK4; AKAP12; AKIRIN1; AKT3; ALAD; ALOX12; AMMECR1L; ANKIB1; ANLN; ANO3; ANXA11; AOC1; AP2A1; AP2B1; APLN; APP; AQP11; ARHGAP18; ARL2; ARL3; ARMC12; ARMCX2; ARPP19; ASB7; ASH1L; ATG9A; ATP7A; ATXN2; ATXN7L1; ATXN7L3B; AXIN2; B4GALT1; BACE1; BAG5; BCL2; BCL2L2; BCL7A; BDNF; BEST4; BFAR; BICD1; BMPR1A; BOL…
hsa-miR-181a-5p	ACTA2; ADAMTS5; ADO; ADRA1A; AFTPH; AK3; AKIRIN1; ANKRD13C; AP1AR; AP1S3; APOO; ARF6; ARL1; ARL5A; ARSJ; ASAH2B; ATP1B1; BAG4; BCL2; BCL2L11; BHLHE40; BLOC1S6; BRD1; BTBD3; C16orf87; C2CD5; C2orf69; CALM1; CALR; CARD11; CBLB; CBX4; CBX7; CCAR1; CCL8; CCNJ; CD69; CDON; CLASP1; CLVS1; CNTN4; COL16A1; CPNE2; CPOX; CREBRF; CRIM1; CUL4A; DDIT4; DDX52; DEK; DEPTOR; DERL1; DNAJA4; DNAJC13; DOCK7; DUSP10…
hsa-miR-181b-5p	ACTA2; ADAMTS5; ADO; ADRA1A; AFTPH; AKIRIN1; ANKRD13C; AP1AR; AP1S3; APOO; ARF6; ARL1; ARL5A; ARSJ; ASAH2B; ATP1B1; BAG4; BCL2; BCL2L11; BHLHE40; BLOC1S6; BRD1; BTBD3; C16orf87; C2CD5; C2orf69; CALM1; CALR; CARD11; CBLB; CBX4; CBX7; CCAR1; CCL8; CCNJ; CD69; CDON; CLASP1; CLVS1; COL16A1; CPNE2; CPOX; CREBRF; CRIM1; CUL4A; DDIT4; DDX52; DEK; DEPTOR; DERL1; DNAJA4; DNAJC13; DOCK7; DUSP10; DUSP6; E2F…
hsa-miR-181c-5p	ACTA2; ADAMTS5; ADO; ADRA1A; AFTPH; AK3; AKIRIN1; ANKRD13C; AP1AR; AP1S3; APOO; ARF6; ARL1; ARL5A; ARSJ; ASAH2B; ATP1B1; BAG4; BCL2; BCL2L11; BHLHE40; BLOC1S6; BRD1; BTBD3; C16orf87; C2CD5; C2orf69; CALM1; CALR; CARD11; CBLB; CBX4; CBX7; CCAR1; CCL8; CCNJ; CD69; CDON; CLASP1; CLVS1; CNTN4; COL16A1; CPNE2; CPOX; CREBRF; CRIM1; DDIT4; DDX52; DEK; DEPTOR; DERL1; DNAJA4; DNAJC13; DOCK7; DUSP10; DUSP6…
hsa-miR-15b-5p	A4GNT; ABCF1; ABL2; ACOX1; ACTR2; ACVR2A; ACVR2B; ADAMTS3; ADAMTS5; ADAMTSL3; ADAP1; ADRB2; AEBP2; AGO4; AIFM1; AK4; AKAP12; AKT3; ALAD; ALOX12; AMIGO1; AMIGO3; AMMECR1; AMOTL1; ANKIB1; ANKRD13B; ANLN; ANO3; ANXA11; AOC1; AP2A1; AP2B1; APLN; APP; AQP11; ARFGAP2; ARHGAP18; ARHGDIA; ARL2; ARL3; ARMC12; ARMCX2; ARPP19; ASH1L; ATG9A; ATP7A; ATXN1L; ATXN2; ATXN7L1; ATXN7L3; AXIN2; B4GALT1; BACE1; BAG5…
hsa-miR-195-5p	A4GNT; ABCF1; ABL2; ACOX1; ACTR2; ACVR2A; ACVR2B; ADAMTS3; ADAMTS5; ADRB2; AEBP2; AGO4; AIFM1; AK4; AKAP12; AKIRIN1; AKT3; ALAD; ALOX12; AMMECR1L; ANKIB1; ANLN; ANO3; ANXA11; AOC1; AP2A1; AP2B1; APLN; APP; AQP11; ARHGAP18; ARL2; ARL3; ARMC12; ARMCX2; ARPP19; ASB7; ASH1L; ATG9A; ATP7A; ATXN2; ATXN7L1; AXIN2; B4GALT1; BACE1; BAG5; BCL2; BCL2L2; BCL7A; BDNF; BEST4; BFAR; BICD1; BMPR1A; BOLA3; BPIFA1…
hsa-miR-424-5p	A4GNT; ABCF1; ACTR2; ACVR2A; ACVR2B; ADAMTS3; ADAMTS5; ADAMTSL3; ADAP1; ADRB2; AEBP2; AGO4; AIFM1; AK4; AKAP12; AKIRIN1; AKT3; ALAD; ALOX12; AMMECR1; ANKIB1; ANKRD13B; ANKS1A; ANLN; ANO3; ANXA11; AP2A1; AP2B1; APLN; APP; AQP11; ARHGAP18; ARL2; ARL3; ARL5B; ARMC12; ARMCX2; ARPP19; ASH1L; ATG9A; ATP7A; ATXN2; ATXN7L1; AXIN2; B4GALT1; BACE1; BAG5; BCL2; BCL2L2; BCL7A; BDNF; BFAR; BICD1; BMPR1A; BOLA…
hsa-miR-497-5p	A4GNT; ABCF1; ACTR2; ACVR2A; ACVR2B; ADAMTS3; ADAMTS5; ADAP1; ADORA2A; ADRB2; AGO4; AIFM1; AK4; AKIRIN1; AKT3; ALAD; ALOX12; AMIGO3; ANKIB1; ANKRD13B; ANLN; ANO3; ANXA11; AP2A1; AP2B1; APLN; APP; AQP11; ARFGAP2; ARL2; ARL3; ARL5B; ARMC12; ARMCX2; ARPP19; ASH1L; ATG9A; ATP7A; ATXN2; ATXN7L3B; AXIN2; B4GALT1; BAG5; BCL2; BCL2L2; BCL7A; BDNF; BFAR; BICD1; BMPR1A; BOLA3; BPIFA1; BTAF1; BTF3; BTG2; BT…
hsa-miR-181d-5p	ACTA2; ADAMTS5; ADO; ADRA1A; AFTPH; AKIRIN1; ANKRD13C; AP1AR; AP1S3; APOO; ARF6; ARL1; ARL5A; ARSJ; ASAH2B; ATP1B1; BAG4; BCL2; BCL2L11; BHLHE40; BLOC1S6; BRD1; BTBD3; C16orf87; C2CD5; C2orf69; CALM1; CALR; CAPRIN2; CARD11; CBLB; CBX4; CBX7; CCAR1; CCL8; CCNJ; CD69; CDON; CLASP1; CLVS1; COL16A1; CPNE2; CPOX; CREBRF; CRIM1; CUL4A; DDIT4; DDX52; DEK; DEPTOR; DERL1; DNAJA4; DNAJC13; DOCK7; DUSP10; D…
hsa-miR-6838-5p	A4GNT; ABCF1; ABTB2; ACOX1; ACTR2; ACVR2A; ACVR2B; ADAMTS3; ADAMTS5; ADORA2A; ADRB2; AEBP2; AGO4; AIFM1; AK4; AKIRIN1; AKT3; ALAD; ALOX12; AMMECR1; AMOTL1; ANKIB1; ANKRD13B; ANKS1A; ANLN; ANO3; ANXA11; AOC1; AP2A1; AP2B1; APLN; APP; AQP11; ARHGAP18; ARHGDIA; ARL2; ARL3; ARL5B; ARMC12; ARMCX2; ARPP19; ASB7; ASH1L; ATG9A; ATP7A; ATXN2; AXIN2; B4GALT1; BACE1; BAG5; BCL2; BCL2L2; BCL7A; BDNF; BEST4; …
hsa-miR-377-3p	ADARB1; ADRA1A; AIFM1; AK2; AKAP6; ANAPC16; APEX1; ARHGAP29; ARHGEF10L; ARID4B; ARMC8; ATP6V1G1; B4GALT6; BAZ2A; BCL2L1; BHLHB9; C10orf53; C17orf102; C1D; C1orf216; C1orf50; C1R; C21orf91; C5orf24; C6orf106; C6orf62; C8orf44-SGK3; CAMK2N2; CAMTA1; CARTPT; CD274; CDKN1B; CENPV; CFTR; COL13A1; CPEB1; CRELD1; CUL1; DCAF12; DNAJB9; DNAJC6; DRAM1; E2F6; EIF4ENIF1; EMC7; EPS15; ERGIC1; ESRP1; FAM133B; …
hsa-miR-370-3p	ACOT11; ADAT2; AFF1; ASIC4; BAG4; C20orf194; C3orf62; C9orf171; CCDC107; CCL21; CDC42EP4; CDC42SE1; CHD2; CYP2U1; DCTN3; DNAJB1; EFCAB6; EPT1; FBLN5; FBXO28; FCGR3A; FCGR3B; FTSJ2; GPR62; GTF2IRD2; GUCD1; GYPC; HDAC4; HDDC2; HMGXB3; IL25; IVD; KCNK10; MED20; NKAPL; NT5C1B; NT5C1B-RDH14; OPN3; ORC5; RAP1GDS1; RFX7; RUNX1T1; RUVBL1; S100A2; SCN5A; SERINC4; SGCZ; SLAMF6; SLC48A1; SMO; SNF8; SOX12; S…
hsa-miR-373-3p	ABHD3; ADAT2; ANKRD50; APOC2; APOC4; ARHGAP30; ARL4C; ASF1B; ATAD2; ATF6B; BARX2; BCL6; BRMS1L; BTG1; BVES; C10orf11; C2orf69; C2orf88; C7orf43; C7orf55-LUC7L2; CAMK2N1; CDCA3; CDCA7; CFL2; CHAF1A; CLIP4; CMPK1; CMTR2; CTSA; CXCL14; CXorf67; DCAF12; DCAF6; DDHD1; DERL2; DNAJA2; DPP8; DUSP2; DYRK2; DYRK4; E2F5; ECT2; EDNRB; EGLN1; EPS8; FAM102B; FAM219B; FEM1C; FGD5; FGF16; FGL2; GALNT3; GMCL1; GP…
hsa-miR-505-3p	ADAT2; ADORA3; ANAPC11; ANGPT2; ANKRD40; ARID4B; ARNTL; ARPC5; BAP1; BMP2; C11orf84; C1orf52; C2orf72; CACNA2D3; CACNB4; CCDC178; CEP44; CEP97; CGGBP1; CHEK1; CITED2; CNIH1; COL4A6; CREBRF; CYSLTR1; CYTH1; DAZL; DDX17; DGCR2; DHX15; DNM1L; EIF2S2; ELK3; ELOVL4; EPSTI1; FAM122A; FAM124B; FAM134A; FAM174B; FAM179B; FAM209A; FAM209B; FMR1; FUT10; GABRG1; GDE1; GLYR1; GTF2A1; GTF2IRD2; H2AFV; H3F3B; …
hsa-miR-6893-3p	ACOT11; ADAT2; AFF1; ASB10; ASIC4; ATRN; BAG4; BAP1; C16orf45; C1orf95; C20orf194; C22orf46; C3orf62; C9orf171; CCDC107; CCL21; CCNK; CDC42EP4; CDC42SE1; CDKN1A; CHD2; CYB561D1; CYP2U1; DCTN3; DMRTB1; DNAJB1; DSTYK; EFCAB6; EFNB3; EPT1; FAM98A; FBLN5; FBXO28; FCGR3A; FCGR3B; FOXO1; FTSJ2; GABRE; GOSR1; GPR62; GTF2IRD2; GUCD1; GYPC; HDAC4; HDDC2; HHIPL1; HMGXB3; HSPB2; IL25; IVD; JMY; KCNJ11; KCNK…
hsa-miR-18a-5p	ABTB2; ADD3; AEBP2; ALCAM; AMIGO1; ASXL2; ATP13A1; ATXN1L; ATXN2L; BBX; BEND3; BHLHE22; BMP2K; BRWD3; BTG3; C5orf30; C9orf114; CACNB3; CADM2; CAMK2N1; CCND2; CDC42; CDK14; CDK19; CDK2; CHRM2; CLIP3; CNTNAP1; CREBL2; CRIM1; CSRNP3; CTDSPL; CTGF; DAAM2; DDI2; DIP2C; DIRAS2; ENC1; ERBB2; ERI1; ESR1; ETV6; EXPH5; F3; FAM196B; FAM229B; FAM3C; FAM73A; FBXL3; FCHSD2; FER; FNDC3B; FOXH1; FRS2; FRYL; GCLC…
hsa-miR-204-5p	AAED1; ACADL; ADD3; AGBL4; AK4; AKAP1; ALPL; ANGPT1; ANKRD13A; ANKRD13C; AP1S1; AP1S2; AP2A2; AP3M1; ARHGAP10; ARHGAP29; ARX; ATF2; ATP13A4; B3GNT5; BCL2; BIN1; BMPR1A; C10orf11; C16orf72; C21orf33; C9orf72; CA11; CACNG2; CAMK1; CBFB; CCDC158; CCDC40; CCDC6; CCND2; CCNT2; CCNY; CDH4; CHD5; CHN2; CHP1; CHST9; CLIP4; COL5A3; COX5A; CSRNP2; CTNNBIP1; DCUN1D3; DEDD2; DHH; DMTF1; DNAJB4; DNAJC13; DNM2…
hsa-miR-211-5p	AAED1; ACADL; ADD3; AFAP1; AGBL4; AK4; AKAP1; ALPL; ANGPT1; ANKRD13A; ANKRD13C; AP1S1; AP1S2; AP2A2; AP3M1; ARHGAP10; ARHGAP29; ARX; ATF2; ATP13A4; B3GNT5; BCL2; BIN1; BMPR1A; C10orf11; C16orf72; C21orf33; C9orf72; CA11; CACNG2; CAMK1; CBFB; CCDC158; CCDC40; CCDC6; CCND2; CCNT2; CCNY; CDH4; CHD5; CHN2; CHP1; CHST9; CLIP4; COL5A3; COX5A; CSRNP2; CTNNBIP1; DCUN1D3; DEDD2; DHH; DMTF1; DNAJB4; DNAJC1…
hsa-miR-200b-3p	ABI2; ACE2; ACVR1C; ADAMTS3; ADD3; AEBP2; AGFG1; AMOTL2; ANLN; ANP32B; AP1S2; APOO; ARGLU1; ARHGEF3; ARID4B; ASF1A; BAG5; BAG6; BASP1; BAZ2B; BDP1; BHLHE41; BNC2; BTF3L4; C16orf52; CACUL1; CALU; CCDC177; CCDC82; CCNJ; CCNYL1; CDH11; CDH20; CDK17; CDK2; CDKN1B; CEBPD; CEP41; CFL2; CHRDL1; CITED2; CKAP4; CKLF; CLASP1; CLIC4; CNEP1R1; CNN3; CNOT7; CNTFR; COPS8; CORO1C; CRKL; CRTAP; CSRNP3; CXorf23; …
hsa-miR-143-3p	ABHD14A; ABHD17B; ABL2; ADD3; AHCYL1; ARID3B; ASAP3; ATG2B; ATP11C; ATP6V1A; BLMH; BMPR1A; BRD2; C1orf74; CBFB; CCDC36; CCDC58; CHEK2; CHST10; COL1A1; COX17; CREBL2; CREBZF; CRELD1; CRLF3; CSNK1G3; CTGF; DCAKD; DOCK2; DYRK1B; EFS; EPM2AIP1; EVX2; FADS6; FAM60A; FAR1; FOSL2; GDF10; GIGYF2; GLI3; GOLM1; GPR180; GXYLT1; HHLA2; HLA-DQA2; IGFBP5; ITGA6; ITM2B; KANK4; KCND1; KRT80; LBH; LIMK1; LMO4; LR…
hsa-miR-200c-3p	ABI2; ACE2; ACVR1C; ADAMTS3; ADD3; AEBP2; AGFG1; AMOTL2; ANLN; ANP32B; AP1S2; APOO; ARGLU1; ARHGEF3; ARID4B; ASF1A; BAG5; BAG6; BASP1; BAZ2B; BDP1; BHLHE41; BNC2; BTF3L4; C16orf52; CACUL1; CALU; CCDC177; CCDC82; CCNJ; CCNYL1; CDH11; CDH20; CDK17; CDK2; CDKN1B; CEBPD; CEP41; CFL2; CHRDL1; CITED2; CKAP4; CKLF; CLASP1; CLIC4; CNEP1R1; CNN3; CNOT7; CNTFR; COPS8; CORO1C; CRKL; CRTAP; CSRNP3; CXorf23; …
hsa-miR-18b-5p	ABTB2; ADD3; AEBP2; ALCAM; AMIGO1; ASXL2; ATP13A1; ATXN1L; ATXN2L; BBX; BEND3; BHLHE22; BMP2K; BRWD3; BTG3; C5orf30; C9orf114; CACNB3; CADM2; CAMK2N1; CCND2; CDC42; CDK14; CDK19; CDK2; CHRM2; CLIP3; CNTNAP1; CREBL2; CRIM1; CSRNP3; CTDSPL; CTGF; DAAM2; DDI2; DIP2C; DIRAS2; ENC1; ERBB2; ERI1; ESR1; ETV6; EXPH5; F3; FAM196B; FAM229B; FAM3C; FAM73A; FBXL3; FCHSD2; FER; FNDC3B; FOXH1; FRS2; FRYL; GCLC…
hsa-miR-429	ABI2; ACE2; ACVR1C; ADAMTS3; ADD3; AEBP2; AGFG1; AMOTL2; ANLN; ANP32B; AP1S2; APOO; ARGLU1; ARHGEF3; ARID4B; ASF1A; BAG5; BAG6; BASP1; BAZ2B; BHLHE41; BNC2; BTF3L4; C16orf52; CACUL1; CALU; CBL; CCDC177; CCDC82; CCNJ; CCNYL1; CCSER1; CDH11; CDH20; CDK17; CDK2; CDKN1B; CEBPD; CEP41; CFL2; CHRDL1; CITED2; CKAP4; CKLF; CLASP1; CLIC4; CNEP1R1; CNN3; CNOT7; CNTFR; COPS8; CORO1C; CRKL; CRTAP; CSRNP3; CU…
hsa-miR-455-5p	ADD3; ANKRD27; ARMC10; ARRDC3; ASUN; BAZ2B; BRD1; CACNB4; CDH22; CDK13; CDK14; CENPP; COQ4; CPEB1; CPEB3; DCAF5; DOCK9; ESRRG; ETS1; FRMD5; GDAP2; GJC1; GLIS3; GREM1; HAS2; HNRNPL; IRF2; JDP2; KANK4; KDR; KDSR; KLHL23; KPNA1; LAYN; LUC7L3; MAN1A1; MFAP3L; MOB3C; MPV17; MTF2; MYLIP; NCK2; NR4A2; NXPH1; PAPOLG; PARVA; PIK3CB; PLCXD3; PNRC1; POU6F2; PPP1R12A; PRMT1; PTP4A2; PTPRS; RAB18; RAB2A; RANB…
hsa-miR-1197	ADD3; AK2; ARGLU1; ARID2; ASAH2B; ATP1B3; ATP6V0C; BCL2L11; BZW1; CA10; CAV3; CCDC88A; CD84; CHST1; CIRH1A; CLSTN1; COPS2; DRGX; EIF5; ELL; EMC7; FAM216A; FARSB; HAO1; HNRNPAB; HOXC11; HRK; HS3ST2; IRX6; KIAA0895L; KLK12; LCMT2; MADD; MAP3K1; MARS2; MGMT; MOCS2; NMNAT2; NUDC; OPCML; PAX6; PAXBP1; PDE6C; POLR3K; PPAP2B; PRPF38B; SESTD1; SPOCK1; SRL; SYT2; TNRC6A; TSPAN3; UBAP1; UBFD1; UPF3B; ZC2HC…
hsa-miR-4735-3p	ABTB2; ADD3; AEBP2; ALCAM; ASXL2; ATM; ATP13A1; ATXN1; ATXN1L; ATXN2L; BBX; BEND3; BHLHE22; BMP2K; BRWD3; BTG3; C1orf21; C5orf30; C9orf114; CADM2; CAMK2N1; CCND2; CDC42; CDK14; CDK19; CDK2; CHRM2; CNTNAP1; CREBL2; CRIM1; CSRNP3; CTDSPL; CTGF; DAAM2; DDI2; DIP2C; DIRAS2; DOCK4; DPP10; ENC1; ERI1; ESR1; ETV6; EXPH5; F3; FAM196B; FAM229B; FAM3C; FAM73A; FBXL3; FCHSD2; FER; FNDC3B; FOXH1; FRS2; FRYL;…
hsa-miR-4770	ABHD14A; ABHD17B; ABL2; ADD3; AHCYL1; ARID3B; ASAP3; ATG2B; ATP11C; ATP6V1A; BLMH; BMPR1A; BRD2; C1orf74; CBFB; CCDC36; CCDC58; CCDC93; CDK1; CHEK2; CHST10; COL1A1; COX17; CREBL2; CREBZF; CRELD1; CRLF3; CSNK1G3; CTGF; DCAKD; DOCK2; DYRK1B; EFS; EPM2AIP1; EVX2; FADS6; FAM60A; FAR1; GDF10; GIGYF2; GLI3; GOLM1; GPR180; GXYLT1; HHLA2; HLA-DQA2; IGFBP5; ITGA6; ITM2B; KCND1; KLC2; KRT80; LBH; LIMK1; LM…
hsa-miR-323a-3p	ADIPOR1; AFTPH; ANKRD34B; APP; ARL1; ARL5A; BRINP1; C1orf52; CCDC68; CHODL; COMMD8; CRLS1; EIF1; ENOX1; FAM168B; GAD1; KALRN; KCNMB2; LMO3; LMO7; LSM14B; MAB21L1; NFYB; NLK; PBX3; PCBP1; PCDH8; PI4K2A; PLEKHA5; POU4F2; RCAN1; RNF11; SCYL2; SGK1; SLC25A12; SUMO1; TMEFF2; TNFSF11; UBAP2; UBE2Q1; VSNL1; ZFP69B; ZFPM2;
hsa-miR-6835-3p	ABCA13; ADIPOR1; ARHGEF6; ARMCX5; AZIN1; B4GALT2; BCL2L13; BIRC6; BLMH; BRINP3; C16orf70; CAPZA1; CBLN2; CBX1; CHSY3; CLK2; CNOT7; CNTN3; COPS2; COPS3; CSTF1; CTNNBIP1; DPH3; DTWD1; EFHD2; EIF1AX; EIF2S2; FKBP1A; FOXA2; FUBP1; FYN; GATM; H2AFY; HERPUD1; HMGN3; HYPK; IRF2BP2; KCNH7; KLF10; MINPP1; N4BP2L1; NCS1; NDN; NUDT11; OPN3; PATL1; PDGFA; PPAP2B; RAB33B; RAB6A; RAI2; RBMS1; RCAN2; RPS3; RSPO…
hsa-miR-499a-5p	ADPRH; AHCYL1; AP3S1; ARGLU1; ARID2; ARMC2; C5orf24; CACNB2; CD38; CDCA7; CDKN1A; CLDN11; DUSP11; E2F3; EDAR; ELAVL4; EPB41L2; FAM168B; FAM60A; FAM76A; FNBP4; H2AFZ; H3F3B; HNRNPC; INIP; IRF2BPL; IRX5; KLF7; KLHL42; KPNA3; LAMP3; LIN28B; LRRC8C; MAPK6; MED7; MRPS35; MSI2; MYEF2; NRARP; OSBPL1A; P4HA1; PACS2; PFN2; POLB; PPIL4; PPP3CA; PRKAR1A; PRR18; PTBP2; PTP4A1; RAB5C; RALYL; RCAN3; RNF114; RR…
hsa-miR-758-3p	AHCY; B3GNT9; BMP7; C1orf198; C5orf15; C6orf120; CCDC79; CIRH1A; CNNM4; CPEB4; DARS2; DCDC2B; DNAJC28; FAM126A; FAM13A; FBN1; FLI1; GOLPH3; ILK; KDM6A; LIN7A; LYRM2; MAP2K1; MEIS2; MEPE; NAA40; NOP2; PGP; PGRMC1; PRKAR2B; PUM2; RABEP1; RAD51; RBM15B; RHOQ; SEPT8; SLC14A1; SLC25A16; ST6GAL2; STK40; SUCNR1; SUN2; TAB1; TFRC; TSC22D2; VMP1; ZBTB7A; ZFPM2; ZNF613; ZNF618; ZNF772;
hsa-miR-219a-5p	ABHD2; ADD2; ADRA2C; AFAP1L2; AHR; AKAP12; AKAP13; ANKRD44; ANXA7; APPL2; ARID3B; ASAH2B; ASH1L; ATP6V1C1; C7orf55-LUC7L2; CACNB3; CACUL1; CBFA2T3; CBX2; CC2D1A; CCDC28A; CCNA2; CCSAP; CD164; CD2AP; CDH3; CELF2; CGNL1; CHD7; CLYBL; COL9A1; CPNE2; CRLF3; CXXC4; CXXC5; DAZAP1; DCBLD2; DDAH1; DNAJC6; DOK6; EFNB2; EGR3; ELMOD2; ELOVL7; ERG; ESR1; ETV5; EYA1; EYA2; FAM199X; FAM91A1; FBXL17; FBXO3; FBX…
hsa-miR-124-3p	ABCC4; ABHD17C; ABHD3; ABHD5; ACAA2; ACADM; ACADVL; ACAN; ACSL1; ADAM19; ADAMTS14; ADAMTS20; ADCY9; ADI1; ADNP2; AFF3; AGBL4; AGFG1; AGO1; AGPAT9; AGRN; AHCYL1; AHR; AHRR; AIDA; AIF1L; AK2; AK3; AK4; AKAP6; AKIRIN1; AKR7A2; AKT1S1; AKT2; AKT3; ALCAM; ALDH1L2; ALDH9A1; ALG2; AMMECR1; AMMECR1L; AMOT; AMOTL1; ANAPC7; ANGEL1; ANKFY1; ANKIB1; ANKRD13A; ANKRD27; ANKRD44; ANO5; ANP32E; ANTXR2; ANXA4; AN…
hsa-miR-4782-3p	ADD2; ADRA2C; AFAP1L2; AFF4; AHR; AKAP12; AKAP13; ANKRD44; ANKRD52; ANXA7; APPL2; ARID3B; ASAH2B; ASH1L; ATP6V1C1; C7orf55-LUC7L2; CACNB3; CACUL1; CBFA2T3; CBX2; CC2D1A; CCDC28A; CCNA2; CCSAP; CD164; CD2AP; CDH3; CELF2; CGNL1; CHD7; CLYBL; COL9A1; CPNE2; CRLF3; CXXC4; CXXC5; DAZAP1; DCBLD2; DDAH1; DNAJC6; DOK6; EFNB2; EGR3; ELMOD2; ELOVL7; ERG; ESR1; ETV5; EYA1; EYA2; FAM199X; FAM91A1; FBXL17; FB…
hsa-miR-6766-3p	ADD2; ADRA2C; AFAP1L2; AFF4; AHR; AKAP13; ANKRD44; ANXA7; APPL2; ARID3B; ASAH2B; ASH1L; ATP6V1C1; C7orf55-LUC7L2; CACNB3; CACUL1; CBFA2T3; CC2D1A; CCDC28A; CCNA2; CCSAP; CD164; CD2AP; CDH3; CELF2; CGNL1; CHD7; CLYBL; COL9A1; CPNE2; CRLF3; CXXC4; CXXC5; DAZAP1; DCBLD2; DDAH1; DNAJC6; DOK6; EFNB2; EGR3; ELMOD2; ELOVL7; ERG; ESR1; ETV5; EYA1; EYA2; FADS2; FAM199X; FAM91A1; FBXL17; FBXO3; FBXO30; FGF…
hsa-miR-362-3p	ADAD1; AKAP1; ALDOA; ALKBH5; ARHGAP21; ARL4A; C12orf74; C1orf27; CHRM3; CRMP1; DUSP10; E2F1; EBPL; ERH; FAM53C; FXR2; G3BP1; H3F3B; HPR; IGDCC3; INHBB; IRF2BPL; KDM5C; KRIT1; LHX9; LMOD2; OPCML; PAM; PAPD5; PCGF3; PRKACB; PRR7; PTPRJ; RGAG4; RNF19B; RPE; SFXN2; SLC6A6; SOX17; SPCS2; SRSF4; SSX2IP; TGFBI; TMEM178B; TNFAIP8L3; TOR3A; USF2; VAMP7; VSX2; WDR82; ZBTB18; ZC3H10; ZNF131;
hsa-miR-431-5p	AKAP1; ALG8; ANKH; ATP6V0E1; BTBD1; BTF3L4; C11orf44; C17orf85; C1orf94; CA1; CCSAP; CD34; CDPF1; CELF2; CEP72; CHODL; CHST2; CLTC; DIRAS2; DLX3; EPB41L1; FADS6; FAM65B; FPGT; GATA6; HIPK3; LHX8; LYPD6; NETO1; NKX6-1; NR3C2; NRG2; NRXN3; PBOV1; PITPNA; RBBP9; RBPMS; RPS15A; SERTM1; SLC35B3; SMARCA5; SOCS6; SORCS1; SPATA8; STT3B; STX5; TBC1D10C; TCF7L1; TMEM200B; TRIM39; UBE2D1; ZBED3; ZNF280C;
hsa-miR-329-3p	ADAD1; AKAP1; ALDOA; ALKBH5; ARHGAP21; ARL4A; C12orf74; C1orf27; CHD7; CHRM3; CRMP1; DUSP10; E2F1; EBPL; ERH; FAM53C; FXR2; G3BP1; GIGYF1; H3F3B; HPR; IGDCC3; INHBB; IRF2BPL; KDM5C; KRIT1; LHX9; LMOD2; OPCML; PAM; PAPD5; PCGF3; PRKACB; PRR7; PTBP2; RGAG4; RPE; SFXN2; SOX17; SPCS2; SRSF4; SSX2IP; TGFBI; TMEM178B; TNFAIP8L3; TOR3A; USF2; VAMP7; VSX2; WAPAL; WDR82; ZBTB18; ZC3H10; ZNF131;
hsa-miR-409-5p	ADAM10; AKAP1; ANKRD13C; ARID4B; C5orf64; CAMTA1; CBLN2; CCT5; CPSF6; DLGAP5; DNAJC6; DPY19L3; EIF1; GNG12; HIC1; HMBS; ITPRIPL2; KCND3; KPNA1; LRP3; LRP8; LSM14B; MKL2; NETO2; NXPE3; PEG10; PPARGC1A; RASL12; RSU1; SLC33A1; STAG2; TLX1; TRPS1; UBE2L3; USP7; ZBTB34; ZDHHC9; ZNF526;
[truncated: 181 more rows]

## Sheet: Biological process 2h
Dataset: mirProduct
Enrichment analysis: Biological process
Number of genes in the dataset: 9653
Number of genes in the dataset (which are available in Biological process database) :9388
Number of genes in background: 18124
						Corrected p-values
[truncated: 142 more rows]

## Sheet: Gene Target Symbols 2h
Dataset: mirProduct( ID type: miRNA Product, Count: 354)
[truncated: 356 more rows]

[truncated: 4 more sheets: Biological process 3h, Gene Target Symbol 3h, Biological process 6h, Gene Target Symbol 6h]
